# Supplementary material for: A curated C. difficile strain 630 metabolic network: prediction of essential targets and inhibitors
Source: BMC Syst Biol. 2014 Oct 15;8:117. doi: 10.1186/s12918-014-0117-z (PMC4207893; doi:10.1186/s12918-014-0117-z)
Supplement: Additional file 1: Figure S1. — Comparison of the metabolites (A) and genes (B) from iMLTC806cdf to those in the automatic network. Figure S2. Comparison of the metabolites (A), genes (B) and reaction (C) from the Clostridium difficile metabolic network to those from the network of Clostridium acetobutylicum. Figure S3. Example of reaction involving oxygen and their curation. Figure S4. Stickland reactions. Stickland reactions are an example of reactions often incomplete in metabolic databases that were added to the network based on Clostridium difficile specific literature. Table S1. Validation: addition or removal of various metabolites and comparison with literature data. Table S2. Utilization of various metabolites as carbon source and comparison with literature data. Table S3. List of dead-end metabolites identified in Clostridium acetobutilicum network (iCAC490). Table S4. Predicted Clostridium difficile gene essentiality vs. experimental data for functional homologs in Bacillus subtilis. Table S5. Comparison of predicted C. difficile and C. acetobutylicum gene essentiality. Table S6. Details of the predicted essential genes and comparison with targets identified in other target databases. Table S7. Binding site environment similarity used to find possible cross-reactive targets in human for Clostridium difficile essential genes without human homologs. Table S8. List of essential gene pairs with (A) or without (B) synergetic effect. Table S9. Details of the double mutant deleterious gene pairs with synergetic effect. Table S10. Functional classification of metabolic pathways. Table S11. Distribution of essential genes and genes involved in essential pairs in pathways. Table S12. Treatment of dead-end metabolites in the network. Table S13. Full list of protein complexes present in the network. Table S14. Clostridium difficile macromolecule and biomass constitution. [file 12918_2014_117_MOESM1_ESM.zip › Additional files/iMLTC806cdf.tsv]

abbreviation	name	equation	reversible	compartement	lowbnd	uppbnd	obj_coef	rule	subsystem
Trans_tagd	D-Tagaturonate transporter	tagd[e] + h2o[c] + atp[c] --> tagd[c] + pi[c] + adp[c]	false	C_c, C_e	0	1000	0		ATP driven transport
Trans_ppat	phosphonate ABC transporter ATP-binding protein	ppat[e] + atp[c] + h2o[c] --> ppat[c] + adp[c] + pi[c]	false	C_c, C_e	0	1000	0	(phnL) or (phnK)	ATP-driven transport
Trans_gluL	amino-acid ABC transport (L-glutamate)	gluL[e] + atp[c] + h2o[c] --> gluL[c] + adp[c] + pi[c]	false	C_c, C_e	0	1000	0	(CD1775) or (CD1776) or (CD2172) or (CD0752) or (CD0751)	ATP-driven transport
Trans_asnL	L-asparagine transporter	asnL[e] + atp[c] + h2o[c] --> asnL[c] + adp[c] + pi[c]	false	C_c, C_e	0	1000	0	(CD1775) or (CD1776) or (CD2172) or (CD0752) or (CD0751)	ATP-driven transport
Trans_glyb	glycine betaine ABC transporter	glyb[e] + atp[c] + h2o[c] --> glyb[c] + adp[c] + pi[c]	false	C_c, C_e	0	1000	0	(opuCA) and (opuCC) and (CD3215)	ATP-driven transport
Trans_aspL2	L-aspartate transporter	aspL[e] + atp[c] + h2o[c] --> aspL[c] + adp[c] + pi[c]	false	C_c, C_e	0	1000	0	(CD1775) or (CD1776) or (CD2172) or (CD0752) or (CD0751)	ATP-driven transport
Trans_ptrc	putrescine ABC transport	ptrc[e] + atp[c] + h2o[c] --> ptrc[c] + adp[c] + pi[c]	false	C_c, C_e	0	1000	0	(potA) and (potC) and (potB) and (potD)	ATP-driven transport
Trans_metD	D-methionine ABC transporter	metD[e] + atp[c] + h2o[c] --> metD[c] + adp[c] + pi[c]	false	C_c, C_e	0	1000	0	(metN) and (metI) and (metQ) and (CD1653)	ATP-driven transport
Trans_chol	choline ABC transporter	chol[e] + atp[c] + h2o[c] --> chol[c] + adp[c] + pi[c]	false	C_c, C_e	0	1000	0	(opuCA) and (opuCC) and (CD3215)	ATP-driven transport
Trans_atp	sodium extrusion ABC transporter	na[e] + atp[c] + h2o[c] --> na[c] + adp[c] + pi[c]	false	C_c, C_e	0	1000	0	(CD1614) or (CD1659) or (CD0591) or (CD1615)	ATP-driven transport
Trans_glnL	amino-acid ABC transport (L-glutamine)	glnL[e] + atp[c] + h2o[c] --> glnL[c] + adp[c] + pi[c]	false	C_c, C_e	0	1000	0	(CD1775) or (CD1776) or (CD2172) or (CD0752) or (CD0751)	ATP-driven transport
Trans_pi2	phosphate active transporter	pi[e] + atp[c] + h2o[c] --> pi[c] + adp[c] + pi[c]	false	C_c, C_e	0	1000	0	(CD3263) or (pstA) or (pstS) or (pstB)	ATP-driven transport
Trans_argL	L-arginine transporter	argL[e] + atp[c] + h2o[c] --> argL[c] + adp[c] + pi[c]	false	C_c, C_e	0	1000	0	(CD1775) or (CD1776) or (CD2172) or (CD0752) or (CD0751)	ATP-driven transport
Trans_his	amino-acid ABC transport (L-histidine)	his[e] + atp[c] + h2o[c] --> his[c] + adp[c] + pi[c]	false	C_c, C_e	0	1000	0	(CD1775) or (CD1776) or (CD2172) or (CD0752) or (CD0751)	ATP-driven transport
Trans_tyrL	amino-acid ABC transport (L-tyrosine)	tyrL[e] + atp[c] + h2o[c] --> tyrL[c] + adp[c] + pi[c]	false	C_c, C_e	0	1000	0	(CD1775) or (CD1776) or (CD2172) or (CD0752) or (CD0751)	ATP-driven transport
Trans_zn2	zinc exporter ABC transport	zn2[c] + atp[c] + h2o[c] --> zn2[e] + adp[c] + pi[c]	false	C_c, C_e	0	1000	0	(CD0313)	ATP-driven transport
Trans_g3p	glycerol-3-phosphate-transporting ATPase	g3p[e] + atp[c] + h2o[c] --> g3p[c] + adp[c] + pi[c]	false	C_c, C_e	0	1000	0	(CD3417) and (CD3416) and (CD3415) and (CD3414)	ATP-driven transport
Trans_fe2	Iron atp driven transport	fe2[e] + atp[c] + h2o[c] --> adp[c] + pi[c] + fe2[c]	false	C_c, C_e	0	1000	0	(CD1647) or (CD1648) or (CD1649) or (CD1650)	ATP-driven transport
Trans_no2	Nitrate ATP transporter	no3[e] + atp[c] + h2o[c] --> no3[c] + adp[c] + pi[c]	false	C_c, C_e	0	1000	0	(CD1000) and (CD1001) and (CD0999) or (CD1979) and (CD1978) and (CD1980) or (CD2361) or (CD2365) or (CD1904) and (CD2989) and (CD2990)	ATP-driven transport
Trans_cysL	amino-acid ABC transport (L-cysteine)	cysL[e] + atp[c] + h2o[c] --> cysL[c] + adp[c] + pi[c]	false	C_c, C_e	0	1000	0	(CD1775) or (CD1776) or (CD2172) or (CD0752) or (CD0751)	ATP-driven transport
Trans_c1ala	Vitamin B12 transport	c1ala[e] + h2o[c] + atp[c] --> c1ala[c] + pi[c] + adp[c]	false	C_c, C_e	0	1000	0	(CD2875) and (CD2876) and (CD2878) or (CD2975) and (CD2877) and (CD2878)	ATP-driven transport
Trans_metL	amino-acid ABC transport (L-methionine)	metL[e] + atp[c] + h2o[c] --> metL[c] + adp[c] + pi[c]	false	C_c, C_e	0	1000	0	(CD1775) or (CD1776) or (CD2172) or (CD0752) or (CD0751)	ATP-driven transport
Trans_trpL	amino-acid ABC transport (L-tryptophan)	trpL[e] + atp[c] + h2o[c] --> trpL[c] + adp[c] + pi[c]	false	C_c, C_e	0	1000	0	(CD1775) or (CD1776) or (CD2172) or (CD0752) or (CD0751)	ATP-driven transport
Trans_spmd	spermine ABC transport	spmd[e] + atp[c] + h2o[c] --> spmd[c] + adp[c] + pi[c]	false	C_c, C_e	0	1000	0	(potA) or (potC)	ATP-driven transport
Trans_lysL	amino-acid ABC transport (L-lysine)	lysL[e] + atp[c] + h2o[c] --> lysL[c] + adp[c] + pi[c]	false	C_c, C_e	0	1000	0	(CD1775) or (CD1776) or (CD2172) or (CD0752) or (CD0751)	ATP-driven transport
Trans_leuL	amino-acid ABC transport (L-leucine)	leuL[e] + atp[c] + h2o[c] --> leuL[c] + adp[c] + pi[c]	false	C_c, C_e	0	1000	0	(CD1775) or (CD1776) or (CD2172) or (CD0752) or (CD0751)	ATP-driven transport
Trans_alaL2	L-alanine transporter	alaL[e] + atp[c] + h2o[c] --> alaL[c] + adp[c] + pi[c]	false	C_c, C_e	0	1000	0	(CD1775) or (CD1776) or (CD2172) or (CD0752) or (CD0751)	ATP-driven transport
Trans_pheL	amino-acid ABC transport (L-phenylalanine)	pheL[e] + atp[c] + h2o[c] --> pheL[c] + adp[c] + pi[c]	false	C_c, C_e	0	1000	0	(CD1775) or (CD1776) or (CD2172) or (CD0752) or (CD0751)	ATP-driven transport
Trans_cobalt	The ATP-binding Cassette (ABC) Superfamily	cobalt[e] + atp[c] + h2o[c] --> adp[c] + cobalt[c] + pi[c]	false	C_c, C_e	0	1000	0	(cbiO2) and (cbiO1) and (cbiQ) and (cbiN) and (cbiM) or (cbiO) and (CD0326) and (cbiN) and (cbiM) or (CD0431) and (CD0430)	ATP-driven transport
Trans_ca	Calcium ATP dependent transport	ca2[e] + atp[c] + h2o[c] --> ca2[c] + adp[c] + pi[c]	false	C_c, C_e	0	1000	0	(CD1824) or (CD2503) or (CD1637) or (CD2833)	ATP-driven transport
Trans_valL	amino-acid ABC transport (L-valine)	valL[e] + atp[c] + h2o[c] --> valL[c] + adp[c] + pi[c]	false	C_c, C_e	0	1000	0	(CD1775) or (CD1776) or (CD2172) or (CD0752) or (CD0751)	ATP-driven transport
Trans_proL	amino-acid ABC transport (L-proline)	proL[e] + atp[c] + h2o[c] --> proL[c] + adp[c] + pi[c]	false	C_c, C_e	0	1000	0	(CD1775) or (CD1776) or (CD2172) or (CD0752) or (CD0751)	ATP-driven transport
Trans_mg3	P-type magnesium transporter	mg2[e] + atp[c] + h2o[c] --> mg2[c] + adp[c] + pi[c]	false	C_c, C_e	0	1000	0	(mgtA) or (mgtB)	ATP-driven transport
Trans_thrL	amino-acid ABC transport (L-threonine)	thrL[e] + atp[c] + h2o[c] --> thrL[c] + adp[c] + pi[c]	false	C_c, C_e	0	1000	0	(CD1775) or (CD1776) or (CD2172) or (CD0752) or (CD0751)	ATP-driven transport
Trans_k	potassium transport	k[e] + atp[c] + h2o[c] --> k[c] + adp[c] + pi[c]	false	C_c, C_e	0	1000	0	(kdpA) and (kdpB) and (kdpC)	ATP-driven transport
Trans_gly	amino-acid ABC transport (glycine)	gly[e] + atp[c] + h2o[c] --> gly[c] + adp[c] + pi[c]	false	C_c, C_e	0	1000	0	(CD1775) or (CD1776) or (CD2172) or (CD0752) or (CD0751)	ATP-driven transport
Trans_mg2	magnesium ABC transporter	mg2[e] + atp[c] + h2o[c] --> mg2[c] + adp[c] + pi[c]	false	C_c, C_e	0	1000	0	(mgtC) or (CD1659) or (CD0591)	ATP-driven transport
Trans_serL	amino-acid ABC transport (L-serine)	serL[e] + atp[c] + h2o[c] --> serL[c] + adp[c] + pi[c]	false	C_c, C_e	0	1000	0	(CD1775) or (CD1776) or (CD2172) or (CD0752) or (CD0751)	ATP-driven transport
Trans_ileL	amino-acid ABC transport (L-isoleucine)	ileL[e] + atp[c] + h2o[c] --> ileL[c] + adp[c] + pi[c]	false	C_c, C_e	0	1000	0	(CD1775) or (CD1776) or (CD2172) or (CD0752) or (CD0751)	ATP-driven transport
Trans_ribD	ribose ABC transporter	ribD[e] + atp[c] + h2o[c] --> ribD[c] + adp[c] + pi[c]	false	C_c, C_e	0	1000	0	(rbsA) and (rbsC) and (rbsB) or (CD1587) and (CD1588) and (CD1589)	ATP-driven transport
ID_470	asparagine synthase (glutamine-hydrolysing)	[c]: aspL + glnL + atp + h2o <==> asnL + gluL + ppi + amp	true	C_c	-1000	1000	0	(CD0391) or (CD1632) or (asnB)	Alanine, aspartate and glutamate metabolism
ID_222	aspartate-ammonia ligase	[c]: aspL + nh3 + atp --> asnL + ppi + amp	false	C_c	0	1000	0	(asnA)	Alanine, aspartate and glutamate metabolism
ID_88	succinate semialdehyde:NAD+ oxidoreductase	[c]: sucsald + h2o + nad --> succ + nadh + h	false	C_c	0	1000	0	(sucD)	Alanine, aspartate and glutamate metabolism
ID_317	Acetamide amidohydrolase	[c]: actid + h2o <==> ac + nh3	true	C_c	-1000	1000	0	(CD2737)	Alanine, aspartate and glutamate metabolism
ID_575	L-glutamate:NAD+ oxidoreductase (deaminating)	[c]: gluL + nad + h2o --> nh3 + 2oglut + nadh + h	false	C_c	0	1000	0	(gluD)	Alanine, aspartate and glutamate metabolism
ID_712	4-aminobutyrate:2-oxoglutarate aminotransferase	[c]: 4abat + 2oglut --> sucsald + gluL	false	C_c	0	1000	0	(gabT)	Alanine, aspartate and glutamate metabolism
ID_411	succinate semialdehyde:NADP+ oxidoreductase	[c]: sucsald + h2o + nadp --> succ + nadph + h	false	C_c	0	1000	0	(sucD) or (gapN)	Alanine, aspartate and glutamate metabolism
ID_439	aspartate:2-oxoglutarate aminotransferase	[c]: oxac + gluL --> aspL + 2oglut	false	C_c	0	1000	0	(aspC) or (aspD) or (CD2382) or (aspB) or (CD2828)	Alanine, aspartate and glutamate metabolism
ID_445	glutamine-fructose-6-phosphate transaminase (isomerizing)	[c]: fru6p + glnL --> ga6p + gluL	false	C_c	0	1000	0	(glmS) or (CD2420) or (CD3331)	Alanine, aspartate and glutamate metabolism
ID_142	4-aminobutanoate:pyruvate aminotransferase	[c]: 4abat + pyr <==> sucsald + alaL	true	C_c	-1000	1000	0	(CD2532)	Alanine, aspartate and glutamate metabolism
ID_12	glutamate racemase	[c]: gluL --> gluD	false	C_c	0	1000	0	(murI) or (racX) or (CD2819) or (orr)	Alanine, aspartate and glutamate metabolism
ID_365	argininosuccinate lyase	[c]: argsuc --> argL + fum	false	C_c	0	1000	0	(argH)	Alanine, aspartate and glutamate metabolism
ID_92	asparaginase	[c]: asnL + h2o --> aspL + nh3	false	C_c	0	1000	0	(CD0391) or (CD1632) or (asnB)	Alanine, aspartate and glutamate metabolism
ID_543	glutamate synthase (NADPH)	[c]: glnL + nadph + 2oglut + h --> (2) gluL + nadp	false	C_c	0	1000	0	(aspB) or (CD1537)	Alanine, aspartate and glutamate metabolism
ID_675	L-glutamine aminohydrolase	[c]: glnL + h2o --> gluL + nh3	false	C_c	0	1000	0	(glsA)	Alanine, aspartate and glutamate metabolism
ID_688	4-aminobutyrate transaminase	[c]: alaB + 2oglut <==> malsald + gluL	true	C_c	-1000	1000	0	(gabT)	Alanine, aspartate and glutamate metabolism
ID_336	L-alanine:2-oxoglutarate aminotransferase	[c]: alaL + 2oglut --> gluL + pyr	false	C_c	0	1000	0		Alanine, aspartate and glutamate metabolism
ID_506	UDP-N-acetylmuramate-L-alanine ligase	[c]: udpamr + alaL + atp --> udpamala + adp + pi	false	C_c	0	1000	0	(murC)	Alanine, aspartate and glutamate metabolism
ID_3	glutathione gamma-glutamylaminopeptidase	[c]: gth + h2o <==> cysgly + gluL	true	C_c	-1000	1000	0	(CD1534)	Alanine, aspartate and glutamate metabolism
ID_428	UDP-N-acetylmuramoyl-L-alanine-D-glutamate ligase	[c]: udpamala + gluD + atp --> udpamag + adp + pi	false	C_c	0	1000	0	(murD)	Alanine, aspartate and glutamate metabolism
ID_526	glutamate-ammonia ligase	[c]: gluL + nh3 + atp --> glnL + pi + adp	false	C_c	0	1000	0	(glnA)	Alanine, aspartate and glutamate metabolism
ID_357	alanine racemase	[c]: alaL <==> alaD	true	C_c	-1000	1000	0	(CD2623) or (alr) or (CD2819) or (racX) or (orr) or (vanTG)	Alanine, aspartate and glutamate metabolism
ID_346	D-alanine-D-alanine ligase	[c]: (2) alaD + atp --> alaala + adp + pi	false	C_c	0	1000	0	(ddl)	Alanine, aspartate and glutamate metabolism
ID_396	L-Serine:pyruvate aminotransferase	[c]: serL + pyr <==> hpyr + alaL	true	C_c	-1000	1000	0	(CD0994)	Alanine, aspartate and glutamate metabolism
ID_446	argininosuccinate synthase	[c]: citrL + aspL + atp --> argsuc + ppi + amp	false	C_c	0	1000	0	(argG)	Alanine, aspartate and glutamate metabolism
ID_561	L-glutamate:NAD+ oxidoreductase (transaminating)	[c]: glnL + nadh + 2oglut + h --> (2) gluL + nad	false	C_c	0	1000	0	(aspB) or (CD1537)	Alanine, aspartate and glutamate metabolism
ID_583	malonate semialdehide decarboxylase	[c]: malsald <==> aald + co2	true	C_c	-1000	1000	0		Alanine, aspartate and glutamate metabolism
ID_347	aspartate 1-decarboxylase	[c]: aspL --> alaL + co2	false	C_c	0	1000	0	(aspD)	Alanine, aspartate and glutamate metabolism
ID_759	4-aminobutanoate:glyoxylate aminotransferase	[c]: 4abat + glx <=> sucsald + gly	true	C_c	-1000	1000	0	(CD2532)	Alanine, aspartate and glutamate metabolism
ID_380	glucosamine-6-phosphate deaminase	[c]: ga6p + h2o --> fru6p + nh3	false	C_c	0	1000	0	(nagB)	Amino sugar and nucleotide sugar metabolism
ID_571	ATP:N-acetyl-D-glucosamine 6-phosphotransferase	[c]: aga + atp --> aga6p + adp	false	C_c	0	1000	0	(CD1585)	Amino sugar and nucleotide sugar metabolism
ID_331	UDP-N-acetylglucosamine diphosphorylase	[c]: aga1p + utp --> udpaga + ppi	false	C_c	0	1000	0	(glmU)	Amino sugar and nucleotide sugar metabolism
ID_227	phosphoglucosamine mutase	[c]: ga6p --> ga1p	false	C_c	0	1000	0	(CD0119)	Amino sugar and nucleotide sugar metabolism
ID_594	glucosamine-1-phosphate N-acetyltransferase	[c]: ga1p + acoa --> aga1p + coa	false	C_c	0	1000	0	(glmU)	Amino sugar and nucleotide sugar metabolism
ID_514	N-acetylglucosamine-6-phosphate deacetylase	[c]: aga6p + h2o --> ga6p + ac	false	C_c	0	1000	0	(nagA) or (agaA)	Amino sugar and nucleotide sugar metabolism
ID_548	UDP-N-acetyl-D-glucosamine 2-epimerase (UDP-forming)	[c]: udpaga + h2o --> ama + udp	false	C_c	0	1000	0	(mnaA)	Amino sugar and nucleotide sugar metabolism
ID_301	UDP-N-acetylglucosamine 1-carboxyvinyltransferase	[c]: udpaga + pepyr --> udpagaepyr + pi	false	C_c	0	1000	0	(murA)	Amino sugar and nucleotide sugar metabolism
ID_176	UDP-N-acetylmuramate:NAD+ oxidoreductase	[c]: udpamr + nad <==> udpagaepyr + nadh + h	true	C_c	-1000	1000	0	(murB)	Amino sugar and nucleotide sugar metabolism
ID_194	N-acetylneuraminate pyruvate-lyase	[c]: acnam --> ama + pyr	false	C_c	0	1000	0	(nanA)	Amino sugar and nucleotide sugar metabolism
ID_727	N-acetyl-D-glucosamine 6-phosphate 2-epimerase	[c]: ama6p <==> aga6p	true	C_c	-1000	1000	0	(nanE)	Amino sugar and nucleotide sugar metabolism
ID_741	ATP:N-acetyl-D-mannosamine 6-phosphotransferase	[c]: ama + atp --> ama6p + adp	false	C_c	0	1000	0	(CD2194)	Amino sugar and nucleotide sugar metabolism
ID_223	UDP-N-acetylmuramate dehydrogenase	[c]: udpagaepyr + nadph + h --> udpamr + nadp	false	C_c	0	1000	0	(murB)	Amino sugar and nucleotide sugar metabolism
ID_121	UDP-N-acetyl-D-glucosamine 2-epimerase	[c]: udpaga --> udpama	false	C_c	0	1000	0	(mnaA)	Amino sugar and nucleotide sugar metabolism
ID_602	L-arginine carboxy-lyase	[c]: argL --> agm + co2	false	C_c	0	1000	0	(speA) or (CD3551)	Arginine and proline metabolism
ID_367	allophanate hydrolase	[c]: urea1c + h2o --> (2) nh3 + (2) co2	false	C_c	0	1000	0	(CD1386) and (CD1387)	Arginine and proline metabolism
ID_493	acetyl-CoA:putrescine N-acetyltransferase	[c]: acoa + ptrc <==> coa + nacput	true	C_c	-1000	1000	0	(bltD)	Arginine and proline metabolism
ID_106	N-acetyl-gamma-glutamyl-phosphate reductase	[c]: agmp + nadph + h --> aglu5sald + pi + nadp	false	C_c	0	1000	0	(argC)	Arginine and proline metabolism
ID_638	agmatine amidinohydrolase	[c]: agm + h2o --> ptrc + urea	false	C_c	0	1000	0	(speB)	Arginine and proline metabolism
ID_467	ornithine carbamoyltransferase	[c]: cbp + ornL <==> citrL + pi	true	C_c	-1000	1000	0	(argF)	Arginine and proline metabolism
ID_747	acetylornithine amidohydrolase	[c]: aorn + h2o --> ornL + ac	false	C_c	0	1000	0	(argE)	Arginine and proline metabolism
ID_278	N2-Acetyl-L-ornithine:L-glutamate N-acetyltransferase	[c]: aorn + gluL <==> ornL + aglu	true	C_c	-1000	1000	0	(argJ)	Arginine and proline metabolism
ID_42	4-aminobutyraldehyde:NAD+ oxidoreductase	[c]: 4abald + nad + h2o <==> 4abat + nadh + h	true	C_c	-1000	1000	0	(aldH)	Arginine and proline metabolism
ID_635	acetylglutamate kinase	[c]: aglu + atp --> agmp + adp	false	C_c	0	1000	0	(argB)	Arginine and proline metabolism
ID_311	amino-acid N-acetyltransferase	[c]: gluL + acoa --> aglu + coa	false	C_c	0	1000	0	(argJ)	Arginine and proline metabolism
ID_135	proline racemase	[c]: proL --> proD	false	C_c	0	1000	0	(prdF) or (racX) or (CD2819) or (orr)	Arginine and proline metabolism
ID_627	urea:bicarbonate ligase	[c]: urea + atp + hco3 + h --> urea1c + pi + adp	false	C_c	0	1000	0	(CD1387)	Arginine and proline metabolism
ID_295	putrescine aminotransferase	[c]: ptrc + pyr --> 4abald + alaL	false	C_c	0	1000	0		Arginine and proline metabolism
ID_748	acetylornithine transaminase	[c]: aglu5sald + gluL --> aorn + 2oglut	false	C_c	0	1000	0	(argM)	Arginine and proline metabolism
ID_337	L-arginine iminohydrolase	[c]: argL + h2o <==> citrL + nh3	true	C_c	-1000	1000	0		Arginine and proline metabolism
Bio_CW	Cell wall synthesis	[c]: (0.363) CLP + (0.019) teichoic --> CW	false	C_c	0	1000	0		Biomass Equation
Biomass	Biomass Reaction	[c]: (0.4) Prot + (0.12) RNA + (0.03) DNA + (0.07) Lip + (0.24) CW + (0.14) SPs + (40) h2o + (40) atp --> (40) adp + (40) pi	false	C_c	0	1000	1		Biomass Equation
Bio_RNA	RNA synthesis	[c]: (1.146) atp + (0.329) ctp + (0.892) utp + (0.548) gtp + h2o --> RNA + (1.25) adp + (1.25) pi + ppi	false	C_c	0	1000	0		Biomass Equation
Bio_DNA	DNA synthesis	[c]: (1.075) datp + (0.440) dctp + (1.075) dttp + (0.440) dgtp + (4.39) atp + h2o --> DNA + (4.39) adp + (4.39) pi + ppi	false	C_c	0	1000	0		Biomass Equation
Bio_CLP	Peptidoglycan synthesis	[c]: (1.064) udpamagdapaa + (1.064) udpaga + (4.425) atp + h2o --> CLP + (1.106) alaD + (1.106) udp + (4.425) adp + (4.425) pi	false	C_c	0	1000	0	(murG)	Biomass Equation
Bio_prot	Protein synthesis	[c]: (0.375) alaL + (0.225) argL + (0.441) asnL + (0.399) aspL + (0.087) cysL + (0.167) glnL + (0.517) gluL + (0.442) gly + (0.095) his + (0.693) ileL + (0.636) leuL + (0.637) lysL + (0.190) metL + (0.304) pheL + (0.192) proL + (0.457) serL + (0.344) thrL + (0.043) trpL + (0.286) tyrL + (0.462) valL + (39.94) atp + h2o --> Prot + (39.94) adp + (39.94) pi	false	C_c	0	1000	0		Biomass Equation
Bio_lip	Lipid composition	[c]: (0.4588) ptgp + (0.0574) cdlp + (0.0574) 3pt13lg + (0.0115) 3g12dag + (0.0688) dgdag + (0.0344) lpteichoic + (0.0765) mqn + (0.1912) 12dag --> Lip	false	C_c	0	1000	0		Biomass Equation
Bio_SPs	Solute Pool	[c]: (0.0008) atp + (0.1161) alaL + (0.0288) argL + (0.5959) aspL + (0.5256) gluL + (0.0086) glnL + (0.0398) gly + (0.0169) his + (0.0481) ileL + (0.0222) leuL + (0.0405) lysL + (0.0222) metL + (0.0043) pheL + (0.1293) proL + (0.756) serL + (0.0156) thrL + (0.0017) thym + (0.0162) valL + (0.9947) pi + (0.4775) glcAD + (0.00033) acoa + (0.0004) coa + (0.0001) citrL + (0.00067) fad + (0.01433) nad …	false	C_c	0	1000	0		Biomass Equation
ID_525	acetyl-CoA:4-hydroxybutanoate CoA-transferase	[c]: 4hbut + acoa --> ac + 4hcoa	false	C_c	0	1000	0	(cat2)	Butanoate metabolism
ID_616	vinylacetyl-CoA delta3-delta2-isomerase	[c]: vacoa --> ctncoa	false	C_c	0	1000	0	(abfD)	Butanoate metabolism
ID_530	butanal:NADP+ oxidoreductase (CoA-acylating)	[c]: btcoa + nadph + h --> btal + coa + nadp	false	C_c	0	1000	0	(adhE) or (CD2966)	Butanoate metabolism
ID_519	(S)-3-hydroxybutanoyl-CoA:NADP+ oxidoreductase	[c]: 3hbcoa + nadp <==> aacoa + nadph + h	true	C_c	-1000	1000	0	(hbd)	Butanoate metabolism
ID_72	butanoyl-CoA:acetate CoA-transferase	[c]: btcoa + ac --> 2but + acoa	false	C_c	0	1000	0	(scoA) and (scoB)	Butanoate metabolism
ID_502	(S)-acetoin:NAD+ oxidoreductase	[c]: da + nadh + h --> actnS + nad	false	C_c	0	1000	0	(fabG)	Butanoate metabolism
ID_156	4-hydroxybutanoyl-CoA hydro-lyase	[c]: 4hcoa --> vacoa + h2o	false	C_c	0	1000	0	(abfD)	Butanoate metabolism
ID_21	oxidoreductase acting on the CH-OH group of donors with NADP+ as acceptor	[c]: btal + nadph + h --> buta + nadp	false	C_c	0	1000	0	(adhE) or (CD3006)	Butanoate metabolism
ID_615	(R)-acetoin:NAD+ oxidoreductase	[c]: da + nadh + h --> actnR + nad	false	C_c	0	1000	0	(fabG)	Butanoate metabolism
ID_251	butyrate kinase	[c]: 2but + atp --> butp + adp	false	C_c	0	1000	0	(buk) or (CD2379) or (buk1)	Butanoate metabolism
ID_504	trans-2-enoyl-CoA reductase (NADP+)	[c]: ctnycoa + nadph + h --> btcoa + nadp	false	C_c	0	1000	0	(acdB) or (bcd2)	Butanoate metabolism
ID_507	succinate semialdehyde hydrogenase	[c]: sucsald + nadh + h <==> 4hbut + nad	true	C_c	-1000	1000	0	(abfH)	Butanoate metabolism
ID_18	(R)-3-hydroxybutanoate:NAD+ oxidoreductase	[c]: r3hbat + nad <==> aac + nadh + h	true	C_c	-1000	1000	0	(bdhA)	Butanoate metabolism
ID_463	oxidoreductase acting on the CH-OH group of donors with NAD+ as acceptor	[c]: btal + nadh + h --> buta + nad	false	C_c	0	1000	0	(adhE) or (CD3006) or (CD2966)	Butanoate metabolism
ID_500	carbonate hydro-lyase	[c]: co2 + h2o --> hco3 + h	false	C_c	0	1000	0	(CD2213)	Butanoate metabolism
ID_379	(R)-acetoin racemase	[c]: actnR <==> actnS	true	C_c	-1000	1000	0		Butanoate metabolism
ID_175	butanal:NAD+ oxidoreductase (CoA-acylating)	[c]: btcoa + nadh + h --> btal + coa + nad	false	C_c	0	1000	0	(adhE) or (CD2966)	Butanoate metabolism
ID_6	2-acetolactate decarboxylation	[c]: 2alac + elecaccept-oxi --> da + elecaccept-red + co2	false	C_c	0	1000	0	(Spontaneous)	Butanoate metabolism
ID_287	Glutaconyl-CoA carboxy-lyase	[c]: gccoa --> ctncoa + co2	false	C_c	0	1000	0		Butanoate metabolism
ID_272	phosphate butyryltransferase	[c]: btcoa + pi --> butp + coa	false	C_c	0	1000	0	(ptb) or (CD0715) or (CD2425)	Butanoate metabolism
ID_523	acetolactate decarboxylase	[c]: 2alac <==> actnR + co2	true	C_c	-1000	1000	0		Butanoate metabolism
Trans_mg	magnesium transporter	mg2[e] --> mg2[c]	false	C_c, C_e	0	1000	0	(CD2436) or (CD0902) or (CD1831) or (CD2122) or (CD2832) or (CD3270) or (CD3520)	Channel-type facilitator
Trans_k4	potassium:H+ antiporter	k[e] + h[c] --> k[c] + h[e]	false	C_c, C_e	0	1000	0		Channel-type facilitator
Trans_for	Formate transport	for[e] <==> for[c]	true	C_c, C_e	-1000	1000	0	(CD3403)	Channel-type facilitator
Trans_no	nitrite transporter	no2[e] --> no2[c]	false	C_c, C_e	0	1000	0	(nirC) or (CD3403)	Channel-type facilitator
Trans_k3	potassium ion chanel	k[e] --> k[c]	false	C_c, C_e	0	1000	0	(CD0697) or (CD2142)	Channel-type facilitator
Trans_zn	zinc transporter	zn2[e] --> zn2[c]	false	C_c, C_e	0	1000	0	(zupT) or (CD0902) or (CD1831) or (CD2122) or (CD2832) or (CD3270) or (CD3520)	Channel-type facilitator
ID_61	isocitrate:NADP+ oxidoreductase	[c]: icit + nadp --> 2oglut + nadph + co2 + h	false	C_c	0	1000	0	(CD0834)	Citrate cycle (TCA cycle)
ID_708	2-oxoglutarate dehydrogenase complex	[c]: 2oglut + coa + nad --> succoa + co2 + nadh + h	false	C_c	0	1000	0	(CD0723) and (acoL)	Citrate cycle (TCA cycle)
ID_370	pyruvate carboxylase	[c]: hco3 + pyr + atp + h --> oxac + pi + adp	false	C_c	0	1000	0	(pyc)	Citrate cycle (TCA cycle)
ID_433	citrate hydro-lyase	[c]: cit <==> acon + h2o	true	C_c	-1000	1000	0	(acnB)	Citrate cycle (TCA cycle)
ID_171	isocitrate dehydrogenase (NAD+)	[c]: icit + nad --> 2oglut + co2 + nadh + h	false	C_c	0	1000	0	(CD0834)	Citrate cycle (TCA cycle)
ID_544	acetyl-CoA:oxaloacetate C-acetyltransferase	[c]: oxac + acoa + h2o --> cit + coa	false	C_c	0	1000	0		Citrate cycle (TCA cycle)
ID_310	succinyl-CoA synthase	[c]: succ + coa + atp <==> succoa + pi + adp	true	C_c	-1000	1000	0	(cat1)	Citrate cycle (TCA cycle)
ID_606	isocitrate hydro-lyase	[c]: icit <==> acon + h2o	true	C_c	-1000	1000	0	(acnB)	Citrate cycle (TCA cycle)
ID_198	fumarate hydratase	[c]: malS --> fum + h2o	false	C_c	0	1000	0	(fumA) and (fumB)	Citrate cycle (TCA cycle)
ID_254	malate:NAD+ oxidoreductase	[c]: malS + nad <==> oxac + nadh + h	true	C_c	-1000	1000	0	(ldh)	Citrate cycle (TCA cycle)
ID_557	methionine adenosyltransferase	[c]: metL + atp + h2o --> amet + pi + ppi	false	C_c	0	1000	0	(metK)	Cysteine and methionine metabolism
ID_99	acetyl-CoA:L-homoserine O-acetyltransferase	[c]: hser + acoa --> ahser + coa	false	C_c	0	1000	0		Cysteine and methionine metabolism
ID_231	adenosylhomocysteinase	[c]: ahcys + h2o --> adn + hcys	false	C_c	0	1000	0	(mtnN)	Cysteine and methionine metabolism
ID_2	spermine N1-acetyltransferase	[c]: sprm + acoa <==> naspin + coa	true	C_c	-1000	1000	0	(bltD)	Cysteine and methionine metabolism
ID_562	5-(methylthio)-2,3-dioxopentyl-phosphate phosphohydrolase (isomerizing)	[c]: 5mt23dopp + h2o <==> 12dh5mtp + pi	true	C_c	-1000	1000	0		Cysteine and methionine metabolism
ID_152	methionine synthase	[c]: hcys + 5mthf --> metL + thf	false	C_c	0	1000	0	(CD3596)	Cysteine and methionine metabolism
ID_265	2-hydroxy-3-keto-5-methylthio-1-phosphopentene phosphohydrolase	[c]: 2h3k5mt1pp + h2o --> 12dh5mtp + pi	false	C_c	0	1000	0		Cysteine and methionine metabolism
ID_714	2,3-diketo-5-methylthiopentenyl-1-phosphate enolase	[c]: 5mtr1p --> mthx5p	false	C_c	0	1000	0		Cysteine and methionine metabolism
ID_687	cystathionine gamma-synthase	[c]: suchser + cysL --> cysthL + succ	false	C_c	0	1000	0	(cysD)	Cysteine and methionine metabolism
ID_711	S-adenosylmethioninamine:putrescine 3-aminopropyltransferase	[c]: ametam + ptrc --> m5tade + spmd + h	false	C_c	0	1000	0	(speE)	Cysteine and methionine metabolism
ID_680	S-adenosyl-L-methionine carboxy-lyase	[c]: amet + h --> ametam + co2	false	C_c	0	1000	0	(speD)	Cysteine and methionine metabolism
ID_469	cystathionine gamma-lyase	[c]: cysL + h2o --> h2s + pyr + nh3	false	C_c	0	1000	0	(malY) or (CD2484) or (CD2696) or (CD2733)	Cysteine and methionine metabolism
ID_242	L-cystyeine sulfurtransferase	[c]: cysL + unsc + h --> alaL + ssc	false	C_c	0	1000	0	(iscS1) or (iscS2)	Cysteine and methionine metabolism
ID_418	spermidine N1-acetyltransferase	[c]: spmd + acoa <==> naspdi + coa	true	C_c	-1000	1000	0	(bltD)	Cysteine and methionine metabolism
ID_155	S-adenosylmethioninamine:spermidine 3-aminopropyltransferase	[c]: ametam + spmd <==> sprm + m5tade + h	true	C_c	-1000	1000	0	(speE)	Cysteine and methionine metabolism
ID_560	methionine racemase	[c]: metL <==> metD	true	C_c	-1000	1000	0	(orr) or (racX) or (CD2819)	Cysteine and methionine metabolism
ID_189	S-adenosyl-L-homocysteine homocysteinylribohydrolase	[c]: ahcys + h2o --> s5ddr5lhcys + ade	false	C_c	0	1000	0	(mtnN)	Cysteine and methionine metabolism
ID_235	5-methylthioribulose-1-phosphate hydro-lyase	[c]: 5mtr1p --> 5mt23dopp + h2o	false	C_c	0	1000	0		Cysteine and methionine metabolism
ID_136	5-(methylthio)-2,3-dioxopentyl phosphate keto-enol-isomerase	[c]: 5mt23dopp --> 2h3k5mt1pp	false	C_c	0	1000	0		Cysteine and methionine metabolism
ID_98	L-methionine methanothiol-lyase	[c]: metL + h2o <==> ch4s + 2obut + nh3	true	C_c	-1000	1000	0	(mdeA)	Cysteine and methionine metabolism
ID_259	homoserine O-succinyltransferase	[c]: hser + succoa --> suchser + coa	false	C_c	0	1000	0	(metA)	Cysteine and methionine metabolism
ID_358	O-acetyl-L-homoserine:methanethiol 3-amino-3-carboxypropyltransferase	[c]: ahser + ch4s --> ac + metL	false	C_c	0	1000	0	(cysD)	Cysteine and methionine metabolism
ID_309	S-(5-deoxy-D-ribos-5-yl)-L-homocysteine homocysteine-lyase [(4S)-4,5-dihydroxypentan-2,3-dione-forming]indole-3-acetate	[c]: s5ddr5lhcys <==> hcys + 4s45dhp23do	true	C_c	-1000	1000	0	(luxS)	Cysteine and methionine metabolism
ID_410	ATP:S-methyl-5-thio-D-ribose 1-phosphotransferase	[c]: atp + m5trib --> adp + m5trib1p	false	C_c	0	1000	0		Cysteine and methionine metabolism
ID_737	S-methyl-5-thio-alpha-D-ribose 1-phosphate ketol-isomerase	[c]: m5trib1p --> 5mtr1p	false	C_c	0	1000	0		Cysteine and methionine metabolism
ID_127	methylthioadenosine methylthioribohydrolase	[c]: m5tade + h2o --> m5trib + ade	false	C_c	0	1000	0	(mtnN)	Cysteine and methionine metabolism
ID_94	cystathionine beta-lyase	[c]: cysthL + h2o --> hcys + nh3 + pyr	false	C_c	0	1000	0	(malY) or (CD2484) or (CD2696) or (CD2733)	Cysteine and methionine metabolism
ID_167	L-homocysteine Methyltransferases	[c]: hcys + amet <==> ahcys + metL	true	C_c	-1000	1000	0	(CD3596)	Cysteine and methionine metabolism
ID_664	ornithine racemase	[c]: ornL --> ornD	false	C_c	0	1000	0	(racX) or (CD2819) or (orr)	D-Arginine and D-ornithine metabolism
ID_443	2-amino-4-ketopentanoate thiolase	[c]: 2a4op + coa --> alaD + acoa	false	C_c	0	1000	0	(ortA) and (ortB)	D-Arginine and D-ornithine metabolism
ID_243	D-ornithine 4,5-aminomutase	[c]: ornD --> 24dap	false	C_c	0	1000	0	(oraS) and (oraE)	D-Arginine and D-ornithine metabolism
ID_319	D-threo-2,4-diaminopentanoate:NADP+ oxidoreductase	[c]: 24dap + nadp + h2o --> 2a4op + nh3 + nadph + h	false	C_c	0	1000	0	(ord)	D-Arginine and D-ornithine metabolism
ID_193	D-threo-2,4-diaminopentanoate:NAD+ oxidoreductase	[c]: 24dap + nad + h2o --> 2a4op + nh3 + nadh + h	false	C_c	0	1000	0	(ord)	D-Arginine and D-ornithine metabolism
Ex_ca2	Exchange Ca2+	--> ca2[e]	FALSE	C_e	0	1000	0		Exchange
Ex_tyrL	Exchange L-tyrosine	--> tyrL[e]	FALSE	C_e	0	1000	0		Exchange
Ex_chor	Exchange chorismate	--> chor[e]	FALSE	C_e	0	1000	0		Exchange
Ex_pheL	Exchange L-phenylalanine	--> pheL[e]	FALSE	C_e	0	1000	0		Exchange
Ex_fru	Exchange D-fructose	--> fru[e]	FALSE	C_e	0	1000	0		Exchange
Ex_serL	Exchange L-serine	--> serL[e]	FALSE	C_e	0	1000	0		Exchange
Ex_cysL	Exchange L-cysteine	--> cysL[e]	FALSE	C_e	0	1000	0		Exchange
Ex_adn	Exchange adenosine	--> adn[e]	FALSE	C_e	0	1000	0		Exchange
Ex_dcyt	Exchange deoxycytidine	--> dcyt[e]	FALSE	C_e	0	1000	0		Exchange
Ex_mnl	Exchange mannitol	--> mnl[e]	FALSE	C_e	0	1000	0		Exchange
Ex_tagd	Exchange D-Tagaturonate	--> tagd[e]	FALSE	C_e	0	1000	0		Exchange
Ex_k	Exchange K+	--> k[e]	FALSE	C_e	0	1000	0		Exchange
Ex_so3	Exchange sulfite	--> so3[e]	FALSE	C_e	0	1000	0		Exchange
Ex_chol	Exchange choline	--> chol[e]	FALSE	C_e	0	1000	0		Exchange
Ex_uri	Exchange uridine	--> uri[e]	FALSE	C_e	0	1000	0		Exchange
Ex_ura	Exchange uracil	--> ura[e]	FALSE	C_e	0	1000	0		Exchange
Ex_glc	Exchange beta-D-glucose	--> glc[e]	FALSE	C_e	0	1000	0		Exchange
Ex_nac	Exchange nicotinate	--> nac[e]	FALSE	C_e	0	1000	0		Exchange
Ex_argL	Exchange L-arginine	--> argL[e]	FALSE	C_e	0	1000	0		Exchange
Ex_udpagaepyr	Exchange UDP-N-acetylglucosamine-enolpyruvate	--> udpagaepyr[e]	FALSE	C_e	0	1000	0		Exchange
Ex_hxan	Exchange hypoxanthine	--> hxan[e]	FALSE	C_e	0	1000	0		Exchange
Ex_metL	Exchange L-methionine	--> metL[e]	FALSE	C_e	0	1000	0		Exchange
Ex_thm	Exchange thiamin	--> thm[e]	FALSE	C_e	0	1000	0		Exchange
Ex_proL	Exchange L-proline	--> proL[e]	FALSE	C_e	0	1000	0		Exchange
Ex_aspL	Exchange L-aspartate	--> aspL[e]	FALSE	C_e	0	1000	0		Exchange
Ex_ribflv	Exchange riboflavin	--> ribflv[e]	FALSE	C_e	0	1000	0		Exchange
Ex_hco3	Exchange bicarbonate	--> hco3[e]	FALSE	C_e	0	1000	0		Exchange
Ex_h	Exchange H+	--> h[e]	FALSE	C_e	0	1000	0		Exchange
Ex_valL	Exchange L-valine	--> valL[e]	FALSE	C_e	0	1000	0		Exchange
Ex_4abz	Exchange 4-aminobenzoate	--> 4abz[e]	FALSE	C_e	0	1000	0		Exchange
Ex_thymd	Exchange thymidine	--> thymd[e]	FALSE	C_e	0	1000	0		Exchange
Ex_pntoR	Exchange (R)-pantothenate	--> pntoR[e]	FALSE	C_e	0	1000	0		Exchange
Ex_dad	Exchange deoxyadenosine	--> dad[e]	FALSE	C_e	0	1000	0		Exchange
Ex_g3p	Exchange sn-glycerol-3-phosphate	--> g3p[e]	FALSE	C_e	0	1000	0		Exchange
Ex_na	Exchange Na+	--> na[e]	FALSE	C_e	0	1000	0		Exchange
Ex_gly	Exchange glycine	--> gly[e]	FALSE	C_e	0	1000	0		Exchange
Ex_h2o	Exchange H2O	--> h2o[e]	FALSE	C_e	0	1000	0		Exchange
Ex_pyin	Exchange pyridoxine	--> pyin[e]	FALSE	C_e	0	1000	0		Exchange
Ex_leuL	Exchange L-leucine	--> leuL[e]	FALSE	C_e	0	1000	0		Exchange
Ex_ileL	Exchange L-isoleucine	--> ileL[e]	FALSE	C_e	0	1000	0		Exchange
Ex_cobalt	Exchange Co2+	--> cobalt[e]	FALSE	C_e	0	1000	0		Exchange
Ex_zn2	Exchange Zn2+	--> zn2[e]	FALSE	C_e	0	1000	0		Exchange
Ex_pi	Exchange phosphate	--> pi[e]	FALSE	C_e	0	1000	0		Exchange
Ex_gluL	Exchange L-glutamate	--> gluL[e]	FALSE	C_e	0	1000	0		Exchange
Ex_glnL	Exchange L-glutamine	--> glnL[e]	FALSE	C_e	0	1000	0		Exchange
Ex_asnL	Exchange L-asparagine	--> asnL[e]	FALSE	C_e	0	1000	0		Exchange
Ex_thrL	Exchange L-threonine	--> thrL[e]	FALSE	C_e	0	1000	0		Exchange
Ex_trpL	Exchange L-tryptophan	--> trpL[e]	FALSE	C_e	0	1000	0		Exchange
Ex_nh3	Exchange ammonia	--> nh3[e]	FALSE	C_e	0	1000	0		Exchange
Ex_co2	Exchange CO2	--> co2[e]	FALSE	C_e	0	1000	0		Exchange
Ex_alaL	Exchange L-alanine	--> alaL[e]	FALSE	C_e	0	1000	0		Exchange
Ex_ribD	Exchange D-ribose	--> ribD[e]	FALSE	C_e	0	1000	0		Exchange
Ex_h2	Exchange H2	--> h2[e]	FALSE	C_e	0	1000	0		Exchange
Ex_his	Exchange L-histidine	--> his[e]	FALSE	C_e	0	1000	0		Exchange
Ex_bio	Exchange biotin	--> bio[e]	FALSE	C_e	0	1000	0		Exchange
Ex_mg2	Exchange Mg2+	--> mg2[e]	FALSE	C_e	0	1000	0		Exchange
Ex_lysL	Exchange L-lysine	--> lysL[e]	FALSE	C_e	0	1000	0		Exchange
Ex_ins	Exchange inosine	--> ins[e]	FALSE	C_e	0	1000	0		Exchange
Ex_c1ala	Exchange cob(I)alamin	--> c1ala[e]	FALSE	C_e	0	1000	0		Exchange
Ex_ncam	Exchange nicotinamide	--> ncam[e]	FALSE	C_e	0	1000	0		Exchange
ID_400	butanoyl-CoA dehydrogenase (FAD)	[c]: btcoa + fad <==> fadh2 + ctnycoa	true	C_c	-1000	1000	0	(acdB) or (bcd2)	Fatty acid degradation
ID_325	enoyl-CoA hydratase	[c]: 3hbcoa <==> ctncoa + h2o	true	C_c	-1000	1000	0	(crt1) or (crt2)	Fatty acid degradation
ID_481	acetyl-CoA C-acetyltransferase	[c]: aacoa + coa <==> (2) acoa	true	C_c	-1000	1000	0	(thlA1) or (thlA2) or (CD2970)	Fatty acid degradation
ID_390	3-hydroxyacyl-CoA dehydrogenase	[c]: 3hbcoa + nad <==> aacoa + nadh + h	true	C_c	-1000	1000	0	(hbd)	Fatty acid degradation
ID_471	acyl-CoA hydrolase	[c]: r3hbatcoa + h2o --> r3hbat + coa + h	false	C_c	0	1000	0	(CD1966)	Fatty acid degradation
ID_60	Beta-Oxidation of Palmitoyl-CoA	[c]: lcacoa + (7) fadh2 + (7) h2o + (7) nad + (7) coa --> (8) acoa + (7) nadh + (7) h + (7) fad	false	C_c	0	1000	0	(crt1) and (CD0803) and (hbd) and (thlA2)	Fatty acid degradation
ID_409	(S)-3-Hydroxybutanoyl-CoA 3-epimerase	[c]: 3hbcoa <==> r3hbatcoa	true	C_c	-1000	1000	0		Fatty acid degradation
ID_341	dihydroneopterin monophosphate dephosphorylase	[c]: 78dhnpte3p + h2o --> 78dhnpte + pi	false	C_c	0	1000	0		Folate biosynthesis
ID_149	6-hydroxymethyl-7,8-dihydropteridine:4-aminobenzoate 2-amino-4-hydroxydihydropteridine-6-methenyltransferase	[c]: 6hm78dhpte + 4abz <==> 78dhpte + h2o	true	C_c	-1000	1000	0	(folP)	Folate biosynthesis
ID_457	dihydroneopterin triphosphate pyrophosphohydrolase	[c]: 78dhnptetp + h2o --> 78dhnpte3p + ppi	false	C_c	0	1000	0		Folate biosynthesis
ID_180	2-amino-4-hydroxy-6-hydroxymethyldihydropteridine diphosphokinase	[c]: 6hm78dhpte + atp --> 6hmdhptedp + amp	false	C_c	0	1000	0	(folK)	Folate biosynthesis
ID_495	4-amino-4-deoxychorismate synthase	[c]: chor + glnL --> 4a4dchor + gluL	false	C_c	0	1000	0	(pabA) and (pabB)	Folate biosynthesis
ID_75	dihydrofolate synthase	[c]: atp + 78dhpte + gluL --> adp + pi + 78dhfmg	false	C_c	0	1000	0	(folC)	Folate biosynthesis
ID_438	4-amino-4-deoxychorismate pyruvate-lyase	[c]: 4a4dchor --> 4abz + pyr	false	C_c	0	1000	0	(pabC)	Folate biosynthesis
ID_104	D-aminocylase	[c]: 4abg + h2o + (2) h <==> gluD + 4abz	true	C_c	-1000	1000	0	(CD2859) or (CD3182)	Folate biosynthesis
ID_344	dihydropteroate synthase	[c]: 6hmdhptedp + 4abz --> 78dhpte + ppi	false	C_c	0	1000	0	(folP)	Folate biosynthesis
ID_524	GTP 7,8-8,9-dihydrolase	[c]: gtp + h2o --> 78dhnptetp + for	false	C_c	0	1000	0	(folE)	Folate biosynthesis
ID_172	dihydroneopterin aldolase	[c]: 78dhnpte --> 6hm78dhpte + gcald	false	C_c	0	1000	0	(folB)	Folate biosynthesis
ID_64	phosphomannomutase	[c]: man6p --> man1p	false	C_c	0	1000	0	(pgm2)	Fructose and mannose metabolism
ID_219	1-phosphofructokinase	[c]: fru1p + atp --> fru16bp + adp	false	C_c	0	1000	0	(fruK)	Fructose and mannose metabolism
ID_545	UTP:D-fructose-6-phosphate 1-phosphotransferase	[c]: fru6p + utp --> fru16bp + udp	false	C_c	0	1000	0	(CD3110) or (pfkA)	Fructose and mannose metabolism
ID_541	D-sobitol-6-phosphate:NAD+ 2-oxidoreductase	[c]: sor6p + nad --> fru6p + nadh + h	false	C_c	0	1000	0	(gutD)	Fructose and mannose metabolism
ID_726	mannose-1-phosphate guanylyltransferase (GDP)	[c]: man1p + gdp <==> gdpm + pi	true	C_c	-1000	1000	0	(manC)	Fructose and mannose metabolism
ID_610	ATP:D-hexose 6 phosphotransferase alpha galactose	[c]: galA + atp --> gal6p + adp	false	C_c	0	1000	0	(CD2236)	Fructose and mannose metabolism
ID_253	ATP:D-hexose 6 phosphotransferase mannose	[c]: adman + atp --> man6p + adp	false	C_c	0	1000	0	(CD2236)	Fructose and mannose metabolism
ID_276	fructose-bisphosphatase	[c]: fru16bp + h2o --> fru6p + pi	false	C_c	0	1000	0	(fbp)	Fructose and mannose metabolism
ID_567	sedoheptulose-7-phosphate:D-glyceraldehyde-3-phosphate glyceronetransferase	[c]: shl7p + glyald3p <==> et4p + fru6p	true	C_c	-1000	1000	0	(tal) or (CD2110)	Fructose and mannose metabolism
ID_542	ATP:D-fructose 6-phosphotransferase	[c]: atp + fru --> adp + fru6p	false	C_c	0	1000	0	(scrK)	Fructose and mannose metabolism
ID_732	D-fructose 1,6-bisphosphate D-glyceraldehyde-3-phosphate-lyase	[c]: dhap + glyald3p <==> fru16bp	true	C_c	-1000	1000	0	(fba)	Fructose and mannose metabolism
ID_302	ATP:D-hexose 6 phosphotransferase beta galactose	[c]: gal + atp --> gal6p + adp	false	C_c	0	1000	0	(CD2236)	Fructose and mannose metabolism
ID_353	L-fuculose-1-phosphate lactaldehyde-lyase	[c]: fuc1p <==> dhap + laldS	true	C_c	-1000	1000	0	(CD0045) or (CD2277)	Fructose and mannose metabolism
ID_290	ITP:D-fructose-6-phosphate 1-phosphotransferase	[c]: fru6p + itp --> fru16bp + idp	false	C_c	0	1000	0	(CD3110) or (pfkA)	Fructose and mannose metabolism
ID_674	sedoheptulose 1,7-bisphosphate D-glyceraldehyde-3-phosphate-lyase	[c]: sh17bp <==> dhap + et4p	true	C_c	-1000	1000	0	(fba) or (CD3135)	Fructose and mannose metabolism
ID_613	ATP:sedoheptulose-7-phosphate 1-phosphotransferase	[c]: atp + shl7p --> adp + sh17bp	false	C_c	0	1000	0	(CD3110) or (pfkA)	Fructose and mannose metabolism
ID_436	alpha-D-Glucose aldose-ketose-isomerase	[c]: glcAD <==> fru	true	C_c	-1000	1000	0	(CD2710)	Fructose and mannose metabolism
ID_649	mannose-6-phosphate isomerase	[c]: man6p <==> fru6p	true	C_c	-1000	1000	0	(pmi)	Fructose and mannose metabolism
ID_611	mannitol-1-phosphate 5-dehydrogenase	[c]: mnl1p + nad --> fru6p + nadh + h	false	C_c	0	1000	0	(mtlD)	Fructose and mannose metabolism
ID_676	sorbitol dehydrogenase	[c]: sor + nad <==> fru + nadh + h	true	C_c	-1000	1000	0	(CD0490) or (CD2323) or (ansB)	Fructose and mannose metabolism
ID_527	CTP:D-fructose-6-phosphate 1-phosphotransferase	[c]: fru6p + ctp --> fru16bp + cdp	false	C_c	0	1000	0	(CD3110) or (pfkA)	Fructose and mannose metabolism
ID_199	fructose-bisphosphate aldolase	[c]: fru1p --> dhap + glyald	false	C_c	0	1000	0	(fba) or (CD3135)	Fructose and mannose metabolism
ID_297	ATP:D-fructose-6-phosphate 1-phosphotransferase	[c]: fru6p + atp --> fru16bp + adp	false	C_c	0	1000	0	(CD3110) or (pfkA)	Fructose and mannose metabolism
ID_659	mannose-1-phosphate guanylyltransferase (GTP)	[c]: man1p + gtp --> gdpm + ppi	false	C_c	0	1000	0	(manC)	Fructose and mannose metabolism
ID_173	UTP hexose-1-phosphate uridylyltransferase	[c]: gal1pA + utp --> udpgal + ppi	false	C_c	0	1000	0	(CD1340)	Fructose and mannose metabolism
ID_333	Fructokinase	[c]: fruf + atp --> fru6p + adp	false	C_c	0	1000	0		Fructose and mannose metabolism
ID_491	CTP:tagatose-6-phosphate 1-phosphotransferase	[c]: tag6p + ctp --> tag16bp + cdp	false	C_c	0	1000	0	(pfkA) or (CD3110)	Galactose metabolism
ID_329	D-galactose 1-epimerase	[c]: gal --> galA	false	C_c	0	1000	0	(CD3440)	Galactose metabolism
ID_255	D-glucose 1-phosphate 1-epimerase	[c]: glc1pA --> glc1p	false	C_c	0	1000	0	(Spontaneous)	Galactose metabolism
ID_532	ATP:tagatose-6-phosphate 1-phosphotransferase	[c]: tag6p + atp --> tag16bp + adp	false	C_c	0	1000	0	(lacC)	Galactose metabolism
ID_742	Galactitol-1-phosphate:NAD+ oxidoreductase	[c]: gtol1p + nad <==> tag6p + nadh + h	true	C_c	-1000	1000	0	(gatD)	Galactose metabolism
ID_417	UDP-D-glucose:alpha-D-galactose 1-phosphate uridylyltransferase	[c]: gal1pA + udpglu --> udpgal + glc1pA	false	C_c	0	1000	0	(CD1340)	Galactose metabolism
ID_444	UDP-glucose 4-epimerase	[c]: udpgal <==> udpglu	true	C_c	-1000	1000	0	(galE)	Galactose metabolism
ID_480	UTP:tagatose-6-phosphate 1-phosphotransferase	[c]: tag6p + utp --> tag16bp + udp	false	C_c	0	1000	0	(pfkA) or (CD3110)	Galactose metabolism
ID_205	tagatose-bisphosphate aldolase	[c]: tag16bp --> dhap + glyald3p	false	C_c	0	1000	0	(gatY) or (CD3074)	Galactose metabolism
ID_631	ITP:tagatose-6-phosphate 1-phosphotransferase	[c]: tag6p + itp --> tag16bp + idp	false	C_c	0	1000	0	(lacC) or (tagK)	Galactose metabolism
ID_633	galactose-6-phosphate isomerase	[c]: gal6p --> tag6p	false	C_c	0	1000	0	(rpiB1) and (rpiB2)	Galactose metabolism
ID_9	glycerol dehydrogenase (NAD+)	[c]: glyo + nad <==> glyald + nadh + h	true	C_c	-1000	1000	0	(adhE) or (CD2966) or (CD3006)	Glycerolipid metabolism
ID_429	1,2-diacylglycerol 3-glucosyltransferase	[c]: udpglu + 12dag <==> udp + 3g12dag	true	C_c	-1000	1000	0	(CD0019) or (CD1344)	Glycerolipid metabolism
ID_298	glycerol dehydrogenase (NADP+)	[c]: glyo + nadp <==> glyald + nadph + h	true	C_c	-1000	1000	0	(adhE) or (CD2966) or (CD3006)	Glycerolipid metabolism
ID_549	acyl-CoA:1-acyl-sn-glycerol-3-phosphate 2-O-acyltransferase	[c]: 1ag3p + lcacoa --> ptd + coa	false	C_c	0	1000	0	(CD1817) or (CD1723)	Glycerolipid metabolism
ID_455	diacylglycerol kinase	[c]: adp + ptd --> atp + 12dag	false	C_c	0	1000	0	(CD2439)	Glycerolipid metabolism
ID_678	aldehyde dehydrogenase (NAD+)	[c]: glyald + nad + h2o <==> glyc + nadh + h	true	C_c	-1000	1000	0	(aldH)	Glycerolipid metabolism
ID_273	palmitate biosynthesis	[c]: acoa + (7) malacp + (7) nadph + (7) nadh + (14) h <==> palm + (7) nadp + (7) nad + (7) co2 + (6) h2o + (7) hacp + coa	true	C_c	-1000	1000	0	(fabH) and (fabF) and (fabG) and (fabZ) or (fabH) and (fabF) and (CD2577) and (fabZ)	Glycerolipid metabolism
ID_477	UDP-N-acetylmuramoyl-L-alanyl-D-glutamyl-meso-2,6-diaminoheptanedioate:D-alanyl-D-alanine ligase	[c]: udpamagdap + alaala + atp --> udpamagdapaa + adp + pi	false	C_c	0	1000	0	(murF)	Glycerolipid metabolism
ID_86	hexosyltransferase	[c]: 3g12dag + udpglu <==> dgdag + udp	true	C_c	-1000	1000	0		Glycerolipid metabolism
ID_564	glycerol kinase	[c]: glyo + atp --> g3p + adp	false	C_c	0	1000	0	(glpK1) or (glpK2)	Glycerolipid metabolism
ID_224	phosphatidylglycerol-membrane-oligosaccharide	[c]: ptg + dgdag <==> 12dag + gpgl	true	C_c	-1000	1000	0		Glycerolipid metabolism
ID_740	Acyl-CoA thioesterase	[c]: palm + coa + atp --> lcacoa + h2o + amp + (2) pi	false	C_c	0	1000	0	(CD1966)	Glycerolipid metabolism
ID_109	glycerol-3-phosphate dehydrogenase (NAD+)	[c]: dhap + nadh + h --> g3p + nad	false	C_c	0	1000	0	(glyC) or (gpsA)	Glycerophospholipid metabolism
ID_204	CDP-diacylglycerol phosphatidylhydrolase	[c]: cdpdag + h2o --> cmp + ptd	false	C_c	0	1000	0		Glycerophospholipid metabolism
ID_588	CDP-diacylglycerol-glycerol-3-phosphate 3-phosphatidyltransferase	[c]: cdpdag + g3p --> ptgp + cmp	false	C_c	0	1000	0	(pgsA)	Glycerophospholipid metabolism
ID_56	glycerol-3-phosphate dehydrogenase (NADP+)	[c]: dhap + nadph + h --> g3p + nadp	false	C_c	0	1000	0	(glyC) or (gpsA)	Glycerophospholipid metabolism
ID_546	phosphatidate cytidylyltransferase	[c]: ptd + ctp --> cdpdag + ppi	false	C_c	0	1000	0	(cdsA)	Glycerophospholipid metabolism
ID_78	glycerol-3-phosphate O-acyltransferase	[c]: g3p + lcacoa --> 1ag3p + coa	false	C_c	0	1000	0	(plsX)	Glycerophospholipid metabolism
ID_185	phosphatidylglycerophosphatase	[c]: ptgp + h2o --> ptg + pi	false	C_c	0	1000	0		Glycerophospholipid metabolism
ID_232	cardiolipin biosynthesis	[c]: (2) ptg --> cdlp + glyo	false	C_c	0	1000	0	(cls) or (CD3404)	Glycerophospholipid metabolism
ID_267	glycerol-3-phosphate cytidylyltransferase	[c]: g3p + ctp --> cdpg + ppi	false	C_c	0	1000	0		Glycerophospholipid metabolism
ID_340	ethanolamine ammonia-lyase	[c]: etoa --> aald + nh3	false	C_c	0	1000	0	(eutB) and (eutC) or (eutA) and (eutB) and (eutC)	Glycerophospholipid metabolism
ID_249	2-amino-3-oxobutanoate CoA-ligase	[c]: 2a3ob + coa --> gly + acoa	false	C_c	0	1000	0		Glycine, serine and threonine metabolism
ID_751	Glycine dehydrogenase (aminomethyl-transferring)	[c]: hgcvpllys + gly --> hpsamdhllys + co2	false	C_c	0	1000	0	(gcvTPA) and (gcvPB)	Glycine, serine and threonine metabolism
ID_501	D-serine ammonia-lyase	[c]: serD --> pyr + nh3	false	C_c	0	1000	0	(CD2819)	Glycine, serine and threonine metabolism
ID_165	homoserine dehydrogenase (NADP+)	[c]: aspsald + nadph + h --> hser + nadp	false	C_c	0	1000	0	(hom1) or (hom2)	Glycine, serine and threonine metabolism
ID_283	phosphoserine phosphatase	[c]: 3pser + h2o --> serL + pi	false	C_c	0	1000	0	(CD0241) or (CD0309)	Glycine, serine and threonine metabolism
ID_494	aspartate kinase	[c]: aspL + atp --> asp4p + adp	false	C_c	0	1000	0	(dapG) or (lysC) or (CD2627)	Glycine, serine and threonine metabolism
ID_556	threonine aldolase	[c]: thrL --> gly + aald	false	C_c	0	1000	0	(ltaE)	Glycine, serine and threonine metabolism
ID_625	L-threonine:NAD+ oxidoreductase	[c]: thrL + nad --> 2a3ob + nadh + h	false	C_c	0	1000	0	(CD1792)	Glycine, serine and threonine metabolism
ID_240	threonine synthase	[c]: phser + h2o --> thrL + pi	false	C_c	0	1000	0	(thrC)	Glycine, serine and threonine metabolism
ID_130	betaine aldehyde:NAD+ oxidoreductase	[c]: betald + h2o + nad --> glyb + nadh + (2) h	false	C_c	0	1000	0		Glycine, serine and threonine metabolism
ID_536	L-cysteinylglycine dipeptidase	[c]: cysgly + h2o --> cysL + gly	false	C_c	0	1000	0	(pepD) or (pepA)	Glycine, serine and threonine metabolism
ID_293	choline dehydrogenase (NADP+)	[c]: chol + nadp --> betald + nadph + h	false	C_c	0	1000	0	(adhE) or (CD3006)	Glycine, serine and threonine metabolism
ID_330	L-threonine dehydratase	[c]: thrL --> 2obut + nh3	false	C_c	0	1000	0	(tdcB)	Glycine, serine and threonine metabolism
ID_143	glycine hydroxymethyltransferase	[c]: serL + thf <==> gly + 510mlethf + h2o	true	C_c	-1000	1000	0	(glyA) or (CD2834)	Glycine, serine and threonine metabolism
ID_452	phosphoglycerate dehydrogenase	[c]: 3pg + nad --> 3phpyr + nadh + h	false	C_c	0	1000	0	(serA)	Glycine, serine and threonine metabolism
ID_743	serine racemase	[c]: serL <==> serD	true	C_c	-1000	1000	0	(vanTG) or (CD2819) or (racX) or (orr)	Glycine, serine and threonine metabolism
ID_665	3-phospho-L-serinephosphoserine transaminase	[c]: 3phpyr + gluL --> 3pser + 2oglut	false	C_c	0	1000	0	(CD0994)	Glycine, serine and threonine metabolism
ID_132	homoserine dehydrogenase (NAD+)	[c]: aspsald + nadh + h --> hser + nad	false	C_c	0	1000	0	(hom1) or (hom2)	Glycine, serine and threonine metabolism
ID_124	2-O-(6-phospho-alpha-D-mannosyl)-D-glycerate 6-phosphomannohydrolase	[c]: 2o6pamg2d + h2o <==> man6p + glyc	true	C_c	-1000	1000	0	(mngB)	Glycine, serine and threonine metabolism
ID_609	glycerate kinase	[c]: glyc + atp --> 3pg + adp	false	C_c	0	1000	0	(garK)	Glycine, serine and threonine metabolism
ID_385	homoserine kinase	[c]: hser + atp --> phser + adp	false	C_c	0	1000	0	(thrB)	Glycine, serine and threonine metabolism
ID_52	aspartate-semialdehyde dehydrogenase	[c]: asp4p + nadph + h --> aspsald + pi + nadp	false	C_c	0	1000	0	(asd)	Glycine, serine and threonine metabolism
ID_320	L-serine ammonia-lyase	[c]: serL --> pyr + nh3	false	C_c	0	1000	0	(sdaB)	Glycine, serine and threonine metabolism
ID_694	succinyl-CoA:glycine C-succinyltransferase	[c]: succoa + gly <==> 5all + coa + co2	true	C_c	-1000	1000	0		Glycine, serine and threonine metabolism
ID_729	choline dehydrogenase (NAD+)	[c]: chol + nad --> betald + nadh + h	false	C_c	0	1000	0	(CD3006)	Glycine, serine and threonine metabolism
ID_393	glyceraldehyde-3-phosphate dehydrogenase (phosphorylating) NADP	[c]: 13bpg + nadph + h <==> glyald3p + pi + nadp	true	C_c	-1000	1000	0	(gapA) or (gapB)	Glycolysis / Gluconeogenesis
ID_55	alpha-D-glucose 6-phosphate ketol-isomerase	[c]: glc6pA <==> fru6p	true	C_c	-1000	1000	0	(pgi)	Glycolysis / Gluconeogenesis
ID_496	ATP:oxaloacetate carboxylyase	[c]: oxac + atp --> pepyr + adp + co2	false	C_c	0	1000	0		Glycolysis / Gluconeogenesis
ID_622	D-glyceraldehyde 3-phosphate:NADP+ oxidoreductase	[c]: glyald3p + nadp + h2o <==> 3pg + nadph + h	true	C_c	-1000	1000	0	(gapN)	Glycolysis / Gluconeogenesis
ID_360	acetaldehyde:NAD+ oxidoreductase (acetate forming)	[c]: aald + nad + h2o --> ac + nadh + h	false	C_c	0	1000	0	(aldH)	Glycolysis / Gluconeogenesis
ID_401	phosphoglucomutase	[c]: glc6pA <==> glc1pA	true	C_c	-1000	1000	0	(pgm1) or (CD2318) or (pgm2)	Glycolysis / Gluconeogenesis
ID_221	dihydrolipoamide dehydrogenase	[c]: hgcvpdhllys + nad --> hgcvpllys + nadh + h	false	C_c	0	1000	0	(CD0723) and (acoL)	Glycolysis / Gluconeogenesis
ID_53	pyruvate:ferredoxin oxidoreductase	[c]: pyr + coa + (2) feroxoxi <==> acoa + co2 + (2) h + (2) feroxred	true	C_c	-1000	1000	0	(CD0118) and (CD2199) and (CD2198)	Glycolysis / Gluconeogenesis
ID_179	phosphoglycerate mutase	[c]: 2pg <==> 3pg	true	C_c	-1000	1000	0	(gpmI) or (CD1814)	Glycolysis / Gluconeogenesis
ID_414	ATP:alpha-D-glucose 6-phosphotransferase	[c]: atp + glcAD --> adp + glc6pA	false	C_c	0	1000	0	(glcK) or (CD2236)	Glycolysis / Gluconeogenesis
ID_621	beta-D-glucose 6-phosphate ketol-isomerase	[c]: fru6p <==> glc6p	true	C_c	-1000	1000	0	(pgi)	Glycolysis / Gluconeogenesis
ID_498	glucose-6-phosphate 1-epimerase	[c]: glc6p <==> glc6pA	true	C_c	-1000	1000	0	(Spontaneous)	Glycolysis / Gluconeogenesis
ID_285	glyceraldehyde-3-phosphate dehydrogenase (phosphorylating)	[c]: 13bpg + nadh + h <==> glyald3p + pi + nad	true	C_c	-1000	1000	0	(gapA) or (gapB)	Glycolysis / Gluconeogenesis
ID_233	phosphoglycerate kinase	[c]: 3pg + atp <==> 13bpg + adp	true	C_c	-1000	1000	0	(pgk)	Glycolysis / Gluconeogenesis
ID_660	L-lactate dehydrogenase	[c]: pyr + nadh + h --> lacS + nad	false	C_c	0	1000	0	(ldh)	Glycolysis / Gluconeogenesis
ID_39	D-glucose 1-phosphate phosphohydrolase	[c]: glc1pA + h2o --> glc + pi	false	C_c	0	1000	0		Glycolysis / Gluconeogenesis
ID_657	ATP:beta-D-glucose 6-phosphotransferase	[c]: glc + atp --> glc6p + adp	false	C_c	0	1000	0	(glcK) or (CD2236)	Glycolysis / Gluconeogenesis
ID_147	D-glucose 1-epimerase	[c]: glcAD <==> glc	true	C_c	-1000	1000	0	(CD3440)	Glycolysis / Gluconeogenesis
ID_721	D-glucose aldose-ketose-isomerase	[c]: glc <==> fru	true	C_c	-1000	1000	0	(xylA) or (CD0556)	Glycolysis / Gluconeogenesis
ID_596	triose-phosphate isomerase	[c]: glyald3p <==> dhap	true	C_c	-1000	1000	0	(tpiA)	Glycolysis / Gluconeogenesis
ID_391	phosphopyruvate hydratase	[c]: pepyr + h2o <==> 2pg	true	C_c	-1000	1000	0	(eno)	Glycolysis / Gluconeogenesis
ID_140	acetate:CoA ligase (AMP-forming)	[c]: ac + atp + coa --> acoa + ppi + amp	false	C_c	0	1000	0	(CD2196)	Glycolysis / Gluconeogenesis
ID_383	ethanol dehydrogenase	[c]: eto + nad <==> aald + nadh + h	true	C_c	-1000	1000	0	(adhE) or (CD3006) or (CD2966)	Glycolysis / Gluconeogenesis
ID_252	ATP:pyruvate 2-O-phosphotransferase	[c]: pepyr + adp <==> pyr + atp	true	C_c	-1000	1000	0	(pykF)	Glycolysis / Gluconeogenesis
ID_654	AMP:fructose-1,6-bisphosphate phosphotransferase	[c]: fru16bp + amp --> fru6p + adp	false	C_c	0	1000	0		Glycolysis / Gluconeogenesis
ID_473	gluconolactonase	[c]: dgo15lac + h2o --> glcn	false	C_c	0	1000	0		Glycolysis / Gluconeogenesis
ID_339	hydroxypyruvate isomerase	[c]: tartsald <==> hpyr	true	C_c	-1000	1000	0		Glyoxylate and dicarboxylate metabolism
ID_753	L-Serine:glyoxylate aminotransferase	[c]: glx + serL <=> hpyr + gly	true	C_c	-1000	1000	0	(CD0994)	Glyoxylate and dicarboxylate metabolism
ID_754	glycolate fermentation	[c]: (6) glyclt + h --> ac + (2) succ + (2) co2 + (4) h2o	false	C_c	0	1000	0		Glyoxylate and dicarboxylate metabolism
ID_362	(3R)-3-Hydroxybutanoyl-CoA hydro-lyase	[c]: r3hbatcoa <==> ctnycoa + h2o	true	C_c	-1000	1000	0	(crt1) or (crt2)	Glyoxylate and dicarboxylate metabolism
ID_752	Glycolaldehyde dehydrogenase	[c]: gcald + nad + h2o --> glyclt + nadh + h	false	C_c	0	1000	0	(aldH)	Glyoxylate and dicarboxylate metabolism
ID_128	D-glycerate:NAD+ oxidoreductase	[c]: tartsald + nadh + h <==> glyc + nad	true	C_c	-1000	1000	0	(garR)	Glyoxylate and dicarboxylate metabolism
ID_374	glycine cleavage	[c]: thf + gly + nad --> 510mlethf + nh3 + nadh + co2 + h	false	C_c	0	1000	0	(gcvTPA) and (gcvH)	Glyoxylate and dicarboxylate metabolism
ID_535	2-hydroxy-3-oxopropionate reductase	[c]: tartsald + nadph + h <==> glyc + nadp	true	C_c	-1000	1000	0	(garR)	Glyoxylate and dicarboxylate metabolism
ID_90	formate dehydrogenase	[c]: for + nad --> co2 + h + nadh	false	C_c	0	1000	0	(fdhF)	Glyoxylate and dicarboxylate metabolism
ID_230	glycine oxidase	[c]: 2iac + h2o --> glx + nh3	false	C_c	0	1000	0	(CD2868) or (Spontaneous)	Glyoxylate and dicarboxylate metabolism
ID_211	10-formyltetrahydrofolate aminohydrolase	[c]: 10fthf + h2o --> thf + for	false	C_c	0	1000	0		Glyoxylate and dicarboxylate metabolism
ID_151	imidazole glycerol phosphate synthase	[c]: prfiaicarp + glnL --> eimzgp + aimzcrnt + gluL	false	C_c	0	1000	0	(hisH) and (hisF)	Histidine metabolism
ID_196	phosphoribosyl-AMP cyclohydrolase	[c]: 15pramp + h2o --> 15pr55pramai4c	false	C_c	0	1000	0	(hisI)	Histidine metabolism
ID_361	histidinol:NAD+ oxidoreductase	[c]: histd + nad --> hista + nadh + h	false	C_c	0	1000	0	(hisD)	Histidine metabolism
ID_215	phosphoribosyl-ATP diphosphatase	[c]: pratp + h2o --> 15pramp + ppi	false	C_c	0	1000	0	(hisI) or (CD3497)	Histidine metabolism
ID_76	histidinol-phosphatase	[c]: hisp + h2o --> histd + pi	false	C_c	0	1000	0	(hisK) or (CD1069)	Histidine metabolism
ID_191	N-carbamoul-L-aspartate hydrolase	[c]: aspL + nh3 + co2 <==> casp + h2o	true	C_c	-1000	1000	0	(CD2027)	Histidine metabolism
ID_268	1-(5-phosphoribosyl)-5-[(5-phosphoribosylamino)methylideneamino]imidazole-4-carboxamide isomerase	[c]: 15pr55pramai4c --> prfiaicarp	false	C_c	0	1000	0	(hisA)	Histidine metabolism
ID_338	ATP phosphoribosyltransferase	[c]: 5pr1dp + atp --> pratp + ppi	false	C_c	0	1000	0	(hisZ) and (hisG)	Histidine metabolism
ID_713	histidinal:NAD+ oxidoreductase	[c]: hista + nad + h2o --> his + nadh + h	false	C_c	0	1000	0	(hisD)	Histidine metabolism
ID_164	histidinol-phosphate transaminase	[c]: imzap + gluL --> hisp + 2oglut	false	C_c	0	1000	0	(hisC) or (CD2200) or (CD2502)	Histidine metabolism
ID_66	imidazoleglycerol-phosphate dehydratase	[c]: eimzgp --> imzap + h2o	false	C_c	0	1000	0	(hisB)	Histidine metabolism
ID_28	L-Leucine:2-oxoglutarate aminotransferase	[c]: leuL + 2oglut --> gluL + 4m2op	false	C_c	0	1000	0	(pabC)	Leucine Fermentation
ID_31	acyl-CoA dehydrogenase	[c]: isocaprecoa + nadh + h --> isocapcoa + nad	false	C_c	0	1000	0	(acdB)	Leucine Fermentation
ID_605	2-hydroxyisocaproate CoA transferase	[c]: 2hisocap + coa --> 2hisocapcoa + h2o	false	C_c	0	1000	0	(hadA)	Leucine Fermentation
ID_382	2-hydroxyisocaproyl-CoA dehydratase	[c]: 2hisocapcoa + (3) h --> isocaprecoa + h2o	false	C_c	0	1000	0	(hadI) and (hadB) and (hadC)	Leucine Fermentation
ID_685	2-hydroxyisocaproate dehydrogenase	[c]: 4m2op + nadh + h --> 2hisocap + nad	false	C_c	0	1000	0	(ldhA)	Leucine Fermentation
ID_20	Isocaprenoyl-CoA CoA transferase	[c]: isocapcoa + h2o --> coa + isocap + (4) h	false	C_c	0	1000	0	(hadA)	Leucine Fermentation
ID_550	dihydrodipicolinate synthase	[c]: aspsald + pyr --> 4s4h2345th2sdl + h2o	false	C_c	0	1000	0	(dapA1) or (dapA2) or (dapA3) or (dapA4)	Lysine biosynthesis
ID_181	(R)-2-hydroxybutane-1,2,4-tricarboxylate hydro-lyase [(1R,2S)-1-hydroxybutane-1,2,4-tricarboxylate-forming]	[c]: hcit <==> hicit	true	C_c	-1000	1000	0		Lysine biosynthesis
ID_626	succinyl-diaminopimelate desuccinylase	[c]: s26dap + h2o --> dap + succ	false	C_c	0	1000	0	(CD3102) or (CD2173) or (CD2084)	Lysine biosynthesis
ID_686	UDP-N-acetylmuramoyl-L-alanyl-D-glutamate:meso-2,6-diaminoheptanedioate ligase	[c]: udpamag + dapime + atp --> udpamagdap + adp + pi	false	C_c	0	1000	0	(murE)	Lysine biosynthesis
ID_115	diaminopimelate epimerase	[c]: dap --> dapime	false	C_c	0	1000	0	(dapF)	Lysine biosynthesis
ID_82	(1R,2S)-1-hydroxybutane-1,2,4-tricarboxylate:NAD+ oxidoreductase (decarboxylating)	[c]: hicit + nad <==> 2oa + co2 + nadh + h	true	C_c	-1000	1000	0	(aksA)	Lysine biosynthesis
ID_725	acetyl-CoA:2-oxoglutarate C-acetyltransferase (thioester-hydrolysing, carboxymethyl forming)	[c]: acoa + h2o + 2oglut <==> hcit + coa	true	C_c	-1000	1000	0	(aksA)	Lysine biosynthesis
ID_120	dihydrodipicolinate reductase (NADP+)	[c]: 4s4h2345th2sdl + nadph + h --> 2345thd + nadp + h2o	false	C_c	0	1000	0	(dapB1) or (dapB2)	Lysine biosynthesis
ID_701	dihydrodipicolinate reductase (NAD+)	[c]: 4s4h2345th2sdl + nadh + h --> 2345thd + nad	false	C_c	0	1000	0	(dapB1) or (dapB2)	Lysine biosynthesis
ID_462	succinyldiaminopimelate transaminase	[c]: s2a6kp + gluL --> s26dap + 2oglut	false	C_c	0	1000	0		Lysine biosynthesis
ID_652	2,3,4,5-tetrahydropyridine-2,6-dicarboxylate N-succinyltransferase	[c]: 2345thd + succoa + h2o --> s2a6kp + coa	false	C_c	0	1000	0	(dapH)	Lysine biosynthesis
ID_479	diaminopimelate decarboxylase	[c]: dapime --> lysL + co2	false	C_c	0	1000	0	(lysA) or (CD1808)	Lysine biosynthesis
ID_434	L-lysine 2,3-aminomutase	[c]: lysL --> 36dah	false	C_c	0	1000	0	(kamA)	Lysine degradation
ID_184	(3S,5S)-3,5-diaminohexanoate:NAD+ oxidoreductase	[c]: 35dah + nad + h2o --> 5a3oh + nh3 + nadh + h	false	C_c	0	1000	0		Lysine degradation
ID_349	3-keto-5-aminohexanoate cleavage	[c]: 5a3oh + acoa --> aac + 3abcoa	false	C_c	0	1000	0		Lysine degradation
ID_113	L-3-aminobutyryl-CoA amminoa-lyase	[c]: 3abcoa --> ctncoa + nh3	false	C_c	0	1000	0		Lysine degradation
ID_574	(3S)-3,6-diaminohexanoate 5,6-aminomutase	[c]: 36dah --> 35dah	false	C_c	0	1000	0		Lysine degradation
ID_288	butyrate-acetoacetate CoA-transferase	[c]: aac + btcoa <==> 2but + aacoa	true	C_c	-1000	1000	0	(scoA) and (scoB)	Lysine degradation
ID_531	N-Ribosylnicotinamide:orthophosphate ribosyltransferase	[c]: ncamrib + pi <==> ncam + rib1p + h	true	C_c	-1000	1000	0	(deoD)	Nicotinate and nicotinamide metabolism
ID_174	nicotinate-nucleotide diphosphorylase (carboxylating)	[c]: quln + 5pr1dp + h --> nacmnc + ppi + co2	false	C_c	0	1000	0	(nadC)	Nicotinate and nicotinamide metabolism
ID_395	Nicotinamide amidohydrolase	[c]: ncam + h2o --> nac + nh3	false	C_c	0	1000	0		Nicotinate and nicotinamide metabolism
ID_551	nicotinamide-nucleotide adenylyltransferase (NAD+ forming)	[c]: atp + ncammnuc + h --> ppi + nad	false	C_c	0	1000	0	(nadD)	Nicotinate and nicotinamide metabolism
ID_218	deamino-NAD+:ammonia ligase	[c]: nacaddn + nh3 + atp --> nad + ppi + amp	false	C_c	0	1000	0	(nadE)	Nicotinate and nicotinamide metabolism
ID_27	nicotinamide-nucleotide adenylyltransferase	[c]: nacmnc + atp --> nacaddn + ppi	false	C_c	0	1000	0	(nadD)	Nicotinate and nicotinamide metabolism
ID_58	N-ribosylnicotinamide ribohydrolase	[c]: ncamrib + h2o <==> ncam + ribD + h	true	C_c	-1000	1000	0	(iunH)	Nicotinate and nicotinamide metabolism
ID_294	L-aspartate:NADP+ oxidoreductase (deaminating)	[c]: aspL + nadp <==> isuc + nadph + h	true	C_c	-1000	1000	0	(nadB)	Nicotinate and nicotinamide metabolism
ID_313	NAD+ synthase (glutamine-hydrolysing)	[c]: nacaddn + glnL + atp + h2o --> nad + gluL + ppi + amp	false	C_c	0	1000	0	(nadE)	Nicotinate and nicotinamide metabolism
ID_304	L-aspartate:NAD+ oxidoreductase (deaminating)	[c]: aspL + nad <==> isuc + nadh + h	true	C_c	-1000	1000	0	(nadB)	Nicotinate and nicotinamide metabolism
ID_262	nicotinate mononucleotide:diphosphate phosphoribosyltransferase	[c]: nac + 5pr1dp + atp + h2o + h --> nacmnc + ppi + adp + pi	false	C_c	0	1000	0	(CD3543)	Nicotinate and nicotinamide metabolism
ID_533	Nicotinamide ribonucleotide phosphohydrolase	[c]: ncammnuc + h + h2o --> ncamrib + pi	false	C_c	0	1000	0	(CD2537)	Nicotinate and nicotinamide metabolism
ID_580	NAD+ phosphohydrolase	[c]: nad + h2o --> amp + ncammnuc + h	false	C_c	0	1000	0	(CD3413)	Nicotinate and nicotinamide metabolism
ID_41	NADP+ 2'-phosphohydrolase	[c]: nadp + h2o --> nad + pi	false	C_c	0	1000	0		Nicotinate and nicotinamide metabolism
ID_399	alpha-iminosucinate:dihydroxyacetone phosphate alkyltransferase	[c]: isuc + dhap --> quln + pi + (2) h2o	false	C_c	0	1000	0	(nadA)	Nicotinate and nicotinamide metabolism
ID_559	NAD+ glycohydrolase	[c]: nad + h2o <==> ncam + adprib + h	true	C_c	-1000	1000	0		Nicotinate and nicotinamide metabolism
ID_415	NAD+ kinase	[c]: nad + atp --> nadp + adp	false	C_c	0	1000	0	(CD1049)	Nicotinate and nicotinamide metabolism
ID_651	L-aspartate:fumarate oxidoreductase	[c]: aspL + fum --> isuc + succ	false	C_c	0	1000	0	(nadB)	Nicotinate and nicotinamide metabolism
ID_286	ferredoxin-nitrate reductase	[c]: no2 + h2o + (2) feroxoxi <==> no3 + (2) feroxred	true	C_c	-1000	1000	0	(CD2179)	Nitrite metabolism
ID_386	nitrate reductase	[c]: no3 + nad + (3) h --> no2 + nadh + h2o	false	C_c	0	1000	0	(CD2179)	Nitrite metabolism
ID_521	ferredoxin-nitrite reductase	[c]: nh3 + (2) h2o + (6) feroxoxi <==> no2 + (6) feroxred + (6) h	true	C_c	-1000	1000	0	(CD2431)	Nitrite metabolism
ID_662	nitrite reductase [NADPH]	[c]: no2 + (3) nadph + (3) h --> nh3 + (3) nadp + (2) h2o	false	C_c	0	1000	0	(CD2431)	Nitrite metabolism
ID_22	ammonia:NAD+ oxidoreductase	[c]: nh3 + nad + h2o <==> hoam + nadh + h	true	C_c	-1000	1000	0	(hcp)	Nitrite metabolism
ID_43	nitrite reductase [NADH]	[c]: no2 + (3) nadh + (3) h --> nh3 + (3) nad + (2) h2o	false	C_c	0	1000	0	(CD2431)	Nitrite metabolism
ID_697	5,10-Methenyltetrahydrofolate:5'-phosphoribosylglycinamide formyltransferase	[c]: 5prga + 510methf + h2o --> 5prfga + thf + h	false	C_c	0	1000	0	(purN)	One carbon pool by folate
ID_482	5-formiminotetrahydrofolate ammonia-lyase	[c]: 5fithf + h --> 510methf + nh3	false	C_c	0	1000	0	(fchA)	One carbon pool by folate
ID_591	tetrahydrofolate:NADP+ oxidoreductase	[c]: 78dhfmg + nadph + h --> thf + nadp	false	C_c	0	1000	0	(CD2577)	One carbon pool by folate
ID_723	methylenetetrahydrofolate reductase (ferredoxin)	[c]: 510mlethf + (2) feroxred + (2) h --> 5mthf + (2) feroxoxi	false	C_c	0	1000	0	(metF)	One carbon pool by folate
ID_326	CO-methylating acetyl-CoA synthase	[c]: co + fesm + coa --> acoa + fes + h	false	C_c	0	1000	0	(CD0728) and (CD0726) and (CD0727) and (CD0717) and (CD0724) or (CD0728) and (CD0725) and (CD0727) and (CD0717) and (CD0724)	One carbon pool by folate
ID_14	Spontaneous tetrahydrofolate transformation	[c]: fald + thf --> 510mlethf + h2o	false	C_c	0	1000	0	(Spontaneous)	One carbon pool by folate
ID_758	5,10-Methenyltetrahydrofolate aminomethyltransferase	[c]: 510methf + h2o --> 5fthf + h	false	C_c	0	1000	0	(glyA) or (CD2834)	One carbon pool by folate
ID_342	5-methyltetrahydrofolate:NAD+ oxidoreductase	[c]: 510mlethf + nadh + h --> 5mthf + nad	false	C_c	0	1000	0	(metF)	One carbon pool by folate
ID_145	5,10-methenyltetrahydrofolate 5-hydrolase (decyclizing)	[c]: 10fthf + h <==> 510methf + h2o	true	C_c	-1000	1000	0	(fchA)	One carbon pool by folate
ID_123	methylenetetrahydrofolate dehydrogenase (NAD+)	[c]: 510mlethf + nad --> 510methf + nadh	false	C_c	0	1000	0	(folD)	One carbon pool by folate
ID_483	5-methyltetrahydrofolate:corrinoid Co-methyltransferase	[c]: 5mthf + fes + h --> thf + fesm	false	C_c	0	1000	0	(CD0727)	One carbon pool by folate
ID_669	5-formyltetrahydrofolate cyclo-ligase	[c]: 5fthf + atp + h --> 510methf + pi + adp	false	C_c	0	1000	0	(CD3456)	One carbon pool by folate
ID_499	methylenetetrahydrofolate dehydrogenase (NADP+)	[c]: 510mlethf + nadp <==> 510methf + nadph	true	C_c	-1000	1000	0	(folD)	One carbon pool by folate
ID_597	aminomethyltransferase (H-Gcv-protein)	[c]: hpsamdhllys + thf --> hgcvpdhllys + nh3 + 510mlethf	false	C_c	0	1000	0	(gcvTPA)	One carbon pool by folate
ID_623	formate:tetrahydrofolate ligase (ADP-forming)	[c]: thf + for + atp <==> 10fthf + adp + pi	true	C_c	-1000	1000	0	(fhs)	One carbon pool by folate
ID_427	NADH:ubiquinol-8 oxidoreductase	[c]: uqnl8 + nad <==> uqnn8 + nadh + h	true	C_c	-1000	1000	0	(hymA) and (hymB) and (CD3407)	Oxidoreduction of electron transfer metabolites
ID_48	succinyl-CoA reductase	[c]: succoa + nadph + h --> sucsald + nadp + coa	false	C_c	0	1000	0	(sucD)	Oxidoreduction of electron transfer metabolites
ID_378	carbon dioxide:ferredoxin oxidoreductase	[c]: co2 + feroxred + (2) h --> co + h2o + feroxoxi	false	C_c	0	1000	0	(cooS) or (CD0716)	Oxidoreduction of electron transfer metabolites
ID_566	ferredoxin-NAD+ reductase	[c]: (2) feroxred + nad + h <==> nadh + (2) feroxoxi	true	C_c	-1000	1000	0		Oxidoreduction of electron transfer metabolites
ID_466	carbon monoxide:acceptor oxidoreductase	[c]: co + h2o + elecaccept-oxi --> elecaccept-red + co2	false	C_c	0	1000	0	(xdhC2)	Oxidoreduction of electron transfer metabolites
ID_244	ferredoxin-NADP+ reductase	[c]: (2) feroxred + nadp + h --> nadph + (2) feroxoxi	false	C_c	0	1000	0	(CD1536)	Oxidoreduction of electron transfer metabolites
ID_648	hydrogen:ferredoxin oxidoreductase	[c]: (2) feroxred + (2) h --> h2 + (2) feroxoxi	false	C_c	0	1000	0	(hydA) or (CD0894) or (CD3407)	Oxidoreduction of electron transfer metabolites
ID_316	carbon dioxide reductase	[c]: co2 + nadph + h --> for + nadp	false	C_c	0	1000	0	(CD0769) or (CD2179)	Oxidoreduction of electron transfer metabolites
Trans_fru	D-fructose transport phosphotransferase	fru[e] + pepyr[c] --> fru6p[c] + pyr[c]	false	C_c, C_e	0	1000	0	(CD3134) or (CD0206) and (CD0207) and (CD0208) or (CD3278) and (CD3279) and (CD3277) and (CD3276) or (CD1074) and (CD1076) and (CD1077) and (CD1078) or (CD0491) and (CD0492) and (CD0493) and (CD0494) or (CD0286) and (CD0287) and (CD0288) and (CD0289) or (CD0284) and (CD0285) or (CD3629) and (CD3630)	PEP-dependent transporter
Trans_udpagaepyr	UDP-N-acetylglucosamine-enolpyruvate Transport	udpagaepyr[e] + pepyr[c] + h2o[c] --> pyr[c] + udpagaepyr[c] + pi[c]	false	C_c, C_e	0	1000	0		PEP-dependent transporter
Trans_gtol	Galactitol pep transporter	gtol[e] + pepyr[c] --> gtol1p[c] + pyr[c]	false	C_c, C_e	0	1000	0	(CD0043) and (CD0042) and (CD0041) or (CD1083) and (CD2280) and (CD2282) or (CD2327) and (CD2326) and (CD2325)	PEP-dependent transporter
Trans_malt	maltose transport phosphotranferase	malt[e] + pepyr[c] --> malt6p[c] + pyr[c]	false	C_c, C_e	0	1000	0	(CD3030) and (CD3027)	PEP-dependent transporter
Trans_tre	trehalose transport phosphotranferase	tre[e] + pepyr[c] --> tre6p[c] + pyr[c]	false	C_c, C_e	0	1000	0		PEP-dependent transporter
Trans_adman	PEP dependant alpha-D-mannose Transport	adman[e] + pepyr[c] --> man6p[c] + pyr[c]	false	C_c, C_e	0	1000	0	(CD3015) and (CD3014) and (CD3013) or (CD2566) and (CD2567) and (CD2568) or (CD3278) and (CD3279) and (CD3277) and (CD3276) or (CD1074) and (CD1076) and (CD1077) and (CD1078) or (CD0491) and (CD0492) and (CD0493) and (CD0494) or (CD0286) and (CD0287) and (CD0288) and (CD0289) or (CD0284) and (CD0285)	PEP-dependent transporter
Trans_glcAD2	alpha-D-glucose transport phosphotranferase	glcAD[e] + pepyr[c] --> glc6pA[c] + pyr[c]	false	C_c, C_e	0	1000	0	(CD2512) and (CD2510) or (ptsG-A) and (ptsG-BC) or (CD3027) and (CD3030) or (CD3058) and (CD3061) or (CD3101) and (CD3103)	PEP-dependent transporter
Trans_2o6pamg2d	2-O-(6-phospho-alpha-D-mannosyl)-D-glycerate Transport	2o6pamg2d[e] + pepyr[c] + h2o[c] --> 2o6pamg2d[c] + pyr[c] + pi[c]	false	C_c, C_e	0	1000	0		PEP-dependent transporter
Trans_celb	cellobiose transport phosphotranferase	celb[e] + pepyr[c] --> celb6p[c] + pyr[c]	false	C_c, C_e	0	1000	0	(CD0135) and (CD0136) and (CD0137) or (CD0863) and (CD0862) and (CD0861) or (celC) and (celB) and (celA) or (CD3080) and (CD3049) and (CD3048) or (CD3080) and (CD3081) and (CD3082)	PEP-dependent transporter
Trans_sucr	sucrose transport phosphotranferase	sucr[e] + pepyr[c] --> sucr6p[c] + pyr[c]	false	C_c, C_e	0	1000	0	(CD0469)	PEP-dependent transporter
Trans_aga	D-glucosamine transporter	aga[e] + pepyr[c] --> aga6p[c] + pyr[c]	false	C_c, C_e	0	1000	0	(CD0469) or (CD0816) or (CD3097)	PEP-dependent transporter
Trans_mnl	mannitol transport phosphotranferase	mnl[e] + pepyr[c] --> mnl1p[c] + pyr[c]	false	C_c, C_e	0	1000	0	(CD2332) and (CD2334)	PEP-dependent transporter
Trans_dachi	diacetylchitobiose transport phosphotranferase	dachi[e] + pepyr[c] --> dachi6p[c] + pyr[c] + (2) h[c]	false	C_c, C_e	0	1000	0	(CD3445) and (CD3444) and (CD3443)	PEP-dependent transporter
Trans_tgt	Tagatose transport	tgt[e] + pepyr[c] --> tag6p[c] + pyr[c]	false	C_c, C_e	0	1000	0	(tagABC)	PEP-dependent transporter
Trans_sor2	D-sorbitol transport phosphotranferase	sor[e] + pepyr[c] --> sor6p[c] + pyr[c]	false	C_c, C_e	0	1000	0	(srlA) and (srlEa) and (srlEb) and (srlB) or (gutA) and (srlEa) and (srlEb) and (srlB)	PEP-dependent transporter
Trans_glc	D-glucose transport phosphotranferase	glc[e] + pepyr[c] --> glc6p[c] + pyr[c]	false	C_c, C_e	0	1000	0	(bglF) or (CD3127) or (CD3125) or (CD3097) or (CD3030) and (CD3027)	PEP-dependent transporter
Trans_fuc	L-fuculose PTS transporter	fuc[e] + pepyr[c] --> fuc1p[c] + pyr[c]	false	C_c, C_e	0	1000	0		PEP-dependent transporter
ID_169	acetate CoA-transferase	[c]: aacoa + ac --> acoa + aac	false	C_c	0	1000	0	(scoA) and (scoB)	Pantothenate and CoA biosynthesis
ID_420	3-methyl-2-oxobutanoate hydroxymethyltransferase	[c]: 2oiv + 510mlethf + h2o --> 2dhp + thf	false	C_c	0	1000	0	(panB)	Pantothenate and CoA biosynthesis
ID_296	2-dehydropantoate formaldehyde-lyase	[c]: 2dhp <==> 2oiv + fald	true	C_c	-1000	1000	0	(panB)	Pantothenate and CoA biosynthesis
ID_139	phosphopantothenoylcysteine decarboxylase	[c]: 4ppcys --> 4ppt + co2	false	C_c	0	1000	0	(coaBC)	Pantothenate and CoA biosynthesis
ID_405	glutaryl-CoA dehydrogenase	[c]: gcoa + fad --> gccoa + fadh2	false	C_c	0	1000	0		Pantothenate and CoA biosynthesis
ID_756	pantoate--beta-alanine ligase	[c]: pantR + alaB + atp --> amp + ppi + h + pntoR	false	C_c	0	1000	0	(panC)	Pantothenate and CoA biosynthesis
ID_464	D-4'-phosphopantothenate:L-cysteine ligase	[c]: atp + 4pptnD + cysL --> amp + ppi + 4ppcys	false	C_c	0	1000	0	(coaBC)	Pantothenate and CoA biosynthesis
ID_570	pantothenate kinase	[c]: pntoR + atp --> 4pptnD + adp	false	C_c	0	1000	0	(CD3555)	Pantothenate and CoA biosynthesis
ID_197	[acyl-carrier-protein] phosphodiesterase	[c]: hacp + h2o --> 4ppt + aacp	false	C_c	0	1000	0	(CD1543)	Pantothenate and CoA biosynthesis
ID_50	N-((R)-pantothenoyl)-L-cysteine carboxy-lyase	[c]: ptcys <==> ptth + co2	true	C_c	-1000	1000	0		Pantothenate and CoA biosynthesis
ID_34	holo-[acyl-carrier-protein] synthase	[c]: aacp + coa --> pap + hacp	false	C_c	0	1000	0	(acpS)	Pantothenate and CoA biosynthesis
ID_134	dephospho-CoA kinase	[c]: dpcoa + atp --> coa + adp	false	C_c	0	1000	0	(coaE)	Pantothenate and CoA biosynthesis
ID_515	phosphopantothenate-cysteine ligase	[c]: 4pptnD + ctp + cysL --> 4ppcys + cmp + ppi	false	C_c	0	1000	0	(coaBC)	Pantothenate and CoA biosynthesis
ID_125	ATP:pantetheine 4'-phosphotransferase	[c]: atp + ptth --> adp + 4ppt	false	C_c	0	1000	0	(CD3555)	Pantothenate and CoA biosynthesis
ID_449	2-acetolactate pyruvate-lyase (carboxylating)	[c]: 2alac + co2 <==> (2) pyr	true	C_c	-1000	1000	0	(ilvB)	Pantothenate and CoA biosynthesis
ID_85	ATP:N-((R)-pantothenoyl)-L-cysteine 4-phosphotransferase	[c]: atp + ptcys --> adp + 4ppcys	false	C_c	0	1000	0	(CD3555)	Pantothenate and CoA biosynthesis
ID_663	malonyl CoA-acyl carrier protein transacylase	[c]: hacp + malcoa + h --> malacp + coa	false	C_c	0	1000	0	(fabD)	Pantothenate and CoA biosynthesis
ID_755	2-dehydropantoate reductase	[c]: 2dhp + nadph + h --> nadp + pantR	false	C_c	0	1000	0	(CD0188)	Pantothenate and CoA biosynthesis
ID_644	pantetheine-phosphate adenylyltransferase	[c]: 4ppt + atp --> dpcoa + ppi	false	C_c	0	1000	0	(coaD)	Pantothenate and CoA biosynthesis
ID_398	UTP-glucose-1-phosphate uridylyltransferase	[c]: utp + glc1pA <==> ppi + udpglu	true	C_c	-1000	1000	0	(gtaB) or (CD3488)	Pentose and glucuronate interconversions
ID_592	ribitol-5-phosphate 2-dehydrogenase	[c]: r5p + nadp <==> rl5p + nadph + h	true	C_c	-1000	1000	0		Pentose and glucuronate interconversions
ID_107	D-ribitol-5-phosphate:NAD+ 2-oxidoreductase	[c]: r5p + nad <==> rl5p + nadh + h	true	C_c	-1000	1000	0		Pentose and glucuronate interconversions
ID_108	L-arabinose isomerase	[c]: arab --> rblL	false	C_c	0	1000	0		Pentose and glucuronate interconversions
ID_569	D-altronate:NAD+ 3-oxidoreductase	[c]: altd + nad <==> tagd + nadh + h	true	C_c	-1000	1000	0		Pentose and glucuronate interconversions
ID_208	D-altronate hydro-lyase (2-dehydro-3-deoxy-D-gluconate-forming)	[c]: altd --> 2dh3dg + h2o	false	C_c	0	1000	0	(uxaA) or (uxaA') or (CD3002)	Pentose and glucuronate interconversions
ID_624	xylulokinase	[c]: xyl + atp --> xyl5p + adp	false	C_c	0	1000	0	(xylB)	Pentose and glucuronate interconversions
ID_332	ribulokinase	[c]: rblL + atp --> rbl5p + adp	false	C_c	0	1000	0		Pentose and glucuronate interconversions
ID_10	L-ribulose-5-phosphate 4-epimerase	[c]: rbl5p --> xyl5p	false	C_c	0	1000	0	(araD)	Pentose and glucuronate interconversions
ID_384	D-xylose aldose-ketose-isomerase	[c]: xyld <==> xyl	true	C_c	-1000	1000	0	(xylA) or (CD2710)	Pentose and glucuronate interconversions
ID_368	D-erythrose-4-phosphate:D-xylulose-5-phosphate glycolaldehyde transferase	[c]: et4p + xyl5p --> glyald3p + fru6p	false	C_c	0	1000	0	(tkt') or (tkt) or (CD3460) or (CD3459)	Pentose phosphate pathway
ID_629	ribulose-phosphate 3-epimerase	[c]: rl5p --> xyl5p	false	C_c	0	1000	0	(rpe) or (CD3109) or (CD2575)	Pentose phosphate pathway
ID_419	gluconokinase	[c]: atp + glcn --> adp + 6pg	false	C_c	0	1000	0		Pentose phosphate pathway
ID_402	D-xylulose 5-phosphate D-glyceraldehyde-3-phosphate-lyase	[c]: xyl5p + pi --> glyald3p + ap + h2o	false	C_c	0	1000	0		Pentose phosphate pathway
ID_513	ribose-phosphate diphosphokinase	[c]: rib5p + atp --> 5pr1dp + amp	false	C_c	0	1000	0	(prs)	Pentose phosphate pathway
ID_424	ribose-5-phosphate isomerase	[c]: rl5p --> rib5p	false	C_c	0	1000	0	(rpiB1) and (rpiB2)	Pentose phosphate pathway
ID_160	D-ribose 1,5-phosphomutase	[c]: rib1p --> rib5p	false	C_c	0	1000	0	(deoB)	Pentose phosphate pathway
ID_656	2-dehydro-3-deoxy-phosphogluconate aldolase	[c]: 2dh3dg6p --> glyald3p + pyr	false	C_c	0	1000	0	(kdgA)	Pentose phosphate pathway
ID_658	6-phospho-D-gluconate:NADP+ 2-oxidoreductase	[c]: 6pg + nadp --> rl5p + co2 + nadph + h	false	C_c	0	1000	0	(garR)	Pentose phosphate pathway
ID_68	2-dehydro-3-deoxygluconokinase	[c]: atp + 2dh3dg --> adp + 2dh3dg6p	false	C_c	0	1000	0	(CD3640)	Pentose phosphate pathway
ID_73	sedoheptulose 1,7-bisphosphate 1-phosphohydrolase	[c]: sh17bp + h2o --> shl7p + pi	false	C_c	0	1000	0	(fbp)	Pentose phosphate pathway
ID_307	ATP:(D)-glycerate 2-phosphotransferase	[c]: glyc + atp --> 2pg + adp	false	C_c	0	1000	0	(garK)	Pentose phosphate pathway
ID_620	6-phospho-D-gluconate hydro-lyase	[c]: 6pg --> 2dh3dg6p + h2o	false	C_c	0	1000	0	(ilvD)	Pentose phosphate pathway
ID_404	deoxyribokinase	[c]: drib + atp --> 2drib5p + adp	false	C_c	0	1000	0	(rbsK)	Pentose phosphate pathway
ID_312	6-phosphogluconolactonase	[c]: 6pg15l + h2o --> 6pg	false	C_c	0	1000	0	(nagB)	Pentose phosphate pathway
ID_229	ribokinase	[c]: atp + ribD --> adp + rib5p	false	C_c	0	1000	0	(rbsK)	Pentose phosphate pathway
ID_577	transketolase	[c]: rib5p + xyl5p --> shl7p + glyald3p	false	C_c	0	1000	0	(tkt) or (tkt') or (CD3460) or (CD3459)	Pentose phosphate pathway
ID_490	phosphopentomutase	[c]: 2drib1p --> 2drib5p	false	C_c	0	1000	0	(deoB)	Pentose phosphate pathway
ID_634	phosphate acetyltransferase	[c]: acoa + pi <==> ap + coa	true	C_c	-1000	1000	0		Pentose phosphate pathway
ID_650	D-glucose:ubiquinone oxidoreductase	[c]: glc + uqnn8 --> dgo15lac + uqnl8	false	C_c	0	1000	0		Pentose phosphate pathway
ID_397	deoxyribose-phosphate aldolase	[c]: 2drib5p --> aald + glyald3p	false	C_c	0	1000	0	(deoC)	Pentose phosphate pathway
ID_116	shikimate kinase	[c]: skm + atp --> skm3p + adp	false	C_c	0	1000	0	(aroK)	Phenylalanine, tyrosine and tryptophan biosynthesis
ID_558	4-Hydroxyphenylacetaldehyde:NAD+ oxidoreductase	[c]: 4hplald + nad + h2o <==> 4hoplac + nadh + h	true	C_c	-1000	1000	0	(aldH)	Phenylalanine, tyrosine and tryptophan biosynthesis
ID_300	prephenate dehydrogenase	[c]: pphn + nad <==> 34hppyr + co2 + nadh + h	true	C_c	-1000	1000	0	(tyrC)	Phenylalanine, tyrosine and tryptophan biosynthesis
ID_345	prephenate dehydratase	[c]: pphn <==> phpyr + h2o + co2	true	C_c	-1000	1000	0	(pheA)	Phenylalanine, tyrosine and tryptophan biosynthesis
ID_585	L-arogenate:2-oxoglutarate aminotransferase	[c]: pphn + gluL --> aro + 2oglut	false	C_c	0	1000	0		Phenylalanine, tyrosine and tryptophan biosynthesis
ID_435	shikimate dehydrogenase (NADP+)	[c]: 3dhsk + nadph + h --> skm + nadp	false	C_c	0	1000	0	(aroE) or (aroE1)	Phenylalanine, tyrosine and tryptophan biosynthesis
ID_335	chorismate synthase	[c]: 5epyrsk3p --> chor + pi	false	C_c	0	1000	0	(aroC)	Phenylalanine, tyrosine and tryptophan biosynthesis
ID_318	3-dehydroquinate synthase	[c]: 3dahs7p --> 3dhq + pi	false	C_c	0	1000	0	(aroB)	Phenylalanine, tyrosine and tryptophan biosynthesis
ID_568	shikimate dehydrogenase (NAD+)	[c]: 3dhsk + nadh + h --> skm + nad	false	C_c	0	1000	0	(aroE) or (aroE1)	Phenylalanine, tyrosine and tryptophan biosynthesis
ID_7	L-arogenate hydro-lyase	[c]: aro <==> pheL + h2o + co2	true	C_c	-1000	1000	0	(pheA)	Phenylalanine, tyrosine and tryptophan biosynthesis
ID_578	L-arogenate:NAD+ oxidoreductase	[c]: aro + nad --> tyrL + nadh + h + co2	false	C_c	0	1000	0	(tyrC)	Phenylalanine, tyrosine and tryptophan biosynthesis
ID_96	3-phosphoshikimate 1-carboxyvinyltransferase	[c]: skm3p + pepyr --> 5epyrsk3p + pi	false	C_c	0	1000	0	(aroA)	Phenylalanine, tyrosine and tryptophan biosynthesis
ID_161	chorismate mutase	[c]: chor --> pphn	false	C_c	0	1000	0	(pheA)	Phenylalanine, tyrosine and tryptophan biosynthesis
ID_79	3-dehydroquinate dehydratase	[c]: 3dhq --> 3dhsk + h2o	false	C_c	0	1000	0	(aroD) or (CD2020) or (CD3641)	Phenylalanine, tyrosine and tryptophan biosynthesis
ID_416	4-hydroxyphenylpyruvate carboxy-lyase	[c]: 34hppyr <==> 4hplald + co2	true	C_c	-1000	1000	0	(CD1993)	Phenylalanine, tyrosine and tryptophan biosynthesis
ID_476	phenylalanine:2-oxoglutarate aminotransferase	[c]: pheL + 2oglut <==> phpyr + gluL	true	C_c	-1000	1000	0	(aspC) or (aspB) or (CD2828) or (hisC) or (CD2200)	Phenylalanine, tyrosine and tryptophan biosynthesis
ID_166	3-deoxy-7-phosphoheptulonate synthase	[c]: et4p + pepyr + h2o --> 3dahs7p + pi	false	C_c	0	1000	0	(aroF) or (CD1832)	Phenylalanine, tyrosine and tryptophan biosynthesis
ID_19	2-oxoadipate dehydrogenase complex	[c]: 2oa + coa + nad <==> gcoa + co2 + nadh + h	true	C_c	-1000	1000	0	(CD0723) and (acoL)	Phenylalanine, tyrosine and tryptophan biosynthesis
ID_576	4-hydroxyphenylacetate carboxy-lyase	[c]: 4hoplac --> 4mpo + co2	false	C_c	0	1000	0	(hpdC) and (hpdB) and (hpdA)	Phenylalanine, tyrosine and tryptophan biosynthesis
ID_516	3-phosphonopyruvate carboxy-lyase	[c]: 3ppyr <==> ppacal + co2	true	C_c	-1000	1000	0		Phosphonate and phosphate metabolism
ID_699	2-aminoethylphosphonate--pyruvate transaminase	[c]: 2aepat + pyr <==> ppacal + alaL	true	C_c	-1000	1000	0	(phnXW)	Phosphonate and phosphate metabolism
ID_598	2-Phosphonoacetaldehyde phosphonohydrolase	[c]: ppacal + h2o --> aald + pi	false	C_c	0	1000	0	(phnXW)	Phosphonate and phosphate metabolism
ID_57	phosphoenolpyruvate 2,3-phosphonomutase	[c]: pepyr <==> 3ppyr	true	C_c	-1000	1000	0		Phosphonate and phosphate metabolism
ID_492	acetaldehyde:NAD+ oxidoreductase (CoA-acylating)	[c]: aald + nad + coa <==> acoa + nadh + h	true	C_c	-1000	1000	0	(adhE) or (eutE) or (CD2966)	Phosphonate and phosphate metabolism
ID_303	Phosphonoacetate phosphonohydrolase	[c]: ppac + h2o <==> ac + pi	true	C_c	-1000	1000	0	(phnA)	Phosphonate and phosphate metabolism
ID_248	phosphonate:NAD+ oxidoreductase	[c]: ppat + nad + h2o <==> pi + nadh + h	true	C_c	-1000	1000	0	(phnG) or (phnH) or (phnI) or (phnJ)	Phosphonate and phosphate metabolism
ID_376	diphosphate phosphohydrolase	[c]: ppi + h2o <==> (2) pi	true	C_c	-1000	1000	0	(ppaC)	Phosphonate and phosphate metabolism
ID_241	phosphonoacetate hydrolase	[c]: ppacal + nad + h2o <==> ppac + nadh + h	true	C_c	-1000	1000	0	(aldH)	Phosphonate and phosphate metabolism
ID_693	triphosphate phosphohydrlase	[c]: pppi + h2o <==> ppi + pi	true	C_c	-1000	1000	0		Phosphonate and phosphate metabolism
ID_586	4-ureido-5-imidazole carboxylate amidohydrolase	[c]: 4u5imzc + h2o <==> 4a5imzc + nh3 + co2	true	C_c	-1000	1000	0		Purine metabolism
ID_263	ribonucleotide-reductase (ATP)	[c]: atp + fmnh2 --> datp + fmn + h2o	false	C_c	0	1000	0	(nrdD)	Purine metabolism
ID_192	xanthosine 5'-phosphate phosphohydrolase	[c]: xmp + h2o --> xtsn + pi	false	C_c	0	1000	0	(CD2537)	Purine metabolism
ID_706	xanthosine ribohydrolase	[c]: xtsn + h2o <==> xan + ribD	true	C_c	-1000	1000	0	(iunH)	Purine metabolism
ID_77	deoxyadenosine kinase	[c]: atp + dad --> adp + damp	false	C_c	0	1000	0		Purine metabolism
ID_603	glycine reductase	[c]: gly + pi + thioredoxred --> ap + nh3 + thioredoxoxi + h2o	false	C_c	0	1000	0	(grdA) and (grdE) and (grdD) or (grdC) and (grdB) and (grdX)	Purine metabolism
ID_226	deoxyinosine:phosphate alpha-D-ribosyltransferase	[c]: din + pi <==> drin1p + hxan	true	C_c	-1000	1000	0	(deoD)	Purine metabolism
ID_126	GTP:pyruvate 2-O-phosphotransferase	[c]: pepyr + gdp --> pyr + gtp	false	C_c	0	1000	0	(pykF)	Purine metabolism
ID_26	dGTP:pyruvate 2-O-phosphotransferase	[c]: dgtp + pyr <==> dgdp + pepyr	true	C_c	-1000	1000	0	(pykF)	Purine metabolism
ID_80	adenosine 5'-monophosphate phosphohydrolase	[c]: amp + h2o <==> adn + pi	true	C_c	-1000	1000	0		Purine metabolism
ID_350	hypoxanthine:NAD+ oxidoreductase	[c]: hxan + nad + h2o --> xan + nadh + h	false	C_c	0	1000	0	(xdhA1) and (xdhB) and (xdhC1) and (xdhD) or (xdhA1) and (pucC1) and (xdhC1) and (xdhD) or (xdhA1) and (pucC2) and (xdhC1) and (xdhD) or (xdhA1) and (xdhB) and (xdhC2) and (xdhD) or (xdhA1) and (pucC1) and (xdhC2) and (xdhD) or (xdhA1) and (pucC2) and (xdhC2) and (xdhD) or (xdhA1) and (xdhB) and (xdhC3) and (xdhD) or (xdhA1) and (pucC1) and (xdhC3) and (xdhD) or (xdhA1) and (pucC2) and (xdhC3) an…	Purine metabolism
ID_672	ATP:dGDP phosphotransferase	[c]: dgdp + atp --> dgtp + adp	false	C_c	0	1000	0		Purine metabolism
ID_421	ADP-ribose ribophosphohydrolase	[c]: rib5p + amp <==> h2o + adprib	true	C_c	-1000	1000	0	(nudF)	Purine metabolism
ID_489	4-aminoimidazole aminohydrolase	[c]: 4aimz + h2o --> 4imzo + nh3	false	C_c	0	1000	0		Purine metabolism
ID_683	ATP:dGMP phosphotransferase	[c]: atp + dgmp --> adp + dgdp	false	C_c	0	1000	0	(gmk)	Purine metabolism
ID_451	4-ureido-5-imidazole carboxylate decarboxylase	[c]: 4a5imzc --> 4aimz + co2	false	C_c	0	1000	0		Purine metabolism
ID_275	XMP:diphosphate phosphoribosyltransferase	[c]: xan + 5pr1dp --> xmp + ppi	false	C_c	0	1000	0	(xpt)	Purine metabolism
ID_111	adenylate kinase	[c]: amp + atp --> (2) adp	false	C_c	0	1000	0	(adk)	Purine metabolism
ID_305	amidophosphoribosyltransferase	[c]: 5pr1dp + glnL + h2o --> 5pra + gluL + ppi	false	C_c	0	1000	0	(purF)	Purine metabolism
ID_83	guanosine ribohydrolase	[c]: gsn + h2o <==> gua + ribD	true	C_c	-1000	1000	0	(iunH)	Purine metabolism
ID_237	GDP diphosphokinase	[c]: gdp + atp --> ppgpp + amp	false	C_c	0	1000	0	(relA)	Purine metabolism
ID_589	5-formiminotetrahydrofolate:glycine N-formiminotransferase	[c]: fgly + thf --> gly + 5fithf	false	C_c	0	1000	0		Purine metabolism
ID_733	guanosine-3',5'-bis(diphosphate) 3'-diphosphohydrolase	[c]: ppgpp + h2o --> gdp + ppi	false	C_c	0	1000	0	(relA) or (CD0345)	Purine metabolism
ID_392	GMP:diphosphate phosphoribosyltransferase	[c]: gua + 5pr1dp --> gmp + ppi	false	C_c	0	1000	0	(hpt) or (CD3231)	Purine metabolism
ID_642	phosphoribosylformylglycinamidine cyclo-ligase	[c]: 5prfgad + atp --> 5a15primz + pi + adp	false	C_c	0	1000	0	(purG)	Purine metabolism
ID_159	Inosine:phosphate alpha-D-ribosyltransferase	[c]: ins + pi --> hxan + rib1p	false	C_c	0	1000	0	(deoD)	Purine metabolism
ID_632	dATP:pyruvate 2-O-phosphotransferase	[c]: datp + pyr <==> dadp + pepyr	true	C_c	-1000	1000	0	(pykF)	Purine metabolism
ID_604	guanosine 5'-monophosphate phosphahydrolase	[c]: gmp + h2o --> gsn + pi	false	C_c	0	1000	0		Purine metabolism
ID_372	xanthine amidohydrolase	[c]: xan + h2o --> 4u5imzc	false	C_c	0	1000	0		Purine metabolism
ID_406	inosine ribohydrolase	[c]: ins + h2o --> hxan + ribD	false	C_c	0	1000	0	(iunH)	Purine metabolism
ID_100	deoxyadenosine:phosphate alpha-D-ribosyltransferase	[c]: dad + pi --> drin1p + ade	false	C_c	0	1000	0	(deoD)	Purine metabolism
ID_537	deoxyadenylate kinase	[c]: atp + damp --> adp + dadp	false	C_c	0	1000	0	(adk)	Purine metabolism
ID_343	guanosine 3'-diphosphate 5'-triphosphate 5'-phosphohydrolase	[c]: pppgpp + h2o --> ppgpp + pi	false	C_c	0	1000	0	(CD3491) or (CD0345)	Purine metabolism
ID_475	deoxyadenosine deaminase	[c]: dad + h2o --> din + nh3	false	C_c	0	1000	0	(add) or (CD0015)	Purine metabolism
ID_30	2'-Deoxyadenosine 5'-monophosphate phosphohydrolase	[c]: damp + h2o --> dad + pi	false	C_c	0	1000	0	(CD2537)	Purine metabolism
ID_81	ATP:GMP phosphotransferase	[c]: gmp + atp --> gdp + adp	false	C_c	0	1000	0	(gmk)	Purine metabolism
ID_148	glycinamide ribonucleotide transformylase	[c]: 5prga + for + atp --> 5prfga + pi + adp	false	C_c	0	1000	0	(purN)	Purine metabolism
ID_730	1-(5'-Phosphoribosyl)-5-amino-4-(N-succinocarboxamide)-imidazole AMP-lyase	[c]: 5pr4sc5ai --> aimzcrnt + fum	false	C_c	0	1000	0	(CD1334)	Purine metabolism
ID_681	Ap3A synthetase	[c]: atp + adp --> p1p3b5adtp + ppi	false	C_c	0	1000	0	(lysS)	Purine metabolism
ID_274	phosphoribosylformylglycinamidine synthase	[c]: 5prfga + glnL + atp + h2o --> 5prfgad + gluL + adp + pi	false	C_c	0	1000	0	(purL)	Purine metabolism
ID_745	IMP:diphosphate phosphoribosyltransferase	[c]: hxan + 5pr1dp --> imp + ppi	false	C_c	0	1000	0	(hpt) or (CD3231)	Purine metabolism
ID_95	deoxyguanosine:phosphate alpha-D-ribosyltransferase	[c]: dgsn + pi <==> drin1p + gua	true	C_c	-1000	1000	0	(deoD)	Purine metabolism
ID_724	adenosine deaminase	[c]: adn + h2o --> ins + nh3	false	C_c	0	1000	0	(add) or (CD0015)	Purine metabolism
ID_666	IMP cyclohydrolase	[c]: prfaca --> imp + h2o	false	C_c	0	1000	0	(purH)	Purine metabolism
ID_412	10-Formyltetrahydrofolate:5'-phosphoribosylglycinamide formyltransferase	[c]: 5prga + 10fthf --> 5prfga + thf	false	C_c	0	1000	0	(purN)	Purine metabolism
ID_736	ATP:dADP phosphotransferase	[c]: dadp + atp --> datp + adp	false	C_c	0	1000	0		Purine metabolism
ID_423	deoxyribose-1-phosphate isomerase	[c]: drin1p <==> 2drib1p	true	C_c	-1000	1000	0		Purine metabolism
ID_168	adenylosuccinate lyase (fumarate-forming)	[c]: asucc --> amp + fum	false	C_c	0	1000	0	(CD1334)	Purine metabolism
ID_157	GMP synthase (glutamine-hydrolysing)	[c]: xmp + glnL + atp + h2o --> gmp + gluL + ppi + amp	false	C_c	0	1000	0	(guaA)	Purine metabolism
ID_183	guanine deaminase	[c]: gua + h2o --> xan + nh3	false	C_c	0	1000	0	(guaD)	Purine metabolism
ID_728	ribonucleoside-diphosphate reductase (ADP)	[c]: adp + thioredoxred <==> dadp + thioredoxoxi + h2o	true	C_c	-1000	1000	0	(nrdE) and (nrdF) or (CD1261)	Purine metabolism
ID_682	phosphoribosylaminoimidazolecarboxamide formyltransferase	[c]: aimzcrnt + 10fthf --> prfaca + thf	false	C_c	0	1000	0	(CD0841)	Purine metabolism
ID_503	phosphoribosylaminoimidazolesuccinocarboxamide synthase	[c]: 5a15pri4c + aspL + atp --> 5pr4sc5ai + adp + pi	false	C_c	0	1000	0	(purC) or (CD0489)	Purine metabolism
ID_201	P1,P3-bis(5'-adenosyl)-triphosphate adenylohydrolase	[c]: p1p3b5adtp + h2o --> adp + amp	false	C_c	0	1000	0		Purine metabolism
ID_595	adenylosuccinate synthase	[c]: imp + gtp + aspL --> asucc + gdp + pi	false	C_c	0	1000	0	(purA)	Purine metabolism
ID_63	AMP:diphosphate phosphoribosyltransferase	[c]: ade + 5pr1dp --> amp + ppi	false	C_c	0	1000	0	(apt)	Purine metabolism
ID_437	4-imidazolonase	[c]: 4imzo + h2o <==> fgly	true	C_c	-1000	1000	0	(Spontaneous)	Purine metabolism
ID_170	ribonucleotide-triphosphate reductase (GTP)	[c]: gtp + fmnh2 --> dgtp + fmn + h2o	false	C_c	0	1000	0	(nrdD)	Purine metabolism
ID_381	ATP:GDP phosphotransferase	[c]: gdp + atp --> gtp + adp	false	C_c	0	1000	0		Purine metabolism
ID_619	xanthosine:phosphate ribosyltransferase	[c]: xtsn + pi --> xan + rib1p	false	C_c	0	1000	0	(deoD)	Purine metabolism
ID_282	adenosine:phosphate alpha-D-ribosyltransferase	[c]: adn + pi --> ade + rib1p	false	C_c	0	1000	0	(deoD)	Purine metabolism
ID_387	phosphoribosylamine-glycine ligase	[c]: 5pra + gly + atp --> 5prga + pi + adp	false	C_c	0	1000	0	(purD)	Purine metabolism
ID_739	2'-Deoxyguanosine 5'-monophosphate phosphohydrolase	[c]: dgmp + h2o --> dgsn + pi	false	C_c	0	1000	0	(CD2537)	Purine metabolism
ID_684	guanosine:phosphate alpha-D-ribosyltransferase	[c]: gsn + pi --> gua + rib1p	false	C_c	0	1000	0	(deoD)	Purine metabolism
ID_118	phosphoribosylaminoimidazole carboxylase	[c]: 5a15primz + co2 <==> 5a15pri4c	true	C_c	-1000	1000	0	(purE)	Purine metabolism
ID_679	ATP phosphohydrolase (NGAM)	[c]: atp + h2o --> adp + pi	false	C_c	0	1000	0		Purine metabolism
ID_195	xanthosine 5'-phosphate:ammonia ligase	[c]: xmp + nh3 + atp --> gmp + ppi + amp	false	C_c	0	1000	0	(guaA)	Purine metabolism
ID_703	ribonucleoside-diphosphate reductase (GDP)	[c]: gdp + thioredoxred --> dgdp + thioredoxoxi + h2o	false	C_c	0	1000	0	(nrdE) and (nrdF) or (CD1261)	Purine metabolism
ID_512	carbamate kinase	[c]: cbp + adp --> nh3 + co2 + atp	false	C_c	0	1000	0		Purine metabolism
ID_425	IMP dehydrogenase	[c]: imp + nad + h2o --> xmp + nadh + h	false	C_c	0	1000	0	(guaB)	Purine metabolism
ID_612	thioredoxin oxydation	[c]: thioredoxred --> thioredoxoxi + (2) h	false	C_c	0	1000	0	(Spontaneous)	Purine metabolism
ID_673	ATP:GTP 3'-diphosphotransferase	[c]: gtp + atp --> pppgpp + amp	false	C_c	0	1000	0	(relA)	Purine metabolism
ID_202	guanosine 3'-diphosphate 5'-triphosphate 3'-diphosphatase	[c]: pppgpp + h2o --> gtp + ppi	false	C_c	0	1000	0	(relA)	Purine metabolism
ID_655	adenosine ribohydrolase	[c]: adn + h2o --> ade + ribD	false	C_c	0	1000	0	(iunH)	Purine metabolism
ID_271	(S)-dihydroorotate:NAD+ oxidoreductase	[c]: dho + nad <==> orot + nadh + h	true	C_c	-1000	1000	0	(pyrD) and (pyrK) or (pyrK) and (CD2077) or (pyrK) and (CD3179)	Pyrimidine metabolism
ID_707	(S)-dihydroorotate:fumarate oxidoreductase	[c]: dho + fum <==> orot + succ	true	C_c	-1000	1000	0	(pyrD) and (pyrK) or (CD3179) and (pyrK) or (CD2077) and (pyrK)	Pyrimidine metabolism
ID_696	dCTP:cytidine 5'-phosphotransferase	[c]: dctp + cytd <==> dcdp + cmp	true	C_c	-1000	1000	0	(CD0557)	Pyrimidine metabolism
ID_62	ATP:dUMP phosphotransferase	[c]: atp + dump --> adp + dudp	false	C_c	0	1000	0	(CD3350)	Pyrimidine metabolism
ID_460	ribonucleotide-triphosphate reductase (UTP)	[c]: utp + fmnh2 --> dutp + fmn + h2o	false	C_c	0	1000	0	(nrdD)	Pyrimidine metabolism
ID_486	3-ureido-isobutyrate amidohydrolase	[c]: 3uib + h2o --> 3a2mp + nh3 + co2	false	C_c	0	1000	0	(CD0487)	Pyrimidine metabolism
ID_277	ribonucleotide-diphosphate reductase (UDP)	[c]: udp + thioredoxred --> dudp + thioredoxoxi + h2o	false	C_c	0	1000	0	(nrdE) and (nrdF) or (CD1261)	Pyrimidine metabolism
ID_1	phosphoenolpyruvate kinase (IDP)	[c]: pepyr + idp --> pyr + itp	false	C_c	0	1000	0	(pykF)	Pyrimidine metabolism
ID_87	ATP:CMP phosphotransferase	[c]: cmp + atp --> cdp + adp	false	C_c	0	1000	0	(cmk)	Pyrimidine metabolism
ID_715	UTP:uridine 5'-phosphotransferase	[c]: utp + uri <==> udp + uri5p	true	C_c	-1000	1000	0	(CD0557)	Pyrimidine metabolism
ID_327	dATP:cytidine 5'-phosphotransferase	[c]: datp + cytd <==> dadp + cmp	true	C_c	-1000	1000	0	(CD0557)	Pyrimidine metabolism
ID_593	orotate phosphoribosyltransferase	[c]: 5pr1dp + orot --> orot5p + ppi	false	C_c	0	1000	0	(pyrE)	Pyrimidine metabolism
ID_582	phosphoenolpyruvate kinase (CDP)	[c]: pepyr + cdp --> pyr + ctp	false	C_c	0	1000	0	(pykF)	Pyrimidine metabolism
ID_97	ribonucleotide-diphosphate reductase (CDP)	[c]: cdp + thioredoxred --> dcdp + thioredoxoxi + h2o	false	C_c	0	1000	0	(nrdE) and (nrdF) or (CD1261)	Pyrimidine metabolism
ID_8	UTP diphosphohydrolase	[c]: utp + (2) h2o --> uri5p + (2) pi	false	C_c	0	1000	0		Pyrimidine metabolism
ID_641	dCTP:uridine 5'-phosphotransferase	[c]: dctp + uri <==> dcdp + uri5p	true	C_c	-1000	1000	0	(CD0557)	Pyrimidine metabolism
ID_600	dGTP:cytidine 5'-phosphotransferase	[c]: dgtp + cytd <==> dgdp + cmp	true	C_c	-1000	1000	0	(CD0557)	Pyrimidine metabolism
ID_206	ATP:cytidine 5'-phosphotransferase	[c]: cytd + atp --> cmp + adp	false	C_c	0	1000	0		Pyrimidine metabolism
ID_102	5,6-Dihydrouracil amidohydrolase	[c]: 56dhura + h2o --> 3uprop	false	C_c	0	1000	0	(CD2083) or (CD3178)	Pyrimidine metabolism
ID_69	dCTP deaminase	[c]: dctp + h2o --> dutp + nh3	false	C_c	0	1000	0	(CD3477)	Pyrimidine metabolism
ID_13	nucleoside-phosphate kinase	[c]: uri5p + atp --> udp + adp	false	C_c	0	1000	0	(pyrH)	Pyrimidine metabolism
ID_216	aspartate carbamoyltransferase	[c]: cbp + aspL --> casp + pi	false	C_c	0	1000	0	(carB)	Pyrimidine metabolism
ID_363	thymidine phosphorylase	[c]: thymd + pi <==> drin1p + thym	true	C_c	-1000	1000	0	(pdp)	Pyrimidine metabolism
ID_628	CTP phosphohydrolase	[c]: ctp + h2o --> cdp + pi	false	C_c	0	1000	0		Pyrimidine metabolism
ID_614	uridine:phosphate alpha-D-ribosyltransferase	[c]: uri + pi --> ura + rib1p	false	C_c	0	1000	0	(pdp)	Pyrimidine metabolism
ID_511	5,6-dihydrouracil:NADP+ oxidoreductase	[c]: ura + nadph + h --> 56dhura + nadp	false	C_c	0	1000	0		Pyrimidine metabolism
ID_579	cytosine deaminase	[c]: csn + h2o --> ura + nh3	false	C_c	0	1000	0	(CD0015)	Pyrimidine metabolism
ID_144	CTP synthase	[c]: utp + glnL + atp + h2o --> ctp + gluL + pi + adp	false	C_c	0	1000	0		Pyrimidine metabolism
ID_677	(S)-dihydroorotate:quinone oxidoreductase	[c]: dho + uqnn8 --> orot + uqnl8	false	C_c	0	1000	0	(pyrD) and (pyrK) or (pyrK) and (CD2077) or (pyrK) and (CD3179)	Pyrimidine metabolism
ID_505	ATP:uridine 5'-phosphotransferase	[c]: uri + atp --> uri5p + adp	false	C_c	0	1000	0	(CD0557)	Pyrimidine metabolism
ID_289	carbamoyl-phosphate synthase (glutamine-hydrolysing) (part 1)	[c]: hco3 + h + glnL + h2o + (2) atp --> cbp + gluL + pi + (2) adp	false	C_c	0	1000	0	(carB) and (carA) or (carB1) and (carB2) and (carA) or (carB) and (pyrAA2) or (carB1) and (carB2) and (pyrAA2)	Pyrimidine metabolism
ID_74	thymidine kinase	[c]: thymd + atp --> dtmp + adp	false	C_c	0	1000	0		Pyrimidine metabolism
ID_54	hydantoinase	[c]: 56dhthy + h2o --> 3uib	false	C_c	0	1000	0	(CD2083) or (CD3178)	Pyrimidine metabolism
ID_661	nucleoside-diphosphate kinase (dTDP)	[c]: dtdp + atp --> dttp + adp	false	C_c	0	1000	0		Pyrimidine metabolism
ID_299	GTP:cytidine 5'-phosphotransferase	[c]: cytd + gtp --> cmp + gdp	false	C_c	0	1000	0		Pyrimidine metabolism
ID_448	nucleoside-diphosphate kinase (dCDP)	[c]: dcdp + atp --> dctp + adp	false	C_c	0	1000	0		Pyrimidine metabolism
ID_38	5,10-methylenetetrahydrofolate,NADPH:dUMP C-methyltransferase	[c]: dump + 510mlethf + nadph + h --> dtmp + thf + nadp	false	C_c	0	1000	0	(thyX)	Pyrimidine metabolism
ID_377	GTP:uridine 5'-phosphotransferase	[c]: uri + gtp --> uri5p + gdp	false	C_c	0	1000	0		Pyrimidine metabolism
ID_608	pyrimidine-nucleoside phosphorylase	[c]: cytd + pi <==> csn + rib1p	true	C_c	-1000	1000	0	(pdp)	Pyrimidine metabolism
ID_690	nucleoside-diphosphate kinase (CDP)	[c]: cdp + atp --> ctp + adp	false	C_c	0	1000	0		Pyrimidine metabolism
ID_213	deoxyuridine:phosphate ribosyltransferase	[c]: duri + pi --> drin1p + ura	false	C_c	0	1000	0	(pdp)	Pyrimidine metabolism
ID_371	dihydroorotase	[c]: casp --> dho + h2o	false	C_c	0	1000	0	(pyrC) or (CD3643)	Pyrimidine metabolism
ID_695	CTP diphosphohydrolase (diphosphate-forming)	[c]: ctp + (2) h2o <==> cmp + (2) pi	true	C_c	-1000	1000	0		Pyrimidine metabolism
ID_547	dTTP:uridine 5'-phosphotransferase	[c]: dttp + uri <==> dtdp + uri5p	true	C_c	-1000	1000	0	(CD0557)	Pyrimidine metabolism
ID_182	deoxycytidine aminohydrolase	[c]: dcyt + h2o --> duri + nh3	false	C_c	0	1000	0	(CD3477)	Pyrimidine metabolism
ID_653	ITP:cytidine 5'-phosphotransferase	[c]: itp + cytd <==> idp + cmp	true	C_c	-1000	1000	0	(CD0557)	Pyrimidine metabolism
ID_122	UDP phosphohydrolase	[c]: udp + h2o <==> uri5p + pi	true	C_c	-1000	1000	0		Pyrimidine metabolism
ID_334	nucleoside-diphosphate kinase (UDP)	[c]: udp + atp --> utp + adp	false	C_c	0	1000	0		Pyrimidine metabolism
ID_65	2'-Deoxycytidine 5'-monophosphate phosphohydrolase	[c]: dcmp + h2o <==> dcyt + pi	true	C_c	-1000	1000	0		Pyrimidine metabolism
ID_590	nucleoside-triphosphate diphosphatase	[c]: dutp + h2o --> dump + ppi	false	C_c	0	1000	0	(dut)	Pyrimidine metabolism
ID_522	N-carbamoyl-beta-alanine amidohydrolase	[c]: 3uprop + h2o --> alaB + nh3 + co2	false	C_c	0	1000	0	(CD0487)	Pyrimidine metabolism
ID_133	carbamoyl-phosphate synthase (glutamine-hydrolysing) (part 2)	[c]: (2) atp + hco3 + h + nh3 --> (2) adp + pi + cbp	false	C_c	0	1000	0	(carB) and (carA) or (carB1) and (carB2) and (carA) or (carB) and (pyrAA2) or (carB1) and (carB2) and (pyrAA2)	Pyrimidine metabolism
ID_5	dTMP kinase	[c]: dtmp + atp --> dtdp + adp	false	C_c	0	1000	0	(CD3550)	Pyrimidine metabolism
ID_517	CDP phosphohydrolase	[c]: cdp + h2o <==> cmp + pi	true	C_c	-1000	1000	0		Pyrimidine metabolism
ID_667	ITP:uridine 5'-phosphotransferase	[c]: itp + uri <==> idp + uri5p	true	C_c	-1000	1000	0	(CD0557)	Pyrimidine metabolism
ID_441	UTP:cytidine 5'-phosphotransferase Formate acetyltransferase-glycine dihydroflavodoxin:S-adenosyl-L-methionine oxidoreductase (S-adenosyl-L-methionine cleaving)	[c]: utp + cytd <==> udp + cmp	true	C_c	-1000	1000	0	(CD0557)	Pyrimidine metabolism
ID_407	phosphoenolpyruvate kinase (UDP)	[c]: pepyr + udp --> pyr + utp	false	C_c	0	1000	0	(pykF)	Pyrimidine metabolism
ID_239	dUTP:uridine 5'-phosphotransferase	[c]: dutp + uri <==> dudp + uri5p	true	C_c	-1000	1000	0	(CD0557)	Pyrimidine metabolism
ID_137	ribonucleotide-triphosphate reductase (CTP)	[c]: ctp + fmnh2 --> dctp + fmn + h2o	false	C_c	0	1000	0	(nrdD)	Pyrimidine metabolism
ID_117	uracil phosphoribosyltransferase	[c]: ura + 5pr1dp --> uri5p + ppi	false	C_c	0	1000	0	(pyrR) or (upp)	Pyrimidine metabolism
ID_29	thymidylate synthase	[c]: 510mlethf + dump <==> 78dhfmg + dtmp	true	C_c	-1000	1000	0		Pyrimidine metabolism
ID_447	orotidine-5'-phosphate decarboxylase	[c]: orot5p --> uri5p + co2	false	C_c	0	1000	0	(pyrF)	Pyrimidine metabolism
ID_734	5,6-dihydrothymine:NADP+ oxidoreductase	[c]: thym + nadph + h --> 56dhthy + nadp	false	C_c	0	1000	0		Pyrimidine metabolism
ID_348	dUTP:cytidine 5'-phosphotransferase	[c]: dutp + cytd <==> dudp + cmp	true	C_c	-1000	1000	0	(CD0557)	Pyrimidine metabolism
ID_413	dATP:uridine 5'-phosphotransferase	[c]: datp + uri <==> dadp + uri5p	true	C_c	-1000	1000	0	(CD0557)	Pyrimidine metabolism
ID_269	ATP:dCMP phosphotransferase	[c]: dcmp + atp --> dcdp + adp	false	C_c	0	1000	0	(cmk)	Pyrimidine metabolism
ID_16	UTP phosphohydrolase	[c]: utp + h2o <==> udp + pi	true	C_c	-1000	1000	0		Pyrimidine metabolism
ID_261	dCMP deaminase	[c]: dcmp + h2o --> dump + nh3	false	C_c	0	1000	0	(CD3477) or (CD1899)	Pyrimidine metabolism
ID_534	thioredoxin-disulfide reductase	[c]: thioredoxoxi + nadph + h --> thioredoxred + nadp	false	C_c	0	1000	0	(trxB1) or (trxB2) or (trxB3)	Pyrimidine metabolism
ID_718	pseudouridine-5'-phosphate glycosidase	[c]: psuri5p + h2o --> ura + rib5p	false	C_c	0	1000	0	(truA1) or (CD1060) or (rluB) or (CD2596) or (rluA)	Pyrimidine metabolism
ID_40	cytidine aminohydrolase	[c]: uri + nh3 <==> cytd + h2o	true	C_c	-1000	1000	0	(cdd)	Pyrimidine metabolism
ID_528	uridine ribohydrolase	[c]: uri + h2o <==> ura + ribD	true	C_c	-1000	1000	0		Pyrimidine metabolism
ID_601	ATP:dUTP phosphotransferase	[c]: dudp + atp --> dutp + adp	false	C_c	0	1000	0		Pyrimidine metabolism
ID_750	Thymidylate 5'-phosphohydrolase	[c]: dtmp + h2o --> thymd + pi	false	C_c	0	1000	0		Pyrimidine metabolism
ID_442	dGTP:uridine 5'-phosphotransferase	[c]: dgtp + uri <==> dgdp + uri5p	true	C_c	-1000	1000	0	(CD0557)	Pyrimidine metabolism
ID_432	dTTP:cytidine 5'-phosphotransferase	[c]: dttp + cytd <==> dtdp + cmp	true	C_c	-1000	1000	0	(CD0557)	Pyrimidine metabolism
ID_153	acetyl-CoA carboxylase	[c]: atp + acoa + hco3 + h --> adp + pi + malcoa	false	C_c	0	1000	0	(accA) and (accD) and (accB) and (accC)	Pyruvate metabolism
ID_474	V-type sodium ATP synthase	na[e] + adp[c] + pi[c] --> na[c] + atp[c] + h2o[c]	false	C_c, C_e	0	1000	0	(ntpD) and (ntpB) and (ntpA) and (ntpC) and (ntpE) and (ntpF) and (ntpK)	Pyruvate metabolism
ID_565	oxaloacetate carboxy-lyase	[c]: oxac <==> pyr + co2	true	C_c	-1000	1000	0	(CD1005)	Pyruvate metabolism
ID_32	pyruvate:NAD+ 2-oxidoreductase	[c]: pyr + nad + coa --> acoa + nadh + co2 + h	false	C_c	0	1000	0	(CD0723) and (acoA) and (acoB)	Pyruvate metabolism
ID_35	(S)-lactaldehyde dehydrogenase	[c]: laldS + nad + h2o <==> nadh + h + lacS	true	C_c	-1000	1000	0	(aldH)	Pyruvate metabolism
ID_49	ATP synthase	adp[c] + pi[c] + (3) h[e] --> atp[c] + h2o[c] + (3) h[c]	false	C_c, C_e	0	1000	0	(atpA) and (atpB) and (atpF) and (atpH) and (atpG) and (atpD) and (atpC) and (atpI) and (atpZ) or (atpA) and (atpB) and (atpF) and (atpH) and (atpG) and (atpD) and (atpE) and (atpI) and (atpZ)	Pyruvate metabolism
ID_44	lactate:ubiquinone-8 2-oxidoreductase	[c]: lacR + uqnn8 --> uqnl8 + pyr	false	C_c	0	1000	0		Pyruvate metabolism
ID_322	lactate racemase	[c]: lacS <==> lacR	true	C_c	-1000	1000	0		Pyruvate metabolism
ID_280	acetate kinase	[c]: ap + adp <==> ac + atp	true	C_c	-1000	1000	0	(ackA)	Pyruvate metabolism
ID_188	ATP:pyruvate,phosphate phosphotransferase	[c]: atp + pyr + pi --> amp + pepyr + ppi	false	C_c	0	1000	0	(ppdK)	Pyruvate metabolism
ID_163	oxaloacetate:phosphate carboxy-lyase	[c]: oxac + pi <==> pepyr + hco3 + h	true	C_c	-1000	1000	0		Pyruvate metabolism
ID_563	pyruvate, water dikinase	[c]: pyr + atp + h2o --> pepyr + amp + pi	false	C_c	0	1000	0	(CD0582)	Pyruvate metabolism
ID_186	(R)-3-amino-2-methylpropanoate:pyruvate aminotransferase	[c]: 3a2mp + pyr <==> alaL + 2m3op	true	C_c	-1000	1000	0		Pyruvate metabolism
ID_458	D-lactate dehydrogenase	[c]: pyr + nadh + h --> lacR + nad	false	C_c	0	1000	0	(ldhA)	Pyruvate metabolism
ID_394	methylglyoxalase	[c]: mthgxl + gth --> lacgth	false	C_c	0	1000	0	(gloA) or (CD1945) or (CD0671) or (CD0451)	Pyruvate metabolism
ID_177	pyruvaldehyde:NAD+ oxidoreductase	[c]: mthgxl + nad + h2o --> pyr + nadh + h	false	C_c	0	1000	0	(aldH)	Pyruvate metabolism
ID_89	acetyl:succinate CoA-transferase	[c]: acoa + succ --> ac + succoa	false	C_c	0	1000	0	(cat1)	Pyruvate metabolism
ID_105	S-lactoyl-glutathione hydrolase	[c]: lacgth + h2o --> lacR + gth	false	C_c	0	1000	0	(CD2742)	Pyruvate metabolism
ID_306	acetoacetate decarboxylase	[c]: aac --> at + co2	false	C_c	0	1000	0	(Spontaneous)	Pyruvate metabolism
ID_246	fumarate reductase	[c]: fum + mql --> mqn + succ	false	C_c	0	1000	0		Pyruvate metabolism
ID_291	malate dehydrogenase (oxaloacetate-decarboxylating) (NAD+)	[c]: malS + nad --> pyr + nadh + co2 + h	false	C_c	0	1000	0	(CD1005)	Pyruvate metabolism
ID_716	methylglyoxal synthase	[c]: dhap <==> mthgxl + pi	true	C_c	-1000	1000	0	(mgsA)	Pyruvate metabolism
ID_36	pyruvate formate-lyase	[c]: pyr + coa --> acoa + for	false	C_c	0	1000	0	(plfB) or (pflD) or (CD3282)	Pyruvate metabolism
ID_710	(R)-2-hydroxy-acid:acceptor 2-oxidoreductase	[c]: lacR + elecaccept-oxi <==> pyr + elecaccept-red	true	C_c	-1000	1000	0	(CD3310)	Pyruvate metabolism
ID_234	3-mercaptopyruvate:cyanide sulfurtransferase	[c]: hcy + 3mpyr <==> pyr + tcy	true	C_c	-1000	1000	0	(sseA)	Pyruvate metabolism
ID_643	lactate:menaquinone 2-oxidoreductase	[c]: lacR + mqn --> mql + pyr	false	C_c	0	1000	0		Pyruvate metabolism
ID_702	FMN adenylyltransferase	[c]: fmn + atp --> fad + ppi	false	C_c	0	1000	0		Riboflavin metabolism
ID_459	FMNH2:NAD+ oxidoreductase	[c]: fmnh2 + nad <==> fmn + nadh + h	true	C_c	-1000	1000	0	(CD2121) or (CD2396)	Riboflavin metabolism
ID_692	FMNH2:NADP+ oxidoreductase	[c]: fmnh2 + nadp <==> fmn + nadph + h	true	C_c	-1000	1000	0	(CD1807) or (CD1674)	Riboflavin metabolism
ID_162	riboflavin kinase	[c]: ribflv + atp --> fmn + adp	false	C_c	0	1000	0	(ribC)	Riboflavin metabolism
ID_257	D-ribulose 5-phosphate formate-lyase	[c]: rl5p --> 1dgtl4p + for	false	C_c	0	1000	0	(ribA)	Riboflavin metabolism
ID_375	5-amino-6-(5-phosphoribitylamino)uracil phosphatase	[c]: 5a65praura + h2o --> 5a6raura + pi	false	C_c	0	1000	0		Riboflavin metabolism
ID_356	GTP cyclohydrolase II	[c]: gtp + (3) h2o --> 25da65prap + for + ppi	false	C_c	0	1000	0	(ribA)	Riboflavin metabolism
ID_599	5-amino-6-(D-ribitylamino)uracil butanedionetransferase	[c]: 1dgtl4p + 5a6raura --> 67dm81rlum + pi + (2) h2o	false	C_c	0	1000	0	(ribH)	Riboflavin metabolism
ID_250	5-amino-6-(5-phosphoribosylamino)uracil:NADP+ 1'-oxidoreductase	[c]: 25da65prap + h2o <==> 5a65prsaura + nh3	true	C_c	-1000	1000	0	(ribD)	Riboflavin metabolism
ID_279	5-amino-6-(5-phosphoribosylamino)uracil reductase	[c]: 5a65prsaura + nadph + h --> 5a65praura + nadp	false	C_c	0	1000	0	(ribD)	Riboflavin metabolism
ID_110	riboflavin synthase	[c]: (2) 67dm81rlum --> ribflv + 5a6raura	false	C_c	0	1000	0	(ribH) and (ribE)	Riboflavin metabolism
Sec_na	Secretion Na+	na[e] -->	FALSE	C_e	0	1000	0		Secretion
Sec_glyo	Secretion glycerol	glyo[e] -->	FALSE	C_e	0	1000	0		Secretion
Sec_tmam	Secretion trimethylamine	tmam[e] -->	FALSE	C_e	0	1000	0		Secretion
Sec_ribflv	Secretion riboflavin	ribflv[e] -->	FALSE	C_e	0	1000	0		Secretion
Sec_dcyt	Secretion deoxycytidine	dcyt[e] -->	FALSE	C_e	0	1000	0		Secretion
Sec_aga	Secretion N-acetyl-beta-D-glucosamine	aga[e] -->	FALSE	C_e	0	1000	0		Secretion
Sec_h	Secretion H+	h[e] -->	FALSE	C_e	0	1000	0		Secretion
Sec_2mbut	Secretion 2-Methylbutyric acid	2mbut[e] -->	FALSE	C_e	0	1000	0		Secretion
Sec_co2	Secretion CO2	co2[e] -->	FALSE	C_e	0	1000	0		Secretion
Sec_cdpg	Secretion CDP-glycerol	cdpg[e] -->	FALSE	C_e	0	1000	0		Secretion
Sec_udpagaepyr	Secretion UDP-N-acetylglucosamine-enolpyruvate	udpagaepyr[e] -->	FALSE	C_e	0	1000	0		Secretion
Sec_cobalt	Secretion Co2+	cobalt[e] -->	FALSE	C_e	0	1000	0		Secretion
Sec_gtol	Secretion galactitol	gtol[e] -->	FALSE	C_e	0	1000	0		Secretion
Sec_2dh3dg	Secretion 2-dehydro-3-deoxy-D-gluconate	2dh3dg[e] -->	FALSE	C_e	0	1000	0		Secretion
Sec_no2	Secretion nitrite	no2[e] -->	FALSE	C_e	0	1000	0		Secretion
Sec_gly	Secretion glycine	gly[e] -->	FALSE	C_e	0	1000	0		Secretion
Sec_sucr	Secretion sucrose	sucr[e] -->	FALSE	C_e	0	1000	0		Secretion
Sec_eto	Secretion ethanol	eto[e] -->	FALSE	C_e	0	1000	0		Secretion
Sec_g3p	Secretion sn-glycerol-3-phosphate	g3p[e] -->	FALSE	C_e	0	1000	0		Secretion
Sec_lysL	Secretion L-lysine	lysL[e] -->	FALSE	C_e	0	1000	0		Secretion
Sec_proL	Secretion L-proline	proL[e] -->	FALSE	C_e	0	1000	0		Secretion
Sec_csn	Secretion cytosine	csn[e] -->	FALSE	C_e	0	1000	0		Secretion
Sec_ribD	Secretion D-ribose	ribD[e] -->	FALSE	C_e	0	1000	0		Secretion
Sec_valL	Secretion L-valine	valL[e] -->	FALSE	C_e	0	1000	0		Secretion
Sec_dachi	Secretion diacetylchitobiose	dachi[e] -->	FALSE	C_e	0	1000	0		Secretion
Sec_4abz	Secretion 4-aminobenzoate	4abz[e] -->	FALSE	C_e	0	1000	0		Secretion
Sec_ac	Secretion acetate	ac[e] -->	FALSE	C_e	0	1000	0		Secretion
Sec_ival	Secretion Isovalerate	ival[e] -->	FALSE	C_e	0	1000	0		Secretion
Sec_ca2	Secretion Ca2+	ca2[e] -->	FALSE	C_e	0	1000	0		Secretion
Sec_hxan	Secretion hypoxanthine	hxan[e] -->	FALSE	C_e	0	1000	0		Secretion
Sec_metL	Secretion L-methionine	metL[e] -->	FALSE	C_e	0	1000	0		Secretion
Sec_trpL	Secretion L-tryptophan	trpL[e] -->	FALSE	C_e	0	1000	0		Secretion
Sec_actid	Secretion Acetamide	actid[e] -->	FALSE	C_e	0	1000	0		Secretion
Sec_arab	Secretion L-arabinose	arab[e] -->	FALSE	C_e	0	1000	0		Secretion
Sec_glcn	Secretion D-gluconate	glcn[e] -->	FALSE	C_e	0	1000	0		Secretion
Sec_alaL	Secretion L-alanine	alaL[e] -->	FALSE	C_e	0	1000	0		Secretion
Sec_leuL	Secretion L-leucine	leuL[e] -->	FALSE	C_e	0	1000	0		Secretion
Sec_4s45dhp23do	Secretion (4S)-4,5-dihydroxypentan-2,3-dione	4s45dhp23do[e] -->	FALSE	C_e	0	1000	0		Secretion
Sec_uri	Secretion uridine	uri[e] -->	FALSE	C_e	0	1000	0		Secretion
Sec_2o6pamg2d	Secretion 2-O-(6-phospho-alpha-D-mannosyl)-D-glycerate	2o6pamg2d[e] -->	FALSE	C_e	0	1000	0		Secretion
Sec_adn	Secretion adenosine	adn[e] -->	FALSE	C_e	0	1000	0		Secretion
Sec_ileL	Secretion L-isoleucine	ileL[e] -->	FALSE	C_e	0	1000	0		Secretion
Sec_dethio	Secretion dethiobiotin	dethio[e] -->	FALSE	C_e	0	1000	0		Secretion
Sec_nac	Secretion nicotinate	nac[e] -->	FALSE	C_e	0	1000	0		Secretion
Sec_glnL	Secretion L-glutamine	glnL[e] -->	FALSE	C_e	0	1000	0		Secretion
Sec_escul	Secretion esculin	escul[e] -->	FALSE	C_e	0	1000	0		Secretion
Sec_metD	Secretion D-methionine	metD[e] -->	FALSE	C_e	0	1000	0		Secretion
Sec_spmd	Secretion spermidine	spmd[e] -->	FALSE	C_e	0	1000	0		Secretion
Sec_xan	Secretion xanthine	xan[e] -->	FALSE	C_e	0	1000	0		Secretion
Sec_ptrc	Secretion putrescine	ptrc[e] -->	FALSE	C_e	0	1000	0		Secretion
Sec_thymd	Secretion thymidine	thymd[e] -->	FALSE	C_e	0	1000	0		Secretion
Sec_nh3	Secretion ammonia	nh3[e] -->	FALSE	C_e	0	1000	0		Secretion
Sec_fru	Secretion D-fructose	fru[e] -->	FALSE	C_e	0	1000	0		Secretion
Sec_thm	Secretion thiamin	thm[e] -->	FALSE	C_e	0	1000	0		Secretion
Sec_c1ala	Secretion cob(I)alamin	c1ala[e] -->	FALSE	C_e	0	1000	0		Secretion
Sec_for	Secretion formate	for[e] -->	FALSE	C_e	0	1000	0		Secretion
Sec_fe2	Secretion Fe2+	fe2[e] -->	FALSE	C_e	0	1000	0		Secretion
Sec_so3	Secretion sulfite	so3[e] -->	FALSE	C_e	0	1000	0		Secretion
Sec_4abg	Secretion 4-aminobenzoate-glutamate	4abg[e] -->	FALSE	C_e	0	1000	0		Secretion
Sec_fuc	Secretion L-fuculose	fuc[e] -->	FALSE	C_e	0	1000	0		Secretion
Sec_chol	Secretion choline	chol[e] -->	FALSE	C_e	0	1000	0		Secretion
Sec_malS	Secretion (S)-malate	malS[e] -->	FALSE	C_e	0	1000	0		Secretion
Sec_chor	Secretion chorismate	chor[e] -->	FALSE	C_e	0	1000	0		Secretion
Sec_hco3	Secretion bicarbonate	hco3[e] -->	FALSE	C_e	0	1000	0		Secretion
Sec_malt	Secretion maltose	malt[e] -->	FALSE	C_e	0	1000	0		Secretion
Sec_ppat	Secretion phosphonate	ppat[e] -->	FALSE	C_e	0	1000	0		Secretion
Sec_h2	Secretion H2	h2[e] -->	FALSE	C_e	0	1000	0		Secretion
Sec_bio	Secretion biotin	bio[e] -->	FALSE	C_e	0	1000	0		Secretion
Sec_xyld	Secretion D-xylose	xyld[e] -->	FALSE	C_e	0	1000	0		Secretion
Sec_pntoR	Secretion (R)-pantothenate	pntoR[e] -->	FALSE	C_e	0	1000	0		Secretion
Ex_23dhbz	Secretion of 2,3-dihydroxybenzoate	23dhbz[e] -->	FALSE	C_e	0	1000	0		Secretion
Sec_thrL	Secretion L-threonine	thrL[e] -->	FALSE	C_e	0	1000	0		Secretion
Sec_etoa	Secretion ethanolamine	etoa[e] -->	FALSE	C_e	0	1000	0		Secretion
Sec_dad	Secretion deoxyadenosine	dad[e] -->	FALSE	C_e	0	1000	0		Secretion
Sec_isobuta	Secretion isobutyric acid	isobuta[e] -->	FALSE	C_e	0	1000	0		Secretion
Sec_glyb	Secretion glycine betaine	glyb[e] -->	FALSE	C_e	0	1000	0		Secretion
Sec_5apn	Secretion 5-aminopentanoate	5apn[e] -->	FALSE	C_e	0	1000	0		Secretion
Sec_adman	Secretion alpha-D-mannose	adman[e] -->	FALSE	C_e	0	1000	0		Secretion
Sec_2aepat	Secretion (2-aminoethyl)phosphonate	2aepat[e] -->	FALSE	C_e	0	1000	0		Secretion
Sec_gluL	Secretion L-glutamate	gluL[e] -->	FALSE	C_e	0	1000	0		Secretion
Sec_aspL	Secretion L-aspartate	aspL[e] -->	FALSE	C_e	0	1000	0		Secretion
Sec_cysL	Secretion L-cysteine	cysL[e] -->	FALSE	C_e	0	1000	0		Secretion
Sec_escut	Secretion esculetin	escut[e] -->	FALSE	C_e	0	1000	0		Secretion
Sec_acnam	Secretion N-acetylneuraminate	acnam[e] -->	FALSE	C_e	0	1000	0		Secretion
Sec_ura	Secretion uracil	ura[e] -->	FALSE	C_e	0	1000	0		Secretion
Sec_tyrL	Secretion L-tyrosine	tyrL[e] -->	FALSE	C_e	0	1000	0		Secretion
Sec_hoam	Secretion Hydroxylamine	hoam[e] -->	FALSE	C_e	0	1000	0		Secretion
Sec_mevR	Secretion (R)-mevalonate	mevR[e] -->	FALSE	C_e	0	1000	0		Secretion
Sec_pi	Secretion phosphate	pi[e] -->	FALSE	C_e	0	1000	0		Secretion
Sec_raf	Secretion raffinose	raf[e] -->	FALSE	C_e	0	1000	0		Secretion
Sec_h2o	Secretion H2O	h2o[e] -->	FALSE	C_e	0	1000	0		Secretion
Sec_his	Secretion L-histidine	his[e] -->	FALSE	C_e	0	1000	0		Secretion
Sec_zn2	Secretion Zn2+	zn2[e] -->	FALSE	C_e	0	1000	0		Secretion
Sec_mg2	Secretion Mg2+	mg2[e] -->	FALSE	C_e	0	1000	0		Secretion
Sec_4mpo	Secretion 4-methylphenol	4mpo[e] -->	FALSE	C_e	0	1000	0		Secretion
Sec_k	Secretion K+	k[e] -->	FALSE	C_e	0	1000	0		Secretion
Sec_argL	Secretion L-arginine	argL[e] -->	FALSE	C_e	0	1000	0		Secretion
Sec_mnl	Secretion mannitol	mnl[e] -->	FALSE	C_e	0	1000	0		Secretion
Sec_gal	Secretion beta-D-galactose	gal[e] -->	FALSE	C_e	0	1000	0		Secretion
Sec_no3	Secretion nitrate	no3[e] -->	FALSE	C_e	0	1000	0		Secretion
Sec_tgt	Secretion tagatose	tgt[e] -->	FALSE	C_e	0	1000	0		Secretion
Sec_tre	Secretion trehalose	tre[e] -->	FALSE	C_e	0	1000	0		Secretion
Sec_ins	Secretion inosine	ins[e] -->	FALSE	C_e	0	1000	0		Secretion
Sec_at	Secretion acetone	at[e] -->	FALSE	C_e	0	1000	0		Secretion
Sec_pheL	Secretion L-phenylalanine	pheL[e] -->	FALSE	C_e	0	1000	0		Secretion
Sec_23diap	Secretion 2,3-diaminopropanoate	23diap[e] -->	FALSE	C_e	0	1000	0		Secretion
Sec_ncam	Secretion nicotinamide	ncam[e] -->	FALSE	C_e	0	1000	0		Secretion
Sec_13pd	Secretion 1,3-propanediol	13pd[e] -->	FALSE	C_e	0	1000	0		Secretion
Sec_glc	Secretion beta-D-glucose	glc[e] -->	FALSE	C_e	0	1000	0		Secretion
Sec_pyin	Secretion pyridoxine	pyin[e] -->	FALSE	C_e	0	1000	0		Secretion
Sec_celb	Secretion cellobiose	celb[e] -->	FALSE	C_e	0	1000	0		Secretion
Sec_ibtol	Secretion isobutanol	ibtol[e] -->	FALSE	C_e	0	1000	0		Secretion
Sec_asnL	Secretion L-asparagine	asnL[e] -->	FALSE	C_e	0	1000	0		Secretion
Sec_isocap	Secretion Isocaproate	isocap[e] -->	FALSE	C_e	0	1000	0		Secretion
Sec_sor	Secretion D-sorbitol	sor[e] -->	FALSE	C_e	0	1000	0		Secretion
Sec_serL	Secretion L-serine	serL[e] -->	FALSE	C_e	0	1000	0		Secretion
Sec_glcAD	Secretion alpha-D-glucose	glcAD[e] -->	FALSE	C_e	0	1000	0		Secretion
ID_744	ADP-glucose Glucose-1-phosphohydrolase	[c]: adpglu + h2o --> amp + glc1pA	false	C_c	0	1000	0	(CD1765)	Starch and sucrose metabolism
ID_422	beta-fructofuranosidase	[c]: sucr6p + h2o --> fruf + glc6p	false	C_c	0	1000	0	(sacA)	Starch and sucrose metabolism
ID_488	cellobiose glucohydrolase	[c]: celb + h2o <==> (2) glc	true	C_c	-1000	1000	0	(CD0818)	Starch and sucrose metabolism
ID_258	ATP:alpha-D-glucose-1-phosphate adenylyltransferase	[c]: atp + glc1pA --> ppi + adpglu	false	C_c	0	1000	0	(glgC)	Starch and sucrose metabolism
ID_93	alpha-glucosidase	[c]: sucr + h2o --> fru + glc	false	C_c	0	1000	0	(sacA)	Starch and sucrose metabolism
ID_646	diacetylchitobiose-6-phosphate hydrolase	[c]: dachi6p + h2o + (2) h --> aga + aga6p	false	C_c	0	1000	0	(celG)	Starch and sucrose metabolism
Trans_raf	Raffinose transport	raf[e] + atp[c] + h2o[c] --> adp[c] + raf[c] + pi[c]	false	C_c, C_e	0	1000	0		Starch and sucrose metabolism
ID_450	6-phospho-beta-glucosidase	[c]: celb6p + h2o --> glc + glc6p	false	C_c	0	1000	0	(bglA) or (celF) or (bglA1) or (ascB1) or (bglA2) or (ascB2) or (bglA3) or (CD3130)	Starch and sucrose metabolism
ID_509	Esculin hydrolase	[c]: escul + h2o <==> glc + escut	true	C_c	-1000	1000	0		Starch and sucrose metabolism
ID_308	maltose-6'-phosphate glucosidase	[c]: h2o + malt6p <==> glc + glc6p	true	C_c	-1000	1000	0	(glvG) or (CD0864) or (CD3060) or (CD3130)	Starch and sucrose metabolism
ID_45	glucose-6-phosphate:NADP+ 1-oxidoreductase	[c]: glc6p + nadp --> 6pg15l + nadph + h	false	C_c	0	1000	0		Starch and sucrose metabolism
ID_408	Raffinose galactohydrolase	[c]: raf + h2o --> galA + sucr	false	C_c	0	1000	0		Starch and sucrose metabolism
ID_373	beta-phosphoglucomutase	[c]: glc1p --> glc6p	false	C_c	0	1000	0	(pgmB) or (CD3128)	Starch and sucrose metabolism
ID_573	alpha,alpha-phosphotrehalase	[c]: tre6p + h2o --> glc + glc6p	false	C_c	0	1000	0	(treA)	Starch and sucrose metabolism
ID_315	maltose phosphorylase	[c]: malt + pi --> glc1p + glc	false	C_c	0	1000	0	(mapA)	Starch and sucrose metabolism
ID_314	D-proline reductase	[c]: proD + nadh + h --> 5apn + nad	false	C_c	0	1000	0	(prdA) and (prdB) or (prdF) and (prdE) and (prdD)	Stickland Reaction
ID_321	Isobutyric acid phosphotransferase	[c]: isobutp + adp --> isobuta + atp	false	C_c	0	1000	0		Stickland reaction
ID_146	2-methylbutanoyl phosphate transferase	[c]: 2mbutp + adp --> atp + 2mbut	false	C_c	0	1000	0		Stickland reaction
ID_114	betaine reductase	[c]: ap + tmam + thioredoxoxi + h2o <==> glyb + thioredoxred + pi	true	C_c	-1000	1000	0	(grdB) and (grdC) and (grdX) or (grdD) and (grdA) and (grdX)	Stickland reaction
ID_4	phosphate isopentyltransferase	[c]: ivalcoa + pi --> coa + isop	false	C_c	0	1000	0	(ptb)	Stickland reaction
ID_71	D-Alanine:2-oxoglutarate aminotransferase	[c]: alaD + 2oglut <==> pyr + gluD	true	C_c	-1000	1000	0	(scrK)	Stickland reaction
ID_352	phosphate isobutanoyltransferase	[c]: isobutcoa + pi --> isobutp + coa	false	C_c	0	1000	0	(ptb)	Stickland reaction
ID_178	(S)-3-methyl-2-oxopentanoate:NAD+ 2-oxidoreductase (CoA-methylbutanoylating)	[c]: s3m2op + coa + nad --> 2mbcoa + co2 + nadh + h	false	C_c	0	1000	0		Stickland reaction
ID_366	isopentanoylphosphate phosphotransferase	[c]: isop + adp <==> ival + atp	true	C_c	-1000	1000	0		Stickland reaction
ID_709	isoleucine dehydrogenase	[c]: ileL + 2oglut --> s3m2op + gluL	false	C_c	0	1000	0		Stickland reaction
ID_518	2-methylbutanoyl CoA transferase	[c]: 2mbcoa + pi --> 2mbutp + coa	false	C_c	0	1000	0		Stickland reaction
ID_323	4-methyl-2-oxopentanoate:NAD+ oxidoreductase (CoA-mehtylpropanoylating)	[c]: 4m2op + coa + nad --> ivalcoa + co2 + nadh + h	false	C_c	0	1000	0		Stickland reaction
ID_247	3-methyl-2-oxobutanoate dehydrogenase (ferredoxin)	[c]: 2oiv + feroxoxi + coa <==> isobutcoa + co2 + feroxred	true	C_c	-1000	1000	0	(CD0116)	Stickland reaction
ID_719	hydrogen-sulfide:NAD+ oxidoreductase	[c]: so3 + (3) nadh + (3) h --> h2s + (3) nad + (3) h2o	false	C_c	0	1000	0	(CD2431) or (asrA) and (asrB) and (asrC)	Sulfite metabolism
ID_158	Hydrogen-sulfide:ferredoxin oxidoreductase	[c]: h2s + (6) feroxoxi + (3) h2o <==> so3 + (6) feroxred + (6) h	true	C_c	-1000	1000	0	(CD2431)	Sulfite metabolism
ID_510	3-mercaptopyruvate sulfurtransferase	[c]: 3mpyr + so3 <==> tsul + pyr + h	true	C_c	-1000	1000	0	(CD0121) or (sseA)	Sulfite metabolism
ID_584	sulfite reduction	[c]: so3 + (6) h --> h2s + (3) h2o	false	C_c	0	1000	0	(Spontaneous)	Sulfite metabolism
ID_355	thiosulfate sulfurtransferase	[c]: tsul + hcy + h --> tcy + so3	false	C_c	0	1000	0	(CD0121) or (sseA)	Sulfite metabolism
ID_141	hydrogen-sulfide:NADP+ oxidoreductase	[c]: so3 + (3) nadph + (3) h --> h2s + (3) nadp + (3) h2o	false	C_c	0	1000	0	(CD2431) or (asrA) and (asrB) and (asrC)	Sulfite metabolism
ID_266	Adenosine 3',5'-bisphosphate 3'-phosphohydrolase	[c]: pap + h2o --> amp + pi	false	C_c	0	1000	0		Sulfite metabolism
ID_485	trans-hexaprenyltranstransferase	[c]: hexdp + ipdp --> hepdp + ppi	false	C_c	0	1000	0		Teichoic acid biosynthesis
ID_630	Lipoteichoic acid biosynthesis	[c]: ptg + gpgl + alaD <==> lpteichoic	true	C_c	-1000	1000	0		Teichoic acid biosynthesis
ID_607	N-acetylglucosaminyldiphosphoundecaprenol N-acetyl-beta-D-mannosaminyltransferase	[c]: udpagapp + udpama --> abdmagdpu + udp	false	C_c	0	1000	0		Teichoic acid biosynthesis
ID_324	UDP-N-acetyl-D-glucosamine:undecaprenyl-phosphate N-acetyl-D-glucosamine phosphotransferase	[c]: udpaga + udpcpp --> udpagapp + uri5p	false	C_c	0	1000	0		Teichoic acid biosynthesis
ID_200	lysyltransferase	[c]: ptg + lysL <==> 3pt13lg + h2o	true	C_c	-1000	1000	0		Teichoic acid biosynthesis
ID_59	CDPglycerol:poly(glycerophosphate) glycerophosphotransferase	[c]: abdmagdpu + cdpg --> teichoic + cmp	false	C_c	0	1000	0	(CD0244)	Teichoic acid biosynthesis
ID_617	geranyltranstransferase	[c]: grdp + ipdp --> fardp + ppi	false	C_c	0	1000	0	(ispA)	Terpenoid backbone biosynthesis
ID_292	4-hydroxy-3-methylbut-2-enyl diphosphate reductase	[c]: 1h2m2b4dp + nadph + h --> ipdp + nadp + h2o	false	C_c	0	1000	0	(ispH)	Terpenoid backbone biosynthesis
ID_640	dimethylallyl diphosphate:NADP+ oxidoreductase	[c]: 1h2m2b4dp + nadph + h --> dmadp + nadp + h2o	false	C_c	0	1000	0	(ispH)	Terpenoid backbone biosynthesis
ID_187	(R)-mevalonate:NAD+ oxidoreductase	[c]: mevR + coa + (2) nad --> 3h3mgcoa + (2) h + (2) nadh	false	C_c	0	1000	0		Terpenoid backbone biosynthesis
ID_749	4-(cytidine 5'-diphospho)-2-C-methyl-D-erythritol kinase	[c]: 4cyt5dp2me + atp --> 2p4c5dp2me + adp	false	C_c	0	1000	0	(ispE)	Terpenoid backbone biosynthesis
ID_645	2-C-methyl-D-erythritol 4-phosphate cytidylyltransferase	[c]: 2me4p + ctp --> 4cyt5dp2me + ppi	false	C_c	0	1000	0	(ispD)	Terpenoid backbone biosynthesis
ID_705	2-C-methyl-D-erythritol-2,4-cyclodiphosphate:reduced ferredoxin oxidase	[c]: 2me24cdp + (2) feroxred + (2) h --> 1h2m2b4dp + (2) feroxoxi + h2o	false	C_c	0	1000	0	(ispG)	Terpenoid backbone biosynthesis
ID_637	1-deoxy-D-xylulose-5-phosphate reductoisomerase	[c]: 1dxyl5p + nadph + h --> 2me4p + nadp	false	C_c	0	1000	0	(dxr)	Terpenoid backbone biosynthesis
ID_150	(2E,6E)-farnesyl-diphosphate:isopentenyl-diphosphate cistransferase	[c]: fardp + (8) ipdp --> udcpdp + (8) ppi	false	C_c	0	1000	0	(uppS) or (CD2762)	Terpenoid backbone biosynthesis
ID_70	farnesyltranstransferase	[c]: fardp + ipdp --> ppi + grgrdp	false	C_c	0	1000	0	(ispA)	Terpenoid backbone biosynthesis
ID_431	dimethylallyltranstransferase	[c]: dmadp + ipdp --> grdp + ppi	false	C_c	0	1000	0	(ispA)	Terpenoid backbone biosynthesis
ID_639	undecaprenyl-diphosphate phosphohydrolase	[c]: udcpdp + h2o <==> udpcpp + pi	true	C_c	-1000	1000	0	(bacA1) or (bacA2)	Terpenoid backbone biosynthesis
ID_403	geranylgeranyl-diphosphate:isopentenyl-diphosphate transtransferase	[c]: grgrdp + ipdp --> pendp + ppi	false	C_c	0	1000	0	(ispA)	Terpenoid backbone biosynthesis
ID_24	hydroxymethylglutaryl-CoA lyase	[c]: 3h3mgcoa --> aac + acoa	false	C_c	0	1000	0	(CD0797)	Terpenoid backbone biosynthesis
ID_587	isopentenyl-diphosphate delta-isomerase	[c]: dmadp <==> ipdp	true	C_c	-1000	1000	0	(CD2377)	Terpenoid backbone biosynthesis
ID_46	isopentenyl-diphosphate:NAD+ oxidoreductase	[c]: 1h2m2b4dp + nadh + h --> ipdp + nad + h2o	false	C_c	0	1000	0	(ispH)	Terpenoid backbone biosynthesis
ID_17	2-C-methyl-D-erythritol 2,4-cyclodiphosphate synthase	[c]: 2p4c5dp2me --> 2me24cdp + cmp	false	C_c	0	1000	0	(ispF)	Terpenoid backbone biosynthesis
ID_351	dimethylallyl diphosphate:NAD+ oxidoreductase	[c]: 1h2m2b4dp + nadh + h --> dmadp + nad + h2o	false	C_c	0	1000	0	(ispH)	Terpenoid backbone biosynthesis
ID_689	trans-pentaprenyltranstransferase	[c]: pendp + ipdp --> hexdp + ppi	false	C_c	0	1000	0		Terpenoid backbone biosynthesis
ID_468	xylulose-5-phosphate : thiamin diphosphate glycolaldehydetransferase	[c]: xyl5p + thmdp <==> dhettp + glyald3p + h	true	C_c	-1000	1000	0	(tkt) or (tkt') or (CD3460) or (CD3459)	Thiamine metabolism
ID_225	ATP:4-methyl-5-(beta-hydroxyethyl)thiazole 2-phosphotransferase	[c]: 4m5het + atp --> 4m52poet + adp	false	C_c	0	1000	0	(thiM) or (CD2156)	Thiamine metabolism
ID_214	thiamine-phosphate diphosphorylase	[c]: 4a2m5dpmp + 4m52poet + h --> thmp + ppi	false	C_c	0	1000	0	(thiE1) or (thiE2)	Thiamine metabolism
ID_720	L-tyrosine 4-methylphenol-lyase (2-iminoacetate-forming)	[c]: tyrL + amet + elecaccept-red --> 2iac + metL + 5doadn + 4mpo + elecaccept-oxi	false	C_c	0	1000	0	(thiH) or (CD2156)	Thiamine metabolism
ID_636	phosphomethylpyrimidine synthase (2'deoxyadenosine)	[c]: 5a15primz + amet --> 4a2m5pmp + co + for + metL + dad	false	C_c	0	1000	0	(thiC)	Thiamine metabolism
ID_668	Phosphomethylpyrimidine synthase (5'deoxyadenosine)	[c]: 5a15primz + amet --> 4a2m5pmp + co + for + metL + 5doadn	false	C_c	0	1000	0	(thiC)	Thiamine metabolism
ID_238	1-methylthio-xylulose 5-phosphate sulfo-lyase	[c]: mthx5p + (2) h --> 1dxyl5p + ch4s	false	C_c	0	1000	0		Thiamine metabolism
ID_264	phosphomethylpyrimidine kinase	[c]: 4a2m5pmp + atp --> 4a2m5dpmp + adp	false	C_c	0	1000	0	(thiD)	Thiamine metabolism
ID_228	sedoheptulose-7-phosphate : thiamin diphosphate glycolaldehydetransferase	[c]: shl7p + thmdp <==> dhettp + rib5p + h	true	C_c	-1000	1000	0	(tkt) or (tkt') or (CD3460) or (CD3459)	Thiamine metabolism
ID_15	2,3-diaminopropanoate ammonia-lyase (adding water; pyruvate-forming)	[c]: 23diap + h2o <==> pyr + (2) nh3	true	C_c	-1000	1000	0	(dpaL1) or (dpaL2)	Thiamine metabolism
ID_478	1-deoxy-D-xylulose-5-phosphate synthase	[c]: glyald3p + pyr --> 1dxyl5p + co2	false	C_c	0	1000	0	(dxs)	Thiamine metabolism
ID_581	ATP:thiamine phosphotransferase	[c]: thm + atp --> thmp + adp	false	C_c	0	1000	0		Thiamine metabolism
ID_210	4-methyl-5-(beta-hydroxyethyl)thiazole Biosynthesis	[c]: pyr + glyald3p + gly + cysL --> 4m5het + alaL + (2) h2o + (2) co2 + pi	false	C_c	0	1000	0	(thiF) and (thiS) and (thiG) and (thiH) and (thiI) or (thiF) and (thiS) and (thiG) and (CD2156) and (thiI)	Thiamine metabolism
ID_388	thiamine diphosphokinase	[c]: atp + thm --> amp + thmdp	false	C_c	0	1000	0	(CD2574)	Thiamine metabolism
ID_389	thiamine-phosphate kinase	[c]: thmp + atp --> thmdp + adp	false	C_c	0	1000	0		Thiamine metabolism
Trans_mevR	(R)-mevalonate transport	mevR[e] <==> mevR[c]	true	C_c, C_e	-1000	1000	0		Transport of unknown mechanism
Trans_xyld	D-xylose import	xyld[e] --> xyld[c]	false	C_c, C_e	0	1000	0	(xynA) and (xynB) and (xynC) and (xynD) or (CD0034)	Transport of unknown mechanism
Trans_isobuta	Isobutyric acid transport	isobuta[c] --> isobuta[e]	false	C_c, C_e	0	1000	0		Transport of unknown mechanism
Trans_fe	Ferrous iron transport	fe2[e] --> fe2[c]	false	C_c, C_e	0	1000	0	(feoA1) or (feoA2) or (feoA3) or (feoB1) or (feoB2) or (feoB3) or (CD1477) or (CD0902) or (CD1831) or (CD2122) or (CD2832) or (CD3270) or (CD3520)	Transport of unknown mechanism
Trans_ival	Isovalerate transport	ival[c] --> ival[e]	false	C_c, C_e	0	1000	0		Transport of unknown mechanism
Trans_4s45dhp23do	(4S)-4,5-dihydroxypentan-2,3-dione transporter	4s45dhp23do[c] --> 4s45dhp23do[e]	false	C_c, C_e	0	1000	0		Transport of unknown mechanism
Trans_h	H+ Transport	h[e] <==> h[c]	true	C_c, C_e	-1000	1000	0		Transport of unknown mechanism
Trans_23dhbz	2,3-dihydroxybenzoate Transporter	23dhbz[c] --> 23dhbz[e]	false	C_c, C_e	0	1000	0		Transport of unknown mechanism
Trans_hoam	Hydroxylamine transporter	hoam[e] --> hoam[c]	false	C_c, C_e	0	1000	0		Transport of unknown mechanism
Trans_escul	Esculin transport	escul[e] --> escul[c]	false	C_c, C_e	0	1000	0		Transport of unknown mechanism
Trans_23diap	2,3-diaminopropanoate transporter	23diap[e] --> 23diap[c]	false	C_c, C_e	0	1000	0		Transport of unknown mechanism
Trans_pyin	Pyridoxine Transport	pyin[e] <==> pyin[c]	true	C_c, C_e	-1000	1000	0		Transport of unknown mechanism
Trans_escut	Esculetin transport	escut[c] --> escut[e]	false	C_c, C_e	0	1000	0		Transport of unknown mechanism
Trans_2aepat	(2-aminoethyl)phosphonate transporter	2aepat[e] --> 2aepat[c]	false	C_c, C_e	0	1000	0		Transport of unknown mechanism
Trans_bio	Biotin transport	bio[e] --> bio[c]	false	C_c, C_e	0	1000	0	(bioY)	Transport of unknown mechanism
Trans_pntoR	(R)-pantothenate transport	pntoR[e] <==> pntoR[c]	true	C_c, C_e	-1000	1000	0		Transport of unknown mechanism
Trans_cdpg	CDP-glycerol:poly(glycerophosphate) glycerophosphotransferase	cdpg[e] --> cdpg[c]	false	C_c, C_e	0	1000	0	(CD0244)	Transport of unknown mechanism
Trans_ibtol	isobutanol transport	ibtol[c] --> ibtol[e]	false	C_c, C_e	0	1000	0		Transport of unknown mechanism
Trans_cobalt2	cobalt transporter	cobalt[e] --> cobalt[c]	false	C_c, C_e	0	1000	0	(CD0902) or (CD1831) or (CD2122) or (CD2832) or (CD3520)	Transport of unknown mechanism
Trans_glyo	glycerol transport	glyo[e] <==> glyo[c]	true	C_c, C_e	-1000	1000	0		Transport of unknown mechanism
Trans_2mbut	2-Methylbutyric acid transport	2mbut[c] --> 2mbut[e]	false	C_c, C_e	0	1000	0		Transport of unknown mechanism
Trans_actid	Acetamide transport	actid[c] --> actid[e]	false	C_c, C_e	0	1000	0		Transport of unknown mechanism
Trans_nac	nicotinate transporter	nac[e] --> nac[c]	false	C_c, C_e	0	1000	0	(CD2256)	Transport of unknown mechanism
Trans_etoa	ethanolamine transporter	etoa[e] --> etoa[c]	false	C_c, C_e	0	1000	0	(eutH) or (CD0742)	Transport of unknown mechanism
Trans_5apn	5-aminopentanoate transport	5apn[c] --> 5apn[e]	false	C_c, C_e	0	1000	0		Transport of unknown mechanism
Trans_dethio	dethiobiotin transport	dethio[e] --> dethio[c]	false	C_c, C_e	0	1000	0		Transport of unknown mechanism
Trans_thm	thiamin transport	thm[e] <==> thm[c]	true	C_c, C_e	-1000	1000	0		Transport of unknown mechanism
Trans_4abz	p-Aminobenzoic acid transport	4abz[e] --> 4abz[c]	false	C_c, C_e	0	1000	0		Transport of unknown mechanism
Trans_4mpo	4-methylphenol	4mpo[c] --> 4mpo[e]	false	C_c, C_e	0	1000	0		Transport of unknown mechanism
Trans_pi3	phosphate passive transporter	pi[e] <==> pi[c]	true	C_c, C_e	-1000	1000	0		Transport of unknown mechanism
Trans_isocap	Isocaproate transport	isocap[c] --> isocap[e]	false	C_c, C_e	0	1000	0		Transport of unknown mechanism
Trans_nh	ammonia transport	nh3[e] <==> nh3[c]	true	C_c, C_e	-1000	1000	0		Transport of unknown mechanism
Trans_ncam	nicotinamide transport	ncam[e] --> ncam[c]	false	C_c, C_e	0	1000	0		Transport of unknown mechanism
Trans_tmam	trimethylamine transport	tmam[e] <==> tmam[c]	true	C_c, C_e	-1000	1000	0		Transport of unknown mechanism
ID_284	naphthoate synthase	[c]: 2sucbzcoa <==> 14dh2no + coa	true	C_c	-1000	1000	0	(crt1)	Ubiquinone and other terpenoid-quinone biosynthesis
ID_119	NADH:menaquinone oxidoreductase	[c]: mqn + h + nadh <==> mql + nad	true	C_c	-1000	1000	0		Ubiquinone and other terpenoid-quinone biosynthesis
ID_472	2-succinyl-6-hydroxy-2,4-cyclohexadiene-1-carboxylate synthase	[c]: 2oglut + ichor <==> 2s6h24ch1c + pyr + co2	true	C_c	-1000	1000	0		Ubiquinone and other terpenoid-quinone biosynthesis
ID_722	tyrosine:2-oxoglutarate aminotransferase	[c]: tyrL + 2oglut <==> 34hppyr + gluL	true	C_c	-1000	1000	0	(aspC) or (aspB) or (CD2828) or (hisC) or (CD2200)	Ubiquinone and other terpenoid-quinone biosynthesis
ID_112	all-trans-polyprenyl diphosphate:1,4-dihydroxy-2-naphthoate polyprenyltransferase	[c]: 14dh2no + octdp --> 2dmmqn + ppi + co2	false	C_c	0	1000	0		Ubiquinone and other terpenoid-quinone biosynthesis
ID_746	S-adenosyl-L-methione:demethylmenaquinone methyltransferase	[c]: 2dmmqn + amet --> mqn + ahcys	false	C_c	0	1000	0		Ubiquinone and other terpenoid-quinone biosynthesis
ID_23	all-trans-octaprenyl-diphosphate synthase	[c]: hepdp + ipdp --> octdp + ppi	false	C_c	0	1000	0		Ubiquinone and other terpenoid-quinone biosynthesis
ID_33	hydro-lyase	[c]: 2s6h24ch1c <==> 2sucbz + h2o	true	C_c	-1000	1000	0		Ubiquinone and other terpenoid-quinone biosynthesis
ID_209	isochorismate synthase	[c]: chor <==> ichor	true	C_c	-1000	1000	0		Ubiquinone and other terpenoid-quinone biosynthesis
ID_555	o-succinylbenzoate-CoA ligase	[c]: atp + 2sucbz + coa --> amp + ppi + 2sucbzcoa	false	C_c	0	1000	0		Ubiquinone and other terpenoid-quinone biosynthesis
ID_51	2-isopropylmalate synthase	[c]: 2oiv + acoa + h2o --> 2ipm + coa	false	C_c	0	1000	0	(leuA)	Valine, leucine and isoleucine metabolism
ID_212	2-methylcrotonoyl-CoA hydro-lyase	[c]: 2mccoa + h2o --> 2m3hbcoa	false	C_c	0	1000	0	(crt1)	Valine, leucine and isoleucine metabolism
ID_11	3-isopropylmalate dehydrogenase(step1)	[c]: 3ipm + nad --> 2ip3os + nadh + h	false	C_c	0	1000	0	(leuB) or (CD0834)	Valine, leucine and isoleucine metabolism
ID_354	2-methyl-3-hydroxybutyryl-CoA:NAD+ oxidoreductase	[c]: 2m3hbcoa + nad --> 2maacoa + nadh + h	false	C_c	0	1000	0	(fabG)	Valine, leucine and isoleucine metabolism
ID_757	(3S)-3-Methyl-2-oxopentanoate carboxy-lyase	[c]: 2oiv + h --> ibtal + co2	false	C_c	0	1000	0	(ilvB)	Valine, leucine and isoleucine metabolism
ID_328	2-Isopropylmalate hydro-lyase(step 1)	[c]: 2ipm --> 2ippm + h2o	false	C_c	0	1000	0	(leuC) and (leuD)	Valine, leucine and isoleucine metabolism
ID_217	leucine transaminase	[c]: valL + 2oglut --> 2oiv + gluL	false	C_c	0	1000	0	(pabC)	Valine, leucine and isoleucine metabolism
ID_454	2-Isopropylmalate hydro-lyase(step 2)	[c]: 2ippm + h2o --> 3ipm	false	C_c	0	1000	0	(leuC) and (leuD)	Valine, leucine and isoleucine metabolism
ID_735	2,3-dihydroxy-3-methylvalerate dehydratase	[c]: 23dh3mv --> s3m2op + h2o	false	C_c	0	1000	0	(ilvD)	Valine, leucine and isoleucine metabolism
ID_369	L-valine:pyruvate aminotransferase	[c]: valL + pyr --> alaL + 2oiv	false	C_c	0	1000	0	(CD3664)	Valine, leucine and isoleucine metabolism
ID_691	2-methylbutanoyl-CoA:FAD 2,3-oxidoreductase	[c]: 2mbcoa + fad --> 2mccoa + fadh2	false	C_c	0	1000	0	(acdB) or (bcd2)	Valine, leucine and isoleucine metabolism
ID_731	pyruvate:2-oxobutanoate acetaldehydetransferase	[c]: 2obut + pyr --> 2a2hbut + co2	false	C_c	0	1000	0	(ilvB)	Valine, leucine and isoleucine metabolism
ID_453	2-aceto-2-hydroxybutanoate oxidoreductase	[c]: 2a2hbut + nadph + h --> 23dh3mv + nadp	false	C_c	0	1000	0	(ilvC)	Valine, leucine and isoleucine metabolism
ID_154	propanoyl-CoA : acetyl-CoA acetyltransferase	[c]: 2maacoa + coa --> ppcoa + acoa	false	C_c	0	1000	0	(thlA1) or (thlA2)	Valine, leucine and isoleucine metabolism
ID_359	3-isopropylmalate dehydrogenase(step2)	[c]: 2ip3os --> 4m2op + co2	false	C_c	0	1000	0	(leuB) or (CD0834)	Valine, leucine and isoleucine metabolism
ID_520	isobutanal hydrogenase	[c]: ibtal + nadh + h --> ibtol + nad	false	C_c	0	1000	0	(adhE) or (CD3006)	Valine, leucine and isoleucine metabolism
ID_430	2-methyl-3-oxopropanoate:NAD+ oxidoreductase	[c]: 2m3op + coa + nad <==> ppcoa + co2 + nadh + h	true	C_c	-1000	1000	0	(gapN)	Valine, leucine and isoleucine metabolism
ID_539	propanoyl-CoA:formate C-propanoyltransferase	[c]: 2obut + coa <==> ppcoa + for	true	C_c	-1000	1000	0	(plfB) or (pflD) or (CD3282)	Valine, leucine and isoleucine metabolism
ID_203	S-adenosyl-L-methionine:uroporphyrin-III C-methyltransferase	[c]: pc2 + nad <==> shclin + nadh + h	true	C_c	-1000	1000	0	(sirC)	Vitamin B12 and protoheme metabolism
ID_497	ATP:cob(I0alamin Co-beta-adenosyltransferase	[c]: c1ala + atp --> coB12 + pppi	false	C_c	0	1000	0	(eutT)	Vitamin B12 and protoheme metabolism
ID_256	S-adenosyl-L-methionine:precorrin-1 C-methyltransferase	[c]: pc1 + amet --> pc2 + ahcys	false	C_c	0	1000	0	(hemD)	Vitamin B12 and protoheme metabolism
ID_207	adenosylcobinamide-phosphate guanylyltransferase	[c]: acap + gtp --> acgdp + ppi	false	C_c	0	1000	0	(cobU)	Vitamin B12 and protoheme metabolism
ID_236	nicotinate mononucleotide:5,6-dimethylbenzimidazole phospho-D-ribosyltransferase	[c]: 56dmbimz + nacmnc --> rz5p + nac + h	false	C_c	0	1000	0	(cobT)	Vitamin B12 and protoheme metabolism
ID_465	coproporphyrinogen dehydrogenase	[c]: cppogen3 + (2) amet --> ptpphygen + (2) co2 + (2) metL + (2) 5doadn	false	C_c	0	1000	0	(hemN) or (hemZ)	Vitamin B12 and protoheme metabolism
ID_131	biotin synthase	[c]: dethio + ssc + (2) amet --> bio + (2) metL + (2) 5doadn + unsc	false	C_c	0	1000	0	(bioB) or (CD2155)	Vitamin B12 and protoheme metabolism
ID_456	hydroxymethylbilane hydro-lyase	[c]: hmb <==> uppg3 + h2o	true	C_c	-1000	1000	0	(hemD)	Vitamin B12 and protoheme metabolism
ID_529	threonine-phosphate carboxy-lyase	[c]: thr3p <==> 1a2po2p + co2	true	C_c	-1000	1000	0	(CD2692) or (cobD)	Vitamin B12 and protoheme metabolism
ID_538	adenosylcobinamide kinase	[c]: adcbam + atp --> adcobamp + adp	false	C_c	0	1000	0	(cobU)	Vitamin B12 and protoheme metabolism
ID_717	S-adenosyl-L-methionine:uroporphyrin-III C-methyltransferase	[c]: (2) amet + uppg3 <==> (2) ahcys + pc2	true	C_c	-1000	1000	0	(hemD)	Vitamin B12 and protoheme metabolism
ID_47	adenosylcobinamide kinase	[c]: adcbam + gtp <==> adcobamp + gdp	true	C_c	-1000	1000	0	(cobU)	Vitamin B12 and protoheme metabolism
ID_37	S-adenosyl-L-methionine:cobalt-factor-II C20-methyltransferase	[c]: cbshclin + amet --> cbfIII + ahcys	false	C_c	0	1000	0	(cbiK)	Vitamin B12 and protoheme metabolism
ID_260	Uroporphyrinogen-III carboxy-lyase	[c]: uppg3 --> cppogen3 + (4) co2	false	C_c	0	1000	0	(hemE)	Vitamin B12 and protoheme metabolism
ID_553	ATP:L-threonine O-phosphotransferase	[c]: thrL + atp --> thr3p + adp	false	C_c	0	1000	0	(CD3431)	Vitamin B12 and protoheme metabolism
ID_103	ATP:Biotin adenyltransferase	[c]: atp + bio --> ppi + bio5a	false	C_c	0	1000	0	(birA)	Vitamin B12 and protoheme metabolism
ID_671	S-adenosyl-L-methionine:cobalt-precorrin-5B (C1)-methyltransferase	[c]: cbpcr5b + amet + h --> cbprc6a + ahcys	false	C_c	0	1000	0	(cbiD)	Vitamin B12 and protoheme metabolism
ID_91	2,3-dihydro-2,3-dihydroxybenzoate:NAD+ oxidoreductase	[c]: 23dh23dhvz + nad --> 23dhbz + nadh + h + h2o	false	C_c	0	1000	0	(fabG)	Vitamin B12 and protoheme metabolism
ID_540	5-aminolevulinate hydro-lyase	[c]: (2) 5all <==> pbng + (2) h2o	true	C_c	-1000	1000	0	(hemB)	Vitamin B12 and protoheme metabolism
ID_281	cobalt-precorrin 3 dehydrogenase	[c]: cbfIII + elecaccept-red <==> cbpc3 + elecaccept-oxi	true	C_c	-1000	1000	0	(cbiK)	Vitamin B12 and protoheme metabolism
ID_25	cobalamin synthase	[c]: acgdp + rz --> coB12 + gmp + h	false	C_c	0	1000	0	(cobS)	Vitamin B12 and protoheme metabolism
ID_704	Isochorismate pyruvate-hydrolase	[c]: ichor + h2o --> 23dh23dhvz + pyr	false	C_c	0	1000	0	(CD3632)	Vitamin B12 and protoheme metabolism
ID_426	cobalt-precorrin-7 (C15)-methyltransferase [decarboxylating]	[c]: cbdhpcr6 + amet --> cbpcr7 + ahcys + co2	false	C_c	0	1000	0	(cbiT)	Vitamin B12 and protoheme metabolism
ID_245	ATP:cob(I)yrinate a,c-diamide cobeta-adenosyltransferase	[c]: c1yda + atp + h --> acbda + pppi	false	C_c	0	1000	0	(eutT)	Vitamin B12 and protoheme metabolism
ID_440	cob(II)yrinate a,c-diamide:FMN oxidoreductase	[c]: c2yda + fmnh2 --> c1yda + fmn + (2) h	false	C_c	0	1000	0		Vitamin B12 and protoheme metabolism
ID_84	protoporphyrinogen IX dehydrogenase (menaquinone)	[c]: ptpphygen + (3) mqn --> ptphyrin + (3) mql	false	C_c	0	1000	0	(CD1679)	Vitamin B12 and protoheme metabolism
ID_552	adenosyl-cobyrate:(R)-1-amino-2-propanol O-2-phosphate ligase	[c]: 1a2po2p + acb + atp --> acap + pi + adp	false	C_c	0	1000	0	(cbiB)	Vitamin B12 and protoheme metabolism
ID_572	S-adenosyl-L-methionine:precorrin-7 C15-methyltransferase	[c]: cbpcr7 + amet --> cbpcr8x + ahcys	false	C_c	0	1000	0	(cbiE)	Vitamin B12 and protoheme metabolism
ID_138	porphobilinogen ammonia-lyase	[c]: (4) pbng + h2o <==> hmb + (4) nh3	true	C_c	-1000	1000	0	(hemC)	Vitamin B12 and protoheme metabolism
ID_618	adenosyl-cobyrate synthase	[c]: acbda + (4) glnL + (4) h2o + (4) atp --> acb + (4) gluL + (4) adp + (4) pi	false	C_c	0	1000	0	(cobQ)	Vitamin B12 and protoheme metabolism
ID_364	Precorrin-8X methylmutase	[c]: cbpcr8x <==> cobat	true	C_c	-1000	1000	0	(cbiC)	Vitamin B12 and protoheme metabolism
ID_487	cobalt-precorrin-4 methyltransferase	[c]: cbpc4 + amet --> cbprc5a + ahcys	false	C_c	0	1000	0	(cbiF)	Vitamin B12 and protoheme metabolism
ID_129	ferrochelatase	[c]: ptphyrin + fe2 --> proheme + (2) h	false	C_c	0	1000	0		Vitamin B12 and protoheme metabolism
ID_738	precorrin-6A reductase	[c]: cbprc6a + nadph + h <==> cbdhpcr6 + nadp	true	C_c	-1000	1000	0	(cbiJ)	Vitamin B12 and protoheme metabolism
ID_67	S-adenosyl-L-methionine:uroporphyrinogen-III C-methyltransferase	[c]: uppg3 + amet --> pc1 + ahcys	false	C_c	0	1000	0	(sirC) or (hemD)	Vitamin B12 and protoheme metabolism
ID_190	S-adenosyl-L-methionine:precorrin-3B C17-methyltransferase	[c]: cbpc3 + amet --> cbpc4 + ahcys	false	C_c	0	1000	0	(cbiH)	Vitamin B12 and protoheme metabolism
ID_670	cobyrinate:L-glutamine amido-ligase (ADP-forming)	[c]: cobat + (2) glnL + (2) atp + (2) h2o --> c2yda + (2) gluL + (2) adp + (2) pi	false	C_c	0	1000	0	(cbiA)	Vitamin B12 and protoheme metabolism
ID_484	sirohydrochlorin cobalt-lyase	[c]: shclin + cobalt <==> cbshclin + (2) h	true	C_c	-1000	1000	0	(cbiK)	Vitamin B12 and protoheme metabolism
ID_101	cobalt-precorrin 5A acylhydrolase	[c]: cbprc5a + h2o --> cbpcr5b + aald	false	C_c	0	1000	0	(cbiG)	Vitamin B12 and protoheme metabolism
ID_700	adenosylcobalamin phosphatase	[c]: rz5p + h2o --> rz + pi	false	C_c	0	1000	0	(CD3436)	Vitamin B12 and protoheme metabolism
ID_508	pyridoxamine:pyruvate aminotransferase	[c]: pyam + pyr <==> pyal + alaL	true	C_c	-1000	1000	0		Vitamin B6 metabolism
ID_554	pyridoxal kinase	[c]: pyam + atp --> pyam5p + adp	false	C_c	0	1000	0	(CD1353)	Vitamin B6 metabolism
ID_220	Pyridoxamine-5'-phosphate:2-oxoglutarate aminotransferase	[c]: pyam5p + pyr <==> pyal5p + alaD	true	C_c	-1000	1000	0		Vitamin B6 metabolism
ID_647	Pyridoxine:NADP+ 4-oxidoreductase	[c]: pyal + nadph + h --> pyin + nadp	false	C_c	0	1000	0		Vitamin B6 metabolism
ID_461	pyridoxamine:oxaloacetate aminotransferase	[c]: pyam + oxac <==> pyal + aspL	true	C_c	-1000	1000	0		Vitamin B6 metabolism
ID_698	pyridoxal kinase	[c]: pyal + atp --> pyal5p + adp	false	C_c	0	1000	0	(CD1353)	Vitamin B6 metabolism
ID_270	Pyridoxamine-5'-phosphate:2-oxoglutarate aminotransferase (D-glutamate-forming)	[c]: pyam5p + 2oglut <==> pyal5p + gluD	true	C_c	-1000	1000	0		Vitamin B6 metabolism
Trans_co	carbon dioxide diffusion	co2[e] <==> co2[c]	true	C_c, C_e	-1000	1000	0		diffusion
Trans_h2o	water diffusion	h2o[e] <==> h2o[c]	true	C_c, C_e	-1000	1000	0		diffusion
Trans_eto	ethanol transport	eto[e] <==> eto[c]	true	C_c, C_e	-1000	1000	0		diffusion
Trans_hco	hco3 transport	hco3[e] <==> hco3[c]	true	C_c, C_e	-1000	1000	0		diffusion
Trans_at	acetone export	at[c] --> at[e]	false	C_c, C_e	0	1000	0		diffusion
Trans_h4	hydrogen diffusion	h2[e] <==> h2[c]	true	C_c, C_e	-1000	1000	0		diffusion
Trans_adman2	alpha-D-mannose Transport	adman[e] + h[e] --> adman[c] + h[c]	false	C_c, C_e	0	1000	0	(CD2549)	secondary transporters
Trans_glcAD	alpha-D-glucose Transport	glcAD[e] + h[e] --> glcAD[c] + h[c]	false	C_c, C_e	0	1000	0	(CD2549)	secondary transporters
Trans_uri	uridine transport	uri[e] + h[e] --> h[c] + uri[c]	false	C_c, C_e	0	1000	0		secondary transporters
Trans_ura	uracil transport	ura[e] + h[e] --> h[c] + ura[c]	false	C_c, C_e	0	1000	0	(uraA) or (CD3180)	secondary transporters
Trans_h3	sodium ion:proton antiporter	na[e] + h[c] <==> na[c] + h[e]	true	C_c, C_e	-1000	1000	0	(CD0449) or (CD1655) or (CD2734) or (CD2102) or (CD2669a)	secondary transporters
Trans_ca2	Calcium:Sodium antiport	ca2[e] + na[c] --> ca2[c] + na[e]	false	C_c, C_e	0	1000	0	(CD0760)	secondary transporters
Trans_xyld2	D-xylose Transport	xyld[e] + h[e] --> xyld[c] + h[c]	false	C_c, C_e	0	1000	0	(CD2549)	secondary transporters
Trans_ac	Acetate Transport	ac[c] + h[c] <==> ac[e] + h[e]	true	C_c, C_e	-1000	1000	0		secondary transporters
Trans_glcn	gluconate permease	glcn[e] + h[e] --> glcn[c] + h[c]	false	C_c, C_e	0	1000	0	(CD2812) or (CD1737)	secondary transporters
Trans_pi	sodium-dependent phosphate transporter	pi[e] + na[e] --> pi[c] + na[c]	false	C_c, C_e	0	1000	0	(CD3286) or (CD1729)	secondary transporters
Trans_dad	deoxyadenosine transport	dad[e] + h[e] --> h[c] + dad[c]	false	C_c, C_e	0	1000	0		secondary transporters
Trans_dcyt	deoxycytidine transport	dcyt[e] + h[e] --> h[c] + dcyt[c]	false	C_c, C_e	0	1000	0		secondary transporters
Trans_celb2	cellobiose import	celb[e] + h[e] --> celb[c] + h[c]	false	C_c, C_e	0	1000	0	(CD2549)	secondary transporters
Trans_thymd	thymidine transport	thymd[e] + h[e] --> h[c] + thymd[c]	false	C_c, C_e	0	1000	0		secondary transporters
Trans_malS	(S)-malate transport	malS[e] + h[c] --> malS[c] + h[e]	false	C_c, C_e	0	1000	0	(CD2124) or (CD3169)	secondary transporters
Trans_ribflv	riboflavin transport	ribflv[e] + h[e] <==> ribflv[c] + h[c]	true	C_c, C_e	-1000	1000	0		secondary transporters
Trans_hxan	hypoxanthine transport	hxan[e] + h[e] --> h[c] + hxan[c]	false	C_c, C_e	0	1000	0		secondary transporters
Trans_2dh3dg	2-keto-3-deoxygluconate permease	2dh3dg[e] + h[e] --> 2dh3dg[c] + h[c]	false	C_c, C_e	0	1000	0	(CD3004) or (kdgT)	secondary transporters
Trans_h2	sodium:H+ symporter	na[e] + h[e] --> na[c] + h[c]	false	C_c, C_e	0	1000	0	(CD3575) or (CD2239) or (CD2202) or (CD0682) or (CD0657) or (CD3616)	secondary transporters
Trans_sor	D-sorbitol import	sor[e] + h[e] --> sor[c] + h[c]	false	C_c, C_e	0	1000	0	(CD2549)	secondary transporters
Trans_malt2	maltose import	malt[e] + h[e] --> malt[c] + h[c]	false	C_c, C_e	0	1000	0	(CD2549)	secondary transporters
Trans_k2	potassium ion uptake	k[e] + h[e] --> k[c] + h[c]	false	C_c, C_e	0	1000	0	(trkH)	secondary transporters
Trans_csn	cytosine:H+ cotransport	csn[e] + h[e] --> csn[c] + h[c]	false	C_c, C_e	0	1000	0	(CD2738) or (CD1716)	secondary transporters
Trans_sucr2	sucrose import	sucr[e] + h[e] --> sucr[c] + h[c]	false	C_c, C_e	0	1000	0	(CD2549)	secondary transporters
Trans_ins	inosine transport	ins[e] + h[e] --> h[c] + ins[c]	false	C_c, C_e	0	1000	0		secondary transporters
Trans_4abg	aminobenzoyl-glutamate transport	4abg[e] + h[e] --> 4abg[c] + h[c]	false	C_c, C_e	0	1000	0	(abgT) or (CD3100)	secondary transporters
Trans_arab	L-arabinose import	arab[e] + h[e] --> arab[c] + h[c]	false	C_c, C_e	0	1000	0	(CD2549)	secondary transporters
Trans_acnam	Transport of N-acetylneuraminate	acnam[e] + h[e] --> acnam[c] + h[c]	false	C_c, C_e	0	1000	0	(CD2549)	secondary transporters
Trans_xan	xanthine permease	xan[e] + h[e] --> xan[c] + h[c]	false	C_c, C_e	0	1000	0	(pbuX) or (CD2091) or (CD2090)	secondary transporters
Trans_gal	beta-D-galactose import	gal[e] + h[e] --> gal[c] + h[c]	false	C_c, C_e	0	1000	0	(CD2549)	secondary transporters
Trans_so	sodium:sulfite symporter	na[e] + so3[e] --> na[c] + so3[c]	false	C_c, C_e	0	1000	0	(CD0798) or (CD2109)	secondary transporters
Trans_xan2	xanthine:uracil cotransport	xan[e] + ura[e] --> xan[c] + ura[c]	false	C_c, C_e	0	1000	0	(CD2107)	secondary transporters
Trans_alaL	sodium ion:alanine symporter	na[e] + alaL[e] --> na[c] + alaL[c]	false	C_c, C_e	0	1000	0	(CD1696) or (CD2276) or (CD2422)	secondary transporters
Trans_adn	adenosine transport	adn[e] + h[e] --> h[c] + adn[c]	false	C_c, C_e	0	1000	0		secondary transporters
Trans_glc2	beta-D-glucose import	glc[e] + h[e] --> glc[c] + h[c]	false	C_c, C_e	0	1000	0		secondary transporters
Trans_gluL2	glutamate:sodium cotransport	gluL[e] + (2) na[e] --> gluL[c] + (2) na[c]	false	C_c, C_e	0	1000	0	(gltC) or (CD2541)	secondary transporters
Trans_chor	chorismate transport	chor[e] + h[e] <==> chor[c] + h[c]	true	C_c, C_e	-1000	1000	0		secondary transporters
Trans_aspL	proton/sodium ion:glutamate/aspartate symporter	na[e] + aspL[e] --> na[c] + aspL[c]	false	C_c, C_e	0	1000	0	(CD2541)	secondary transporters
