# Supplementary material for: A curated C. difficile strain 630 metabolic network: prediction of essential targets and inhibitors
Source: BMC Syst Biol. 2014 Oct 15;8:117. doi: 10.1186/s12918-014-0117-z (PMC4207893; doi:10.1186/s12918-014-0117-z)
Supplement: Additional file 1: Figure S1. — Comparison of the metabolites (A) and genes (B) from iMLTC806cdf to those in the automatic network. Figure S2. Comparison of the metabolites (A), genes (B) and reaction (C) from the Clostridium difficile metabolic network to those from the network of Clostridium acetobutylicum. Figure S3. Example of reaction involving oxygen and their curation. Figure S4. Stickland reactions. Stickland reactions are an example of reactions often incomplete in metabolic databases that were added to the network based on Clostridium difficile specific literature. Table S1. Validation: addition or removal of various metabolites and comparison with literature data. Table S2. Utilization of various metabolites as carbon source and comparison with literature data. Table S3. List of dead-end metabolites identified in Clostridium acetobutilicum network (iCAC490). Table S4. Predicted Clostridium difficile gene essentiality vs. experimental data for functional homologs in Bacillus subtilis. Table S5. Comparison of predicted C. difficile and C. acetobutylicum gene essentiality. Table S6. Details of the predicted essential genes and comparison with targets identified in other target databases. Table S7. Binding site environment similarity used to find possible cross-reactive targets in human for Clostridium difficile essential genes without human homologs. Table S8. List of essential gene pairs with (A) or without (B) synergetic effect. Table S9. Details of the double mutant deleterious gene pairs with synergetic effect. Table S10. Functional classification of metabolic pathways. Table S11. Distribution of essential genes and genes involved in essential pairs in pathways. Table S12. Treatment of dead-end metabolites in the network. Table S13. Full list of protein complexes present in the network. Table S14. Clostridium difficile macromolecule and biomass constitution. [file 12918_2014_117_MOESM1_ESM.zip › Additional files/iMLTC806cdf.xlsx]

## Sheet: RXNS
#	RXNID	NAME	EQUATION	EC-NUMBER	GENE ASSOCIATION	LOWER BOUND	UPPER BOUND	OBJECTIVE	COMPARTMENT	SUBSYSTEM	SBOTERM	KEGG ID	COMMENT
	Trans_tagd	D-Tagaturonate transporter	tagd[e] + h2o[c] + atp[c] => tagd[c] + pi[c] + adp[c]			0	1000	0	e	ATP driven transport	SBO:0000185
	Trans_ppat	phosphonate ABC transporter ATP-binding protein	ppat[e] + atp[c] + h2o[c] => ppat[c] + adp[c] + pi[c]		phnL;phnK	0	1000	0	e	ATP-driven transport	SBO:0000185
	Trans_gluL	amino-acid ABC transport (L-glutamate)	gluL[e] + atp[c] + h2o[c] => gluL[c] + adp[c] + pi[c]		CD1775;CD1776;CD2172;CD0752;CD0751	0	1000	0	e	ATP-driven transport	SBO:0000185
	Trans_asnL	L-asparagine transporter	asnL[e] + atp[c] + h2o[c] => asnL[c] + adp[c] + pi[c]		CD1775;CD1776;CD2172;CD0752;CD0751	0	1000	0	e	ATP-driven transport	SBO:0000185
	Trans_glyb	glycine betaine ABC transporter	glyb[e] + atp[c] + h2o[c] => glyb[c] + adp[c] + pi[c]		opuCA:opuCC:CD3215	0	1000	0	e	ATP-driven transport	SBO:0000185
	Trans_aspL2	L-aspartate transporter	aspL[e] + atp[c] + h2o[c] => aspL[c] + adp[c] + pi[c]		CD1775;CD1776;CD2172;CD0752;CD0751	0	1000	0	e	ATP-driven transport	SBO:0000185
	Trans_ptrc	putrescine ABC transport	ptrc[e] + atp[c] + h2o[c] => ptrc[c] + adp[c] + pi[c]		potA:potC:potB:potD	0	1000	0	e	ATP-driven transport	SBO:0000185
	Trans_metD	D-methionine ABC transporter	metD[e] + atp[c] + h2o[c] => metD[c] + adp[c] + pi[c]		metN:metI:metQ:CD1653	0	1000	0	e	ATP-driven transport	SBO:0000185
	Trans_chol	choline ABC transporter	chol[e] + atp[c] + h2o[c] => chol[c] + adp[c] + pi[c]		opuCA:opuCC:CD3215	0	1000	0	e	ATP-driven transport	SBO:0000185
	Trans_atp	sodium extrusion ABC transporter	na[e] + atp[c] + h2o[c] => na[c] + adp[c] + pi[c]		CD1614;CD1659;CD0591;CD1615	0	1000	0	e	ATP-driven transport	SBO:0000185
	Trans_glnL	amino-acid ABC transport (L-glutamine)	glnL[e] + atp[c] + h2o[c] => glnL[c] + adp[c] + pi[c]		CD1775;CD1776;CD2172;CD0752;CD0751	0	1000	0	e	ATP-driven transport	SBO:0000185
	Trans_pi2	phosphate active transporter	pi[e] + atp[c] + h2o[c] => pi[c] + adp[c] + pi[c]	3.6.3.27	CD3263;pstA;pstS;pstB	0	1000	0	e	ATP-driven transport	SBO:0000185
	Trans_argL	L-arginine transporter	argL[e] + atp[c] + h2o[c] => argL[c] + adp[c] + pi[c]		CD1775;CD1776;CD2172;CD0752;CD0751	0	1000	0	e	ATP-driven transport	SBO:0000185
	Trans_his	amino-acid ABC transport (L-histidine)	his[e] + atp[c] + h2o[c] => his[c] + adp[c] + pi[c]		CD1775;CD1776;CD2172;CD0752;CD0751	0	1000	0	e	ATP-driven transport	SBO:0000185
	Trans_tyrL	amino-acid ABC transport (L-tyrosine)	tyrL[e] + atp[c] + h2o[c] => tyrL[c] + adp[c] + pi[c]		CD1775;CD1776;CD2172;CD0752;CD0751	0	1000	0	e	ATP-driven transport	SBO:0000185
	Trans_zn2	zinc exporter ABC transport	zn2[c] + atp[c] + h2o[c] => zn2[e] + adp[c] + pi[c]	3.6.3.5	CD0313	0	1000	0	e	ATP-driven transport	SBO:0000185
	Trans_g3p	glycerol-3-phosphate-transporting ATPase	g3p[e] + atp[c] + h2o[c] => g3p[c] + adp[c] + pi[c]	3.6.3.20	CD3417:CD3416:CD3415:CD3414	0	1000	0	e	ATP-driven transport	SBO:0000185		from Papoutsakis (hypothetical) [PMID:18767192]
	Trans_fe2	Iron atp driven transport	fe2[e] + atp[c] + h2o[c] => adp[c] + pi[c] + fe2[c]	3.6.3.34	CD1647;CD1648;CD1649;CD1650	0	1000	0	e	ATP-driven transport	SBO:0000185		Various iron source can be utilized by the bacteria [PMID:22554901]
	Trans_no2	Nitrate ATP transporter	no3[e] + atp[c] + h2o[c] => no3[c] + adp[c] + pi[c]		CD1000:CD1001:CD0999;CD1979:CD1978:CD1980;CD2361;CD2365;CD1904:CD2989:CD2990	0	1000	0	e	ATP-driven transport	SBO:0000185
	Trans_cysL	amino-acid ABC transport (L-cysteine)	cysL[e] + atp[c] + h2o[c] => cysL[c] + adp[c] + pi[c]		CD1775;CD1776;CD2172;CD0752;CD0751	0	1000	0	e	ATP-driven transport	SBO:0000185
	Trans_c1ala	Vitamin B12 transport	c1ala[e] + h2o[c] + atp[c] => c1ala[c] + pi[c] + adp[c]	3.6.3.33	CD2875:CD2876:CD2878;CD2975:CD2877:CD2878	0	1000	0	e	ATP-driven transport	SBO:0000185
	Trans_metL	amino-acid ABC transport (L-methionine)	metL[e] + atp[c] + h2o[c] => metL[c] + adp[c] + pi[c]		CD1775;CD1776;CD2172;CD0752;CD0751	0	1000	0	e	ATP-driven transport	SBO:0000185
	Trans_trpL	amino-acid ABC transport (L-tryptophan)	trpL[e] + atp[c] + h2o[c] => trpL[c] + adp[c] + pi[c]		CD1775;CD1776;CD2172;CD0752;CD0751	0	1000	0	e	ATP-driven transport	SBO:0000185
	Trans_spmd	spermine ABC transport	spmd[e] + atp[c] + h2o[c] => spmd[c] + adp[c] + pi[c]		potA;potC	0	1000	0	e	ATP-driven transport	SBO:0000185
	Trans_lysL	amino-acid ABC transport (L-lysine)	lysL[e] + atp[c] + h2o[c] => lysL[c] + adp[c] + pi[c]		CD1775;CD1776;CD2172;CD0752;CD0751	0	1000	0	e	ATP-driven transport	SBO:0000185
	Trans_leuL	amino-acid ABC transport (L-leucine)	leuL[e] + atp[c] + h2o[c] => leuL[c] + adp[c] + pi[c]		CD1775;CD1776;CD2172;CD0752;CD0751	0	1000	0	e	ATP-driven transport	SBO:0000185
	Trans_alaL2	L-alanine transporter	alaL[e] + atp[c] + h2o[c] => alaL[c] + adp[c] + pi[c]		CD1775;CD1776;CD2172;CD0752;CD0751	0	1000	0	e	ATP-driven transport	SBO:0000185
	Trans_pheL	amino-acid ABC transport (L-phenylalanine)	pheL[e] + atp[c] + h2o[c] => pheL[c] + adp[c] + pi[c]		CD1775;CD1776;CD2172;CD0752;CD0751	0	1000	0	e	ATP-driven transport	SBO:0000185
	Trans_cobalt	The ATP-binding Cassette (ABC) Superfamily	cobalt[e] + atp[c] + h2o[c] => adp[c] + cobalt[c] + pi[c]	3.6.3.-	cbiO2:cbiO1:cbiQ:cbiN:cbiM;cbiO:CD0326:cbiN:cbiM;CD0431:CD0430	0	1000	0	e	ATP-driven transport	SBO:0000185		CD1587 and CD0326 also called cbiQ
	Trans_ca	Calcium ATP dependent transport	ca2[e] + atp[c] + h2o[c] => ca2[c] + adp[c] + pi[c]	3.6.3.8	CD1824;CD2503;CD1637;CD2833	0	1000	0	e	ATP-driven transport	SBO:0000185
	Trans_valL	amino-acid ABC transport (L-valine)	valL[e] + atp[c] + h2o[c] => valL[c] + adp[c] + pi[c]		CD1775;CD1776;CD2172;CD0752;CD0751	0	1000	0	e	ATP-driven transport	SBO:0000185
	Trans_proL	amino-acid ABC transport (L-proline)	proL[e] + atp[c] + h2o[c] => proL[c] + adp[c] + pi[c]		CD1775;CD1776;CD2172;CD0752;CD0751	0	1000	0	e	ATP-driven transport	SBO:0000185
	Trans_mg3	P-type magnesium transporter	mg2[e] + atp[c] + h2o[c] => mg2[c] + adp[c] + pi[c]	3.6.3.2	mgtA;mgtB	0	1000	0	e	ATP-driven transport	SBO:0000185
	Trans_thrL	amino-acid ABC transport (L-threonine)	thrL[e] + atp[c] + h2o[c] => thrL[c] + adp[c] + pi[c]		CD1775;CD1776;CD2172;CD0752;CD0751	0	1000	0	e	ATP-driven transport	SBO:0000185
	Trans_k	potassium transport	k[e] + atp[c] + h2o[c] => k[c] + adp[c] + pi[c]	3.6.3.12	kdpA:kdpB:kdpC	0	1000	0	e	ATP-driven transport	SBO:0000185
	Trans_gly	amino-acid ABC transport (glycine)	gly[e] + atp[c] + h2o[c] => gly[c] + adp[c] + pi[c]		CD1775;CD1776;CD2172;CD0752;CD0751	0	1000	0	e	ATP-driven transport	SBO:0000185
	Trans_mg2	magnesium ABC transporter	mg2[e] + atp[c] + h2o[c] => mg2[c] + adp[c] + pi[c]		mgtC;CD1659;CD0591	0	1000	0	e	ATP-driven transport	SBO:0000185
	Trans_serL	amino-acid ABC transport (L-serine)	serL[e] + atp[c] + h2o[c] => serL[c] + adp[c] + pi[c]		CD1775;CD1776;CD2172;CD0752;CD0751	0	1000	0	e	ATP-driven transport	SBO:0000185
	Trans_ileL	amino-acid ABC transport (L-isoleucine)	ileL[e] + atp[c] + h2o[c] => ileL[c] + adp[c] + pi[c]		CD1775;CD1776;CD2172;CD0752;CD0751	0	1000	0	e	ATP-driven transport	SBO:0000185
	Trans_ribD	ribose ABC transporter	ribD[e] + atp[c] + h2o[c] => ribD[c] + adp[c] + pi[c]		rbsA:rbsC:rbsB;CD1587:CD1588:CD1589	0	1000	0	e	ATP-driven transport	SBO:0000185
	ID_470	asparagine synthase (glutamine-hydrolysing)	aspL[c] + glnL[c] + atp[c] + h2o[c] <=> asnL[c] + gluL[c] + ppi[c] + amp[c]	6.3.5.4	CD0391;CD1632;asnB	-1000	1000	0	c	Alanine, aspartate and glutamate metabolism	SBO:0000176	R00578	CD0391 and CD1632 also known as asnB, name changed to avoid redundancy
	ID_222	aspartate-ammonia ligase	aspL[c] + nh3[c] + atp[c] => asnL[c] + ppi[c] + amp[c]	6.3.1.1	asnA	0	1000	0	c	Alanine, aspartate and glutamate metabolism	SBO:0000176	R00483
	ID_88	succinate semialdehyde:NAD+ oxidoreductase	sucsald[c] + h2o[c] + nad[c] => succ[c] + nadh[c] + h[c]	1.2.1.79	sucD	0	1000	0	c	Alanine, aspartate and glutamate metabolism	SBO:0000176	R00713
	ID_317	Acetamide amidohydrolase	actid[c] + h2o[c] <=> ac[c] + nh3[c]	3.5.1.4	CD2737	-1000	1000	0	c	Alanine, aspartate and glutamate metabolism	SBO:0000176	R00321
	ID_575	L-glutamate:NAD+ oxidoreductase (deaminating)	gluL[c] + nad[c] + h2o[c] => nh3[c] + 2oglut[c] + nadh[c] + h[c]	1.4.1.2	gluD	0	1000	0	c	Alanine, aspartate and glutamate metabolism	SBO:0000176	R00243
	ID_712	4-aminobutyrate:2-oxoglutarate aminotransferase	4abat[c] + 2oglut[c] => sucsald[c] + gluL[c]	2.6.1.19	gabT	0	1000	0	c	Alanine, aspartate and glutamate metabolism	SBO:0000176	R01648
	ID_411	succinate semialdehyde:NADP+ oxidoreductase	sucsald[c] + h2o[c] + nadp[c] => succ[c] + nadph[c] + h[c]	1.2.1.24	sucD;gapN	0	1000	0	c	Alanine, aspartate and glutamate metabolism	SBO:0000176	R00714	gapN added by homolog
	ID_439	aspartate:2-oxoglutarate aminotransferase	oxac[c] + gluL[c] => aspL[c] + 2oglut[c]	2.6.1.1	aspC;aspD;CD2382;aspB;CD2828	0	1000	0	c	Alanine, aspartate and glutamate metabolism	SBO:0000176	R00355
	ID_445	glutamine-fructose-6-phosphate transaminase (isomerizing)	fru6p[c] + glnL[c] => ga6p[c] + gluL[c]	2.6.1.16	glmS;CD2420;CD3331	0	1000	0	c	Alanine, aspartate and glutamate metabolism	SBO:0000176	R00768
	ID_142	4-aminobutanoate:pyruvate aminotransferase	4abat[c] + pyr[c] <=> sucsald[c] + alaL[c]	2.6.1.96	CD2532	-1000	1000	0	c	Alanine, aspartate and glutamate metabolism	SBO:0000176	R10178	Addition based on automatic network of Clostridium difficile [PMID:24180668]
	ID_12	glutamate racemase	gluL[c] => gluD[c]	5.1.1.3	murI;racX;CD2819;orr	0	1000	0	c	Alanine, aspartate and glutamate metabolism	SBO:0000176	R00260
	ID_365	argininosuccinate lyase	argsuc[c] => argL[c] + fum[c]	4.3.2.1	argH	0	1000	0	c	Alanine, aspartate and glutamate metabolism	SBO:0000176	R01086
	ID_92	asparaginase	asnL[c] + h2o[c] => aspL[c] + nh3[c]	3.5.1.1	CD0391;CD1632;asnB	0	1000	0	c	Alanine, aspartate and glutamate metabolism	SBO:0000176	R00485	CD0391 and CD1632 also know as asnB, name change to avoid redundancy
	ID_543	glutamate synthase (NADPH)	glnL[c] + nadph[c] + 2oglut[c] + h[c] => 2 gluL[c] + nadp[c]	1.4.1.13	aspB;CD1537	0	1000	0	c	Alanine, aspartate and glutamate metabolism	SBO:0000176	R00114	CD1537 also known as aspB, name changed to avoid redundancy
	ID_675	L-glutamine aminohydrolase	glnL[c] + h2o[c] => gluL[c] + nh3[c]	3.5.1.2	glsA	0	1000	0	c	Alanine, aspartate and glutamate metabolism	SBO:0000176	R00256
	ID_688	4-aminobutyrate transaminase	alaB[c] + 2oglut[c] <=> malsald[c] + gluL[c]	2.6.1.19	gabT	-1000	1000	0	c	Alanine, aspartate and glutamate metabolism	SBO:0000176	R00908
	ID_336	L-alanine:2-oxoglutarate aminotransferase	alaL[c] + 2oglut[c] => gluL[c] + pyr[c]	2.6.1.2		0	1000	0	c	Alanine, aspartate and glutamate metabolism	SBO:0000176	R00258
	ID_759	4-aminobutanoate:glyoxylate aminotransferase	4abat[c] + glx[c] <=> sucsald[c] + gly[c]	2.6.1.96	CD2532	-1000	1000	0	c	Alanine, aspartate and glutamate metabolism	SBO:0000176	R10179	Based on C.difficile genome reannotation (PMID: 21349987)
	ID_506	UDP-N-acetylmuramate-L-alanine ligase	udpamr[c] + alaL[c] + atp[c] => udpamala[c] + adp[c] + pi[c]	6.3.2.8	murC	0	1000	0	c	Alanine, aspartate and glutamate metabolism	SBO:0000176	R03193
	ID_3	glutathione gamma-glutamylaminopeptidase	gth[c] + h2o[c] <=> cysgly[c] + gluL[c]	2.3.2.2	CD1534	-1000	1000	0	c	Alanine, aspartate and glutamate metabolism	SBO:0000176	R00494
	ID_428	UDP-N-acetylmuramoyl-L-alanine-D-glutamate ligase	udpamala[c] + gluD[c] + atp[c] => udpamag[c] + adp[c] + pi[c]	6.3.2.9	murD	0	1000	0	c	Alanine, aspartate and glutamate metabolism	SBO:0000176	R02783
	ID_526	glutamate-ammonia ligase	gluL[c] + nh3[c] + atp[c] => glnL[c] + pi[c] + adp[c]	6.3.1.2	glnA	0	1000	0	c	Alanine, aspartate and glutamate metabolism	SBO:0000176	R00253
	ID_357	alanine racemase	alaL[c] <=> alaD[c]	5.1.1.1	CD2623;alr;CD2819;racX;orr;vanTG	-1000	1000	0	c	Alanine, aspartate and glutamate metabolism	SBO:0000176	R00401
	ID_346	D-alanine-D-alanine ligase	2 alaD[c] + atp[c] => alaala[c] + adp[c] + pi[c]	6.3.2.4	ddl	0	1000	0	c	Alanine, aspartate and glutamate metabolism	SBO:0000176	R01150
	ID_396	L-Serine:pyruvate aminotransferase	serL[c] + pyr[c] <=> hpyr[c] + alaL[c]	2.6.1.51	CD0994	-1000	1000	0	c	Alanine, aspartate and glutamate metabolism	SBO:0000176	R00585
	ID_446	argininosuccinate synthase	citrL[c] + aspL[c] + atp[c] => argsuc[c] + ppi[c] + amp[c]	6.3.4.5	argG	0	1000	0	c	Alanine, aspartate and glutamate metabolism	SBO:0000176	R01954
	ID_561	L-glutamate:NAD+ oxidoreductase (transaminating)	glnL[c] + nadh[c] + 2oglut[c] + h[c] => 2 gluL[c] + nad[c]	1.4.1.14	aspB;CD1537	0	1000	0	c	Alanine, aspartate and glutamate metabolism	SBO:0000176	R00093	CD1537 also known as aspB, name changed to avoid redundancy
	ID_583	malonate semialdehide decarboxylase	malsald[c] <=> aald[c] + co2[c]	4.1.1.-		-1000	1000	0	c	Alanine, aspartate and glutamate metabolism	SBO:0000176	R06973
	ID_347	aspartate 1-decarboxylase	aspL[c] => alaL[c] + co2[c]	4.1.1.12	aspD	0	1000	0	c	Alanine, aspartate and glutamate metabolism	SBO:0000176	R00397
	ID_380	glucosamine-6-phosphate deaminase	ga6p[c] + h2o[c] => fru6p[c] + nh3[c]	3.5.99.6	nagB	0	1000	0	c	Amino sugar and nucleotide sugar metabolism	SBO:0000176	R00765	nagB identified as glmD in some databases
	ID_571	ATP:N-acetyl-D-glucosamine 6-phosphotransferase	aga[c] + atp[c] => aga6p[c] + adp[c]	2.7.1.59	CD1585	0	1000	0	c	Amino sugar and nucleotide sugar metabolism	SBO:0000176	R01201
	ID_331	UDP-N-acetylglucosamine diphosphorylase	aga1p[c] + utp[c] => udpaga[c] + ppi[c]	2.7.7.23	glmU	0	1000	0	c	Amino sugar and nucleotide sugar metabolism	SBO:0000176	R00416
	ID_227	phosphoglucosamine mutase	ga6p[c] => ga1p[c]	5.4.2.10	CD0119	0	1000	0	c	Amino sugar and nucleotide sugar metabolism	SBO:0000176	R02060
	ID_594	glucosamine-1-phosphate N-acetyltransferase	ga1p[c] + acoa[c] => aga1p[c] + coa[c]	2.3.1.157	glmU	0	1000	0	c	Amino sugar and nucleotide sugar metabolism	SBO:0000176	R05332
	ID_514	N-acetylglucosamine-6-phosphate deacetylase	aga6p[c] + h2o[c] => ga6p[c] + ac[c]	3.5.1.25	nagA;agaA	0	1000	0	c	Amino sugar and nucleotide sugar metabolism	SBO:0000176	R02059
	ID_548	UDP-N-acetyl-D-glucosamine 2-epimerase (UDP-forming)	udpaga[c] + h2o[c] => ama[c] + udp[c]	5.1.3.14	mnaA	0	1000	0	c	Amino sugar and nucleotide sugar metabolism	SBO:0000176	R00414
	ID_301	UDP-N-acetylglucosamine 1-carboxyvinyltransferase	udpaga[c] + pepyr[c] => udpagaepyr[c] + pi[c]	2.5.1.7	murA	0	1000	0	c	Amino sugar and nucleotide sugar metabolism	SBO:0000176	R00660
	ID_176	UDP-N-acetylmuramate:NAD+ oxidoreductase	udpamr[c] + nad[c] <=> udpagaepyr[c] + nadh[c] + h[c]	1.1.1.158	murB	-1000	1000	0	c	Amino sugar and nucleotide sugar metabolism	SBO:0000176	R03191
	ID_194	N-acetylneuraminate pyruvate-lyase	acnam[c] => ama[c] + pyr[c]	4.1.3.3	nanA	0	1000	0	c	Amino sugar and nucleotide sugar metabolism	SBO:0000176	R01811
	ID_727	N-acetyl-D-glucosamine 6-phosphate 2-epimerase	ama6p[c] <=> aga6p[c]	5.1.3.9	nanE	-1000	1000	0	c	Amino sugar and nucleotide sugar metabolism	SBO:0000176	R02087
	ID_741	ATP:N-acetyl-D-mannosamine 6-phosphotransferase	ama[c] + atp[c] => ama6p[c] + adp[c]	2.7.1.60	CD2194	0	1000	0	c	Amino sugar and nucleotide sugar metabolism	SBO:0000176	R02705
	ID_223	UDP-N-acetylmuramate dehydrogenase	udpagaepyr[c] + nadph[c] + h[c] => udpamr[c] + nadp[c]	1.1.1.158	murB	0	1000	0	c	Amino sugar and nucleotide sugar metabolism	SBO:0000176	R03192
	ID_121	UDP-N-acetyl-D-glucosamine 2-epimerase	udpaga[c] => udpama[c]	5.1.3.14	mnaA	0	1000	0	c	Amino sugar and nucleotide sugar metabolism	SBO:0000176	R00420
	ID_602	L-arginine carboxy-lyase	argL[c] => agm[c] + co2[c]	4.1.1.19	speA;CD3551	0	1000	0	c	Arginine and proline metabolism	SBO:0000176	R00566	H+ rm (L-arginine) Stochio
	ID_367	allophanate hydrolase	urea1c[c] + h2o[c] => 2 nh3[c] + 2 co2[c]	3.5.1.54	CD1386:CD1387	0	1000	0	c	Arginine and proline metabolism	SBO:0000176	R00005
	ID_493	acetyl-CoA:putrescine N-acetyltransferase	acoa[c] + ptrc[c] <=> coa[c] + nacput[c]	2.3.1.57	bltD	-1000	1000	0	c	Arginine and proline metabolism	SBO:0000176	R01154
	ID_106	N-acetyl-gamma-glutamyl-phosphate reductase	agmp[c] + nadph[c] + h[c] => aglu5sald[c] + pi[c] + nadp[c]	1.2.1.38	argC	0	1000	0	c	Arginine and proline metabolism	SBO:0000176	R03443
	ID_638	agmatine amidinohydrolase	agm[c] + h2o[c] => ptrc[c] + urea[c]	3.5.3.11	speB	0	1000	0	c	Arginine and proline metabolism	SBO:0000176	R01157
	ID_467	ornithine carbamoyltransferase	cbp[c] + ornL[c] <=> citrL[c] + pi[c]	2.1.3.3	argF	-1000	1000	0	c	Arginine and proline metabolism	SBO:0000176	R01398
	ID_747	acetylornithine amidohydrolase	aorn[c] + h2o[c] => ornL[c] + ac[c]	3.5.1.16	argE	0	1000	0	c	Arginine and proline metabolism	SBO:0000176	R00669
	ID_278	N2-Acetyl-L-ornithine:L-glutamate N-acetyltransferase	aorn[c] + gluL[c] <=> ornL[c] + aglu[c]	2.3.1.35	argJ	-1000	1000	0	c	Arginine and proline metabolism	SBO:0000176	R02282
	ID_42	4-aminobutyraldehyde:NAD+ oxidoreductase	4abald[c] + nad[c] + h2o[c] <=> 4abat[c] + nadh[c] + h[c]	1.2.1.3	aldH	-1000	1000	0	c	Arginine and proline metabolism	SBO:0000176	R02549
	ID_635	acetylglutamate kinase	aglu[c] + atp[c] => agmp[c] + adp[c]	2.7.2.8	argB	0	1000	0	c	Arginine and proline metabolism	SBO:0000176	R02649
	ID_311	amino-acid N-acetyltransferase	gluL[c] + acoa[c] => aglu[c] + coa[c]	2.3.1.1	argJ	0	1000	0	c	Arginine and proline metabolism	SBO:0000176	R00259
	ID_135	proline racemase	proL[c] => proD[c]	5.1.1.4	prdF;racX;CD2819;orr	0	1000	0	c	Arginine and proline metabolism	SBO:0000176	R01255
	ID_627	urea:bicarbonate ligase	urea[c] + atp[c] + hco3[c] + h[c] => urea1c[c] + pi[c] + adp[c]	6.3.4.6	CD1387	0	1000	0	c	Arginine and proline metabolism	SBO:0000176	R00774	CD1387 added by homology
	ID_295	putrescine aminotransferase	ptrc[c] + pyr[c] => 4abald[c] + alaL[c]	2.6.1.82		0	1000	0	c	Arginine and proline metabolism	SBO:0000176	R08714
	ID_748	acetylornithine transaminase	aglu5sald[c] + gluL[c] => aorn[c] + 2oglut[c]	2.6.1.11	argM	0	1000	0	c	Arginine and proline metabolism	SBO:0000176	R02283
	ID_337	L-arginine iminohydrolase	argL[c] + h2o[c] <=> citrL[c] + nh3[c]	3.5.3.6		-1000	1000	0	c	Arginine and proline metabolism	SBO:0000176	R00552
	Bio_CW	Cell wall synthesis	0.363 CLP[c] + 0.019 teichoic[c] => CW[c]			0	1000	0	c	Biomass Equation	SBO:0000176
	Biomass	Biomass Reaction	0.4 Prot[c] + 0.12 RNA[c] + 0.03 DNA[c] + 0.07 Lip[c] + 0.24 CW[c] + 0.14 SPs[c] + 40 h2o[c] + 40 atp[c] => 40 adp[c] + 40 pi[c] + biomass[c]			0	1000	0	c	Biomass Equation	SBO:0000176
	Bio_RNA	RNA synthesis	1.146 atp[c] + 0.329 ctp[c] + 0.892 utp[c] + 0.548 gtp[c] + h2o[c] => RNA[c] + 1.25 adp[c] + 1.25 pi[c] + ppi[c]			0	1000	0	c	Biomass Equation	SBO:0000176
	Bio_DNA	DNA synthesis	1.075 datp[c] + 0.440 dctp[c] + 1.075 dttp[c] + 0.440 dgtp[c] + 4.39 atp[c] + h2o[c] => DNA[c] + 4.39 adp[c] + 4.39 pi[c] + ppi[c]			0	1000	0	c	Biomass Equation	SBO:0000176
	Bio_CLP	Peptidoglycan synthesis	1.064 udpamagdapaa[c] + 1.064 udpaga[c] + 4.425 atp[c] + h2o[c] => CLP[c] + 1.106 alaD[c] + 1.106 udp[c] + 4.425 adp[c] + 4.425 pi[c]		murG	0	1000	0	c	Biomass Equation	SBO:0000176
	Bio_prot	Protein synthesis	0.375 alaL[c] + 0.225 argL[c] + 0.441 asnL[c] + 0.399 aspL[c] + 0.087 cysL[c] + 0.167 glnL[c] + 0.517 gluL[c] + 0.442 gly[c] + 0.095 his[c] + 0.693 ileL[c] + 0.636 leuL[c] + 0.637 lysL[c] + 0.190 metL[c] + 0.304 pheL[c] + 0.192 proL[c] + 0.457 serL[c] + 0.344 thrL[c] + 0.043 trpL[c] + 0.286 tyrL[c] + 0.462 valL[c] + 39.94 atp[c] + h2o[c] => Prot[c] + 39.94 adp[c] + 39.94 pi[c]			0	1000	0	c	Biomass Equation	SBO:0000176
	Bio_lip	Lipid composition	0.4588 ptgp[c] + 0.0574 cdlp[c] + 0.0574 3pt13lg[c] + 0.0115 3g12dag[c] + 0.0688 dgdag[c] + 0.0344 lpteichoic[c] + 0.0765 mqn[c] + 0.1912 12dag[c] => Lip[c]			0	1000	0	c	Biomass Equation	SBO:0000176
	Bio_SPs	Solute Pool	0.0008 atp[c] + 0.1161 alaL[c] + 0.0288 argL[c] + 0.5959 aspL[c] + 0.5256 gluL[c] + 0.0086 glnL[c] + 0.0398 gly[c] + 0.0169 his[c] + 0.0481 ileL[c] + 0.0222 leuL[c] + 0.0405 lysL[c] + 0.0222 metL[c] + 0.0043 pheL[c] + 0.1293 proL[c] + 0.756 serL[c] + 0.0156 thrL[c] + 0.0017 thym[c] + 0.0162 valL[c] + 0.9947 pi[c] + 0.4775 glcAD[c] + 0.00033 acoa[c] + 0.0004 coa[c] + 0.0001 citrL[c] + 0.00067 fad[…			0	1000	0	c	Biomass Equation	SBO:0000176
	ID_525	acetyl-CoA:4-hydroxybutanoate CoA-transferase	4hbut[c] + acoa[c] => ac[c] + 4hcoa[c]	2.8.3.-	cat2	0	1000	0	c	Butanoate metabolism	SBO:0000176	R05336
	ID_616	vinylacetyl-CoA delta3-delta2-isomerase	vacoa[c] => ctncoa[c]	5.3.3.3	abfD	0	1000	0	c	Butanoate metabolism	SBO:0000176	R03031
	ID_530	butanal:NADP+ oxidoreductase (CoA-acylating)	btcoa[c] + nadph[c] + h[c] => btal[c] + coa[c] + nadp[c]	1.2.1.57	adhE;CD2966	0	1000	0	c	Butanoate metabolism	SBO:0000176	R01173
	ID_519	(S)-3-hydroxybutanoyl-CoA:NADP+ oxidoreductase	3hbcoa[c] + nadp[c] <=> aacoa[c] + nadph[c] + h[c]	1.1.1.157	hbd	-1000	1000	0	c	Butanoate metabolism	SBO:0000176	R01976
	ID_72	butanoyl-CoA:acetate CoA-transferase	btcoa[c] + ac[c] => 2but[c] + acoa[c]	2.8.3.8	scoA:scoB	0	1000	0	c	Butanoate metabolism	SBO:0000176	R01179
	ID_502	(S)-acetoin:NAD+ oxidoreductase	da[c] + nadh[c] + h[c] => actnS[c] + nad[c]	1.1.1.304	fabG	0	1000	0	c	Butanoate metabolism	SBO:0000176	R09078
	ID_156	4-hydroxybutanoyl-CoA hydro-lyase	4hcoa[c] => vacoa[c] + h2o[c]	4.2.1.120	abfD	0	1000	0	c	Butanoate metabolism	SBO:0000176	R05337
	ID_615	(R)-acetoin:NAD+ oxidoreductase	da[c] + nadh[c] + h[c] => actnR[c] + nad[c]	1.1.1.303	fabG	0	1000	0	c	Butanoate metabolism	SBO:0000176	R02855
	ID_504	trans-2-enoyl-CoA reductase (NADP+)	ctnycoa[c] + nadph[c] + h[c] => btcoa[c] + nadp[c]	1.3.8.1	acdB;bcd2	0	1000	0	c	Butanoate metabolism	SBO:0000176	R01171
	ID_507	succinate semialdehyde hydrogenase	sucsald[c] + nadh[c] + h[c] <=> 4hbut[c] + nad[c]	1.1.1.61	abfH	-1000	1000	0	c	Butanoate metabolism	SBO:0000176	R01644
	ID_18	(R)-3-hydroxybutanoate:NAD+ oxidoreductase	r3hbat[c] + nad[c] <=> aac[c] + nadh[c] + h[c]	1.1.1.30	bdhA	-1000	1000	0	c	Butanoate metabolism	SBO:0000176	R01361
	ID_463	oxidoreductase acting on the CH-OH group of donors with NAD+ as acceptor	btal[c] + nadh[c] + h[c] => buta[c] + nad[c]	1.1.1.1	adhE;CD3006;CD2966	0	1000	0	c	Butanoate metabolism	SBO:0000176	R03544	CD2966 also known as adhE, name changed to avoid redundancy
	ID_500	carbonate hydro-lyase	co2[c] + h2o[c] => hco3[c] + h[c]	4.2.1.1	CD2213	0	1000	0	c	Butanoate metabolism	SBO:0000176	R00132
	ID_379	(R)-acetoin racemase	actnR[c] <=> actnS[c]	5.1.2.4		-1000	1000	0	c	Butanoate metabolism	SBO:0000176	R02949
	ID_175	butanal:NAD+ oxidoreductase (CoA-acylating)	btcoa[c] + nadh[c] + h[c] => btal[c] + coa[c] + nad[c]	1.2.1.57	adhE;CD2966	0	1000	0	c	Butanoate metabolism	SBO:0000176	R01172
	ID_6	2-acetolactate decarboxylation	2alac[c] + elecacceptoxi[c] => da[c] + elecacceptred[c] + co2[c]	spontaneous		0	1000	0	c	Butanoate metabolism	SBO:0000176		Spontaneous
	ID_287	Glutaconyl-CoA carboxy-lyase	gccoa[c] => ctncoa[c] + co2[c]	4.1.1.70		0	1000	0	c	Butanoate metabolism	SBO:0000176	R03028
	ID_272	phosphate butyryltransferase	btcoa[c] + pi[c] => butp[c] + coa[c]	2.3.1.19	ptb;CD0715;CD2425	0	1000	0	c	Butanoate metabolism	SBO:0000176	R01174	CD0715 and CD2425 also known as ptb, name changed to avoid redundancy
	ID_21	oxidoreductase acting on the CH-OH group of donors with NADP+ as acceptor	btal[c] + nadph[c] + h[c] <=> buta[c] + nadp[c]	1.1.1.-	adhE;CD3006	-1000	1000	0	c	Butanoate metabolism	SBO:0000176	R03545
	ID_251	butyrate kinase	butp[c] + adp[c] => 2but[c] + atp[c]	2.7.2.7	buk;CD2379;buk1	0	1000	0	c	Butanoate metabolism	SBO:0000176	R01688	CD2379 also known as buk, name changed to avoid redundancy
	ID_523	acetolactate decarboxylase	2alac[c] <=> actnR[c] + co2[c]	4.1.1.5		-1000	1000	0	c	Butanoate metabolism	SBO:0000176	R02947
	Trans_mg	magnesium transporter	mg2[e] => mg2[c]		CD2436;CD0902;CD1831;CD2122;CD2832;CD3270;CD3520	0	1000	0	e	Channel-type facilitator	SBO:0000185
	Trans_k4	potassium:H+ antiporter	k[e] + h[c] => k[c] + h[e]			0	1000	0	e	Channel-type facilitator	SBO:0000185
	Trans_for	Formate transport	for[e] <=> for[c]		CD3403	-1000	1000	0	e	Channel-type facilitator	SBO:0000185
	Trans_no	nitrite transporter	no2[e] => no2[c]		nirC;CD3403	0	1000	0	e	Channel-type facilitator	SBO:0000185
	Trans_k3	potassium ion chanel	k[e] => k[c]		CD0697;CD2142	0	1000	0	e	Channel-type facilitator	SBO:0000185
	Trans_zn	zinc transporter	zn2[e] => zn2[c]		zupT;CD0902;CD1831;CD2122;CD2832;CD3270;CD3520	0	1000	0	e	Channel-type facilitator	SBO:0000185
	ID_61	isocitrate:NADP+ oxidoreductase	icit[c] + nadp[c] => 2oglut[c] + nadph[c] + co2[c] + h[c]	1.1.1.42	CD0834	0	1000	0	c	Citrate cycle (TCA cycle)	SBO:0000176	R00267
	ID_708	2-oxoglutarate dehydrogenase complex	2oglut[c] + coa[c] + nad[c] => succoa[c] + co2[c] + nadh[c] + h[c]	1.8.1.4	CD0723:acoL	0	1000	0	c	Citrate cycle (TCA cycle)	SBO:0000176	R08549
	ID_370	pyruvate carboxylase	hco3[c] + pyr[c] + atp[c] + h[c] => oxac[c] + pi[c] + adp[c]	6.4.1.1	pyc	0	1000	0	c	Citrate cycle (TCA cycle)	SBO:0000176	R00344
	ID_433	citrate hydro-lyase	cit[c] <=> acon[c] + h2o[c]	4.2.1.3	acnB	-1000	1000	0	c	Citrate cycle (TCA cycle)	SBO:0000176	R01325
	ID_171	isocitrate dehydrogenase (NAD+)	icit[c] + nad[c] => 2oglut[c] + co2[c] + nadh[c] + h[c]	1.1.1.41	CD0834	0	1000	0	c	Citrate cycle (TCA cycle)	SBO:0000176	R00709
	ID_544	acetyl-CoA:oxaloacetate C-acetyltransferase	oxac[c] + acoa[c] + h2o[c] => cit[c] + coa[c]	2.3.3.1		0	1000	0	c	Citrate cycle (TCA cycle)	SBO:0000176	R00351
	ID_310	succinyl-CoA synthase	succ[c] + coa[c] + atp[c] <=> succoa[c] + pi[c] + adp[c]	6.2.1.5	cat1	-1000	1000	0	c	Citrate cycle (TCA cycle)	SBO:0000176	R00405
	ID_606	isocitrate hydro-lyase	icit[c] <=> acon[c] + h2o[c]	4.2.1.3	acnB	-1000	1000	0	c	Citrate cycle (TCA cycle)	SBO:0000176	R01900	from Papoutsakis (hypothetical) [PMID:18767192]
	ID_198	fumarate hydratase	malS[c] => fum[c] + h2o[c]	4.2.1.2	fumA:fumB	0	1000	0	c	Citrate cycle (TCA cycle)	SBO:0000176	R01082
	ID_254	malate:NAD+ oxidoreductase	malS[c] + nad[c] <=> oxac[c] + nadh[c] + h[c]	1.1.1.37	ldh	-1000	1000	0	c	Citrate cycle (TCA cycle)	SBO:0000176	R00342	Gene added by homology
	ID_557	methionine adenosyltransferase	metL[c] + atp[c] + h2o[c] => amet[c] + pi[c] + ppi[c]	2.5.1.6	metK	0	1000	0	c	Cysteine and methionine metabolism	SBO:0000176	R00177	metE also known as metK
	ID_99	acetyl-CoA:L-homoserine O-acetyltransferase	hser[c] + acoa[c] => ahser[c] + coa[c]	2.3.1.31		0	1000	0	c	Cysteine and methionine metabolism	SBO:0000176	R01776
	ID_231	adenosylhomocysteinase	ahcys[c] + h2o[c] => adn[c] + hcys[c]	3.2.2.9	mtnN	0	1000	0	c	Cysteine and methionine metabolism	SBO:0000176	R00192	from Papoutsakis (hypothetical) [PMID:18767192]
	ID_2	spermine N1-acetyltransferase	sprm[c] + acoa[c] <=> naspin[c] + coa[c]	2.3.1.57	bltD	-1000	1000	0	c	Cysteine and methionine metabolism	SBO:0000176	R03910
	ID_562	5-(methylthio)-2,3-dioxopentyl-phosphate phosphohydrolase (isomerizing)	5mt23dopp[c] + h2o[c] <=> 12dh5mtp[c] + pi[c]	3.1.3.77		-1000	1000	0	c	Cysteine and methionine metabolism	SBO:0000176	R07395
	ID_152	methionine synthase	hcys[c] + 5mthf[c] => metL[c] + thf[c]	2.1.1.13	CD3596	0	1000	0	c	Cysteine and methionine metabolism	SBO:0000176	R00946
	ID_265	2-hydroxy-3-keto-5-methylthio-1-phosphopentene phosphohydrolase	2h3k5mt1pp[c] + h2o[c] => 12dh5mtp[c] + pi[c]	3.1.3.87		0	1000	0	c	Cysteine and methionine metabolism	SBO:0000176	R07394
	ID_714	2,3-diketo-5-methylthiopentenyl-1-phosphate enolase	5mtr1p[c] => mthx5p[c]	5.3.2.B1		0	1000	0	c	Cysteine and methionine metabolism	SBO:0000176
	ID_687	cystathionine gamma-synthase	suchser[c] + cysL[c] => cysthL[c] + succ[c]	2.5.1.48	cysD	0	1000	0	c	Cysteine and methionine metabolism	SBO:0000176	R03260	cysD also known as metY
	ID_711	S-adenosylmethioninamine:putrescine 3-aminopropyltransferase	ametam[c] + ptrc[c] => m5tade[c] + spmd[c] + h[c]	2.5.1.16	speE	0	1000	0	c	Cysteine and methionine metabolism	SBO:0000176	R01920
	ID_680	S-adenosyl-L-methionine carboxy-lyase	amet[c] + h[c] => ametam[c] + co2[c]	4.1.1.50	speD	0	1000	0	c	Cysteine and methionine metabolism	SBO:0000176	R00178
	ID_469	cystathionine gamma-lyase	cysL[c] + h2o[c] => h2s[c] + pyr[c] + nh3[c]	4.4.1.1	malY;CD2484;CD2696;CD2733	0	1000	0	c	Cysteine and methionine metabolism	SBO:0000176	R00782
	ID_242	L-cystyeine sulfurtransferase	cysL[c] + unsc[c] + h[c] => alaL[c] + ssc[c]	2.8.1.7	iscS1;iscS2	0	1000	0	c	Cysteine and methionine metabolism	SBO:0000176	R07460	Based on Clostridium difficile automatic network [PMID: 24180668], use of generic (sulfur carrier)
	ID_418	spermidine N1-acetyltransferase	spmd[c] + acoa[c] <=> naspdi[c] + coa[c]	2.3.1.57	bltD	-1000	1000	0	c	Cysteine and methionine metabolism	SBO:0000176	R03910
	ID_155	S-adenosylmethioninamine:spermidine 3-aminopropyltransferase	ametam[c] + spmd[c] <=> sprm[c] + m5tade[c] + h[c]	2.5.1.16	speE	-1000	1000	0	c	Cysteine and methionine metabolism	SBO:0000176	R02869
	ID_560	methionine racemase	metL[c] <=> metD[c]	5.1.1.2	orr;racX;CD2819	-1000	1000	0	c	Cysteine and methionine metabolism	SBO:0000176	R00655
	ID_189	S-adenosyl-L-homocysteine homocysteinylribohydrolase	ahcys[c] + h2o[c] => s5ddr5lhcys[c] + ade[c]	3.2.2.9	mtnN	0	1000	0	c	Cysteine and methionine metabolism	SBO:0000176	R00194
	ID_235	5-methylthioribulose-1-phosphate hydro-lyase	5mtr1p[c] => 5mt23dopp[c] + h2o[c]	4.2.1.109		0	1000	0	c	Cysteine and methionine metabolism	SBO:0000176	R07392
	ID_136	5-(methylthio)-2,3-dioxopentyl phosphate keto-enol-isomerase	5mt23dopp[c] => 2h3k5mt1pp[c]			0	1000	0	c	Cysteine and methionine metabolism	SBO:0000176	R07393
	ID_98	L-methionine methanothiol-lyase	metL[c] + h2o[c] <=> ch4s[c] + 2obut[c] + nh3[c]	4.4.1.11	mdeA	-1000	1000	0	c	Cysteine and methionine metabolism	SBO:0000176	R00654
	ID_259	homoserine O-succinyltransferase	hser[c] + succoa[c] => suchser[c] + coa[c]	2.3.1.46	metA	0	1000	0	c	Cysteine and methionine metabolism	SBO:0000176	R01777
	ID_358	O-acetyl-L-homoserine:methanethiol 3-amino-3-carboxypropyltransferase	ahser[c] + ch4s[c] => ac[c] + metL[c]	2.5.1.49	cysD	0	1000	0	c	Cysteine and methionine metabolism	SBO:0000176	R00651
	ID_309	S-(5-deoxy-D-ribos-5-yl)-L-homocysteine homocysteine-lyase [(4S)-4,5-dihydroxypentan-2,3-dione-forming]indole-3-acetate	s5ddr5lhcys[c] <=> hcys[c] + 4s45dhp23do[c]	4.4.1.21	luxS	-1000	1000	0	c	Cysteine and methionine metabolism	SBO:0000176	R01291	(4S)-4,5-dihydroxypentan-2,3-dione used only in signalisation (quorum sensing) [PMID: 23175653]
	ID_410	ATP:S-methyl-5-thio-D-ribose 1-phosphotransferase	atp[c] + m5trib[c] => adp[c] + m5trib1p[c]	2.7.1.100		0	1000	0	c	Cysteine and methionine metabolism	SBO:0000176	R04143	Present in closely related Clostridia (mtnk) [Meta-Cyc]
	ID_737	S-methyl-5-thio-alpha-D-ribose 1-phosphate ketol-isomerase	m5trib1p[c] => 5mtr1p[c]	5.3.1.23		0	1000	0	c	Cysteine and methionine metabolism	SBO:0000176	R04420
	ID_127	methylthioadenosine methylthioribohydrolase	m5tade[c] + h2o[c] => m5trib[c] + ade[c]	3.2.2.16	mtnN	0	1000	0	c	Cysteine and methionine metabolism	SBO:0000176	R01401
	ID_94	cystathionine beta-lyase	cysthL[c] + h2o[c] => hcys[c] + nh3[c] + pyr[c]	4.4.1.8	malY;CD2484;CD2696;CD2733	0	1000	0	c	Cysteine and methionine metabolism	SBO:0000176	R01286
	ID_167	L-homocysteine Methyltransferases	hcys[c] + amet[c] <=> ahcys[c] + metL[c]	2.1.1.10	CD3596	-1000	1000	0	c	Cysteine and methionine metabolism	SBO:0000176
	ID_664	ornithine racemase	ornL[c] => ornD[c]	5.1.1.12	racX;CD2819;orr	0	1000	0	c	D-Arginine and D-ornithine metabolism	SBO:0000176	R00672
	ID_443	2-amino-4-ketopentanoate thiolase	2a4op[c] + coa[c] => alaD[c] + acoa[c]	2.3.1.B10	ortA:ortB	0	1000	0	c	D-Arginine and D-ornithine metabolism	SBO:0000176	R00399	Based on [PMID:19251850]
	ID_243	D-ornithine 4,5-aminomutase	ornD[c] => 24dap[c]	5.4.3.5	oraS:oraE	0	1000	0	c	D-Arginine and D-ornithine metabolism	SBO:0000176	R02461
	ID_319	D-threo-2,4-diaminopentanoate:NADP+ oxidoreductase	24dap[c] + nadp[c] + h2o[c] => 2a4op[c] + nh3[c] + nadph[c] + h[c]	1.4.1.12	ord	0	1000	0	c	D-Arginine and D-ornithine metabolism	SBO:0000176	R04201
	ID_193	D-threo-2,4-diaminopentanoate:NAD+ oxidoreductase	24dap[c] + nad[c] + h2o[c] => 2a4op[c] + nh3[c] + nadh[c] + h[c]	1.4.1.12	ord	0	1000	0	c	D-Arginine and D-ornithine metabolism	SBO:0000176	R04200
	Ex_ca2	Exchange Ca2+	ca2[b] => ca2[e]			0	1000	0	b	Exchange	SBO:0000185
	Ex_tyrL	Exchange L-tyrosine	tyrL[b] => tyrL[e]			0	1000	0	b	Exchange	SBO:0000185
	Ex_chor	Exchange chorismate	chor[b] => chor[e]			0	1000	0	b	Exchange	SBO:0000185
	Ex_pheL	Exchange L-phenylalanine	pheL[b] => pheL[e]			0	1000	0	b	Exchange	SBO:0000185
	Ex_fru	Exchange D-fructose	fru[b] => fru[e]			0	1000	0	b	Exchange	SBO:0000185
	Ex_serL	Exchange L-serine	serL[b] => serL[e]			0	1000	0	b	Exchange	SBO:0000185
	Ex_cysL	Exchange L-cysteine	cysL[b] => cysL[e]			0	1000	0	b	Exchange	SBO:0000185
	Ex_adn	Exchange adenosine	adn[b] => adn[e]			0	1000	0	b	Exchange	SBO:0000185
	Ex_dcyt	Exchange deoxycytidine	dcyt[b] => dcyt[e]			0	1000	0	b	Exchange	SBO:0000185
	Ex_mnl	Exchange mannitol	mnl[b] => mnl[e]			0	1000	0	b	Exchange	SBO:0000185
	Ex_tagd	Exchange D-Tagaturonate	tagd[b] => tagd[e]			0	1000	0	b	Exchange	SBO:0000185
	Ex_k	Exchange K+	k[b] => k[e]			0	1000	0	b	Exchange	SBO:0000185
	Ex_so3	Exchange sulfite	so3[b] => so3[e]			0	1000	0	b	Exchange	SBO:0000185
	Ex_chol	Exchange choline	chol[b] => chol[e]			0	1000	0	b	Exchange	SBO:0000185
	Ex_uri	Exchange uridine	uri[b] => uri[e]			0	1000	0	b	Exchange	SBO:0000185
	Ex_ura	Exchange uracil	ura[b] => ura[e]			0	1000	0	b	Exchange	SBO:0000185
	Ex_glc	Exchange beta-D-glucose	glc[b] => glc[e]			0	1000	0	b	Exchange	SBO:0000185
	Ex_nac	Exchange nicotinate	nac[b] => nac[e]			0	1000	0	b	Exchange	SBO:0000185
	Ex_argL	Exchange L-arginine	argL[b] => argL[e]			0	1000	0	b	Exchange	SBO:0000185
	Ex_udpagaepyr	Exchange UDP-N-acetylglucosamine-enolpyruvate	udpagaepyr[b] => udpagaepyr[e]			0	1000	0	b	Exchange	SBO:0000185
	Ex_hxan	Exchange hypoxanthine	hxan[b] => hxan[e]			0	1000	0	b	Exchange	SBO:0000185
	Ex_metL	Exchange L-methionine	metL[b] => metL[e]			0	1000	0	b	Exchange	SBO:0000185
	Ex_thm	Exchange thiamin	thm[b] => thm[e]			0	1000	0	b	Exchange	SBO:0000185
	Ex_proL	Exchange L-proline	proL[b] => proL[e]			0	1000	0	b	Exchange	SBO:0000185
	Ex_aspL	Exchange L-aspartate	aspL[b] => aspL[e]			0	1000	0	b	Exchange	SBO:0000185
	Ex_ribflv	Exchange riboflavin	ribflv[b] => ribflv[e]			0	1000	0	b	Exchange	SBO:0000185
	Ex_hco3	Exchange bicarbonate	hco3[b] => hco3[e]			0	1000	0	b	Exchange	SBO:0000185
	Ex_h	Exchange H+	h[b] => h[e]			0	1000	0	b	Exchange	SBO:0000185
	Ex_valL	Exchange L-valine	valL[b] => valL[e]			0	1000	0	b	Exchange	SBO:0000185
	Ex_4abz	Exchange 4-aminobenzoate	4abz[b] => 4abz[e]			0	1000	0	b	Exchange	SBO:0000185
	Ex_thymd	Exchange thymidine	thymd[b] => thymd[e]			0	1000	0	b	Exchange	SBO:0000185
	Ex_pntoR	Exchange (R)-pantothenate	pntoR[b] => pntoR[e]			0	1000	0	b	Exchange	SBO:0000185
	Ex_dad	Exchange deoxyadenosine	dad[b] => dad[e]			0	1000	0	b	Exchange	SBO:0000185
	Ex_g3p	Exchange sn-glycerol-3-phosphate	g3p[b] => g3p[e]			0	1000	0	b	Exchange	SBO:0000185
	Ex_na	Exchange Na+	na[b] => na[e]			0	1000	0	b	Exchange	SBO:0000185
	Ex_gly	Exchange glycine	gly[b] => gly[e]			0	1000	0	b	Exchange	SBO:0000185
	Ex_h2o	Exchange H2O	h2o[b] => h2o[e]			0	1000	0	b	Exchange	SBO:0000185
	Ex_pyin	Exchange pyridoxine	pyin[b] => pyin[e]			0	1000	0	b	Exchange	SBO:0000185
	Ex_leuL	Exchange L-leucine	leuL[b] => leuL[e]			0	1000	0	b	Exchange	SBO:0000185
	Ex_ileL	Exchange L-isoleucine	ileL[b] => ileL[e]			0	1000	0	b	Exchange	SBO:0000185
	Ex_cobalt	Exchange Co2+	cobalt[b] => cobalt[e]			0	1000	0	b	Exchange	SBO:0000185
	Ex_zn2	Exchange Zn2+	zn2[b] => zn2[e]			0	1000	0	b	Exchange	SBO:0000185
	Ex_pi	Exchange phosphate	pi[b] => pi[e]			0	1000	0	b	Exchange	SBO:0000185
	Ex_gluL	Exchange L-glutamate	gluL[b] => gluL[e]			0	1000	0	b	Exchange	SBO:0000185
	Ex_glnL	Exchange L-glutamine	glnL[b] => glnL[e]			0	1000	0	b	Exchange	SBO:0000185
	Ex_asnL	Exchange L-asparagine	asnL[b] => asnL[e]			0	1000	0	b	Exchange	SBO:0000185
	Ex_thrL	Exchange L-threonine	thrL[b] => thrL[e]			0	1000	0	b	Exchange	SBO:0000185
	Ex_trpL	Exchange L-tryptophan	trpL[b] => trpL[e]			0	1000	0	b	Exchange	SBO:0000185
	Ex_nh3	Exchange ammonia	nh3[b] => nh3[e]			0	1000	0	b	Exchange	SBO:0000185
	Ex_co2	Exchange CO2	co2[b] => co2[e]			0	1000	0	b	Exchange	SBO:0000185
	Ex_alaL	Exchange L-alanine	alaL[b] => alaL[e]			0	1000	0	b	Exchange	SBO:0000185
	Ex_ribD	Exchange D-ribose	ribD[b] => ribD[e]			0	1000	0	b	Exchange	SBO:0000185
	Ex_h2	Exchange H2	h2[b] => h2[e]			0	1000	0	b	Exchange	SBO:0000185
	Ex_his	Exchange L-histidine	his[b] => his[e]			0	1000	0	b	Exchange	SBO:0000185
	Ex_bio	Exchange biotin	bio[b] => bio[e]			0	1000	0	b	Exchange	SBO:0000185
	Ex_mg2	Exchange Mg2+	mg2[b] => mg2[e]			0	1000	0	b	Exchange	SBO:0000185
	Ex_lysL	Exchange L-lysine	lysL[b] => lysL[e]			0	1000	0	b	Exchange	SBO:0000185
	Ex_ins	Exchange inosine	ins[b] => ins[e]			0	1000	0	b	Exchange	SBO:0000185
	Ex_c1ala	Exchange cob(I)alamin	c1ala[b] => c1ala[e]			0	1000	0	b	Exchange	SBO:0000185
	Ex_ncam	Exchange nicotinamide	ncam[b] => ncam[e]			0	1000	0	b	Exchange	SBO:0000185
	ID_400	butanoyl-CoA dehydrogenase (FAD)	btcoa[c] + fad[c] <=> fadh2[c] + ctnycoa[c]	1.3.8.1	acdB;bcd2	-1000	1000	0	c	Fatty acid degradation	SBO:0000176	R01175
	ID_325	enoyl-CoA hydratase	3hbcoa[c] <=> ctncoa[c] + h2o[c]	4.2.1.17, 4.2.1.55	crt1;crt2	-1000	1000	0	c	Fatty acid degradation	SBO:0000176	R03026
	ID_481	acetyl-CoA C-acetyltransferase	aacoa[c] + coa[c] <=> 2 acoa[c]	2.3.1.9	thlA1;thlA2;CD2970	-1000	1000	0	c	Fatty acid degradation	SBO:0000176	R00238
	ID_390	3-hydroxyacyl-CoA dehydrogenase	3hbcoa[c] + nad[c] <=> aacoa[c] + nadh[c] + h[c]	1.1.1.35	hbd	-1000	1000	0	c	Fatty acid degradation	SBO:0000176	R01975
	ID_471	acyl-CoA hydrolase	r3hbatcoa[c] + h2o[c] => r3hbat[c] + coa[c] + h[c]	3.1.2.20	CD1966	0	1000	0	c	Fatty acid degradation	SBO:0000176	R00383
	ID_60	Beta-Oxidation of Palmitoyl-CoA	lcacoa[c] + 7 fadh2[c] + 7 h2o[c] + 7 nad[c] + 7 coa[c] => 8 acoa[c] + 7 nadh[c] + 7 h[c] + 7 fad[c]	4.2.1.17, 1.1.1.35, 2.3.1.16	crt1:CD0803:hbd:thlA2	0	1000	0	c	Fatty acid degradation	SBO:0000176		Simplification of beta-oxidation
	ID_409	(S)-3-Hydroxybutanoyl-CoA 3-epimerase	3hbcoa[c] <=> r3hbatcoa[c]	5.1.2.3		-1000	1000	0	c	Fatty acid degradation	SBO:0000176	R03276
	ID_341	dihydroneopterin monophosphate dephosphorylase	78dhnpte3p[c] + h2o[c] => 78dhnpte[c] + pi[c]	3.6.1.-		0	1000	0	c	Folate biosynthesis	SBO:0000176	R04621
	ID_149	6-hydroxymethyl-7,8-dihydropteridine:4-aminobenzoate 2-amino-4-hydroxydihydropteridine-6-methenyltransferase	6hm78dhpte[c] + 4abz[c] <=> 78dhpte[c] + h2o[c]	2.5.1.15	folP	-1000	1000	0	c	Folate biosynthesis	SBO:0000176	R03066	4-aminobenzoate is utilized by the bacteria [PMID:18480332]
	ID_457	dihydroneopterin triphosphate pyrophosphohydrolase	78dhnptetp[c] + h2o[c] => 78dhnpte3p[c] + ppi[c]	3.6.1.-		0	1000	0	c	Folate biosynthesis	SBO:0000176	R04638
	ID_180	2-amino-4-hydroxy-6-hydroxymethyldihydropteridine diphosphokinase	6hm78dhpte[c] + atp[c] => 6hmdhptedp[c] + amp[c]	2.7.6.3	folK	0	1000	0	c	Folate biosynthesis	SBO:0000176	R03503
	ID_495	4-amino-4-deoxychorismate synthase	chor[c] + glnL[c] => 4a4dchor[c] + gluL[c]	2.6.1.85	pabA:pabB	0	1000	0	c	Folate biosynthesis	SBO:0000176	R01716
	ID_75	dihydrofolate synthase	atp[c] + 78dhpte[c] + gluL[c] => adp[c] + pi[c] + 78dhfmg[c]	6.3.2.17	folC	0	1000	0	c	Folate biosynthesis	SBO:0000176	R02237
	ID_438	4-amino-4-deoxychorismate pyruvate-lyase	4a4dchor[c] => 4abz[c] + pyr[c]	4.1.3.38	pabC	0	1000	0	c	Folate biosynthesis	SBO:0000176	R05553	4-aminobenzoate is utilized by the bacteria [PMID:18480332]
	ID_104	D-aminocylase	4abg[c] + h2o[c] + 2 h[c] <=> gluD[c] + 4abz[c]	3.5.1.81	CD2859;CD3182	-1000	1000	0	c	Folate biosynthesis	SBO:0000176	R02192	4-aminobenzoate is utilized by the bacteria [PMID:18480332]
	ID_344	dihydropteroate synthase	6hmdhptedp[c] + 4abz[c] => 78dhpte[c] + ppi[c]	2.5.1.15	folP	0	1000	0	c	Folate biosynthesis	SBO:0000176	R03067	4-aminobenzoate is utilized by the bacteria [PMID:18480332]
	ID_524	GTP 7,8-8,9-dihydrolase	gtp[c] + h2o[c] => 78dhnptetp[c] + for[c]	3.5.4.16	folE	0	1000	0	c	Folate biosynthesis	SBO:0000176	R00424
	ID_172	dihydroneopterin aldolase	78dhnpte[c] => 6hm78dhpte[c] + gcald[c]	4.1.2.25	folB	0	1000	0	c	Folate biosynthesis	SBO:0000176	R03504
	ID_64	phosphomannomutase	man6p[c] => man1p[c]	5.4.2.8	pgm2	0	1000	0	c	Fructose and mannose metabolism	SBO:0000176	R01818
	ID_219	1-phosphofructokinase	fru1p[c] + atp[c] => fru16bp[c] + adp[c]	2.7.1.56	fruK	0	1000	0	c	Fructose and mannose metabolism	SBO:0000176	R02071
	ID_545	UTP:D-fructose-6-phosphate 1-phosphotransferase	fru6p[c] + utp[c] => fru16bp[c] + udp[c]	2.7.1.11	CD3110;pfkA	0	1000	0	c	Fructose and mannose metabolism	SBO:0000176	R00769
	ID_541	D-sobitol-6-phosphate:NAD+ 2-oxidoreductase	sor6p[c] + nad[c] => fru6p[c] + nadh[c] + h[c]	1.1.1.140	gutD	0	1000	0	c	Fructose and mannose metabolism	SBO:0000176	R07133
	ID_726	mannose-1-phosphate guanylyltransferase (GDP)	man1p[c] + gdp[c] <=> gdpm[c] + pi[c]	2.7.7.22	manC	-1000	1000	0	c	Fructose and mannose metabolism	SBO:0000176	R00883
	ID_610	ATP:D-hexose 6 phosphotransferase alpha galactose	galA[c] + atp[c] => gal6p[c] + adp[c]	2.7.1.1	CD2236	0	1000	0	c	Fructose and mannose metabolism	SBO:0000176	R02848
	ID_253	ATP:D-hexose 6 phosphotransferase mannose	adman[c] + atp[c] => man6p[c] + adp[c]	2.7.1.1	CD2236	0	1000	0	c	Fructose and mannose metabolism	SBO:0000176	R01326
	ID_276	fructose-bisphosphatase	fru16bp[c] + h2o[c] => fru6p[c] + pi[c]	3.1.3.11	fbp	0	1000	0	c	Fructose and mannose metabolism	SBO:0000176	R00762
	ID_567	sedoheptulose-7-phosphate:D-glyceraldehyde-3-phosphate glyceronetransferase	shl7p[c] + glyald3p[c] <=> et4p[c] + fru6p[c]	2.2.1.2	tal;CD2110	-1000	1000	0	c	Fructose and mannose metabolism	SBO:0000176	R08575
	ID_542	ATP:D-fructose 6-phosphotransferase	atp[c] + fru[c] => adp[c] + fru6p[c]	2.7.1.4	scrK	0	1000	0	c	Fructose and mannose metabolism	SBO:0000176	R00760
	ID_732	D-fructose 1,6-bisphosphate D-glyceraldehyde-3-phosphate-lyase	dhap[c] + glyald3p[c] <=> fru16bp[c]	4.1.2.13	fba	-1000	1000	0	c	Fructose and mannose metabolism	SBO:0000176	R01068
	ID_302	ATP:D-hexose 6 phosphotransferase beta galactose	gal[c] + atp[c] => gal6p[c] + adp[c]	2.7.1.1	CD2236	0	1000	0	c	Fructose and mannose metabolism	SBO:0000176	R02848
	ID_353	L-fuculose-1-phosphate lactaldehyde-lyase	fuc1p[c] <=> dhap[c] + laldS[c]	4.1.2.17	CD0045;CD2277	-1000	1000	0	c	Fructose and mannose metabolism	SBO:0000176	R02262
	ID_290	ITP:D-fructose-6-phosphate 1-phosphotransferase	fru6p[c] + itp[c] => fru16bp[c] + idp[c]	2.7.1.11	CD3110;pfkA	0	1000	0	c	Fructose and mannose metabolism	SBO:0000176	R00770
	ID_674	sedoheptulose 1,7-bisphosphate D-glyceraldehyde-3-phosphate-lyase	sh17bp[c] <=> dhap[c] + et4p[c]	4.1.2.13	fba;CD3135	-1000	1000	0	c	Fructose and mannose metabolism	SBO:0000176	R01829
	ID_613	ATP:sedoheptulose-7-phosphate 1-phosphotransferase	atp[c] + shl7p[c] => adp[c] + sh17bp[c]	2.7.1.11	CD3110;pfkA	0	1000	0	c	Fructose and mannose metabolism	SBO:0000176	R01843
	ID_436	alpha-D-Glucose aldose-ketose-isomerase	glcAD[c] <=> fru[c]	5.3.1.5	CD2710	-1000	1000	0	c	Fructose and mannose metabolism	SBO:0000176	R00878
	ID_649	mannose-6-phosphate isomerase	man6p[c] <=> fru6p[c]	5.3.1.8	pmi	-1000	1000	0	c	Fructose and mannose metabolism	SBO:0000176	R00772
	ID_611	mannitol-1-phosphate 5-dehydrogenase	mnl1p[c] + nad[c] => fru6p[c] + nadh[c] + h[c]	1.1.1.17	mtlD	0	1000	0	c	Fructose and mannose metabolism	SBO:0000176	R00758
	ID_676	sorbitol dehydrogenase	sor[c] + nad[c] <=> fru[c] + nadh[c] + h[c]	1.1.1.14	CD0490;CD2323;ansB	-1000	1000	0	c	Fructose and mannose metabolism	SBO:0000176	R00875
	ID_527	CTP:D-fructose-6-phosphate 1-phosphotransferase	fru6p[c] + ctp[c] => fru16bp[c] + cdp[c]	2.7.1.11	CD3110;pfkA	0	1000	0	c	Fructose and mannose metabolism	SBO:0000176	R00767
	ID_173	UTP hexose-1-phosphate uridylyltransferase	gal1pA[c] + utp[c] <=> udpgal[c] + ppi[c]	2.7.7.10	CD1340	-1000	1000	0	c	Fructose and mannose metabolism	SBO:0000176	R00502
	ID_199	fructose-bisphosphate aldolase	fru1p[c] => dhap[c] + glyald[c]	4.1.2.13	fba;CD3135	0	1000	0	c	Fructose and mannose metabolism	SBO:0000176	R02568
	ID_297	ATP:D-fructose-6-phosphate 1-phosphotransferase	fru6p[c] + atp[c] => fru16bp[c] + adp[c]	2.7.1.11	CD3110;pfkA	0	1000	0	c	Fructose and mannose metabolism	SBO:0000176	R00756
	ID_659	mannose-1-phosphate guanylyltransferase (GTP)	man1p[c] + gtp[c] => gdpm[c] + ppi[c]	2.7.7.13	manC	0	1000	0	c	Fructose and mannose metabolism	SBO:0000176	R00885
	ID_333	Fructokinase	fruf[c] + atp[c] => fru6p[c] + adp[c]	2.7.1.4		0	1000	0	c	Fructose and mannose metabolism	SBO:0000176
	ID_491	CTP:tagatose-6-phosphate 1-phosphotransferase	tag6p[c] + ctp[c] => tag16bp[c] + cdp[c]	2.7.1.11	pfkA;CD3110	0	1000	0	c	Galactose metabolism	SBO:0000176	R03237
	ID_329	D-galactose 1-epimerase	gal[c] => galA[c]	5.1.3.3	CD3440	0	1000	0	c	Galactose metabolism	SBO:0000176
	ID_255	D-glucose 1-phosphate 1-epimerase	glc1pA[c] => glc1p[c]	spontaneous		0	1000	0	c	Galactose metabolism	SBO:0000176		Spontaneous
	ID_532	ATP:tagatose-6-phosphate 1-phosphotransferase	tag6p[c] + atp[c] => tag16bp[c] + adp[c]	2.7.1.144	lacC	0	1000	0	c	Galactose metabolism	SBO:0000176	R03236
	ID_742	Galactitol-1-phosphate:NAD+ oxidoreductase	gtol1p[c] + nad[c] <=> tag6p[c] + nadh[c] + h[c]	1.1.1.251	gatD	-1000	1000	0	c	Galactose metabolism	SBO:0000176	R05147
	ID_417	UDP-D-glucose:alpha-D-galactose 1-phosphate uridylyltransferase	gal1pA[c] + udpglu[c] => udpgal[c] + glc1pA[c]	2.7.7.12	CD1340	0	1000	0	c	Galactose metabolism	SBO:0000176	R00955
	ID_444	UDP-glucose 4-epimerase	udpgal[c] <=> udpglu[c]	5.1.3.2	galE	-1000	1000	0	c	Galactose metabolism	SBO:0000176	R00291
	ID_480	UTP:tagatose-6-phosphate 1-phosphotransferase	tag6p[c] + utp[c] => tag16bp[c] + udp[c]	2.7.1.11	pfkA;CD3110	0	1000	0	c	Galactose metabolism	SBO:0000176	R03238
	ID_763	galactokinase	galA[c] + atp[c] => gal1pA[c] + adp[c] + pi[c]	2.7.1.6		0	1000	0	c	Galactose metabolism	SBO:0000176	R01092
	ID_205	tagatose-bisphosphate aldolase	tag16bp[c] => dhap[c] + glyald3p[c]	4.1.2.40	gatY;CD3074	0	1000	0	c	Galactose metabolism	SBO:0000176	R01069
	ID_631	ITP:tagatose-6-phosphate 1-phosphotransferase	tag6p[c] + itp[c] => tag16bp[c] + idp[c]	2.7.1.11	lacC;tagK	0	1000	0	c	Galactose metabolism	SBO:0000176	R03239
	ID_633	galactose-6-phosphate isomerase	gal6p[c] => tag6p[c]	5.3.1.26	rpiB1:rpiB2	0	1000	0	c	Galactose metabolism	SBO:0000176	R03240	rpiB1 also known as lacA and rpiB2 also known lacB, hmologs work on both ribose and galactose
	ID_9	glycerol dehydrogenase (NAD+)	glyo[c] + nad[c] <=> glyald[c] + nadh[c] + h[c]	1.1.1.2, 1.1.1.21, 1.1.1.72	adhE;CD2966;CD3006	-1000	1000	0	c	Glycerolipid metabolism	SBO:0000176	R01036	from Papoutsakis (hypothetical) [PMID:18767192]
	ID_429	1,2-diacylglycerol 3-glucosyltransferase	udpglu[c] + 12dag[c] <=> udp[c] + 3g12dag[c]	2.4.1.157	CD0019;CD1344	-1000	1000	0	c	Glycerolipid metabolism	SBO:0000176	R02689	from Papoutsakis (hypothetical) [PMID:18767192]
	ID_298	glycerol dehydrogenase (NADP+)	glyo[c] + nadp[c] <=> glyald[c] + nadph[c] + h[c]	1.1.1.2, 1.1.1.21, 1.1.1.72	adhE;CD2966;CD3006	-1000	1000	0	c	Glycerolipid metabolism	SBO:0000176	R01041	from Papoutsakis (hypothetical) [PMID:18767192]
	ID_549	acyl-CoA:1-acyl-sn-glycerol-3-phosphate 2-O-acyltransferase	1ag3p[c] + lcacoa[c] => ptd[c] + coa[c]	2.3.1.51	CD1817;CD1723	0	1000	0	c	Glycerolipid metabolism	SBO:0000176	R02241	use of generic (1-acyl-sn-glycerol-3-phosphate, long-chain acyl-CoA and 1,2-Diacyl-sn-glycerol-3-phosphate)
	ID_455	diacylglycerol kinase	adp[c] + ptd[c] => atp[c] + 12dag[c]	2.7.1.107	CD2439	0	1000	0	c	Glycerolipid metabolism	SBO:0000176	R02240
	ID_678	aldehyde dehydrogenase (NAD+)	glyald[c] + nad[c] + h2o[c] <=> glyc[c] + nadh[c] + h[c]	1.2.1.3	aldH	-1000	1000	0	c	Glycerolipid metabolism	SBO:0000176	R01752
	ID_273	palmitate biosynthesis	acoa[c] + 7 malacp[c] + 7 nadph[c] + 7 nadh[c] + 14 h[c] <=> palm[c] + 7 nadp[c] + 7 nad[c] + 7 co2[c] + 6 h2o[c] + 7 hacp[c] + coa[c]	3.1.2.14, 1.3.1.9, 4.2.1.61, 1.1.1.100, 2.3.1.41, 4.2.1.59, 4.2.1.58	fabH:fabF:fabG:fabZ;fabH:fabF:CD2577:fabZ	-1000	1000	0	c	Glycerolipid metabolism	SBO:0000176		For more detail read the article, CD2577 also called fabG name changed to avoid redundancy
	ID_477	UDP-N-acetylmuramoyl-L-alanyl-D-glutamyl-meso-2,6-diaminoheptanedioate:D-alanyl-D-alanine ligase	udpamagdap[c] + alaala[c] + atp[c] => udpamagdapaa[c] + adp[c] + pi[c]	6.3.2.10	murF	0	1000	0	c	Glycerolipid metabolism	SBO:0000176	R04617	precursor of peptidoglycan (add 5 glycine)
	ID_86	hexosyltransferase	3g12dag[c] + udpglu[c] <=> dgdag[c] + udp[c]	2.4.1.208		-1000	1000	0	c	Glycerolipid metabolism	SBO:0000176	R04377	from Papoutsakis (hypothetical) [PMID:18767192]
	ID_564	glycerol kinase	glyo[c] + atp[c] => g3p[c] + adp[c]	2.7.1.30	glpK1;glpK2	0	1000	0	c	Glycerolipid metabolism	SBO:0000176	R00847
	ID_224	phosphatidylglycerol-membrane-oligosaccharide	ptg[c] + dgdag[c] <=> 12dag[c] + gpgl[c]	2.7.8.20		-1000	1000	0	c	Glycerolipid metabolism	SBO:0000176	R05081	from Papoutsakis (hypothetical) [PMID:18767192]
	ID_740	Acyl-CoA thioesterase	palm[c] + coa[c] + atp[c] => lcacoa[c] + h2o[c] + amp[c] + 2 pi[c]	3.1.2.20	CD1966	0	1000	0	c	Glycerolipid metabolism	SBO:0000176		Added to the network due to lipids being maintained at a constant 16:0
	ID_109	glycerol-3-phosphate dehydrogenase (NAD+)	dhap[c] + nadh[c] + h[c] => g3p[c] + nad[c]	1.1.1.94	glyC;gpsA	0	1000	0	c	Glycerophospholipid metabolism	SBO:0000176	R00842
	ID_204	CDP-diacylglycerol phosphatidylhydrolase	cdpdag[c] + h2o[c] => cmp[c] + ptd[c]	3.6.1.26		0	1000	0	c	Glycerophospholipid metabolism	SBO:0000176	R01797
	ID_588	CDP-diacylglycerol-glycerol-3-phosphate 3-phosphatidyltransferase	cdpdag[c] + g3p[c] => ptgp[c] + cmp[c]	2.7.8.5	pgsA	0	1000	0	c	Glycerophospholipid metabolism	SBO:0000176	R01801	use of generic (CDP-diacylglycerol and L-1-phosphatidylglycerol-phosphate)
	ID_56	glycerol-3-phosphate dehydrogenase (NADP+)	dhap[c] + nadph[c] + h[c] => g3p[c] + nadp[c]	1.1.1.94	glyC;gpsA	0	1000	0	c	Glycerophospholipid metabolism	SBO:0000176	R00844
	ID_546	phosphatidate cytidylyltransferase	ptd[c] + ctp[c] => cdpdag[c] + ppi[c]	2.7.7.41	cdsA	0	1000	0	c	Glycerophospholipid metabolism	SBO:0000176	R01799
	ID_78	glycerol-3-phosphate O-acyltransferase	g3p[c] + lcacoa[c] => 1ag3p[c] + coa[c]	2.3.1.15	plsX	0	1000	0	c	Glycerophospholipid metabolism	SBO:0000176		use of generic (1-acyl-sn-glycerol-3-phosphate and long-chain acyl-CoA)
	ID_185	phosphatidylglycerophosphatase	ptgp[c] + h2o[c] => ptg[c] + pi[c]	3.1.3.27		0	1000	0	c	Glycerophospholipid metabolism	SBO:0000176	R02029	use of generic (L-1-phosphatidylglycerol-phosphate and L-1-phosphatidyl-glycerol)
	ID_232	cardiolipin biosynthesis	2 ptg[c] => cdlp[c] + glyo[c]	2.7.8.-	cls;CD3404	0	1000	0	c	Glycerophospholipid metabolism	SBO:0000176	R07390	use of generic (L-1-phosphatidyl-glycerol and cardiolipin), CD3404 also knwow as cls, name changed to avoid redundancy
	ID_267	glycerol-3-phosphate cytidylyltransferase	g3p[c] + ctp[c] => cdpg[c] + ppi[c]	2.7.7.39		0	1000	0	c	Glycerophospholipid metabolism	SBO:0000176	R00856
	ID_340	ethanolamine ammonia-lyase	etoa[c] => aald[c] + nh3[c]	4.3.1.7	eutB:eutC;eutA:eutB:eutC	0	1000	0	c	Glycerophospholipid metabolism	SBO:0000176	R00749	Ethanolamine utilisation [PMID:23144756]
	ID_249	2-amino-3-oxobutanoate CoA-ligase	2a3ob[c] + coa[c] => gly[c] + acoa[c]	2.3.1.29		0	1000	0	c	Glycine, serine and threonine metabolism	SBO:0000176	R00371
	ID_751	Glycine dehydrogenase (aminomethyl-transferring)	hgcvpllys[c] + gly[c] => hpsamdhllys[c] + co2[c]	1.4.4.2	gcvTPA:gcvPB	0	1000	0	c	Glycine, serine and threonine metabolism	SBO:0000176
	ID_501	D-serine ammonia-lyase	serD[c] => pyr[c] + nh3[c]	4.3.1.18	CD2819	0	1000	0	c	Glycine, serine and threonine metabolism	SBO:0000176		Presence of serine specific racemase, utilization of D-serine
	ID_165	homoserine dehydrogenase (NADP+)	aspsald[c] + nadph[c] + h[c] => hser[c] + nadp[c]	1.1.1.3	hom1;hom2	0	1000	0	c	Glycine, serine and threonine metabolism	SBO:0000176	R01775
	ID_283	phosphoserine phosphatase	3pser[c] + h2o[c] => serL[c] + pi[c]	3.1.3.3	CD0241;CD0309	0	1000	0	c	Glycine, serine and threonine metabolism	SBO:0000176	R00582
	ID_494	aspartate kinase	aspL[c] + atp[c] => asp4p[c] + adp[c]	2.7.2.4	dapG;lysC;CD2627	0	1000	0	c	Glycine, serine and threonine metabolism	SBO:0000176	R00480
	ID_556	threonine aldolase	thrL[c] => gly[c] + aald[c]	4.1.2.5	ltaE	0	1000	0	c	Glycine, serine and threonine metabolism	SBO:0000176	R00751
	ID_625	L-threonine:NAD+ oxidoreductase	thrL[c] + nad[c] => 2a3ob[c] + nadh[c] + h[c]	1.1.1.103	CD1792	0	1000	0	c	Glycine, serine and threonine metabolism	SBO:0000176	R01465
	ID_240	threonine synthase	phser[c] + h2o[c] => thrL[c] + pi[c]	4.2.3.1	thrC	0	1000	0	c	Glycine, serine and threonine metabolism	SBO:0000176	R01466
	ID_130	betaine aldehyde:NAD+ oxidoreductase	betald[c] + h2o[c] + nad[c] => glyb[c] + nadh[c] + 2 h[c]	1.2.1.8		0	1000	0	c	Glycine, serine and threonine metabolism	SBO:0000176	R02565
	ID_536	L-cysteinylglycine dipeptidase	cysgly[c] + h2o[c] => cysL[c] + gly[c]	3.4.11.1	pepD;pepA	0	1000	0	c	Glycine, serine and threonine metabolism	SBO:0000176	R00899
	ID_293	choline dehydrogenase (NADP+)	chol[c] + nadp[c] => betald[c] + nadph[c] + h[c]	1.1.99.1	adhE;CD3006	0	1000	0	c	Glycine, serine and threonine metabolism	SBO:0000176	R08558
	ID_330	L-threonine dehydratase	thrL[c] => 2obut[c] + nh3[c]	4.3.1.19	tdcB	0	1000	0	c	Glycine, serine and threonine metabolism	SBO:0000176	R00996
	ID_143	glycine hydroxymethyltransferase	serL[c] + thf[c] <=> gly[c] + 510mlethf[c] + h2o[c]	2.1.2.1	glyA;CD2834	-1000	1000	0	c	Glycine, serine and threonine metabolism	SBO:0000176	R00945	CD2834 also known as glyA, name changed to avoid redundancy
	ID_452	phosphoglycerate dehydrogenase	3pg[c] + nad[c] => 3phpyr[c] + nadh[c] + h[c]	1.1.1.95	serA	0	1000	0	c	Glycine, serine and threonine metabolism	SBO:0000176	R01513
	ID_743	serine racemase	serL[c] <=> serD[c]	5.1.1.18	vanTG;CD2819;racX;orr	-1000	1000	0	c	Glycine, serine and threonine metabolism	SBO:0000176	R00589	Presence of serine specific racemase
	ID_665	3-phospho-L-serinephosphoserine transaminase	3phpyr[c] + gluL[c] => 3pser[c] + 2oglut[c]	2.6.1.52	CD0994	0	1000	0	c	Glycine, serine and threonine metabolism	SBO:0000176
	ID_132	homoserine dehydrogenase (NAD+)	aspsald[c] + nadh[c] + h[c] => hser[c] + nad[c]	1.1.1.3	hom1;hom2	0	1000	0	c	Glycine, serine and threonine metabolism	SBO:0000176	R01773
	ID_124	2-O-(6-phospho-alpha-D-mannosyl)-D-glycerate 6-phosphomannohydrolase	2o6pamg2d[c] + h2o[c] <=> man6p[c] + glyc[c]	3.2.1.170	mngB	-1000	1000	0	c	Glycine, serine and threonine metabolism	SBO:0000176	R09645
	ID_609	glycerate kinase	glyc[c] + atp[c] => 3pg[c] + adp[c]	2.7.1.31	garK	0	1000	0	c	Glycine, serine and threonine metabolism	SBO:0000176	R01514
	ID_385	homoserine kinase	hser[c] + atp[c] => phser[c] + adp[c]	2.7.1.39	thrB	0	1000	0	c	Glycine, serine and threonine metabolism	SBO:0000176	R01771
	ID_52	aspartate-semialdehyde dehydrogenase	asp4p[c] + nadph[c] + h[c] => aspsald[c] + pi[c] + nadp[c]	1.2.1.11	asd	0	1000	0	c	Glycine, serine and threonine metabolism	SBO:0000176	R02291
	ID_320	L-serine ammonia-lyase	serL[c] => pyr[c] + nh3[c]	4.3.1.17	sdaB	0	1000	0	c	Glycine, serine and threonine metabolism	SBO:0000176	R00220
	ID_694	succinyl-CoA:glycine C-succinyltransferase	succoa[c] + gly[c] <=> 5all[c] + coa[c] + co2[c]	2.3.1.37		-1000	1000	0	c	Glycine, serine and threonine metabolism	SBO:0000176	R00830	needed for vitamin B12 production
	ID_729	choline dehydrogenase (NAD+)	chol[c] + nad[c] => betald[c] + nadh[c] + h[c]	1.1.99.1	CD3006	0	1000	0	c	Glycine, serine and threonine metabolism	SBO:0000176	R08557
	ID_393	glyceraldehyde-3-phosphate dehydrogenase (phosphorylating) NADP	13bpg[c] + nadph[c] + h[c] <=> glyald3p[c] + pi[c] + nadp[c]	1.2.1.13	gapA;gapB	-1000	1000	0	c	Glycolysis / Gluconeogenesis	SBO:0000176	R01063	Based on automatic network of Clostridium difficile [PMID:24180668]
	ID_55	alpha-D-glucose 6-phosphate ketol-isomerase	glc6pA[c] <=> fru6p[c]	5.3.1.9	pgi	-1000	1000	0	c	Glycolysis / Gluconeogenesis	SBO:0000176	R02740
	ID_496	ATP:oxaloacetate carboxylyase	oxac[c] + atp[c] => pepyr[c] + adp[c] + co2[c]	4.1.1.49		0	1000	0	c	Glycolysis / Gluconeogenesis	SBO:0000176	R00341
	ID_622	D-glyceraldehyde 3-phosphate:NADP+ oxidoreductase	glyald3p[c] + nadp[c] + h2o[c] <=> 3pg[c] + nadph[c] + h[c]	1.2.1.9	gapN	-1000	1000	0	c	Glycolysis / Gluconeogenesis	SBO:0000176	R01058
	ID_360	acetaldehyde:NAD+ oxidoreductase (acetate forming)	aald[c] + nad[c] + h2o[c] => ac[c] + nadh[c] + h[c]	1.2.1.3	aldH	0	1000	0	c	Glycolysis / Gluconeogenesis	SBO:0000176	R00710
	ID_401	phosphoglucomutase	glc6pA[c] <=> glc1pA[c]	5.4.2.2	pgm1;CD2318;pgm2	-1000	1000	0	c	Glycolysis / Gluconeogenesis	SBO:0000176	R00959	CD2780 also known as pgm, name changed to avoid redundancy
	ID_221	dihydrolipoamide dehydrogenase	hgcvpdhllys[c] + nad[c] => hgcvpllys[c] + nadh[c] + h[c]	1.8.1.4	CD0723:acoL	0	1000	0	c	Glycolysis / Gluconeogenesis	SBO:0000176	R07618
	ID_53	pyruvate:ferredoxin oxidoreductase	pyr[c] + coa[c] + 2 feroxoxi[c] <=> acoa[c] + co2[c] + 2 h[c] + 2 feroxred[c]	1.2.7.1	CD0118:CD2199:CD2198	-1000	1000	0	c	Glycolysis / Gluconeogenesis	SBO:0000176	R01196	use of generic (ferredoxin)
	ID_179	phosphoglycerate mutase	2pg[c] <=> 3pg[c]	5.4.2.1	gpmI;CD1814	-1000	1000	0	c	Glycolysis / Gluconeogenesis	SBO:0000176	R01518
	ID_414	ATP:alpha-D-glucose 6-phosphotransferase	atp[c] + glcAD[c] => adp[c] + glc6pA[c]	2.7.1.2	glcK;CD2236	0	1000	0	c	Glycolysis / Gluconeogenesis	SBO:0000176	R01786
	ID_621	beta-D-glucose 6-phosphate ketol-isomerase	fru6p[c] <=> glc6p[c]	5.3.1.9	pgi	-1000	1000	0	c	Glycolysis / Gluconeogenesis	SBO:0000176	R03321
	ID_498	glucose-6-phosphate 1-epimerase	glc6p[c] <=> glc6pA[c]	5.1.3.15		-1000	1000	0	c	Glycolysis / Gluconeogenesis	SBO:0000176	R02739	spontaneous
	ID_285	glyceraldehyde-3-phosphate dehydrogenase (phosphorylating)	13bpg[c] + nadh[c] + h[c] <=> glyald3p[c] + pi[c] + nad[c]	1.2.1.12	gapA;gapB	-1000	1000	0	c	Glycolysis / Gluconeogenesis	SBO:0000176	R01061
	ID_233	phosphoglycerate kinase	3pg[c] + atp[c] <=> 13bpg[c] + adp[c]	2.7.2.3	pgk	-1000	1000	0	c	Glycolysis / Gluconeogenesis	SBO:0000176	R01512
	ID_660	L-lactate dehydrogenase	pyr[c] + nadh[c] + h[c] => lacS[c] + nad[c]	1.1.1.27	ldh	0	1000	0	c	Glycolysis / Gluconeogenesis	SBO:0000176	R00703
	ID_39	D-glucose 1-phosphate phosphohydrolase	glc1pA[c] + h2o[c] => glc[c] + pi[c]	3.1.3.10		0	1000	0	c	Glycolysis / Gluconeogenesis	SBO:0000176	R00304
	ID_657	ATP:beta-D-glucose 6-phosphotransferase	glc[c] + atp[c] => glc6p[c] + adp[c]	2.7.1.2	glcK;CD2236	0	1000	0	c	Glycolysis / Gluconeogenesis	SBO:0000176	R01600
	ID_147	D-glucose 1-epimerase	glcAD[c] <=> glc[c]	5.1.3.3	CD3440	-1000	1000	0	c	Glycolysis / Gluconeogenesis	SBO:0000176	R01602	Can also occur spontaneously
	ID_721	D-glucose aldose-ketose-isomerase	glc[c] <=> fru[c]	5.3.1.5	xylA;CD0556	-1000	1000	0	c	Glycolysis / Gluconeogenesis	SBO:0000176	R00307
	ID_596	triose-phosphate isomerase	glyald3p[c] <=> dhap[c]	5.3.1.1	tpiA	-1000	1000	0	c	Glycolysis / Gluconeogenesis	SBO:0000176	R01015
	ID_391	phosphopyruvate hydratase	pepyr[c] + h2o[c] <=> 2pg[c]	4.2.1.11	eno	-1000	1000	0	c	Glycolysis / Gluconeogenesis	SBO:0000176	R00658
	ID_140	acetate:CoA ligase (AMP-forming)	ac[c] + atp[c] + coa[c] => acoa[c] + ppi[c] + amp[c]	6.2.1.1	CD2196	0	1000	0	c	Glycolysis / Gluconeogenesis	SBO:0000176	R00235
	ID_383	ethanol dehydrogenase	eto[c] + nad[c] <=> aald[c] + nadh[c] + h[c]	1.1.1.1	adhE;CD3006;CD2966	-1000	1000	0	c	Glycolysis / Gluconeogenesis	SBO:0000176	R00754	CD2966 also known as adhE, name changed to avoid redundancy
	ID_252	ATP:pyruvate 2-O-phosphotransferase	pepyr[c] + adp[c] <=> pyr[c] + atp[c]	2.7.1.40	pykF	-1000	1000	0	c	Glycolysis / Gluconeogenesis	SBO:0000176	R00200	H+ rm (ADP) Stochio
	ID_654	AMP:fructose-1,6-bisphosphate phosphotransferase	fru16bp[c] + amp[c] => fru6p[c] + adp[c]	2.7.1.146		0	1000	0	c	Glycolysis / Gluconeogenesis	SBO:0000176	R05805
	ID_473	gluconolactonase	dgo15lac[c] + h2o[c] => glcn[c]	3.1.1.17		0	1000	0	c	Glycolysis / Gluconeogenesis	SBO:0000176
	ID_339	hydroxypyruvate isomerase	tartsald[c] <=> hpyr[c]	5.3.1.22		-1000	1000	0	c	Glyoxylate and dicarboxylate metabolism	SBO:0000176	R01394
	ID_753	L-Serine:glyoxylate aminotransferase	glx[c] + serL[c] <=> hpyr[c] + gly[c]	2.6.1.45	CD0994	-1000	1000	0	c	Glyoxylate and dicarboxylate metabolism	SBO:0000176	R00588
	ID_754	glycolate fermentation	6 glyclt[c] + h[c] => ac[c] + 2 succ[c] + 2 co2[c] + 4 h2o[c]			0	1000	0	c	Glyoxylate and dicarboxylate metabolism	SBO:0000176		Fermentation of glycolate by anaerobic gram+ PMID:12658332
	ID_362	(3R)-3-Hydroxybutanoyl-CoA hydro-lyase	r3hbatcoa[c] <=> ctnycoa[c] + h2o[c]	4.2.1.55	crt1;crt2	-1000	1000	0	c	Glyoxylate and dicarboxylate metabolism	SBO:0000176	R03027
	ID_752	Glycolaldehyde dehydrogenase	gcald[c] + nad[c] + h2o[c] => glyclt[c] + nadh[c] + h[c]	1.2.1.21	aldH	0	1000	0	c	Glyoxylate and dicarboxylate metabolism	SBO:0000176	R01333
	ID_128	D-glycerate:NAD+ oxidoreductase	tartsald[c] + nadh[c] + h[c] <=> glyc[c] + nad[c]	1.1.1.60	garR	-1000	1000	0	c	Glyoxylate and dicarboxylate metabolism	SBO:0000176	R01745
	ID_374	glycine cleavage	thf[c] + gly[c] + nad[c] => 510mlethf[c] + nh3[c] + nadh[c] + co2[c] + h[c]	2.1.2.10	gcvTPA:gcvH	0	1000	0	c	Glyoxylate and dicarboxylate metabolism	SBO:0000176	R01221
	ID_535	2-hydroxy-3-oxopropionate reductase	tartsald[c] + nadph[c] + h[c] <=> glyc[c] + nadp[c]	1.1.1.60	garR	-1000	1000	0	c	Glyoxylate and dicarboxylate metabolism	SBO:0000176	R01747
	ID_90	formate dehydrogenase	for[c] + nad[c] => co2[c] + h[c] + nadh[c]	1.2.1.2	fdhF	0	1000	0	c	Glyoxylate and dicarboxylate metabolism	SBO:0000176	R00519
	ID_230	glycine oxidase	2iac[c] + h2o[c] => glx[c] + nh3[c]	1.4.3.19	CD2868	0	1000	0	c	Glyoxylate and dicarboxylate metabolism	SBO:0000176	R10245	Anaerobic version of the reaction, can occur spontaneously, CD2868 added by homology
	ID_211	10-formyltetrahydrofolate aminohydrolase	10fthf[c] + h2o[c] => thf[c] + for[c]	3.5.1.10		0	1000	0	c	Glyoxylate and dicarboxylate metabolism	SBO:0000176	R00944
	ID_151	imidazole glycerol phosphate synthase	prfiaicarp[c] + glnL[c] => eimzgp[c] + aimzcrnt[c] + gluL[c]	2.4.2.-, 4.1.3.-	hisH:hisF	0	1000	0	c	Histidine metabolism	SBO:0000176	R04558
	ID_196	phosphoribosyl-AMP cyclohydrolase	15pramp[c] + h2o[c] => 15pr55pramai4c[c]	3.5.4.19	hisI	0	1000	0	c	Histidine metabolism	SBO:0000176	R04037
	ID_361	histidinol:NAD+ oxidoreductase	histd[c] + nad[c] => hista[c] + nadh[c] + h[c]	1.1.1.23	hisD	0	1000	0	c	Histidine metabolism	SBO:0000176	R03012
	ID_215	phosphoribosyl-ATP diphosphatase	pratp[c] + h2o[c] => 15pramp[c] + ppi[c]	3.6.1.31	hisI;CD3497	0	1000	0	c	Histidine metabolism	SBO:0000176	R04035
	ID_76	histidinol-phosphatase	hisp[c] + h2o[c] => histd[c] + pi[c]	3.1.3.15	hisK;CD1069	0	1000	0	c	Histidine metabolism	SBO:0000176	R03013
	ID_191	N-carbamoul-L-aspartate hydrolase	aspL[c] + nh3[c] + co2[c] <=> casp[c] + h2o[c]	3.5.1.87	CD2027	-1000	1000	0	c	Histidine metabolism	SBO:0000176	R00484
	ID_268	1-(5-phosphoribosyl)-5-[(5-phosphoribosylamino)methylideneamino]imidazole-4-carboxamide isomerase	15pr55pramai4c[c] => prfiaicarp[c]	5.3.1.16	hisA	0	1000	0	c	Histidine metabolism	SBO:0000176	R04640
	ID_338	ATP phosphoribosyltransferase	5pr1dp[c] + atp[c] => pratp[c] + ppi[c]	2.4.2.17	hisZ:hisG	0	1000	0	c	Histidine metabolism	SBO:0000176	R01071
	ID_713	histidinal:NAD+ oxidoreductase	hista[c] + nad[c] + h2o[c] => his[c] + nadh[c] + h[c]	1.1.1.23	hisD	0	1000	0	c	Histidine metabolism	SBO:0000176	R01163
	ID_164	histidinol-phosphate transaminase	imzap[c] + gluL[c] => hisp[c] + 2oglut[c]	2.6.1.9	hisC;CD2200;CD2502	0	1000	0	c	Histidine metabolism	SBO:0000176	R03243	CD2200 also known as hisC, name changed to avoid redundancy
	ID_66	imidazoleglycerol-phosphate dehydratase	eimzgp[c] => imzap[c] + h2o[c]	4.2.1.19	hisB	0	1000	0	c	Histidine metabolism	SBO:0000176	R03457
	ID_28	L-Leucine:2-oxoglutarate aminotransferase	leuL[c] + 2oglut[c] => gluL[c] + 4m2op[c]	2.6.1.42	pabC	0	1000	0	c	Leucine Fermentation	SBO:0000176	R01090	Leucine Fermentation pathway [PMID:16957230], pabC added by homology
	ID_31	acyl-CoA dehydrogenase	isocaprecoa[c] + nadh[c] + h[c] => isocapcoa[c] + nad[c]		acdB	0	1000	0	c	Leucine Fermentation	SBO:0000176		Leucine Fermentation [PMID:16957230]
	ID_605	2-hydroxyisocaproate CoA transferase	2hisocap[c] + coa[c] => 2hisocapcoa[c] + h2o[c]		hadA	0	1000	0	c	Leucine Fermentation	SBO:0000176		Leucine fermentation [PMID:16957230]
	ID_382	2-hydroxyisocaproyl-CoA dehydratase	2hisocapcoa[c] + 3 h[c] => isocaprecoa[c] + h2o[c]		hadI:hadB:hadC	0	1000	0	c	Leucine Fermentation	SBO:0000176		Leucine fermentation [PMID:16957230]
	ID_685	2-hydroxyisocaproate dehydrogenase	4m2op[c] + nadh[c] + h[c] => 2hisocap[c] + nad[c]		ldhA	0	1000	0	c	Leucine Fermentation	SBO:0000176		Stickland reaction [PMID:16957230]
	ID_20	Isocaprenoyl-CoA CoA transferase	isocapcoa[c] + h2o[c] => coa[c] + isocap[c] + 4 h[c]		hadA	0	1000	0	c	Leucine Fermentation	SBO:0000176		Leucine fermentation [PMID:16957230]
	ID_550	dihydrodipicolinate synthase	aspsald[c] + pyr[c] => 4s4h2345th2sdl[c] + h2o[c]	4.2.1.52, 4.3.3.7	dapA1;dapA2;dapA3;dapA4	0	1000	0	c	Lysine biosynthesis	SBO:0000176	R10147
	ID_181	(R)-2-hydroxybutane-1,2,4-tricarboxylate hydro-lyase [(1R,2S)-1-hydroxybutane-1,2,4-tricarboxylate-forming]	hcit[c] <=> hicit[c]	4.2.1.114		-1000	1000	0	c	Lysine biosynthesis	SBO:0000176	R09720
	ID_626	succinyl-diaminopimelate desuccinylase	s26dap[c] + h2o[c] => dap[c] + succ[c]	3.5.1.18	CD3102;CD2173;CD2084	0	1000	0	c	Lysine biosynthesis	SBO:0000176	R02734
	ID_686	UDP-N-acetylmuramoyl-L-alanyl-D-glutamate:meso-2,6-diaminoheptanedioate ligase	udpamag[c] + dapime[c] + atp[c] => udpamagdap[c] + adp[c] + pi[c]	6.3.2.13	murE	0	1000	0	c	Lysine biosynthesis	SBO:0000176	R02788
	ID_115	diaminopimelate epimerase	dap[c] => dapime[c]	5.1.1.7	dapF	0	1000	0	c	Lysine biosynthesis	SBO:0000176	R02735
	ID_82	(1R,2S)-1-hydroxybutane-1,2,4-tricarboxylate:NAD+ oxidoreductase (decarboxylating)	hicit[c] + nad[c] <=> 2oa[c] + co2[c] + nadh[c] + h[c]	1.1.1.87 , 1.1.1.286	aksA	-1000	1000	0	c	Lysine biosynthesis	SBO:0000176	R01934
	ID_725	acetyl-CoA:2-oxoglutarate C-acetyltransferase (thioester-hydrolysing, carboxymethyl forming)	acoa[c] + h2o[c] + 2oglut[c] <=> hcit[c] + coa[c]	2.3.3.14	aksA	-1000	1000	0	c	Lysine biosynthesis	SBO:0000176	R00271
	ID_120	dihydrodipicolinate reductase (NADP+)	4s4h2345th2sdl[c] + nadph[c] + h[c] => 2345thd[c] + nadp[c] + h2o[c]	1.3.1.26	dapB1;dapB2	0	1000	0	c	Lysine biosynthesis	SBO:0000176	R04199
	ID_701	dihydrodipicolinate reductase (NAD+)	4s4h2345th2sdl[c] + nadh[c] + h[c] => 2345thd[c] + nad[c]	1.17.1.8	dapB1;dapB2	0	1000	0	c	Lysine biosynthesis	SBO:0000176	R04198
	ID_462	succinyldiaminopimelate transaminase	s2a6kp[c] + gluL[c] => s26dap[c] + 2oglut[c]	2.6.1.17		0	1000	0	c	Lysine biosynthesis	SBO:0000176	R04475
	ID_652	2,3,4,5-tetrahydropyridine-2,6-dicarboxylate N-succinyltransferase	2345thd[c] + succoa[c] + h2o[c] => s2a6kp[c] + coa[c]	2.3.1.117	dapH	0	1000	0	c	Lysine biosynthesis	SBO:0000176	R04365
	ID_479	diaminopimelate decarboxylase	dapime[c] => lysL[c] + co2[c]	4.1.1.20	lysA;CD1808	0	1000	0	c	Lysine biosynthesis	SBO:0000176	R00451
	ID_434	L-lysine 2,3-aminomutase	lysL[c] => 36dah[c]	5.4.3.2	kamA	0	1000	0	c	Lysine degradation	SBO:0000176	R00461
	ID_184	(3S,5S)-3,5-diaminohexanoate:NAD+ oxidoreductase	35dah[c] + nad[c] + h2o[c] => 5a3oh[c] + nh3[c] + nadh[c] + h[c]	1.4.1.11		0	1000	0	c	Lysine degradation	SBO:0000176	R03349
	ID_349	3-keto-5-aminohexanoate cleavage	5a3oh[c] + acoa[c] => aac[c] + 3abcoa[c]			0	1000	0	c	Lysine degradation	SBO:0000176
	ID_113	L-3-aminobutyryl-CoA amminoa-lyase	3abcoa[c] => ctncoa[c] + nh3[c]	4.3.1.14		0	1000	0	c	Lysine degradation	SBO:0000176	R03030
	ID_574	(3S)-3,6-diaminohexanoate 5,6-aminomutase	36dah[c] => 35dah[c]	5.4.3.3		0	1000	0	c	Lysine degradation	SBO:0000176	R03275
	ID_288	butyrate-acetoacetate CoA-transferase	aac[c] + btcoa[c] <=> 2but[c] + aacoa[c]	2.8.3.9	scoA:scoB	-1000	1000	0	c	Lysine degradation	SBO:0000176	R01365	scoA and scoB also known as ctfA and ctfB
	ID_531	N-Ribosylnicotinamide:orthophosphate ribosyltransferase	ncamrib[c] + pi[c] <=> ncam[c] + rib1p[c] + h[c]	2.4.2.1	deoD	-1000	1000	0	c	Nicotinate and nicotinamide metabolism	SBO:0000176	R02294
	ID_174	nicotinate-nucleotide diphosphorylase (carboxylating)	quln[c] + 5pr1dp[c] + h[c] => nacmnc[c] + ppi[c] + co2[c]	2.4.2.19	nadC	0	1000	0	c	Nicotinate and nicotinamide metabolism	SBO:0000176	R03348
	ID_395	Nicotinamide amidohydrolase	ncam[c] + h2o[c] => nac[c] + nh3[c]	3.5.1.19		0	1000	0	c	Nicotinate and nicotinamide metabolism	SBO:0000176	R01268
	ID_551	nicotinamide-nucleotide adenylyltransferase (NAD+ forming)	atp[c] + ncammnuc[c] + h[c] => ppi[c] + nad[c]	2.7.7.1 / 2.7.7.18	nadD	0	1000	0	c	Nicotinate and nicotinamide metabolism	SBO:0000176	R00137
	ID_218	deamino-NAD+:ammonia ligase	nacaddn[c] + nh3[c] + atp[c] => nad[c] + ppi[c] + amp[c]	6.3.1.5	nadE	0	1000	0	c	Nicotinate and nicotinamide metabolism	SBO:0000176	R00189
	ID_27	nicotinamide-nucleotide adenylyltransferase	nacmnc[c] + atp[c] => nacaddn[c] + ppi[c]	2.7.7.18	nadD	0	1000	0	c	Nicotinate and nicotinamide metabolism	SBO:0000176	R03005
	ID_58	N-ribosylnicotinamide ribohydrolase	ncamrib[c] + h2o[c] <=> ncam[c] + ribD[c] + h[c]	3.2.2.1	iunH	-1000	1000	0	c	Nicotinate and nicotinamide metabolism	SBO:0000176	R01273
	ID_294	L-aspartate:NADP+ oxidoreductase (deaminating)	aspL[c] + nadp[c] <=> isuc[c] + nadph[c] + h[c]	1.4.1.21	nadB	-1000	1000	0	c	Nicotinate and nicotinamide metabolism	SBO:0000176	R07407	Based on automatic network of Clostridium difficile [PMID:24180668]
	ID_313	NAD+ synthase (glutamine-hydrolysing)	nacaddn[c] + glnL[c] + atp[c] + h2o[c] => nad[c] + gluL[c] + ppi[c] + amp[c]	6.3.5.1	nadE	0	1000	0	c	Nicotinate and nicotinamide metabolism	SBO:0000176	R00257
	ID_304	L-aspartate:NAD+ oxidoreductase (deaminating)	aspL[c] + nad[c] <=> isuc[c] + nadh[c] + h[c]	1.4.1.21	nadB	-1000	1000	0	c	Nicotinate and nicotinamide metabolism	SBO:0000176	R07410
	ID_262	nicotinate mononucleotide:diphosphate phosphoribosyltransferase	nac[c] + 5pr1dp[c] + atp[c] + h2o[c] + h[c] => nacmnc[c] + ppi[c] + adp[c] + pi[c]	2.4.2.11	CD3543	0	1000	0	c	Nicotinate and nicotinamide metabolism	SBO:0000176	R01724
	ID_533	Nicotinamide ribonucleotide phosphohydrolase	ncammnuc[c] + h[c] + h2o[c] => ncamrib[c] + pi[c]	3.1.3.5	CD2537	0	1000	0	c	Nicotinate and nicotinamide metabolism	SBO:0000176	R02323	from Papoutsakis (hypothetical) [PMID:18767192]
	ID_580	NAD+ phosphohydrolase	nad[c] + h2o[c] => amp[c] + ncammnuc[c] + h[c]	3.6.1.9	CD3413	0	1000	0	c	Nicotinate and nicotinamide metabolism	SBO:0000176	R00103	Based on automatic network of Clostridium difficile [PMID:24180668]
	ID_41	NADP+ 2'-phosphohydrolase	nadp[c] + h2o[c] => nad[c] + pi[c]	3.1.3.2		0	1000	0	c	Nicotinate and nicotinamide metabolism	SBO:0000176	R00118
	ID_399	alpha-iminosucinate:dihydroxyacetone phosphate alkyltransferase	isuc[c] + dhap[c] => quln[c] + pi[c] + 2 h2o[c]	2.5.1.72	nadA	0	1000	0	c	Nicotinate and nicotinamide metabolism	SBO:0000176	R04292
	ID_559	NAD+ glycohydrolase	nad[c] + h2o[c] <=> ncam[c] + adprib[c] + h[c]	3.2.2.5		-1000	1000	0	c	Nicotinate and nicotinamide metabolism	SBO:0000176	R00102
	ID_415	NAD+ kinase	nad[c] + atp[c] => nadp[c] + adp[c]	2.7.1.23	CD1049	0	1000	0	c	Nicotinate and nicotinamide metabolism	SBO:0000176	R00104
	ID_651	L-aspartate:fumarate oxidoreductase	aspL[c] + fum[c] => isuc[c] + succ[c]	1.4.3.16	nadB	0	1000	0	c	Nicotinate and nicotinamide metabolism	SBO:0000176	R00481	Utilization of oxygen based on EC description, Fumarate can replace oxygen in anaerobic species [PMID:11863440]
	ID_286	ferredoxin-nitrate reductase	no2[c] + h2o[c] + 2 feroxoxi[c] <=> no3[c] + 2 feroxred[c]	1.7.7.2	CD2179	-1000	1000	0	c	Nitrite metabolism	SBO:0000176		from Papoutsakis (hypothetical) [PMID:18767192]
	ID_386	nitrate reductase	no3[c] + nad[c] + 3 h[c] => no2[c] + nadh[c] + h2o[c]	1.7.99.4	CD2179	0	1000	0	c	Nitrite metabolism	SBO:0000176	R00798
	ID_521	ferredoxin-nitrite reductase	nh3[c] + 2 h2o[c] + 6 feroxoxi[c] <=> no2[c] + 6 feroxred[c] + 6 h[c]	1.7.7.1	CD2431	-1000	1000	0	c	Nitrite metabolism	SBO:0000176	R00790
	ID_662	nitrite reductase [NADPH]	no2[c] + 3 nadph[c] + 3 h[c] => nh3[c] + 3 nadp[c] + 2 h2o[c]	1.7.1.4	CD2431	0	1000	0	c	Nitrite metabolism	SBO:0000176
	ID_22	ammonia:NAD+ oxidoreductase	nh3[c] + nad[c] + h2o[c] <=> hoam[c] + nadh[c] + h[c]	1.7.99.1	hcp	-1000	1000	0	c	Nitrite metabolism	SBO:0000176	R00143
	ID_43	nitrite reductase [NADH]	no2[c] + 3 nadh[c] + 3 h[c] => nh3[c] + 3 nad[c] + 2 h2o[c]	1.7.1.4	CD2431	0	1000	0	c	Nitrite metabolism	SBO:0000176
	ID_697	5,10-Methenyltetrahydrofolate:5'-phosphoribosylglycinamide formyltransferase	5prga[c] + 510methf[c] + h2o[c] => 5prfga[c] + thf[c] + h[c]	2.1.2.2	purN	0	1000	0	c	One carbon pool by folate	SBO:0000176	R04326
	ID_482	5-formiminotetrahydrofolate ammonia-lyase	5fithf[c] + h[c] => 510methf[c] + nh3[c]	4.3.1.4	fchA	0	1000	0	c	One carbon pool by folate	SBO:0000176	R02302
	ID_591	tetrahydrofolate:NADP+ oxidoreductase	78dhfmg[c] + nadph[c] + h[c] => thf[c] + nadp[c]	1.5.1.3	CD2577	0	1000	0	c	One carbon pool by folate	SBO:0000176	R00939
	ID_723	methylenetetrahydrofolate reductase (ferredoxin)	510mlethf[c] + 2 feroxred[c] + 2 h[c] => 5mthf[c] + 2 feroxoxi[c]	1.5.7.1	metF	0	1000	0	c	One carbon pool by folate	SBO:0000176	R01217	use of generic (ferredoxin), Wood-Ljungdahl pathway [PMID:21324365]
	ID_326	CO-methylating acetyl-CoA synthase	co[c] + fesm[c] + coa[c] => acoa[c] + fes[c] + h[c]	2.3.1.169	CD0728:CD0726:CD0727:CD0717:CD0724;CD0728:CD0725:CD0727:CD0717:CD0724	0	1000	0	c	One carbon pool by folate	SBO:0000176	R08433	use of generic (corrinoid Fe-S protein), Wood-Ljungdahl pathway [PMID:21324365]
	ID_14	Spontaneous tetrahydrofolate transformation	fald[c] + thf[c] => 510mlethf[c] + h2o[c]	spontaneous		0	1000	0	c	One carbon pool by folate	SBO:0000176	R09093	Spontaneous
	ID_758	5,10-Methenyltetrahydrofolate aminomethyltransferase	510methf[c] + h2o[c] => 5fthf[c] + h[c]	2.1.2.10	glyA;CD2834	0	1000	0	c	One carbon pool by folate	SBO:0000176	R02300
	ID_342	5-methyltetrahydrofolate:NAD+ oxidoreductase	510mlethf[c] + nadh[c] + h[c] => 5mthf[c] + nad[c]	1.5.1.20	metF	0	1000	0	c	One carbon pool by folate	SBO:0000176	R07168
	ID_145	5,10-methenyltetrahydrofolate 5-hydrolase (decyclizing)	10fthf[c] + h[c] <=> 510methf[c] + h2o[c]	3.5.4.9	fchA	-1000	1000	0	c	One carbon pool by folate	SBO:0000176	R01655	Wood-Ljungdahl pathway [PMID:21324365]
	ID_123	methylenetetrahydrofolate dehydrogenase (NAD+)	510mlethf[c] + nad[c] => 510methf[c] + nadh[c]	1.5.1.15	folD	0	1000	0	c	One carbon pool by folate	SBO:0000176	R01218
	ID_483	5-methyltetrahydrofolate:corrinoid Co-methyltransferase	5mthf[c] + fes[c] + h[c] => thf[c] + fesm[c]	2.1.1.258	CD0727	0	1000	0	c	One carbon pool by folate	SBO:0000176	R02289	use of generic (corrinoid Fe-S protein), Wood-Ljungdahl pathway [PMID:21324365]
	ID_669	5-formyltetrahydrofolate cyclo-ligase	5fthf[c] + atp[c] + h[c] => 510methf[c] + pi[c] + adp[c]	6.3.3.2	CD3456	0	1000	0	c	One carbon pool by folate	SBO:0000176	R02301
	ID_499	methylenetetrahydrofolate dehydrogenase (NADP+)	510mlethf[c] + nadp[c] <=> 510methf[c] + nadph[c]	1.5.1.5	folD	-1000	1000	0	c	One carbon pool by folate	SBO:0000176	R01220	Wood-Ljungdahl pathway [PMID:21324365]
	ID_597	aminomethyltransferase (H-Gcv-protein)	hpsamdhllys[c] + thf[c] => hgcvpdhllys[c] + nh3[c] + 510mlethf[c]	2.1.2.10	gcvTPA	0	1000	0	c	One carbon pool by folate	SBO:0000176
	ID_623	formate:tetrahydrofolate ligase (ADP-forming)	thf[c] + for[c] + atp[c] <=> 10fthf[c] + adp[c] + pi[c]	6.3.4.3	fhs	-1000	1000	0	c	One carbon pool by folate	SBO:0000176	R00943	Wood-Ljungdahl pathway [PMID:21324365]
	ID_427	NADH:ubiquinol-8 oxidoreductase	uqnl8[c] + nad[c] <=> uqnn8[c] + nadh[c] + h[c]	1.6.5.3	hymA:hymB:CD3407	-1000	1000	0	c	Oxidoreduction of electron transfer metabolites	SBO:0000176	R02163	from KEGG use of generic (ubiquinone, ubiquinol)
	ID_48	succinyl-CoA reductase	succoa[c] + nadph[c] + h[c] => sucsald[c] + nadp[c] + coa[c]	1.2.1.76	sucD	0	1000	0	c	Oxidoreduction of electron transfer metabolites	SBO:0000176	R09280
	ID_378	carbon dioxide:ferredoxin oxidoreductase	co2[c] + feroxred[c] + 2 h[c] => co[c] + h2o[c] + feroxoxi[c]	1.2.7.4	cooS;CD0716	0	1000	0	c	Oxidoreduction of electron transfer metabolites	SBO:0000176	R07157	use of generic (ferredoxin), CD0716 also known as cooS name changed to avoid redundancy, Wood-Ljungdahl pathway [PMID:21324365]
	ID_566	ferredoxin-NAD+ reductase	2 feroxred[c] + nad[c] + h[c] <=> nadh[c] + 2 feroxoxi[c]	1.18.1.3		-1000	1000	0	c	Oxidoreduction of electron transfer metabolites	SBO:0000176	R05875
	ID_466	carbon monoxide:acceptor oxidoreductase	co[c] + h2o[c] + elecacceptoxi[c] => elecacceptred[c] + co2[c]	1.2.99.2	xdhC2	0	1000	0	c	Oxidoreduction of electron transfer metabolites	SBO:0000176	R00296	use of generic (electron acceptor), xdhC2 is also known as cutS
	ID_244	ferredoxin-NADP+ reductase	2 feroxred[c] + nadp[c] + h[c] => nadph[c] + 2 feroxoxi[c]	1.18.1.2	CD1536	0	1000	0	c	Oxidoreduction of electron transfer metabolites	SBO:0000176	R01195
	ID_648	hydrogen:ferredoxin oxidoreductase	2 feroxred[c] + 2 h[c] => h2[c] + 2 feroxoxi[c]	1.12.7.2	hydA;CD0894;CD3407	0	1000	0	c	Oxidoreduction of electron transfer metabolites	SBO:0000176	R00019	use of generic (ferredoxin)
	ID_316	carbon dioxide reductase	co2[c] + nadph[c] + h[c] => for[c] + nadp[c]	1.2.1.43	CD0769;CD2179	0	1000	0	c	Oxidoreduction of electron transfer metabolites	SBO:0000176	R00134	Wood-Ljungdahl pathway [PMID:21324365]
	Trans_fru	D-fructose transport phosphotransferase	fru[e] + pepyr[c] => fru6p[c] + pyr[c]		CD3134;CD0206:CD0207:CD0208;CD3278:CD3279:CD3277:CD3276;CD1074:CD1076:CD1077:CD1078;CD0491:CD0492:CD0493:CD0494;CD0286:CD0287:CD0288:CD0289;CD0284:CD0285;CD3629:CD3630	0	1000	0	e	PEP-dependent transporter	SBO:0000185		Lack IIA component for the CD3629/CD3630 complex and the IIC component for the CD0284/CD0285 complex
	Trans_udpagaepyr	UDP-N-acetylglucosamine-enolpyruvate Transport	udpagaepyr[e] + pepyr[c] + h2o[c] => pyr[c] + udpagaepyr[c] + pi[c]			0	1000	0	e	PEP-dependent transporter	SBO:0000185
	Trans_gtol	Galactitol pep transporter	gtol[e] + pepyr[c] => gtol1p[c] + pyr[c]		CD0043:CD0042:CD0041;CD1083:CD2280:CD2282;CD2327:CD2326:CD2325	0	1000	0	e	PEP-dependent transporter	SBO:0000185
	Trans_malt	maltose transport phosphotranferase	malt[e] + pepyr[c] => malt6p[c] + pyr[c]		CD3030:CD3027	0	1000	0	e	PEP-dependent transporter	SBO:0000185
	Trans_tre	trehalose transport phosphotranferase	tre[e] + pepyr[c] => tre6p[c] + pyr[c]			0	1000	0	e	PEP-dependent transporter	SBO:0000185
	Trans_adman	PEP dependant alpha-D-mannose Transport	adman[e] + pepyr[c] => man6p[c] + pyr[c]		CD3015:CD3014:CD3013;CD2566:CD2567:CD2568;CD3278:CD3279:CD3277:CD3276;CD1074:CD1076:CD1077:CD1078;CD0491:CD0492:CD0493:CD0494;CD0286:CD0287:CD0288:CD0289;CD0284:CD0285	0	1000	0	e	PEP-dependent transporter	SBO:0000185
	Trans_glcAD2	alpha-D-glucose transport phosphotranferase	glcAD[e] + pepyr[c] => glc6pA[c] + pyr[c]		CD2512:CD2510;ptsG-A:ptsG-BC;CD3027:CD3030;CD3058:CD3061;CD3101:CD3103	0	1000	0	e	PEP-dependent transporter	SBO:0000185
	Trans_2o6pamg2d	2-O-(6-phospho-alpha-D-mannosyl)-D-glycerate Transport	2o6pamg2d[e] + pepyr[c] + h2o[c] => 2o6pamg2d[c] + pyr[c] + pi[c]			0	1000	0	e	PEP-dependent transporter	SBO:0000185		Osmolyte used as carbon source by C. Dif [PMID:14645248]
	Trans_celb	cellobiose transport phosphotranferase	celb[e] + pepyr[c] => celb6p[c] + pyr[c]		CD0135:CD0136:CD0137;CD0863:CD0862:CD0861;celC:celB:celA;CD3080:CD3049:CD3048;CD3080:CD3081:CD3082	0	1000	0	e	PEP-dependent transporter	SBO:0000185
	Trans_sucr	sucrose transport phosphotranferase	sucr[e] + pepyr[c] => sucr6p[c] + pyr[c]		CD0469	0	1000	0	e	PEP-dependent transporter	SBO:0000185
	Trans_aga	D-glucosamine transporter	aga[e] + pepyr[c] => aga6p[c] + pyr[c]		CD0469;CD0816;CD3097	0	1000	0	e	PEP-dependent transporter	SBO:0000185		Glucosamine utilized as carbon source [PMID:3417352]
	Trans_mnl	mannitol transport phosphotranferase	mnl[e] + pepyr[c] => mnl1p[c] + pyr[c]		CD2332:CD2334	0	1000	0	e	PEP-dependent transporter	SBO:0000185
	Trans_dachi	diacetylchitobiose transport phosphotranferase	dachi[e] + pepyr[c] => dachi6p[c] + pyr[c] + 2 h[c]		CD3445:CD3444:CD3443	0	1000	0	e	PEP-dependent transporter	SBO:0000185
	Trans_fru2	D-fructose transport phosphotransferase	fru[e] + pepyr[c] => fru1p[c] + pyr[c]		CD3134;CD0206:CD0207:CD0208;CD3278:CD3279:CD3277:CD3276;CD1074:CD1076:CD1077:CD1078;CD0491:CD0492:CD0493:CD0494;CD0286:CD0287:CD0288:CD0289;CD0284:CD0285;CD3629:CD3630	0	1000	0	e	PEP-dependent transporter	SBO:0000185		Lack IIA component for the CD3629/CD3630 complex and the IIC component for the CD0284/CD0285 complex
	Trans_tgt	Tagatose transport	tgt[e] + pepyr[c] => tag6p[c] + pyr[c]	2.7.1.69	tagABC	0	1000	0	e	PEP-dependent transporter	SBO:0000185		Based on Clostridium difficile automatic network [PMID:24180668]
	Trans_sor2	D-sorbitol transport phosphotranferase	sor[e] + pepyr[c] => sor6p[c] + pyr[c]		srlA:srlEa:srlEb:srlB;gutA:srlEa:srlEb:srlB	0	1000	0	e	PEP-dependent transporter	SBO:0000185		srlEa also known as srlE, srlEb also known as srlE'
	Trans_glc	D-glucose transport phosphotranferase	glc[e] + pepyr[c] => glc6p[c] + pyr[c]		bglF;CD3127;CD3125;CD3097;CD3030:CD3027	0	1000	0	e	PEP-dependent transporter	SBO:0000185		CD3125 also known as bglF, name changed to avoid redundancy
	Trans_fuc	L-fuculose PTS transporter	fuc[e] + pepyr[c] => fuc1p[c] + pyr[c]			0	1000	0	e	PEP-dependent transporter	SBO:0000185
	ID_169	acetate CoA-transferase	aacoa[c] + ac[c] => acoa[c] + aac[c]	2.8.3.8	scoA:scoB	0	1000	0	c	Pantothenate and CoA biosynthesis	SBO:0000176	R01359
	ID_420	3-methyl-2-oxobutanoate hydroxymethyltransferase	2oiv[c] + 510mlethf[c] + h2o[c] => 2dhp[c] + thf[c]	2.1.2.11	panB	0	1000	0	c	Pantothenate and CoA biosynthesis	SBO:0000176	R01226
	ID_296	2-dehydropantoate formaldehyde-lyase	2dhp[c] <=> 2oiv[c] + fald[c]	2.1.2.11	panB	-1000	1000	0	c	Pantothenate and CoA biosynthesis	SBO:0000176	R01216	based on PMID:23243306
	ID_139	phosphopantothenoylcysteine decarboxylase	4ppcys[c] => 4ppt[c] + co2[c]	4.1.1.36	coaBC	0	1000	0	c	Pantothenate and CoA biosynthesis	SBO:0000176	R03269
	ID_405	glutaryl-CoA dehydrogenase	gcoa[c] + fad[c] => gccoa[c] + fadh2[c]	1.3.99.32		0	1000	0	c	Pantothenate and CoA biosynthesis	SBO:0000176		replaced electron-transfer flavoprotein by FAD
	ID_756	pantoate--beta-alanine ligase	pantR[c] + alaB[c] + atp[c] => amp[c] + ppi[c] + h[c] + pntoR[c]	6.3.2.1	panC	0	1000	0	c	Pantothenate and CoA biosynthesis	SBO:0000176	R02473	based on PMID: 23243306
	ID_464	D-4'-phosphopantothenate:L-cysteine ligase	atp[c] + 4pptnD[c] + cysL[c] => amp[c] + ppi[c] + 4ppcys[c]	6.3.2.5	coaBC	0	1000	0	c	Pantothenate and CoA biosynthesis	SBO:0000176	R04230
	ID_570	pantothenate kinase	pntoR[c] + atp[c] => 4pptnD[c] + adp[c]	2.7.1.33	CD3555	0	1000	0	c	Pantothenate and CoA biosynthesis	SBO:0000176	R03018
	ID_197	[acyl-carrier-protein] phosphodiesterase	hacp[c] + h2o[c] => 4ppt[c] + aacp[c]	3.1.4.14	CD1543	0	1000	0	c	Pantothenate and CoA biosynthesis	SBO:0000176	R01623
	ID_50	N-((R)-pantothenoyl)-L-cysteine carboxy-lyase	ptcys[c] <=> ptth[c] + co2[c]	4.1.1.30		-1000	1000	0	c	Pantothenate and CoA biosynthesis	SBO:0000176	R02972
	ID_34	holo-[acyl-carrier-protein] synthase	aacp[c] + coa[c] => pap[c] + hacp[c]	2.7.8.7	acpS	0	1000	0	c	Pantothenate and CoA biosynthesis	SBO:0000176	R01625
	ID_134	dephospho-CoA kinase	dpcoa[c] + atp[c] => coa[c] + adp[c]	2.7.1.24	coaE	0	1000	0	c	Pantothenate and CoA biosynthesis	SBO:0000176	R00130
	ID_515	phosphopantothenate-cysteine ligase	4pptnD[c] + ctp[c] + cysL[c] => 4ppcys[c] + cmp[c] + ppi[c]	6.3.2.5	coaBC	0	1000	0	c	Pantothenate and CoA biosynthesis	SBO:0000176	R04231
	ID_125	ATP:pantetheine 4'-phosphotransferase	atp[c] + ptth[c] => adp[c] + 4ppt[c]	2.7.1.33	CD3555	0	1000	0	c	Pantothenate and CoA biosynthesis	SBO:0000176	R02971
	ID_449	2-acetolactate pyruvate-lyase (carboxylating)	2alac[c] + co2[c] <=> 2 pyr[c]	2.2.1.6	ilvB	-1000	1000	0	c	Pantothenate and CoA biosynthesis	SBO:0000176	R00006
	ID_85	ATP:N-((R)-pantothenoyl)-L-cysteine 4-phosphotransferase	atp[c] + ptcys[c] => adp[c] + 4ppcys[c]	2.7.1.33	CD3555	0	1000	0	c	Pantothenate and CoA biosynthesis	SBO:0000176	R04391
	ID_663	malonyl CoA-acyl carrier protein transacylase	hacp[c] + malcoa[c] + h[c] => malacp[c] + coa[c]	2.3.1.39	fabD	0	1000	0	c	Pantothenate and CoA biosynthesis	SBO:0000176	R01626
	ID_755	2-dehydropantoate reductase	2dhp[c] + nadph[c] + h[c] => nadp[c] + pantR[c]	1.1.1.169	CD0188	0	1000	0	c	Pantothenate and CoA biosynthesis	SBO:0000176	R02472	based on PMID: 23243306
	ID_644	pantetheine-phosphate adenylyltransferase	4ppt[c] + atp[c] => dpcoa[c] + ppi[c]	2.7.7.3	coaD	0	1000	0	c	Pantothenate and CoA biosynthesis	SBO:0000176	R03035
	ID_398	UTP-glucose-1-phosphate uridylyltransferase	utp[c] + glc1pA[c] <=> ppi[c] + udpglu[c]	2.7.7.9	gtaB;CD3488	-1000	1000	0	c	Pentose and glucuronate interconversions	SBO:0000176	R00289	CD3488 also known as gtaB, name changed to avoid redundancy
	ID_592	ribitol-5-phosphate 2-dehydrogenase	r5p[c] + nadp[c] <=> rl5p[c] + nadph[c] + h[c]	1.1.1.137		-1000	1000	0	c	Pentose and glucuronate interconversions	SBO:0000176	R01525	from Papoutsakis (hypothetical) [PMID:18767192]
	ID_107	D-ribitol-5-phosphate:NAD+ 2-oxidoreductase	r5p[c] + nad[c] <=> rl5p[c] + nadh[c] + h[c]	1.1.1.137		-1000	1000	0	c	Pentose and glucuronate interconversions	SBO:0000176	R01524
	ID_108	L-arabinose isomerase	arab[c] => rblL[c]	5.3.1.4		0	1000	0	c	Pentose and glucuronate interconversions	SBO:0000176	R01761	Gene araA present in other strains of Clostridium difficile
	ID_569	D-altronate:NAD+ 3-oxidoreductase	altd[c] + nad[c] <=> tagd[c] + nadh[c] + h[c]	1.1.1.58		-1000	1000	0	c	Pentose and glucuronate interconversions	SBO:0000176	R02555
	ID_208	D-altronate hydro-lyase (2-dehydro-3-deoxy-D-gluconate-forming)	altd[c] => 2dh3dg[c] + h2o[c]	4.2.1.7	uxaA;uxaA';CD3002	0	1000	0	c	Pentose and glucuronate interconversions	SBO:0000176	R01540	CD3002 also known as uxaA, name changed to avoid redundancy
	ID_624	xylulokinase	xyl[c] + atp[c] => xyl5p[c] + adp[c]	2.7.1.17	xylB	0	1000	0	c	Pentose and glucuronate interconversions	SBO:0000176	R01639
	ID_332	ribulokinase	rblL[c] + atp[c] => rbl5p[c] + adp[c]	2.7.1.16		0	1000	0	c	Pentose and glucuronate interconversions	SBO:0000176	R02439
	ID_10	L-ribulose-5-phosphate 4-epimerase	rbl5p[c] => xyl5p[c]	5.1.3.4	araD	0	1000	0	c	Pentose and glucuronate interconversions	SBO:0000176	R05850
	ID_384	D-xylose aldose-ketose-isomerase	xyld[c] <=> xyl[c]	5.3.1.5	xylA;CD2710	-1000	1000	0	c	Pentose and glucuronate interconversions	SBO:0000176	R01432
	ID_368	D-erythrose-4-phosphate:D-xylulose-5-phosphate glycolaldehyde transferase	et4p[c] + xyl5p[c] => glyald3p[c] + fru6p[c]	2.2.1.1	tkt';tkt;CD3460;CD3459	0	1000	0	c	Pentose phosphate pathway	SBO:0000176	R01067	CD3460 also known as tkt and CD3459 also known as tkt', names changed to avoid redundancy
	ID_629	ribulose-phosphate 3-epimerase	rl5p[c] => xyl5p[c]	5.1.3.1	rpe;CD3109;CD2575	0	1000	0	c	Pentose phosphate pathway	SBO:0000176	R01529	CD2575 also known as rpe, name change to avoid redundancy
	ID_419	gluconokinase	atp[c] + glcn[c] => adp[c] + 6pg[c]	2.7.1.12		0	1000	0	c	Pentose phosphate pathway	SBO:0000176	R01737
	ID_402	D-xylulose 5-phosphate D-glyceraldehyde-3-phosphate-lyase	xyl5p[c] + pi[c] => glyald3p[c] + ap[c] + h2o[c]	4.1.2.9		0	1000	0	c	Pentose phosphate pathway	SBO:0000176	R01621
	ID_513	ribose-phosphate diphosphokinase	rib5p[c] + atp[c] => 5pr1dp[c] + amp[c]	2.7.6.1	prs	0	1000	0	c	Pentose phosphate pathway	SBO:0000176	R01049
	ID_424	ribose-5-phosphate isomerase	rl5p[c] => rib5p[c]	5.3.1.6	rpiB1:rpiB2	0	1000	0	c	Pentose phosphate pathway	SBO:0000176	R01056
	ID_160	D-ribose 1,5-phosphomutase	rib1p[c] => rib5p[c]	5.4.2.7	deoB	0	1000	0	c	Pentose phosphate pathway	SBO:0000176	R01057
	ID_656	2-dehydro-3-deoxy-phosphogluconate aldolase	2dh3dg6p[c] => glyald3p[c] + pyr[c]	4.1.2.14	kdgA	0	1000	0	c	Pentose phosphate pathway	SBO:0000176	R05605
	ID_658	6-phospho-D-gluconate:NADP+ 2-oxidoreductase	6pg[c] + nadp[c] => rl5p[c] + co2[c] + nadph[c] + h[c]	1.1.1.44	garR	0	1000	0	c	Pentose phosphate pathway	SBO:0000176	R01528
	ID_68	2-dehydro-3-deoxygluconokinase	atp[c] + 2dh3dg[c] => adp[c] + 2dh3dg6p[c]	2.7.1.45	CD3640	0	1000	0	c	Pentose phosphate pathway	SBO:0000176	R01541	4-aminobenzoate is utilized by the bacteria [PMID:18480332]
	ID_73	sedoheptulose 1,7-bisphosphate 1-phosphohydrolase	sh17bp[c] + h2o[c] => shl7p[c] + pi[c]	3.1.3.11	fbp	0	1000	0	c	Pentose phosphate pathway	SBO:0000176	R01845
	ID_307	ATP:(D)-glycerate 2-phosphotransferase	glyc[c] + atp[c] => 2pg[c] + adp[c]	2.7.1.165	garK	0	1000	0	c	Pentose phosphate pathway	SBO:0000176	R08572
	ID_620	6-phospho-D-gluconate hydro-lyase	6pg[c] => 2dh3dg6p[c] + h2o[c]	4.2.1.12	ilvD	0	1000	0	c	Pentose phosphate pathway	SBO:0000176	R02036
	ID_404	deoxyribokinase	drib[c] + atp[c] => 2drib5p[c] + adp[c]	2.7.1.15	rbsK	0	1000	0	c	Pentose phosphate pathway	SBO:0000176	R02750	Deoxyribose from DNA dmg
	ID_312	6-phosphogluconolactonase	6pg15l[c] + h2o[c] => 6pg[c]	3.1.1.31	nagB	0	1000	0	c	Pentose phosphate pathway	SBO:0000176	R02035	nagB also known as glmD
	ID_229	ribokinase	atp[c] + ribD[c] => adp[c] + rib5p[c]	2.7.1.15	rbsK	0	1000	0	c	Pentose phosphate pathway	SBO:0000176	R01051
	ID_577	transketolase	rib5p[c] + xyl5p[c] => shl7p[c] + glyald3p[c]	2.2.1.1	tkt;tkt';CD3460;CD3459	0	1000	0	c	Pentose phosphate pathway	SBO:0000176	R01641	CD3460 also known as tkt and CD3459 also known as tkt', names changed to avoid redundancy
	ID_490	phosphopentomutase	2drib1p[c] => 2drib5p[c]	5.4.2.7	deoB	0	1000	0	c	Pentose phosphate pathway	SBO:0000176	R02749
	ID_634	phosphate acetyltransferase	acoa[c] + pi[c] <=> ap[c] + coa[c]	2.3.1.8		-1000	1000	0	c	Pentose phosphate pathway	SBO:0000176	R00230	Gene pta present in other strain of Clostridium difficile
	ID_650	D-glucose:ubiquinone oxidoreductase	glc[c] + uqnn8[c] => dgo15lac[c] + uqnl8[c]	1.1.5.2		0	1000	0	c	Pentose phosphate pathway	SBO:0000176	R06620	use of generic (ubiquinone, ubiquinol)
	ID_397	deoxyribose-phosphate aldolase	2drib5p[c] => aald[c] + glyald3p[c]	4.1.2.4	deoC	0	1000	0	c	Pentose phosphate pathway	SBO:0000176	R01066
	ID_116	shikimate kinase	skm[c] + atp[c] => skm3p[c] + adp[c]	2.7.1.71	aroK	0	1000	0	c	Phenylalanine, tyrosine and tryptophan biosynthesis	SBO:0000176	R02412
	ID_558	4-Hydroxyphenylacetaldehyde:NAD+ oxidoreductase	4hplald[c] + nad[c] + h2o[c] <=> 4hoplac[c] + nadh[c] + h[c]	1.2.1.5	aldH	-1000	1000	0	c	Phenylalanine, tyrosine and tryptophan biosynthesis	SBO:0000176	R02695	Anaerobic version of a reaction, low-specificity enzyme
	ID_300	prephenate dehydrogenase	pphn[c] + nad[c] <=> 34hppyr[c] + co2[c] + nadh[c] + h[c]	1.3.1.12	tyrC	-1000	1000	0	c	Phenylalanine, tyrosine and tryptophan biosynthesis	SBO:0000176	R01728
	ID_345	prephenate dehydratase	pphn[c] <=> phpyr[c] + h2o[c] + co2[c]	4.2.1.51	pheA	-1000	1000	0	c	Phenylalanine, tyrosine and tryptophan biosynthesis	SBO:0000176	R01373
	ID_585	L-arogenate:2-oxoglutarate aminotransferase	pphn[c] + gluL[c] => aro[c] + 2oglut[c]	2.6.1.79		0	1000	0	c	Phenylalanine, tyrosine and tryptophan biosynthesis	SBO:0000176	R07276	Some asparte dehydrogenase are also known to affect prephenate, could probably be catalysed by aspC
	ID_435	shikimate dehydrogenase (NADP+)	3dhsk[c] + nadph[c] + h[c] => skm[c] + nadp[c]	1.1.1.25	aroE;aroE1	0	1000	0	c	Phenylalanine, tyrosine and tryptophan biosynthesis	SBO:0000176	R02413
	ID_335	chorismate synthase	5epyrsk3p[c] => chor[c] + pi[c]	4.2.3.5	aroC	0	1000	0	c	Phenylalanine, tyrosine and tryptophan biosynthesis	SBO:0000176	R01714
	ID_318	3-dehydroquinate synthase	3dahs7p[c] => 3dhq[c] + pi[c]	4.2.3.4	aroB	0	1000	0	c	Phenylalanine, tyrosine and tryptophan biosynthesis	SBO:0000176	R03083
	ID_568	shikimate dehydrogenase (NAD+)	3dhsk[c] + nadh[c] + h[c] => skm[c] + nad[c]	1.1.1.25	aroE;aroE1	0	1000	0	c	Phenylalanine, tyrosine and tryptophan biosynthesis	SBO:0000176	R06847
	ID_7	L-arogenate hydro-lyase	aro[c] <=> pheL[c] + h2o[c] + co2[c]	4.2.1.51	pheA	-1000	1000	0	c	Phenylalanine, tyrosine and tryptophan biosynthesis	SBO:0000176	R00691
	ID_578	L-arogenate:NAD+ oxidoreductase	aro[c] + nad[c] => tyrL[c] + nadh[c] + h[c] + co2[c]	1.3.1.43	tyrC	0	1000	0	c	Phenylalanine, tyrosine and tryptophan biosynthesis	SBO:0000176	R00732
	ID_96	3-phosphoshikimate 1-carboxyvinyltransferase	skm3p[c] + pepyr[c] => 5epyrsk3p[c] + pi[c]	2.5.1.19	aroA	0	1000	0	c	Phenylalanine, tyrosine and tryptophan biosynthesis	SBO:0000176	R03460
	ID_161	chorismate mutase	chor[c] => pphn[c]	5.4.99.5	pheA	0	1000	0	c	Phenylalanine, tyrosine and tryptophan biosynthesis	SBO:0000176	R01715
	ID_79	3-dehydroquinate dehydratase	3dhq[c] => 3dhsk[c] + h2o[c]	4.2.1.10	aroD;CD2020;CD3641	0	1000	0	c	Phenylalanine, tyrosine and tryptophan biosynthesis	SBO:0000176	R03084
	ID_416	4-hydroxyphenylpyruvate carboxy-lyase	34hppyr[c] <=> 4hplald[c] + co2[c]	4.1.1.80	CD1993	-1000	1000	0	c	Phenylalanine, tyrosine and tryptophan biosynthesis	SBO:0000176	R03341	Pyruvate decarboxylase known to catalyze the same reaction in other organism
	ID_476	phenylalanine:2-oxoglutarate aminotransferase	pheL[c] + 2oglut[c] <=> phpyr[c] + gluL[c]	2.6.1.1 / 2.6.1.9	aspC;aspB;CD2828;hisC;CD2200	-1000	1000	0	c	Phenylalanine, tyrosine and tryptophan biosynthesis	SBO:0000176	R00694	CD2200 also knwon as hisC, name change to avoid redundancy, Catalyzed by aspartate aminotransferase in other organism
	ID_166	3-deoxy-7-phosphoheptulonate synthase	et4p[c] + pepyr[c] + h2o[c] => 3dahs7p[c] + pi[c]	2.5.1.54	aroF;CD1832	0	1000	0	c	Phenylalanine, tyrosine and tryptophan biosynthesis	SBO:0000176	R01826	CD1832 also known as aroF, name changed to avoid redundancy
	ID_19	2-oxoadipate dehydrogenase complex	2oa[c] + coa[c] + nad[c] <=> gcoa[c] + co2[c] + nadh[c] + h[c]	1.8.1.4	CD0723:acoL	-1000	1000	0	c	Phenylalanine, tyrosine and tryptophan biosynthesis	SBO:0000176	R01933
	ID_576	4-hydroxyphenylacetate carboxy-lyase	4hoplac[c] => 4mpo[c] + co2[c]	4.1.1.83	hpdC:hpdB:hpdA	0	1000	0	c	Phenylalanine, tyrosine and tryptophan biosynthesis	SBO:0000176	R07312	p-hydroxyphenylacetate decarboxylase [PMID:15153112]
	ID_516	3-phosphonopyruvate carboxy-lyase	3ppyr[c] <=> ppacal[c] + co2[c]	4.1.1.82		-1000	1000	0	c	Phosphonate and phosphate metabolism	SBO:0000176	R04053
	ID_699	2-aminoethylphosphonate--pyruvate transaminase	2aepat[c] + pyr[c] <=> ppacal[c] + alaL[c]	2.6.1.37	phnXW	-1000	1000	0	c	Phosphonate and phosphate metabolism	SBO:0000176	R04152
	ID_598	2-Phosphonoacetaldehyde phosphonohydrolase	ppacal[c] + h2o[c] => aald[c] + pi[c]	3.11.1.1	phnXW	0	1000	0	c	Phosphonate and phosphate metabolism	SBO:0000176	R00747
	ID_57	phosphoenolpyruvate 2,3-phosphonomutase	pepyr[c] <=> 3ppyr[c]	5.4.2.9		-1000	1000	0	c	Phosphonate and phosphate metabolism	SBO:0000176	R00661
	ID_492	acetaldehyde:NAD+ oxidoreductase (CoA-acylating)	aald[c] + nad[c] + coa[c] <=> acoa[c] + nadh[c] + h[c]	1.2.1.10	adhE;eutE;CD2966	-1000	1000	0	c	Phosphonate and phosphate metabolism	SBO:0000176	R00228	CD2966 also known as adhE, name changed to avoid redundancy
	ID_303	Phosphonoacetate phosphonohydrolase	ppac[c] + h2o[c] <=> ac[c] + pi[c]	3.11.1.2	phnA	-1000	1000	0	c	Phosphonate and phosphate metabolism	SBO:0000176	R00318
	ID_248	phosphonate:NAD+ oxidoreductase	ppat[c] + nad[c] + h2o[c] <=> pi[c] + nadh[c] + h[c]	1.20.1.1	phnG;phnH;phnI;phnJ	-1000	1000	0	c	Phosphonate and phosphate metabolism	SBO:0000176	R05746
	ID_376	diphosphate phosphohydrolase	ppi[c] + h2o[c] <=> 2 pi[c]	3.6.1.1	ppaC	-1000	1000	0	c	Phosphonate and phosphate metabolism	SBO:0000176	R00004
	ID_241	phosphonoacetate hydrolase	ppacal[c] + nad[c] + h2o[c] <=> ppac[c] + nadh[c] + h[c]	3.11.1.2	aldH	-1000	1000	0	c	Phosphonate and phosphate metabolism	SBO:0000176	R04251
	ID_693	triphosphate phosphohydrlase	pppi[c] + h2o[c] <=> ppi[c] + pi[c]	3.6.1.25		-1000	1000	0	c	Phosphonate and phosphate metabolism	SBO:0000176	R00138
	ID_586	4-ureido-5-imidazole carboxylate amidohydrolase	4u5imzc[c] + h2o[c] <=> 4a5imzc[c] + nh3[c] + co2[c]	3.5.3.-		-1000	1000	0	c	Purine metabolism	SBO:0000176	R04857
	ID_263	ribonucleotide-reductase (ATP)	atp[c] + fmnh2[c] => datp[c] + fmn[c] + h2o[c]		nrdD	0	1000	0	c	Purine metabolism	SBO:0000176		use of generic (flavodoxin(replaced by FMN))
	ID_192	xanthosine 5'-phosphate phosphohydrolase	xmp[c] + h2o[c] => xtsn[c] + pi[c]	3.1.3.5	CD2537	0	1000	0	c	Purine metabolism	SBO:0000176	R02719
	ID_706	xanthosine ribohydrolase	xtsn[c] + h2o[c] <=> xan[c] + ribD[c]	3.2.2.1	iunH	-1000	1000	0	c	Purine metabolism	SBO:0000176	R02143
	ID_77	deoxyadenosine kinase	atp[c] + dad[c] => adp[c] + damp[c]	2.7.1.76		0	1000	0	c	Purine metabolism	SBO:0000176	R02089	from Papoutsakis (hypothetical) [PMID:18767192]
	ID_603	glycine reductase	gly[c] + pi[c] + thioredoxred[c] => ap[c] + nh3[c] + thioredoxoxi[c] + h2o[c]	1.21.4.2	grdA:grdE:grdD;grdC:grdB:grdX	0	1000	0	c	Purine metabolism	SBO:0000176	R07226	use of generic (thioredoxin)
	ID_226	deoxyinosine:phosphate alpha-D-ribosyltransferase	din[c] + pi[c] <=> drin1p[c] + hxan[c]	2.4.2.1	deoD	-1000	1000	0	c	Purine metabolism	SBO:0000176	R02748
	ID_126	GTP:pyruvate 2-O-phosphotransferase	pepyr[c] + gdp[c] => pyr[c] + gtp[c]	2.7.1.40	pykF	0	1000	0	c	Purine metabolism	SBO:0000176	R00430
	ID_26	dGTP:pyruvate 2-O-phosphotransferase	dgtp[c] + pyr[c] <=> dgdp[c] + pepyr[c]	2.7.1.40	pykF	-1000	1000	0	c	Purine metabolism	SBO:0000176	R01858
	ID_80	adenosine 5'-monophosphate phosphohydrolase	amp[c] + h2o[c] <=> adn[c] + pi[c]	3.1.3.5		-1000	1000	0	c	Purine metabolism	SBO:0000176	R00183
	ID_350	hypoxanthine:NAD+ oxidoreductase	hxan[c] + nad[c] + h2o[c] => xan[c] + nadh[c] + h[c]	1.17.1.4	xdhA1:xdhB:xdhC1:xdhD;xdhA1:pucC1:xdhC1:xdhD;xdhA1:pucC2:xdhC1:xdhD;xdhA1:xdhB:xdhC2:xdhD;xdhA1:pucC1:xdhC2:xdhD;xdhA1:pucC2:xdhC2:xdhD;xdhA1:xdhB:xdhC3:xdhD;xdhA1:pucC1:xdhC3:xdhD;xdhA1:pucC2:xdhC3:xdhD;xdhA2:xdhB:xdhC1:xdhD;xdhA2:pucC1:xdhC1:xdhD;xdhA2:pucC2:xdhC1:xdhD;xdhA2:xdhB:xdhC2:xdhD;xdhA2:pucC1:xdhC2:xdhD;xdhA2:pucC2:xdhC2:xdhD;xdhA2:xdhB:xdhC3:xdhD;xdhA2:pucC1:xdhC3:xdhD;xdhA2:pucC2:xd…	0	1000	0	c	Purine metabolism	SBO:0000176	R01768
	ID_672	ATP:dGDP phosphotransferase	dgdp[c] + atp[c] => dgtp[c] + adp[c]	2.7.4.6		0	1000	0	c	Purine metabolism	SBO:0000176	R01857
	ID_421	ADP-ribose ribophosphohydrolase	rib5p[c] + amp[c] <=> h2o[c] + adprib[c]	3.6.1.13	nudF	-1000	1000	0	c	Purine metabolism	SBO:0000176	R01054
	ID_489	4-aminoimidazole aminohydrolase	4aimz[c] + h2o[c] => 4imzo[c] + nh3[c]	3.5.4.8		0	1000	0	c	Purine metabolism	SBO:0000176	R04731
	ID_683	ATP:dGMP phosphotransferase	atp[c] + dgmp[c] => adp[c] + dgdp[c]	2.7.4.8	gmk	0	1000	0	c	Purine metabolism	SBO:0000176	R02090
	ID_451	4-ureido-5-imidazole carboxylate decarboxylase	4a5imzc[c] => 4aimz[c] + co2[c]	4.1.1.-		0	1000	0	c	Purine metabolism	SBO:0000176	R04732
	ID_275	XMP:diphosphate phosphoribosyltransferase	xan[c] + 5pr1dp[c] => xmp[c] + ppi[c]	2.4.2.22	xpt	0	1000	0	c	Purine metabolism	SBO:0000176	R02142
	ID_111	adenylate kinase	amp[c] + atp[c] => 2 adp[c]	2.7.4.3	adk	0	1000	0	c	Purine metabolism	SBO:0000176	R00127
	ID_762	ATP:deoxyguanosine 5'-phosphotransferase	dgsn[c] + atp[c] => dgmp[c] + adp[c]	2.7.1.113	gmk	0	1000	0	c	Purine metabolism	SBO:0000176	R01967
	ID_305	amidophosphoribosyltransferase	5pr1dp[c] + glnL[c] + h2o[c] => 5pra[c] + gluL[c] + ppi[c]	2.4.2.14	purF	0	1000	0	c	Purine metabolism	SBO:0000176	R01072
	ID_83	guanosine ribohydrolase	gsn[c] + h2o[c] <=> gua[c] + ribD[c]	3.2.2.1	iunH	-1000	1000	0	c	Purine metabolism	SBO:0000176	R01677
	ID_237	GDP diphosphokinase	gdp[c] + atp[c] => ppgpp[c] + amp[c]	2.7.6.5	relA	0	1000	0	c	Purine metabolism	SBO:0000176
	ID_589	5-formiminotetrahydrofolate:glycine N-formiminotransferase	fgly[c] + thf[c] => gly[c] + 5fithf[c]	2.1.2.4		0	1000	0	c	Purine metabolism	SBO:0000176	R02729
	ID_733	guanosine-3',5'-bis(diphosphate) 3'-diphosphohydrolase	ppgpp[c] + h2o[c] => gdp[c] + ppi[c]	3.1.7.2	relA;CD0345	0	1000	0	c	Purine metabolism	SBO:0000176	R00336
	ID_392	GMP:diphosphate phosphoribosyltransferase	gua[c] + 5pr1dp[c] => gmp[c] + ppi[c]	2.4.2.8	hpt;CD3231	0	1000	0	c	Purine metabolism	SBO:0000176	R01229	CD3231 also known as hpt, name changed to avoid redundancy
	ID_642	phosphoribosylformylglycinamidine cyclo-ligase	5prfgad[c] + atp[c] => 5a15primz[c] + pi[c] + adp[c]	6.3.3.1	purG	0	1000	0	c	Purine metabolism	SBO:0000176	R04208
	ID_159	Inosine:phosphate alpha-D-ribosyltransferase	ins[c] + pi[c] => hxan[c] + rib1p[c]	2.4.2.1	deoD	0	1000	0	c	Purine metabolism	SBO:0000176	R01863
	ID_632	dATP:pyruvate 2-O-phosphotransferase	datp[c] + pyr[c] <=> dadp[c] + pepyr[c]	2.7.1.40	pykF	-1000	1000	0	c	Purine metabolism	SBO:0000176	R01138
	ID_604	guanosine 5'-monophosphate phosphahydrolase	gmp[c] + h2o[c] => gsn[c] + pi[c]	3.1.3.5		0	1000	0	c	Purine metabolism	SBO:0000176	R01227
	ID_372	xanthine amidohydrolase	xan[c] + h2o[c] => 4u5imzc[c]	3.5.2.-		0	1000	0	c	Purine metabolism	SBO:0000176	R02141
	ID_406	inosine ribohydrolase	ins[c] + h2o[c] => hxan[c] + ribD[c]	3.2.2.1	iunH	0	1000	0	c	Purine metabolism	SBO:0000176	R01770
	ID_100	deoxyadenosine:phosphate alpha-D-ribosyltransferase	dad[c] + pi[c] => drin1p[c] + ade[c]	2.4.2.1	deoD	0	1000	0	c	Purine metabolism	SBO:0000176	R02557
	ID_537	deoxyadenylate kinase	atp[c] + damp[c] => adp[c] + dadp[c]	2.7.4.3	adk	0	1000	0	c	Purine metabolism	SBO:0000176	R01547	from KEGG
	ID_343	guanosine 3'-diphosphate 5'-triphosphate 5'-phosphohydrolase	pppgpp[c] + h2o[c] => ppgpp[c] + pi[c]	3.6.1.40	CD3491;CD0345	0	1000	0	c	Purine metabolism	SBO:0000176	R03409
	ID_475	deoxyadenosine deaminase	dad[c] + h2o[c] => din[c] + nh3[c]	3.5.4.4	add;CD0015	0	1000	0	c	Purine metabolism	SBO:0000176	R02556
	ID_30	2'-Deoxyadenosine 5'-monophosphate phosphohydrolase	damp[c] + h2o[c] => dad[c] + pi[c]	3.1.3.5	CD2537	0	1000	0	c	Purine metabolism	SBO:0000176	R02088
	ID_81	ATP:GMP phosphotransferase	gmp[c] + atp[c] => gdp[c] + adp[c]	2.7.4.8	gmk	0	1000	0	c	Purine metabolism	SBO:0000176	R00332
	ID_148	glycinamide ribonucleotide transformylase	5prga[c] + for[c] + atp[c] => 5prfga[c] + pi[c] + adp[c]	2.1.2.2	purN	0	1000	0	c	Purine metabolism	SBO:0000176	R06974
	ID_730	1-(5'-Phosphoribosyl)-5-amino-4-(N-succinocarboxamide)-imidazole AMP-lyase	5pr4sc5ai[c] => aimzcrnt[c] + fum[c]	4.3.2.2	CD1334	0	1000	0	c	Purine metabolism	SBO:0000176	R04559
	ID_681	Ap3A synthetase	atp[c] + adp[c] => p1p3b5adtp[c] + ppi[c]	2.7.7.14	lysS	0	1000	0	c	Purine metabolism	SBO:0000176
	ID_274	phosphoribosylformylglycinamidine synthase	5prfga[c] + glnL[c] + atp[c] + h2o[c] => 5prfgad[c] + gluL[c] + adp[c] + pi[c]	6.3.5.3	purL	0	1000	0	c	Purine metabolism	SBO:0000176	R04463
	ID_745	IMP:diphosphate phosphoribosyltransferase	hxan[c] + 5pr1dp[c] => imp[c] + ppi[c]	2.4.2.8	hpt;CD3231	0	1000	0	c	Purine metabolism	SBO:0000176	R01132	CD3231 also called hpt, name changed to avoid redundancy
	ID_95	deoxyguanosine:phosphate alpha-D-ribosyltransferase	dgsn[c] + pi[c] <=> drin1p[c] + gua[c]	2.4.2.1	deoD	-1000	1000	0	c	Purine metabolism	SBO:0000176	R01969
	ID_724	adenosine deaminase	adn[c] + h2o[c] => ins[c] + nh3[c]	3.5.4.4	add;CD0015	0	1000	0	c	Purine metabolism	SBO:0000176	R01560
	ID_666	IMP cyclohydrolase	prfaca[c] => imp[c] + h2o[c]	3.5.4.10	purH	0	1000	0	c	Purine metabolism	SBO:0000176	R01127
	ID_412	10-Formyltetrahydrofolate:5'-phosphoribosylglycinamide formyltransferase	5prga[c] + 10fthf[c] => 5prfga[c] + thf[c]	2.1.2.2	purN	0	1000	0	c	Purine metabolism	SBO:0000176	R04325
	ID_736	ATP:dADP phosphotransferase	dadp[c] + atp[c] => datp[c] + adp[c]	2.7.4.6		0	1000	0	c	Purine metabolism	SBO:0000176	R01137
	ID_423	deoxyribose-1-phosphate isomerase	drin1p[c] <=> 2drib1p[c]			-1000	1000	0	c	Purine metabolism	SBO:0000176
	ID_168	adenylosuccinate lyase (fumarate-forming)	asucc[c] => amp[c] + fum[c]	4.3.2.2	CD1334	0	1000	0	c	Purine metabolism	SBO:0000176	R01083
	ID_157	GMP synthase (glutamine-hydrolysing)	xmp[c] + glnL[c] + atp[c] + h2o[c] => gmp[c] + gluL[c] + ppi[c] + amp[c]	6.3.5.2	guaA	0	1000	0	c	Purine metabolism	SBO:0000176	R01231
	ID_183	guanine deaminase	gua[c] + h2o[c] => xan[c] + nh3[c]	3.5.4.3	guaD	0	1000	0	c	Purine metabolism	SBO:0000176	R01676
	ID_728	ribonucleoside-diphosphate reductase (ADP)	adp[c] + thioredoxred[c] <=> dadp[c] + thioredoxoxi[c] + h2o[c]	1.17.4.1	nrdE:nrdF;CD1261	-1000	1000	0	c	Purine metabolism	SBO:0000176	R02017	use of generic (thioredoxin)
	ID_682	phosphoribosylaminoimidazolecarboxamide formyltransferase	aimzcrnt[c] + 10fthf[c] => prfaca[c] + thf[c]	2.1.2.3	CD0841	0	1000	0	c	Purine metabolism	SBO:0000176	R04560
	ID_503	phosphoribosylaminoimidazolesuccinocarboxamide synthase	5a15pri4c[c] + aspL[c] + atp[c] => 5pr4sc5ai[c] + adp[c] + pi[c]	6.3.2.6	purC;CD0489	0	1000	0	c	Purine metabolism	SBO:0000176	R04591
	ID_201	P1,P3-bis(5'-adenosyl)-triphosphate adenylohydrolase	p1p3b5adtp[c] + h2o[c] => adp[c] + amp[c]	3.6.1.29		0	1000	0	c	Purine metabolism	SBO:0000176	R00187
	ID_595	adenylosuccinate synthase	imp[c] + gtp[c] + aspL[c] => asucc[c] + gdp[c] + pi[c]	6.3.4.4	purA	0	1000	0	c	Purine metabolism	SBO:0000176	R01135
	ID_63	AMP:diphosphate phosphoribosyltransferase	ade[c] + 5pr1dp[c] => amp[c] + ppi[c]	2.4.2.7	apt	0	1000	0	c	Purine metabolism	SBO:0000176	R00190
	ID_437	4-imidazolonase	4imzo[c] + h2o[c] <=> fgly[c]	3.5.2.-		-1000	1000	0	c	Purine metabolism	SBO:0000176	R04026	spontaneous
	ID_170	ribonucleotide-triphosphate reductase (GTP)	gtp[c] + fmnh2[c] => dgtp[c] + fmn[c] + h2o[c]		nrdD	0	1000	0	c	Purine metabolism	SBO:0000176		use of generic (flavodoxin(replaced by FMN))
	ID_381	ATP:GDP phosphotransferase	gdp[c] + atp[c] => gtp[c] + adp[c]	2.7.4.6		0	1000	0	c	Purine metabolism	SBO:0000176	R00330
	ID_619	xanthosine:phosphate ribosyltransferase	xtsn[c] + pi[c] => xan[c] + rib1p[c]	2.4.2.1	deoD	0	1000	0	c	Purine metabolism	SBO:0000176	R02297
	ID_282	adenosine:phosphate alpha-D-ribosyltransferase	adn[c] + pi[c] => ade[c] + rib1p[c]	2.4.2.1	deoD	0	1000	0	c	Purine metabolism	SBO:0000176	R01561
	ID_387	phosphoribosylamine-glycine ligase	5pra[c] + gly[c] + atp[c] => 5prga[c] + pi[c] + adp[c]	6.3.4.13	purD	0	1000	0	c	Purine metabolism	SBO:0000176	R04144
	ID_739	2'-Deoxyguanosine 5'-monophosphate phosphohydrolase	dgmp[c] + h2o[c] => dgsn[c] + pi[c]	3.1.3.5	CD2537	0	1000	0	c	Purine metabolism	SBO:0000176	R01968
	ID_684	guanosine:phosphate alpha-D-ribosyltransferase	gsn[c] + pi[c] => gua[c] + rib1p[c]	2.4.2.1	deoD	0	1000	0	c	Purine metabolism	SBO:0000176	R02147
	ID_118	phosphoribosylaminoimidazole carboxylase	5a15primz[c] + co2[c] <=> 5a15pri4c[c]	4.1.1.21	purE	-1000	1000	0	c	Purine metabolism	SBO:0000176	R04209
	ID_679	ATP phosphohydrolase (NGAM)	atp[c] + h2o[c] => adp[c] + pi[c]			0	1000	0	c	Purine metabolism	SBO:0000176	R00086
	ID_195	xanthosine 5'-phosphate:ammonia ligase	xmp[c] + nh3[c] + atp[c] => gmp[c] + ppi[c] + amp[c]	6.3.4.1	guaA	0	1000	0	c	Purine metabolism	SBO:0000176	R01230
	ID_703	ribonucleoside-diphosphate reductase (GDP)	gdp[c] + thioredoxred[c] => dgdp[c] + thioredoxoxi[c] + h2o[c]	1.17.4.1	nrdE:nrdF;CD1261	0	1000	0	c	Purine metabolism	SBO:0000176	R02019	use of generic (thioredoxin)
	ID_512	carbamate kinase	cbp[c] + adp[c] => nh3[c] + co2[c] + atp[c]	2.7.2.2		0	1000	0	c	Purine metabolism	SBO:0000176	R00150	Gene present in other Clostridium difficile stain
	ID_425	IMP dehydrogenase	imp[c] + nad[c] + h2o[c] => xmp[c] + nadh[c] + h[c]	1.1.1.205	guaB	0	1000	0	c	Purine metabolism	SBO:0000176	R01130
	ID_612	thioredoxin oxydation	thioredoxred[c] => thioredoxoxi[c] + 2 h[c]			0	1000	0	c	Purine metabolism	SBO:0000176		use of generic (thioredoxin) e- was changed for H+, Spontaneous
	ID_673	ATP:GTP 3'-diphosphotransferase	gtp[c] + atp[c] => pppgpp[c] + amp[c]	2.7.6.5	relA	0	1000	0	c	Purine metabolism	SBO:0000176	R00429
	ID_202	guanosine 3'-diphosphate 5'-triphosphate 3'-diphosphatase	pppgpp[c] + h2o[c] => gtp[c] + ppi[c]	3.1.7.2	relA	0	1000	0	c	Purine metabolism	SBO:0000176
	ID_655	adenosine ribohydrolase	adn[c] + h2o[c] => ade[c] + ribD[c]	3.2.2.1	iunH	0	1000	0	c	Purine metabolism	SBO:0000176	R01245
	ID_271	(S)-dihydroorotate:NAD+ oxidoreductase	dho[c] + nad[c] <=> orot[c] + nadh[c] + h[c]	1.3.1.14	pyrD:pyrK;pyrK:CD2077;pyrK:CD3179	-1000	1000	0	c	Pyrimidine metabolism	SBO:0000176	R01869	Addition based on automatic network of Clostridium difficile [PMID:24180668], CD3179 and CD2077 also known as pyrD, name changed to avoid redundancy
	ID_707	(S)-dihydroorotate:fumarate oxidoreductase	dho[c] + fum[c] <=> orot[c] + succ[c]	1.3.98.1	pyrD:pyrK;CD3179:pyrK;CD2077:pyrK	-1000	1000	0	c	Pyrimidine metabolism	SBO:0000176	R01867	from KEGG, CD3179 and CD2077 also known as pyrD, name changed to avoid redundancy
	ID_696	dCTP:cytidine 5'-phosphotransferase	dctp[c] + cytd[c] <=> dcdp[c] + cmp[c]	2.7.1.48	CD0557	-1000	1000	0	c	Pyrimidine metabolism	SBO:0000176	R02371
	ID_62	ATP:dUMP phosphotransferase	atp[c] + dump[c] => adp[c] + dudp[c]	2.7.4.9	CD3350	0	1000	0	c	Pyrimidine metabolism	SBO:0000176	R02098
	ID_460	ribonucleotide-triphosphate reductase (UTP)	utp[c] + fmnh2[c] => dutp[c] + fmn[c] + h2o[c]		nrdD	0	1000	0	c	Pyrimidine metabolism	SBO:0000176		use of generic (flavodoxin(replaced by FMN))
	ID_486	3-ureido-isobutyrate amidohydrolase	3uib[c] + h2o[c] => 3a2mp[c] + nh3[c] + co2[c]	3.5.1.6	CD0487	0	1000	0	c	Pyrimidine metabolism	SBO:0000176	R04666
	ID_277	ribonucleotide-diphosphate reductase (UDP)	udp[c] + thioredoxred[c] => dudp[c] + thioredoxoxi[c] + h2o[c]	1.17.4.1	nrdE:nrdF;CD1261	0	1000	0	c	Pyrimidine metabolism	SBO:0000176	R02018	use of generic (thioredoxin)
	ID_1	phosphoenolpyruvate kinase (IDP)	pepyr[c] + idp[c] => pyr[c] + itp[c]	2.7.1.40	pykF	0	1000	0	c	Pyrimidine metabolism	SBO:0000176	R00724
	ID_87	ATP:CMP phosphotransferase	cmp[c] + atp[c] => cdp[c] + adp[c]	2.7.4.25, 2.7.4.14	cmk	0	1000	0	c	Pyrimidine metabolism	SBO:0000176	R00512
	ID_715	UTP:uridine 5'-phosphotransferase	utp[c] + uri[c] <=> udp[c] + uri5p[c]	2.7.1.48	CD0557	-1000	1000	0	c	Pyrimidine metabolism	SBO:0000176	R00967
	ID_327	dATP:cytidine 5'-phosphotransferase	datp[c] + cytd[c] <=> dadp[c] + cmp[c]	2.7.1.48	CD0557	-1000	1000	0	c	Pyrimidine metabolism	SBO:0000176	R01548
	ID_593	orotate phosphoribosyltransferase	5pr1dp[c] + orot[c] => orot5p[c] + ppi[c]	2.4.2.10	pyrE	0	1000	0	c	Pyrimidine metabolism	SBO:0000176	R01870
	ID_582	phosphoenolpyruvate kinase (CDP)	pepyr[c] + cdp[c] => pyr[c] + ctp[c]	2.7.1.40	pykF	0	1000	0	c	Pyrimidine metabolism	SBO:0000176	R00572
	ID_97	ribonucleotide-diphosphate reductase (CDP)	cdp[c] + thioredoxred[c] => dcdp[c] + thioredoxoxi[c] + h2o[c]	1.17.4.1	nrdE:nrdF;CD1261	0	1000	0	c	Pyrimidine metabolism	SBO:0000176	R02024	use of generic (thioredoxin)
	ID_8	UTP diphosphohydrolase	utp[c] + 2 h2o[c] => uri5p[c] + 2 pi[c]	3.6.1.5		0	1000	0	c	Pyrimidine metabolism	SBO:0000176
	ID_641	dCTP:uridine 5'-phosphotransferase	dctp[c] + uri[c] <=> dcdp[c] + uri5p[c]	2.7.1.48	CD0557	-1000	1000	0	c	Pyrimidine metabolism	SBO:0000176	R02327
	ID_600	dGTP:cytidine 5'-phosphotransferase	dgtp[c] + cytd[c] <=> dgdp[c] + cmp[c]	2.7.1.48	CD0557	-1000	1000	0	c	Pyrimidine metabolism	SBO:0000176	R02091
	ID_206	ATP:cytidine 5'-phosphotransferase	cytd[c] + atp[c] => cmp[c] + adp[c]	2.7.1.48		0	1000	0	c	Pyrimidine metabolism	SBO:0000176	R00513
	ID_102	5,6-Dihydrouracil amidohydrolase	56dhura[c] + h2o[c] => 3uprop[c]	3.5.2.2	CD2083;CD3178	0	1000	0	c	Pyrimidine metabolism	SBO:0000176	R02269
	ID_69	dCTP deaminase	dctp[c] + h2o[c] => dutp[c] + nh3[c]	3.5.4.13	CD3477	0	1000	0	c	Pyrimidine metabolism	SBO:0000176	R02325
	ID_13	nucleoside-phosphate kinase	uri5p[c] + atp[c] => udp[c] + adp[c]	2.7.4.22	pyrH	0	1000	0	c	Pyrimidine metabolism	SBO:0000176	R00158
	ID_216	aspartate carbamoyltransferase	cbp[c] + aspL[c] => casp[c] + pi[c]	2.1.3.2	carB	0	1000	0	c	Pyrimidine metabolism	SBO:0000176	R01397
	ID_363	thymidine phosphorylase	thymd[c] + pi[c] <=> drin1p[c] + thym[c]	2.4.2.4	pdp	-1000	1000	0	c	Pyrimidine metabolism	SBO:0000176	R01570	pdp identified as deoC in some databases
	ID_628	CTP phosphohydrolase	ctp[c] + h2o[c] => cdp[c] + pi[c]	3.6.1.15		0	1000	0	c	Pyrimidine metabolism	SBO:0000176	R00569
	ID_614	uridine:phosphate alpha-D-ribosyltransferase	uri[c] + pi[c] => ura[c] + rib1p[c]	2.4.2.3	pdp	0	1000	0	c	Pyrimidine metabolism	SBO:0000176	R01876	pdp identified as deoA in some databases
	ID_511	5,6-dihydrouracil:NADP+ oxidoreductase	ura[c] + nadph[c] + h[c] => 56dhura[c] + nadp[c]	1.3.1.2		0	1000	0	c	Pyrimidine metabolism	SBO:0000176	R00978
	ID_579	cytosine deaminase	csn[c] + h2o[c] => ura[c] + nh3[c]	3.5.4.1	CD0015	0	1000	0	c	Pyrimidine metabolism	SBO:0000176	R00974
	ID_144	CTP synthase	utp[c] + glnL[c] + atp[c] + h2o[c] => ctp[c] + gluL[c] + pi[c] + adp[c]	6.3.4.2		0	1000	0	c	Pyrimidine metabolism	SBO:0000176	R00573	Gene pyrG present in other strain of Clsotridium difficile
	ID_677	(S)-dihydroorotate:quinone oxidoreductase	dho[c] + uqnn8[c] => orot[c] + uqnl8[c]	1.3.5.2	pyrD:pyrK;pyrK:CD2077;pyrK:CD3179	0	1000	0	c	Pyrimidine metabolism	SBO:0000176	R01868	used generic (ubiquinone, ubiquinol(replaced by ubiquinone-8 and ubiquinol-8)), CD3179 and CD2077 also called pyrD, name changed to avoid redundancy
	ID_505	ATP:uridine 5'-phosphotransferase	uri[c] + atp[c] => uri5p[c] + adp[c]	2.7.1.48	CD0557	0	1000	0	c	Pyrimidine metabolism	SBO:0000176	R00964
	ID_289	carbamoyl-phosphate synthase (glutamine-hydrolysing) (part 1)	hco3[c] + h[c] + glnL[c] + h2o[c] + 2 atp[c] => cbp[c] + gluL[c] + pi[c] + 2 adp[c]	6.3.5.5	carB:carA;carB1:carB2:carA;carB:pyrAA2;carB1:carB2:pyrAA2	0	1000	0	c	Pyrimidine metabolism	SBO:0000176	R00575	carA also known as pyrAA1, pyrAA2 also known as carA
	ID_74	thymidine kinase	thymd[c] + atp[c] => dtmp[c] + adp[c]	2.7.1.21		0	1000	0	c	Pyrimidine metabolism	SBO:0000176	R01567
	ID_54	hydantoinase	56dhthy[c] + h2o[c] => 3uib[c]	3.5.2.2	CD2083;CD3178	0	1000	0	c	Pyrimidine metabolism	SBO:0000176	R03055	H+ rm (3-ureido-isobutyrate) Stochio
	ID_661	nucleoside-diphosphate kinase (dTDP)	dtdp[c] + atp[c] => dttp[c] + adp[c]	2.7.4.6		0	1000	0	c	Pyrimidine metabolism	SBO:0000176	R02093
	ID_299	GTP:cytidine 5'-phosphotransferase	cytd[c] + gtp[c] => cmp[c] + gdp[c]	2.7.1.48		0	1000	0	c	Pyrimidine metabolism	SBO:0000176	R00517
	ID_448	nucleoside-diphosphate kinase (dCDP)	dcdp[c] + atp[c] => dctp[c] + adp[c]	2.7.4.6		0	1000	0	c	Pyrimidine metabolism	SBO:0000176	R02326
	ID_38	5,10-methylenetetrahydrofolate,NADPH:dUMP C-methyltransferase	dump[c] + 510mlethf[c] + nadph[c] + h[c] => dtmp[c] + thf[c] + nadp[c]	2.1.1.148	thyX	0	1000	0	c	Pyrimidine metabolism	SBO:0000176	R06613
	ID_377	GTP:uridine 5'-phosphotransferase	uri[c] + gtp[c] => uri5p[c] + gdp[c]	2.7.1.48		0	1000	0	c	Pyrimidine metabolism	SBO:0000176	R00968
	ID_608	pyrimidine-nucleoside phosphorylase	cytd[c] + pi[c] <=> csn[c] + rib1p[c]	2.4.2.2	pdp	-1000	1000	0	c	Pyrimidine metabolism	SBO:0000176	R02296	pdp also known as deoA in metabolic database
	ID_690	nucleoside-diphosphate kinase (CDP)	cdp[c] + atp[c] => ctp[c] + adp[c]	2.7.4.6		0	1000	0	c	Pyrimidine metabolism	SBO:0000176	R00570
	ID_213	deoxyuridine:phosphate ribosyltransferase	duri[c] + pi[c] => drin1p[c] + ura[c]	2.4.2.23	pdp	0	1000	0	c	Pyrimidine metabolism	SBO:0000176	R02484	pdp also known as deoA in metabolic database
	ID_371	dihydroorotase	casp[c] => dho[c] + h2o[c]	3.5.2.3	pyrC;CD3643	0	1000	0	c	Pyrimidine metabolism	SBO:0000176	R01993
	ID_695	CTP diphosphohydrolase (diphosphate-forming)	ctp[c] + 2 h2o[c] <=> cmp[c] + 2 pi[c]	3.6.1.5		-1000	1000	0	c	Pyrimidine metabolism	SBO:0000176	R00515
	ID_547	dTTP:uridine 5'-phosphotransferase	dttp[c] + uri[c] <=> dtdp[c] + uri5p[c]	2.7.1.48	CD0557	-1000	1000	0	c	Pyrimidine metabolism	SBO:0000176	R02097
	ID_182	deoxycytidine aminohydrolase	dcyt[c] + h2o[c] => duri[c] + nh3[c]	3.5.4.14	CD3477	0	1000	0	c	Pyrimidine metabolism	SBO:0000176	R02485
	ID_653	ITP:cytidine 5'-phosphotransferase	itp[c] + cytd[c] <=> idp[c] + cmp[c]	2.7.1.48	CD0557	-1000	1000	0	c	Pyrimidine metabolism	SBO:0000176	R00962
	ID_122	UDP phosphohydrolase	udp[c] + h2o[c] <=> uri5p[c] + pi[c]	3.6.1.6		-1000	1000	0	c	Pyrimidine metabolism	SBO:0000176	R00155
	ID_334	nucleoside-diphosphate kinase (UDP)	udp[c] + atp[c] => utp[c] + adp[c]	2.7.4.6		0	1000	0	c	Pyrimidine metabolism	SBO:0000176	R00156	No nucleoside-diphosphate kinase identified in Clostridium difficile strain 630
	ID_65	2'-Deoxycytidine 5'-monophosphate phosphohydrolase	dcmp[c] + h2o[c] <=> dcyt[c] + pi[c]	3.1.3.5		-1000	1000	0	c	Pyrimidine metabolism	SBO:0000176	R01664
	ID_590	nucleoside-triphosphate diphosphatase	dutp[c] + h2o[c] => dump[c] + ppi[c]	3.6.1.23	dut	0	1000	0	c	Pyrimidine metabolism	SBO:0000176	R02100
	ID_522	N-carbamoyl-beta-alanine amidohydrolase	3uprop[c] + h2o[c] => alaB[c] + nh3[c] + co2[c]	3.5.1.6	CD0487	0	1000	0	c	Pyrimidine metabolism	SBO:0000176	R00905
	ID_133	carbamoyl-phosphate synthase (glutamine-hydrolysing) (part 2)	2 atp[c] + hco3[c] + h[c] + nh3[c] => 2 adp[c] + pi[c] + cbp[c]	6.3.5.5	carB:carA;carB1:carB2:carA;carB:pyrAA2;carB1:carB2:pyrAA2	0	1000	0	c	Pyrimidine metabolism	SBO:0000176	R07641	carA also known as pyrAA1, pyrAA2 also known as carA
	ID_5	dTMP kinase	dtmp[c] + atp[c] => dtdp[c] + adp[c]	2.7.4.9	CD3550	0	1000	0	c	Pyrimidine metabolism	SBO:0000176	R02094
	ID_517	CDP phosphohydrolase	cdp[c] + h2o[c] <=> cmp[c] + pi[c]	3.6.1.6		-1000	1000	0	c	Pyrimidine metabolism	SBO:0000176	R00514
	ID_667	ITP:uridine 5'-phosphotransferase	itp[c] + uri[c] <=> idp[c] + uri5p[c]	2.7.1.48	CD0557	-1000	1000	0	c	Pyrimidine metabolism	SBO:0000176	R00970
	ID_441	UTP:cytidine 5'-phosphotransferase Formate acetyltransferase-glycine dihydroflavodoxin:S-adenosyl-L-methionine oxidoreductase (S-adenosyl-L-methionine cleaving)	utp[c] + cytd[c] <=> udp[c] + cmp[c]	2.7.1.48	CD0557	-1000	1000	0	c	Pyrimidine metabolism	SBO:0000176	R00516
	ID_407	phosphoenolpyruvate kinase (UDP)	pepyr[c] + udp[c] => pyr[c] + utp[c]	2.7.1.40	pykF	0	1000	0	c	Pyrimidine metabolism	SBO:0000176	R00659
	ID_239	dUTP:uridine 5'-phosphotransferase	dutp[c] + uri[c] <=> dudp[c] + uri5p[c]	2.7.1.48	CD0557	-1000	1000	0	c	Pyrimidine metabolism	SBO:0000176	R02332
	ID_137	ribonucleotide-triphosphate reductase (CTP)	ctp[c] + fmnh2[c] => dctp[c] + fmn[c] + h2o[c]		nrdD	0	1000	0	c	Pyrimidine metabolism	SBO:0000176		use of generic (flavodoxin(replaced by FMN))
	ID_117	uracil phosphoribosyltransferase	ura[c] + 5pr1dp[c] => uri5p[c] + ppi[c]	2.4.2.9	pyrR;upp	0	1000	0	c	Pyrimidine metabolism	SBO:0000176	R00966
	ID_29	thymidylate synthase	510mlethf[c] + dump[c] <=> 78dhfmg[c] + dtmp[c]	2.1.1.45		-1000	1000	0	c	Pyrimidine metabolism	SBO:0000176	R02101
	ID_447	orotidine-5'-phosphate decarboxylase	orot5p[c] => uri5p[c] + co2[c]	4.1.1.23	pyrF	0	1000	0	c	Pyrimidine metabolism	SBO:0000176	R00965
	ID_734	5,6-dihydrothymine:NADP+ oxidoreductase	thym[c] + nadph[c] + h[c] => 56dhthy[c] + nadp[c]	1.3.1.2		0	1000	0	c	Pyrimidine metabolism	SBO:0000176	R01415
	ID_348	dUTP:cytidine 5'-phosphotransferase	dutp[c] + cytd[c] <=> dudp[c] + cmp[c]	2.7.1.48	CD0557	-1000	1000	0	c	Pyrimidine metabolism	SBO:0000176	R02372
	ID_413	dATP:uridine 5'-phosphotransferase	datp[c] + uri[c] <=> dadp[c] + uri5p[c]	2.7.1.48	CD0557	-1000	1000	0	c	Pyrimidine metabolism	SBO:0000176	R01549
	ID_269	ATP:dCMP phosphotransferase	dcmp[c] + atp[c] => dcdp[c] + adp[c]	2.7.4.25, 2.7.4.14	cmk	0	1000	0	c	Pyrimidine metabolism	SBO:0000176	R01665
	ID_16	UTP phosphohydrolase	utp[c] + h2o[c] <=> udp[c] + pi[c]	3.6.1.15		-1000	1000	0	c	Pyrimidine metabolism	SBO:0000176	R00159
	ID_261	dCMP deaminase	dcmp[c] + h2o[c] => dump[c] + nh3[c]	3.5.4.12	CD3477;CD1899	0	1000	0	c	Pyrimidine metabolism	SBO:0000176	R01663
	ID_534	thioredoxin-disulfide reductase	thioredoxoxi[c] + nadph[c] + h[c] => thioredoxred[c] + nadp[c]	1.8.1.9	trxB1;trxB2;trxB3	0	1000	0	c	Pyrimidine metabolism	SBO:0000176	R02016	use of generic (thioredoxin)
	ID_718	pseudouridine-5'-phosphate glycosidase	psuri5p[c] + h2o[c] => ura[c] + rib5p[c]	4.2.1.70	truA1;CD1060;rluB;CD2596;rluA	0	1000	0	c	Pyrimidine metabolism	SBO:0000176	R01055
	ID_40	cytidine aminohydrolase	uri[c] + nh3[c] <=> cytd[c] + h2o[c]	3.5.4.5	cdd	-1000	1000	0	c	Pyrimidine metabolism	SBO:0000176	R01878
	ID_528	uridine ribohydrolase	uri[c] + h2o[c] <=> ura[c] + ribD[c]	3.2.2.3		-1000	1000	0	c	Pyrimidine metabolism	SBO:0000176	R01080
	ID_601	ATP:dUTP phosphotransferase	dudp[c] + atp[c] => dutp[c] + adp[c]	2.7.4.6		0	1000	0	c	Pyrimidine metabolism	SBO:0000176	R02331
	ID_750	Thymidylate 5'-phosphohydrolase	dtmp[c] + h2o[c] => thymd[c] + pi[c]	3.1.3.35		0	1000	0	c	Pyrimidine metabolism	SBO:0000176	R01569	Needed for thymidine synthesis
	ID_442	dGTP:uridine 5'-phosphotransferase	dgtp[c] + uri[c] <=> dgdp[c] + uri5p[c]	2.7.1.48	CD0557	-1000	1000	0	c	Pyrimidine metabolism	SBO:0000176	R01880
	ID_432	dTTP:cytidine 5'-phosphotransferase	dttp[c] + cytd[c] <=> dtdp[c] + cmp[c]	2.7.1.48	CD0557	-1000	1000	0	c	Pyrimidine metabolism	SBO:0000176	R02096	from KEGG
	ID_153	acetyl-CoA carboxylase	atp[c] + acoa[c] + hco3[c] + h[c] => adp[c] + pi[c] + malcoa[c]	6.4.1.2	accA:accD:accB:accC	0	1000	0	c	Pyruvate metabolism	SBO:0000176	R00742
	ID_474	V-type sodium ATP synthase	na[e] + adp[c] + pi[c] => na[c] + atp[c] + h2o[c]	3.6.3.15	ntpD:ntpB:ntpA:ntpC:ntpE:ntpF:ntpK	0	1000	0	e	Pyruvate metabolism	SBO:0000185		CD2955, also know as atpB name changed to avoid redundancy
	ID_565	oxaloacetate carboxy-lyase	oxac[c] <=> pyr[c] + co2[c]	1.1.1.38 / 1.1.1.40 / 4.1.1.3	CD1005	-1000	1000	0	c	Pyruvate metabolism	SBO:0000176	R00217
	ID_32	pyruvate:NAD+ 2-oxidoreductase	pyr[c] + nad[c] + coa[c] => acoa[c] + nadh[c] + co2[c] + h[c]	1.2.4.1, 1.8.1.4, 2.3.1.12	CD0723:acoA:acoB	0	1000	0	c	Pyruvate metabolism	SBO:0000176	R00209	acoA and acoB have a role in the regulation of the enzyme
	ID_35	(S)-lactaldehyde dehydrogenase	laldS[c] + nad[c] + h2o[c] <=> nadh[c] + h[c] + lacS[c]	1.2.1.22	aldH	-1000	1000	0	c	Pyruvate metabolism	SBO:0000176	R02260
	ID_49	ATP synthase	adp[c] + pi[c] + 3 h[e] => atp[c] + h2o[c] + 3 h[c]	3.6.3.14	atpA:atpB:atpF:atpH:atpG:atpD:atpC:atpI:atpZ;atpA:atpB:atpF:atpH:atpG:atpD:atpE:atpI:atpZ	0	1000	0	e	Pyruvate metabolism	SBO:0000185	R00086	atpC also known as ntpC
	ID_44	lactate:ubiquinone-8 2-oxidoreductase	lacR[c] + uqnn8[c] => uqnl8[c] + pyr[c]	1.1.-.-		0	1000	0	c	Pyruvate metabolism	SBO:0000176		use of generic (electron-transfer-related quinone and quinol)
	ID_322	lactate racemase	lacS[c] <=> lacR[c]	5.1.2.1		-1000	1000	0	c	Pyruvate metabolism	SBO:0000176	R01450
	ID_280	acetate kinase	ap[c] + adp[c] <=> ac[c] + atp[c]	2.7.2.1	ackA	-1000	1000	0	c	Pyruvate metabolism	SBO:0000176	R00315
	ID_188	ATP:pyruvate,phosphate phosphotransferase	atp[c] + pyr[c] + pi[c] => amp[c] + pepyr[c] + ppi[c]	2.7.9.1	ppdK	0	1000	0	c	Pyruvate metabolism	SBO:0000176	R00206
	ID_163	oxaloacetate:phosphate carboxy-lyase	oxac[c] + pi[c] <=> pepyr[c] + hco3[c] + h[c]	4.1.1.31		-1000	1000	0	c	Pyruvate metabolism	SBO:0000176	R00345
	ID_563	pyruvate, water dikinase	pyr[c] + atp[c] + h2o[c] => pepyr[c] + amp[c] + pi[c]	2.7.9.2	CD0582	0	1000	0	c	Pyruvate metabolism	SBO:0000176	R00199
	ID_186	(R)-3-amino-2-methylpropanoate:pyruvate aminotransferase	3a2mp[c] + pyr[c] <=> alaL[c] + 2m3op[c]	2.6.1.40		-1000	1000	0	c	Pyruvate metabolism	SBO:0000176	R02050	needed for thymine degradation
	ID_458	D-lactate dehydrogenase	pyr[c] + nadh[c] + h[c] => lacR[c] + nad[c]	1.1.1.28	ldhA	0	1000	0	c	Pyruvate metabolism	SBO:0000176	R00704
	ID_394	methylglyoxalase	mthgxl[c] + gth[c] => lacgth[c]	4.4.1.5	gloA;CD1945;CD0671;CD0451	0	1000	0	c	Pyruvate metabolism	SBO:0000176	R02530
	ID_177	pyruvaldehyde:NAD+ oxidoreductase	mthgxl[c] + nad[c] + h2o[c] => pyr[c] + nadh[c] + h[c]	1.2.1.3	aldH	0	1000	0	c	Pyruvate metabolism	SBO:0000176	R00203
	ID_89	acetyl:succinate CoA-transferase	acoa[c] + succ[c] => ac[c] + succoa[c]		cat1	0	1000	0	c	Pyruvate metabolism	SBO:0000176
	ID_105	S-lactoyl-glutathione hydrolase	lacgth[c] + h2o[c] => lacR[c] + gth[c]	3.1.2.6	CD2742	0	1000	0	c	Pyruvate metabolism	SBO:0000176	R01736	CD2742 added by homolog
	ID_306	acetoacetate decarboxylase	aac[c] => at[c] + co2[c]	4.1.1.4		0	1000	0	c	Pyruvate metabolism	SBO:0000176	R01366	Spontaneous
	ID_246	fumarate reductase	fum[c] + mql[c] => mqn[c] + succ[c]	1.3.5.4		0	1000	0	c	Pyruvate metabolism	SBO:0000176	R09490	use of generic (menaquinol and menaquinone)
	ID_291	malate dehydrogenase (oxaloacetate-decarboxylating) (NAD+)	malS[c] + nad[c] => pyr[c] + nadh[c] + co2[c] + h[c]	1.1.1.38	CD1005	0	1000	0	c	Pyruvate metabolism	SBO:0000176	R00214
	ID_716	methylglyoxal synthase	dhap[c] <=> mthgxl[c] + pi[c]	4.2.3.3	mgsA	-1000	1000	0	c	Pyruvate metabolism	SBO:0000176	R01016
	ID_36	pyruvate formate-lyase	pyr[c] + coa[c] => acoa[c] + for[c]	2.3.1.54	plfB;pflD;CD3282	0	1000	0	c	Pyruvate metabolism	SBO:0000176	R00212	CD3282 is also known as pflD name change to avoid redundancy
	ID_710	(R)-2-hydroxy-acid:acceptor 2-oxidoreductase	lacR[c] + elecacceptoxi[c] <=> pyr[c] + elecacceptred[c]	1.1.99.6	CD3310	-1000	1000	0	c	Pyruvate metabolism	SBO:0000176	R00297
	ID_234	3-mercaptopyruvate:cyanide sulfurtransferase	hcy[c] + 3mpyr[c] <=> pyr[c] + tcy[c]	2.8.1.2	sseA	-1000	1000	0	c	Pyruvate metabolism	SBO:0000176	R03106
	ID_643	lactate:menaquinone 2-oxidoreductase	lacR[c] + mqn[c] => mql[c] + pyr[c]	1.1.-.-		0	1000	0	c	Pyruvate metabolism	SBO:0000176		use of generic (electron-transfer-related quinone and quinol)
	ID_702	FMN adenylyltransferase	fmn[c] + atp[c] => fad[c] + ppi[c]	2.7.7.2		0	1000	0	c	Riboflavin metabolism	SBO:0000176	R00161
	ID_459	FMNH2:NAD+ oxidoreductase	fmnh2[c] + nad[c] <=> fmn[c] + nadh[c] + h[c]	1.5.1.41	CD2121;CD2396	-1000	1000	0	c	Riboflavin metabolism	SBO:0000176	R05705
	ID_692	FMNH2:NADP+ oxidoreductase	fmnh2[c] + nadp[c] <=> fmn[c] + nadph[c] + h[c]	1.5.1.38	CD1807;CD1674	-1000	1000	0	c	Riboflavin metabolism	SBO:0000176	R05706
	ID_162	riboflavin kinase	ribflv[c] + atp[c] => fmn[c] + adp[c]	2.7.1.26	ribC	0	1000	0	c	Riboflavin metabolism	SBO:0000176	R00549
	ID_257	D-ribulose 5-phosphate formate-lyase	rl5p[c] => 1dgtl4p[c] + for[c]	4.1.99.12	ribA	0	1000	0	c	Riboflavin metabolism	SBO:0000176	R07281
	ID_375	5-amino-6-(5-phosphoribitylamino)uracil phosphatase	5a65praura[c] + h2o[c] => 5a6raura[c] + pi[c]	3.1.3.-		0	1000	0	c	Riboflavin metabolism	SBO:0000176	R07280
	ID_356	GTP cyclohydrolase II	gtp[c] + 3 h2o[c] => 25da65prap[c] + for[c] + ppi[c]	3.5.4.25	ribA	0	1000	0	c	Riboflavin metabolism	SBO:0000176	R00425
	ID_599	5-amino-6-(D-ribitylamino)uracil butanedionetransferase	1dgtl4p[c] + 5a6raura[c] => 67dm81rlum[c] + pi[c] + 2 h2o[c]	2.5.1.78	ribH	0	1000	0	c	Riboflavin metabolism	SBO:0000176	R04457
	ID_250	5-amino-6-(5-phosphoribosylamino)uracil:NADP+ 1'-oxidoreductase	25da65prap[c] + h2o[c] <=> 5a65prsaura[c] + nh3[c]	3.5.4.26	ribD	-1000	1000	0	c	Riboflavin metabolism	SBO:0000176	R03459
	ID_279	5-amino-6-(5-phosphoribosylamino)uracil reductase	5a65prsaura[c] + nadph[c] + h[c] => 5a65praura[c] + nadp[c]	1.1.1.193	ribD	0	1000	0	c	Riboflavin metabolism	SBO:0000176	R03458
	ID_110	riboflavin synthase	2 67dm81rlum[c] => ribflv[c] + 5a6raura[c]	2.5.1.9	ribH:ribE	0	1000	0	c	Riboflavin metabolism	SBO:0000176	R00066
	Sec_na	Secretion Na+	na[e] => na[b]			0	1000	0	b	Secretion	SBO:0000185
	Sec_glyo	Secretion glycerol	glyo[e] => glyo[b]			0	1000	0	b	Secretion	SBO:0000185
	Sec_tmam	Secretion trimethylamine	tmam[e] => tmam[b]			0	1000	0	b	Secretion	SBO:0000185
	Sec_ribflv	Secretion riboflavin	ribflv[e] => ribflv[b]			0	1000	0	b	Secretion	SBO:0000185
	Sec_dcyt	Secretion deoxycytidine	dcyt[e] => dcyt[b]			0	1000	0	b	Secretion	SBO:0000185
	Sec_aga	Secretion N-acetyl-beta-D-glucosamine	aga[e] => aga[b]			0	1000	0	b	Secretion	SBO:0000185
	Sec_h	Secretion H+	h[e] => h[b]			0	1000	0	b	Secretion	SBO:0000185
	Sec_2mbut	Secretion 2-Methylbutyric acid	2mbut[e] => 2mbut[b]			0	1000	0	b	Secretion	SBO:0000185
	Sec_co2	Secretion CO2	co2[e] => co2[b]			0	1000	0	b	Secretion	SBO:0000185
	Sec_cdpg	Secretion CDP-glycerol	cdpg[e] => cdpg[b]			0	1000	0	b	Secretion	SBO:0000185
	Sec_udpagaepyr	Secretion UDP-N-acetylglucosamine-enolpyruvate	udpagaepyr[e] => udpagaepyr[b]			0	1000	0	b	Secretion	SBO:0000185
	Sec_cobalt	Secretion Co2+	cobalt[e] => cobalt[b]			0	1000	0	b	Secretion	SBO:0000185
	Sec_gtol	Secretion galactitol	gtol[e] => gtol[b]			0	1000	0	b	Secretion	SBO:0000185
	Sec_2dh3dg	Secretion 2-dehydro-3-deoxy-D-gluconate	2dh3dg[e] => 2dh3dg[b]			0	1000	0	b	Secretion	SBO:0000185
	Sec_no2	Secretion nitrite	no2[e] => no2[b]			0	1000	0	b	Secretion	SBO:0000185
	Sec_gly	Secretion glycine	gly[e] => gly[b]			0	1000	0	b	Secretion	SBO:0000185
	Sec_sucr	Secretion sucrose	sucr[e] => sucr[b]			0	1000	0	b	Secretion	SBO:0000185
	Sec_eto	Secretion ethanol	eto[e] => eto[b]			0	1000	0	b	Secretion	SBO:0000185
	Sec_g3p	Secretion sn-glycerol-3-phosphate	g3p[e] => g3p[b]			0	1000	0	b	Secretion	SBO:0000185
	Sec_lysL	Secretion L-lysine	lysL[e] => lysL[b]			0	1000	0	b	Secretion	SBO:0000185
	Sec_proL	Secretion L-proline	proL[e] => proL[b]			0	1000	0	b	Secretion	SBO:0000185
	Sec_csn	Secretion cytosine	csn[e] => csn[b]			0	1000	0	b	Secretion	SBO:0000185
	Sec_ribD	Secretion D-ribose	ribD[e] => ribD[b]			0	1000	0	b	Secretion	SBO:0000185
	Sec_valL	Secretion L-valine	valL[e] => valL[b]			0	1000	0	b	Secretion	SBO:0000185
	Sec_dachi	Secretion diacetylchitobiose	dachi[e] => dachi[b]			0	1000	0	b	Secretion	SBO:0000185
	Sec_4abz	Secretion 4-aminobenzoate	4abz[e] => 4abz[b]			0	1000	0	b	Secretion	SBO:0000185
	Sec_ac	Secretion acetate	ac[e] => ac[b]			0	1000	0	b	Secretion	SBO:0000185
	Sec_ival	Secretion Isovalerate	ival[e] => ival[b]			0	1000	0	b	Secretion	SBO:0000185
	Sec_ca2	Secretion Ca2+	ca2[e] => ca2[b]			0	1000	0	b	Secretion	SBO:0000185
	Sec_hxan	Secretion hypoxanthine	hxan[e] => hxan[b]			0	1000	0	b	Secretion	SBO:0000185
	Sec_metL	Secretion L-methionine	metL[e] => metL[b]			0	1000	0	b	Secretion	SBO:0000185
	Sec_trpL	Secretion L-tryptophan	trpL[e] => trpL[b]			0	1000	0	b	Secretion	SBO:0000185
	Sec_actid	Secretion Acetamide	actid[e] => actid[b]			0	1000	0	b	Secretion	SBO:0000185
	Sec_arab	Secretion L-arabinose	arab[e] => arab[b]			0	1000	0	b	Secretion	SBO:0000185
	Sec_glcn	Secretion D-gluconate	glcn[e] => glcn[b]			0	1000	0	b	Secretion	SBO:0000185
	Sec_alaL	Secretion L-alanine	alaL[e] => alaL[b]			0	1000	0	b	Secretion	SBO:0000185
	Sec_leuL	Secretion L-leucine	leuL[e] => leuL[b]			0	1000	0	b	Secretion	SBO:0000185
	Sec_4s45dhp23do	Secretion (4S)-4,5-dihydroxypentan-2,3-dione	4s45dhp23do[e] => 4s45dhp23do[b]			0	1000	0	b	Secretion	SBO:0000185
	Sec_uri	Secretion uridine	uri[e] => uri[b]			0	1000	0	b	Secretion	SBO:0000185
	Sec_2o6pamg2d	Secretion 2-O-(6-phospho-alpha-D-mannosyl)-D-glycerate	2o6pamg2d[e] => 2o6pamg2d[b]			0	1000	0	b	Secretion	SBO:0000185
	Sec_adn	Secretion adenosine	adn[e] => adn[b]			0	1000	0	b	Secretion	SBO:0000185
	Sec_ileL	Secretion L-isoleucine	ileL[e] => ileL[b]			0	1000	0	b	Secretion	SBO:0000185
	Sec_dethio	Secretion dethiobiotin	dethio[e] => dethio[b]			0	1000	0	b	Secretion	SBO:0000185
	Sec_nac	Secretion nicotinate	nac[e] => nac[b]			0	1000	0	b	Secretion	SBO:0000185
	Sec_glnL	Secretion L-glutamine	glnL[e] => glnL[b]			0	1000	0	b	Secretion	SBO:0000185
	Sec_escul	Secretion esculin	escul[e] => escul[b]			0	1000	0	b	Secretion	SBO:0000185
	Sec_metD	Secretion D-methionine	metD[e] => metD[b]			0	1000	0	b	Secretion	SBO:0000185
	Sec_spmd	Secretion spermidine	spmd[e] => spmd[b]			0	1000	0	b	Secretion	SBO:0000185
	Sec_xan	Secretion xanthine	xan[e] => xan[b]			0	1000	0	b	Secretion	SBO:0000185
	Sec_ptrc	Secretion putrescine	ptrc[e] => ptrc[b]			0	1000	0	b	Secretion	SBO:0000185
	Sec_thymd	Secretion thymidine	thymd[e] => thymd[b]			0	1000	0	b	Secretion	SBO:0000185
	Sec_nh3	Secretion ammonia	nh3[e] => nh3[b]			0	1000	0	b	Secretion	SBO:0000185
	Sec_fru	Secretion D-fructose	fru[e] => fru[b]			0	1000	0	b	Secretion	SBO:0000185
	Sec_thm	Secretion thiamin	thm[e] => thm[b]			0	1000	0	b	Secretion	SBO:0000185
	Sec_c1ala	Secretion cob(I)alamin	c1ala[e] => c1ala[b]			0	1000	0	b	Secretion	SBO:0000185
	Sec_for	Secretion formate	for[e] => for[b]			0	1000	0	b	Secretion	SBO:0000185
	Sec_fe2	Secretion Fe2+	fe2[e] => fe2[b]			0	1000	0	b	Secretion	SBO:0000185
	Sec_so3	Secretion sulfite	so3[e] => so3[b]			0	1000	0	b	Secretion	SBO:0000185
	Sec_4abg	Secretion 4-aminobenzoate-glutamate	4abg[e] => 4abg[b]			0	1000	0	b	Secretion	SBO:0000185
	Sec_fuc	Secretion L-fuculose	fuc[e] => fuc[b]			0	1000	0	b	Secretion	SBO:0000185
	Sec_chol	Secretion choline	chol[e] => chol[b]			0	1000	0	b	Secretion	SBO:0000185
	Sec_malS	Secretion (S)-malate	malS[e] => malS[b]			0	1000	0	b	Secretion	SBO:0000185
	Sec_chor	Secretion chorismate	chor[e] => chor[b]			0	1000	0	b	Secretion	SBO:0000185
	Sec_hco3	Secretion bicarbonate	hco3[e] => hco3[b]			0	1000	0	b	Secretion	SBO:0000185
	Sec_malt	Secretion maltose	malt[e] => malt[b]			0	1000	0	b	Secretion	SBO:0000185
	Sec_ppat	Secretion phosphonate	ppat[e] => ppat[b]			0	1000	0	b	Secretion	SBO:0000185
	Sec_h2	Secretion H2	h2[e] => h2[b]			0	1000	0	b	Secretion	SBO:0000185
	Sec_bio	Secretion biotin	bio[e] => bio[b]			0	1000	0	b	Secretion	SBO:0000185
	Sec_xyld	Secretion D-xylose	xyld[e] => xyld[b]			0	1000	0	b	Secretion	SBO:0000185
	Sec_pntoR	Secretion (R)-pantothenate	pntoR[e] => pntoR[b]			0	1000	0	b	Secretion	SBO:0000185
	Ex_23dhbz	Secretion of 2,3-dihydroxybenzoate	23dhbz[e] => 23dhbz[b]			0	1000	0	b	Secretion	SBO:0000185
	Sec_thrL	Secretion L-threonine	thrL[e] => thrL[b]			0	1000	0	b	Secretion	SBO:0000185
	Sec_etoa	Secretion ethanolamine	etoa[e] => etoa[b]			0	1000	0	b	Secretion	SBO:0000185
	Sec_dad	Secretion deoxyadenosine	dad[e] => dad[b]			0	1000	0	b	Secretion	SBO:0000185
	Sec_isobuta	Secretion isobutyric acid	isobuta[e] => isobuta[b]			0	1000	0	b	Secretion	SBO:0000185
	Sec_glyb	Secretion glycine betaine	glyb[e] => glyb[b]			0	1000	0	b	Secretion	SBO:0000185
	Sec_5apn	Secretion 5-aminopentanoate	5apn[e] => 5apn[b]			0	1000	0	b	Secretion	SBO:0000185
	Sec_adman	Secretion alpha-D-mannose	adman[e] => adman[b]			0	1000	0	b	Secretion	SBO:0000185
	Sec_2aepat	Secretion (2-aminoethyl)phosphonate	2aepat[e] => 2aepat[b]			0	1000	0	b	Secretion	SBO:0000185
	Sec_gluL	Secretion L-glutamate	gluL[e] => gluL[b]			0	1000	0	b	Secretion	SBO:0000185
	Sec_aspL	Secretion L-aspartate	aspL[e] => aspL[b]			0	1000	0	b	Secretion	SBO:0000185
	Sec_cysL	Secretion L-cysteine	cysL[e] => cysL[b]			0	1000	0	b	Secretion	SBO:0000185
	Sec_escut	Secretion esculetin	escut[e] => escut[b]			0	1000	0	b	Secretion	SBO:0000185
	Sec_acnam	Secretion N-acetylneuraminate	acnam[e] => acnam[b]			0	1000	0	b	Secretion	SBO:0000185
	Sec_ura	Secretion uracil	ura[e] => ura[b]			0	1000	0	b	Secretion	SBO:0000185
	Sec_tyrL	Secretion L-tyrosine	tyrL[e] => tyrL[b]			0	1000	0	b	Secretion	SBO:0000185
	Sec_hoam	Secretion Hydroxylamine	hoam[e] => hoam[b]			0	1000	0	b	Secretion	SBO:0000185
	Sec_mevR	Secretion (R)-mevalonate	mevR[e] => mevR[b]			0	1000	0	b	Secretion	SBO:0000185
	Sec_pi	Secretion phosphate	pi[e] => pi[b]			0	1000	0	b	Secretion	SBO:0000185
	Sec_raf	Secretion raffinose	raf[e] => raf[b]			0	1000	0	b	Secretion	SBO:0000185
	Sec_h2o	Secretion H2O	h2o[e] => h2o[b]			0	1000	0	b	Secretion	SBO:0000185
	Sec_his	Secretion L-histidine	his[e] => his[b]			0	1000	0	b	Secretion	SBO:0000185
	Sec_zn2	Secretion Zn2+	zn2[e] => zn2[b]			0	1000	0	b	Secretion	SBO:0000185
	Sec_mg2	Secretion Mg2+	mg2[e] => mg2[b]			0	1000	0	b	Secretion	SBO:0000185
	Sec_4mpo	Secretion 4-methylphenol	4mpo[e] => 4mpo[b]			0	1000	0	b	Secretion	SBO:0000185
	Sec_k	Secretion K+	k[e] => k[b]			0	1000	0	b	Secretion	SBO:0000185
	Sec_argL	Secretion L-arginine	argL[e] => argL[b]			0	1000	0	b	Secretion	SBO:0000185
	Sec_mnl	Secretion mannitol	mnl[e] => mnl[b]			0	1000	0	b	Secretion	SBO:0000185
	Sec_gal	Secretion beta-D-galactose	gal[e] => gal[b]			0	1000	0	b	Secretion	SBO:0000185
	Sec_no3	Secretion nitrate	no3[e] => no3[b]			0	1000	0	b	Secretion	SBO:0000185
	Sec_tgt	Secretion tagatose	tgt[e] => tgt[b]			0	1000	0	b	Secretion	SBO:0000185
	Sec_tre	Secretion trehalose	tre[e] => tre[b]			0	1000	0	b	Secretion	SBO:0000185
	Sec_ins	Secretion inosine	ins[e] => ins[b]			0	1000	0	b	Secretion	SBO:0000185
	Sec_at	Secretion acetone	at[e] => at[b]			0	1000	0	b	Secretion	SBO:0000185
	Sec_pheL	Secretion L-phenylalanine	pheL[e] => pheL[b]			0	1000	0	b	Secretion	SBO:0000185
	Sec_23diap	Secretion 2,3-diaminopropanoate	23diap[e] => 23diap[b]			0	1000	0	b	Secretion	SBO:0000185
	Sec_ncam	Secretion nicotinamide	ncam[e] => ncam[b]			0	1000	0	b	Secretion	SBO:0000185
	Sec_glc	Secretion beta-D-glucose	glc[e] => glc[b]			0	1000	0	b	Secretion	SBO:0000185
	Sec_pyin	Secretion pyridoxine	pyin[e] => pyin[b]			0	1000	0	b	Secretion	SBO:0000185
	Sec_celb	Secretion cellobiose	celb[e] => celb[b]			0	1000	0	b	Secretion	SBO:0000185
	Sec_ibtol	Secretion isobutanol	ibtol[e] => ibtol[b]			0	1000	0	b	Secretion	SBO:0000185
	Sec_asnL	Secretion L-asparagine	asnL[e] => asnL[b]			0	1000	0	b	Secretion	SBO:0000185
	Sec_isocap	Secretion Isocaproate	isocap[e] => isocap[b]			0	1000	0	b	Secretion	SBO:0000185
	Sec_sor	Secretion D-sorbitol	sor[e] => sor[b]			0	1000	0	b	Secretion	SBO:0000185
	Sec_serL	Secretion L-serine	serL[e] => serL[b]			0	1000	0	b	Secretion	SBO:0000185
	Sec_glcAD	Secretion alpha-D-glucose	glcAD[e] => glcAD[b]			0	1000	0	b	Secretion	SBO:0000185
	ID_744	ADP-glucose Glucose-1-phosphohydrolase	adpglu[c] + h2o[c] => amp[c] + glc1pA[c]	3.6.1.21	CD1765	0	1000	0	c	Starch and sucrose metabolism	SBO:0000176	R00951
	ID_422	beta-fructofuranosidase	sucr6p[c] + h2o[c] => fruf[c] + glc6p[c]	3.2.1.26	sacA	0	1000	0	c	Starch and sucrose metabolism	SBO:0000176	R03921
	ID_488	cellobiose glucohydrolase	celb[c] + h2o[c] <=> 2 glc[c]	3.2.1.21	CD0818	-1000	1000	0	c	Starch and sucrose metabolism	SBO:0000176	R00026
	ID_258	ATP:alpha-D-glucose-1-phosphate adenylyltransferase	atp[c] + glc1pA[c] => ppi[c] + adpglu[c]	2.7.7.27	glgC	0	1000	0	c	Starch and sucrose metabolism	SBO:0000176	R00948
	ID_93	alpha-glucosidase	sucr[c] + h2o[c] => fru[c] + glc[c]	3.2.1.26	sacA	0	1000	0	c	Starch and sucrose metabolism	SBO:0000176	R00802
	ID_646	diacetylchitobiose-6-phosphate hydrolase	dachi6p[c] + h2o[c] + 2 h[c] => aga[c] + aga6p[c]		celG	0	1000	0	c	Starch and sucrose metabolism	SBO:0000176
	Trans_raf	Raffinose transport	raf[e] + atp[c] + h2o[c] => adp[c] + raf[c] + pi[c]	3.6.3.18		0	1000	0	e	Starch and sucrose metabolism	SBO:0000185
	ID_450	6-phospho-beta-glucosidase	celb6p[c] + h2o[c] => glc[c] + glc6p[c]	3.2.1.86	bglA;celF;bglA1;ascB1;bglA2;ascB2;bglA3;CD3130	0	1000	0	c	Starch and sucrose metabolism	SBO:0000176	R00839
	ID_509	Esculin hydrolase	escul[c] + h2o[c] <=> glc[c] + escut[c]	2.4.1.-		-1000	1000	0	c	Starch and sucrose metabolism	SBO:0000176
	ID_308	maltose-6'-phosphate glucosidase	h2o[c] + malt6p[c] <=> glc[c] + glc6p[c]	3.2.1.122	glvG;CD0864;CD3060;CD3130	-1000	1000	0	c	Starch and sucrose metabolism	SBO:0000176	R00838
	ID_45	glucose-6-phosphate:NADP+ 1-oxidoreductase	glc6p[c] + nadp[c] => 6pg15l[c] + nadph[c] + h[c]	1.1.1.49		0	1000	0	c	Starch and sucrose metabolism	SBO:0000176	R00835
	ID_408	Raffinose galactohydrolase	raf[c] + h2o[c] => galA[c] + sucr[c]	3.2.1.22		0	1000	0	c	Starch and sucrose metabolism	SBO:0000176	R01103	Degradation of raffinose in Clostridium difficile [PMID:933146]
	ID_373	beta-phosphoglucomutase	glc1p[c] => glc6p[c]	5.4.2.6	pgmB;CD3128	0	1000	0	c	Starch and sucrose metabolism	SBO:0000176	R02728	CD3128 also known as pgmB, naame changed to avoid redundancy
	ID_573	alpha,alpha-phosphotrehalase	tre6p[c] + h2o[c] => glc[c] + glc6p[c]	3.2.1.93	treA	0	1000	0	c	Starch and sucrose metabolism	SBO:0000176	R00837
	ID_315	maltose phosphorylase	malt[c] + pi[c] => glc1p[c] + glc[c]	2.4.1.8	mapA	0	1000	0	c	Starch and sucrose metabolism	SBO:0000176	R01555
	ID_314	D-proline reductase	proD[c] + nadh[c] + h[c] => 5apn[c] + nad[c]	1.21.4.1	prdA:prdB;prdF:prdE:prdD	0	1000	0	c	Stickland Reaction	SBO:0000176		5-aminopentanoate is an end product of fermentation, Stickland reaction [PMID: 17041035]
	ID_321	Isobutyric acid phosphotransferase	isobutp[c] + adp[c] => isobuta[c] + atp[c]			0	1000	0	c	Stickland reaction	SBO:0000176		Stickland reaction [PMID:6791576]
	ID_146	2-methylbutanoyl phosphate transferase	2mbutp[c] + adp[c] => atp[c] + 2mbut[c]			0	1000	0	c	Stickland reaction	SBO:0000176		Stickland reaction [PMID:6791576]
	ID_114	betaine reductase	ap[c] + tmam[c] + thioredoxoxi[c] + h2o[c] <=> glyb[c] + thioredoxred[c] + pi[c]	1.21.4.4	grdB:grdC:grdX;grdD:grdA:grdX	-1000	1000	0	c	Stickland reaction	SBO:0000176	R07228	Stickland Reaction [PMID:6791576]
	ID_4	phosphate isopentyltransferase	ivalcoa[c] + pi[c] => coa[c] + isop[c]	2.3.1.19	ptb	0	1000	0	c	Stickland reaction	SBO:0000176		Stickland Reaction [PMID:6791576]
	ID_71	D-Alanine:2-oxoglutarate aminotransferase	alaD[c] + 2oglut[c] <=> pyr[c] + gluD[c]	2.6.1.21	scrK	-1000	1000	0	c	Stickland reaction	SBO:0000176	R01148	Stickland reaction [PMID:6791576]
	ID_352	phosphate isobutanoyltransferase	isobutcoa[c] + pi[c] => isobutp[c] + coa[c]	2.3.1.19	ptb	0	1000	0	c	Stickland reaction	SBO:0000176		Stickland reaction [PMID:6791576]
	ID_178	(S)-3-methyl-2-oxopentanoate:NAD+ 2-oxidoreductase (CoA-methylbutanoylating)	s3m2op[c] + coa[c] + nad[c] => 2mbcoa[c] + co2[c] + nadh[c] + h[c]	1.2.1.25		0	1000	0	c	Stickland reaction	SBO:0000176	R03171	Stickland reaction [PMID:6791576]
	ID_366	isopentanoylphosphate phosphotransferase	isop[c] + adp[c] <=> ival[c] + atp[c]	2.7.2.14		-1000	1000	0	c	Stickland reaction	SBO:0000176		Stickland reaction [PMID 6791576]
	ID_709	isoleucine dehydrogenase	ileL[c] + 2oglut[c] => s3m2op[c] + gluL[c]	1.4.1.9		0	1000	0	c	Stickland reaction	SBO:0000176	R02199	Stickland reaction [PMID:6791576]
	ID_518	2-methylbutanoyl CoA transferase	2mbcoa[c] + pi[c] => 2mbutp[c] + coa[c]			0	1000	0	c	Stickland reaction	SBO:0000176		Stickland Reaction [PMID 6791576]
	ID_323	4-methyl-2-oxopentanoate:NAD+ oxidoreductase (CoA-mehtylpropanoylating)	4m2op[c] + coa[c] + nad[c] => ivalcoa[c] + co2[c] + nadh[c] + h[c]	1.2.1.25		0	1000	0	c	Stickland reaction	SBO:0000176	R01651	Stickland reaction [PMID:6791576]
	ID_247	3-methyl-2-oxobutanoate dehydrogenase (ferredoxin)	2oiv[c] + feroxoxi[c] + coa[c] <=> isobutcoa[c] + co2[c] + feroxred[c]	1.2.7.7	CD0116	-1000	1000	0	c	Stickland reaction	SBO:0000176	R07160	Stickland Reaction [PMID:6791576]
	ID_719	hydrogen-sulfide:NAD+ oxidoreductase	so3[c] + 3 nadh[c] + 3 h[c] => h2s[c] + 3 nad[c] + 3 h2o[c]	1.8.1.2	CD2431;asrA:asrB:asrC	0	1000	0	c	Sulfite metabolism	SBO:0000176	R10146
	ID_158	Hydrogen-sulfide:ferredoxin oxidoreductase	h2s[c] + 6 feroxoxi[c] + 3 h2o[c] <=> so3[c] + 6 feroxred[c] + 6 h[c]	1.8.7.1	CD2431	-1000	1000	0	c	Sulfite metabolism	SBO:0000176
	ID_510	3-mercaptopyruvate sulfurtransferase	3mpyr[c] + so3[c] <=> tsul[c] + pyr[c] + h[c]	2.8.1.2	CD0121;sseA	-1000	1000	0	c	Sulfite metabolism	SBO:0000176	R03105
	ID_584	sulfite reduction	so3[c] + 6 h[c] => h2s[c] + 3 h2o[c]			0	1000	0	c	Sulfite metabolism	SBO:0000176		Spontaneous
	ID_355	thiosulfate sulfurtransferase	tsul[c] + hcy[c] + h[c] => tcy[c] + so3[c]	2.8.1.1	CD0121;sseA	0	1000	0	c	Sulfite metabolism	SBO:0000176	R01931	KEGG uses cyanide instead of hydrogen cyanide
	ID_141	hydrogen-sulfide:NADP+ oxidoreductase	so3[c] + 3 nadph[c] + 3 h[c] => h2s[c] + 3 nadp[c] + 3 h2o[c]	1.8.1.2	CD2431;asrA:asrB:asrC	0	1000	0	c	Sulfite metabolism	SBO:0000176	R00858
	ID_266	Adenosine 3',5'-bisphosphate 3'-phosphohydrolase	pap[c] + h2o[c] => amp[c] + pi[c]	3.1.3.7		0	1000	0	c	Sulfite metabolism	SBO:0000176	R00188
	ID_485	trans-hexaprenyltranstransferase	hexdp[c] + ipdp[c] => hepdp[c] + ppi[c]	2.5.1.30		0	1000	0	c	Teichoic acid biosynthesis	SBO:0000176	R05612	from Papoutsakis (hypothetical) [PMID:18767192]
	ID_630	Lipoteichoic acid biosynthesis	ptg[c] + gpgl[c] + alaD[c] <=> lpteichoic[c]			-1000	1000	0	c	Teichoic acid biosynthesis	SBO:0000176		from Papoutsakis (hypothetical) [PMID:18767192]
	ID_607	N-acetylglucosaminyldiphosphoundecaprenol N-acetyl-beta-D-mannosaminyltransferase	udpagapp[c] + udpama[c] => abdmagdpu[c] + udp[c]	2.4.1.187		0	1000	0	c	Teichoic acid biosynthesis	SBO:0000176	R05566
	ID_324	UDP-N-acetyl-D-glucosamine:undecaprenyl-phosphate N-acetyl-D-glucosamine phosphotransferase	udpaga[c] + udpcpp[c] => udpagapp[c] + uri5p[c]	2.7.8.33		0	1000	0	c	Teichoic acid biosynthesis	SBO:0000176	R08856
	ID_200	lysyltransferase	ptg[c] + lysL[c] <=> 3pt13lg[c] + h2o[c]	2.3.2.3		-1000	1000	0	c	Teichoic acid biosynthesis	SBO:0000176		from Papoutsakis (hypothetical) [PMID:18767192]
	ID_59	CDPglycerol:poly(glycerophosphate) glycerophosphotransferase	abdmagdpu[c] + cdpg[c] => teichoic[c] + cmp[c]	2.7.8.-	CD0244	0	1000	0	c	Teichoic acid biosynthesis	SBO:0000176	R04042
	ID_617	geranyltranstransferase	grdp[c] + ipdp[c] => fardp[c] + ppi[c]	2.5.1.10	ispA	0	1000	0	c	Terpenoid backbone biosynthesis	SBO:0000176	R02003
	ID_292	4-hydroxy-3-methylbut-2-enyl diphosphate reductase	1h2m2b4dp[c] + nadph[c] + h[c] => ipdp[c] + nadp[c] + h2o[c]	1.17.1.2	ispH	0	1000	0	c	Terpenoid backbone biosynthesis	SBO:0000176	R05884
	ID_640	dimethylallyl diphosphate:NADP+ oxidoreductase	1h2m2b4dp[c] + nadph[c] + h[c] => dmadp[c] + nadp[c] + h2o[c]	1.17.1.2	ispH	0	1000	0	c	Terpenoid backbone biosynthesis	SBO:0000176	R07219
	ID_187	(R)-mevalonate:NAD+ oxidoreductase	mevR[c] + coa[c] + 2 nad[c] => 3h3mgcoa[c] + 2 h[c] + 2 nadh[c]	1.1.1.88		0	1000	0	c	Terpenoid backbone biosynthesis	SBO:0000176	R02081
	ID_749	4-(cytidine 5'-diphospho)-2-C-methyl-D-erythritol kinase	4cyt5dp2me[c] + atp[c] => 2p4c5dp2me[c] + adp[c]	2.7.1.148	ispE	0	1000	0	c	Terpenoid backbone biosynthesis	SBO:0000176	R05634	ipk also known as ispE
	ID_645	2-C-methyl-D-erythritol 4-phosphate cytidylyltransferase	2me4p[c] + ctp[c] => 4cyt5dp2me[c] + ppi[c]	2.7.7.60	ispD	0	1000	0	c	Terpenoid backbone biosynthesis	SBO:0000176	R05633
	ID_705	2-C-methyl-D-erythritol-2,4-cyclodiphosphate:reduced ferredoxin oxidase	2me24cdp[c] + 2 feroxred[c] + 2 h[c] => 1h2m2b4dp[c] + 2 feroxoxi[c] + h2o[c]	1.17.7.1	ispG	0	1000	0	c	Terpenoid backbone biosynthesis	SBO:0000176	R08689	use of generic (ferredoxin)
	ID_637	1-deoxy-D-xylulose-5-phosphate reductoisomerase	1dxyl5p[c] + nadph[c] + h[c] => 2me4p[c] + nadp[c]	1.1.1.267	dxr	0	1000	0	c	Terpenoid backbone biosynthesis	SBO:0000176	R05688
	ID_150	(2E,6E)-farnesyl-diphosphate:isopentenyl-diphosphate cistransferase	fardp[c] + 8 ipdp[c] => udcpdp[c] + 8 ppi[c]	2.5.1.31	uppS;CD2762	0	1000	0	c	Terpenoid backbone biosynthesis	SBO:0000176	R06447	CD2762 also known as uppS, name changed to avoid redundancy
	ID_70	farnesyltranstransferase	fardp[c] + ipdp[c] => ppi[c] + grgrdp[c]	2.5.1.29	ispA	0	1000	0	c	Terpenoid backbone biosynthesis	SBO:0000176	R02061
	ID_431	dimethylallyltranstransferase	dmadp[c] + ipdp[c] => grdp[c] + ppi[c]	2.5.1.1	ispA	0	1000	0	c	Terpenoid backbone biosynthesis	SBO:0000176	R01658
	ID_639	undecaprenyl-diphosphate phosphohydrolase	udcpdp[c] + h2o[c] <=> udpcpp[c] + pi[c]	3.6.1.27	bacA1;bacA2	-1000	1000	0	c	Terpenoid backbone biosynthesis	SBO:0000176	R05627
	ID_403	geranylgeranyl-diphosphate:isopentenyl-diphosphate transtransferase	grgrdp[c] + ipdp[c] => pendp[c] + ppi[c]	2.5.1.81	ispA	0	1000	0	c	Terpenoid backbone biosynthesis	SBO:0000176	R07475	from Papoutsakis (hypothetical) [PMID:18767192]
	ID_24	hydroxymethylglutaryl-CoA lyase	3h3mgcoa[c] => aac[c] + acoa[c]	4.1.3.4	CD0797	0	1000	0	c	Terpenoid backbone biosynthesis	SBO:0000176	R01360
	ID_587	isopentenyl-diphosphate delta-isomerase	dmadp[c] <=> ipdp[c]	5.3.3.2	CD2377	-1000	1000	0	c	Terpenoid backbone biosynthesis	SBO:0000176	R01123
	ID_46	isopentenyl-diphosphate:NAD+ oxidoreductase	1h2m2b4dp[c] + nadh[c] + h[c] => ipdp[c] + nad[c] + h2o[c]	1.17.1.2	ispH	0	1000	0	c	Terpenoid backbone biosynthesis	SBO:0000176	R08209
	ID_17	2-C-methyl-D-erythritol 2,4-cyclodiphosphate synthase	2p4c5dp2me[c] => 2me24cdp[c] + cmp[c]	4.6.1.12	ispF	0	1000	0	c	Terpenoid backbone biosynthesis	SBO:0000176	R05637
	ID_351	dimethylallyl diphosphate:NAD+ oxidoreductase	1h2m2b4dp[c] + nadh[c] + h[c] => dmadp[c] + nad[c] + h2o[c]	1.17.1.2	ispH	0	1000	0	c	Terpenoid backbone biosynthesis	SBO:0000176	R08210
	ID_689	trans-pentaprenyltranstransferase	pendp[c] + ipdp[c] => hexdp[c] + ppi[c]	2.5.1.83		0	1000	0	c	Terpenoid backbone biosynthesis	SBO:0000176	R05613	from Papoutsakis (hypothetical) [PMID:18767192]
	ID_720	L-tyrosine 4-methylphenol-lyase (2-iminoacetate-forming)	tyrL[c] + amet[c] + elecacceptred[c] <=> 2iac[c] + metL[c] + 5doadn[c] + 4mpo[c] + elecacceptoxi[c]	4.1.99.19	thiH;CD2156	-1000	1000	0	c	Thiamine metabolism	SBO:0000176	R10246	use of generic (electron acceptor), CD2156 is also known as thiH, name changed to avoid redundancy
	ID_468	xylulose-5-phosphate : thiamin diphosphate glycolaldehydetransferase	xyl5p[c] + thmdp[c] <=> dhettp[c] + glyald3p[c] + h[c]	2.2.1.1	tkt;tkt';CD3460;CD3459	-1000	1000	0	c	Thiamine metabolism	SBO:0000176	R06861	CD3460 also known as tkt and CD3459 also known as tkt', names changed to avoid redundancy
	ID_225	ATP:4-methyl-5-(beta-hydroxyethyl)thiazole 2-phosphotransferase	4m5het[c] + atp[c] => 4m52poet[c] + adp[c]	2.7.1.50	thiM;CD2156	0	1000	0	c	Thiamine metabolism	SBO:0000176	R04448	thiK also known as thiM
	ID_214	thiamine-phosphate diphosphorylase	4a2m5dpmp[c] + 4m52poet[c] + h[c] => thmp[c] + ppi[c]	2.5.1.3	thiE1;thiE2	0	1000	0	c	Thiamine metabolism	SBO:0000176	R03223
	ID_636	phosphomethylpyrimidine synthase (2'deoxyadenosine)	5a15primz[c] + amet[c] => 4a2m5pmp[c] + co[c] + for[c] + metL[c] + dad[c]	4.1.99.17	thiC	0	1000	0	c	Thiamine metabolism	SBO:0000176
	ID_668	Phosphomethylpyrimidine synthase (5'deoxyadenosine)	5a15primz[c] + amet[c] => 4a2m5pmp[c] + co[c] + for[c] + metL[c] + 5doadn[c]	4.1.99.17	thiC	0	1000	0	c	Thiamine metabolism	SBO:0000176
	ID_238	1-methylthio-xylulose 5-phosphate sulfo-lyase	mthx5p[c] + 2 h[c] => 1dxyl5p[c] + ch4s[c]	4.4.1.-		0	1000	0	c	Thiamine metabolism	SBO:0000176
	ID_264	phosphomethylpyrimidine kinase	4a2m5pmp[c] + atp[c] => 4a2m5dpmp[c] + adp[c]	2.7.4.7	thiD	0	1000	0	c	Thiamine metabolism	SBO:0000176	R04509
	ID_228	sedoheptulose-7-phosphate : thiamin diphosphate glycolaldehydetransferase	shl7p[c] + thmdp[c] <=> dhettp[c] + rib5p[c] + h[c]	2.2.1.1	tkt;tkt';CD3460;CD3459	-1000	1000	0	c	Thiamine metabolism	SBO:0000176	R06863	CD3460 also knwon as tkt and CD3459 also known as tkt', names changed to avoid redundancy
	ID_15	2,3-diaminopropanoate ammonia-lyase (adding water; pyruvate-forming)	23diap[c] + h2o[c] <=> pyr[c] + 2 nh3[c]	4.3.1.15	dpaL1;dpaL2	-1000	1000	0	c	Thiamine metabolism	SBO:0000176	R00195
	ID_478	1-deoxy-D-xylulose-5-phosphate synthase	glyald3p[c] + pyr[c] => 1dxyl5p[c] + co2[c]	2.2.1.7	dxs	0	1000	0	c	Thiamine metabolism	SBO:0000176	R05636
	ID_581	ATP:thiamine phosphotransferase	thm[c] + atp[c] => thmp[c] + adp[c]	2.7.1.89		0	1000	0	c	Thiamine metabolism	SBO:0000176	R02134
	ID_210	4-methyl-5-(beta-hydroxyethyl)thiazole Biosynthesis	pyr[c] + glyald3p[c] + gly[c] + cysL[c] => 4m5het[c] + alaL[c] + 2 h2o[c] + 2 co2[c] + pi[c]		thiF:thiS:thiG:thiH:thiI;thiF:thiS:thiG:CD2156:thiI	0	1000	0	c	Thiamine metabolism	SBO:0000176	R02721	Thiamin metabolism [PMID: 10508664], manually equilibrated, CD2156 also known as thiH, name changed to avoid redundancy
	ID_388	thiamine diphosphokinase	atp[c] + thm[c] => amp[c] + thmdp[c]	2.7.6.2	CD2574	0	1000	0	c	Thiamine metabolism	SBO:0000176	R00619
	ID_389	thiamine-phosphate kinase	thmp[c] + atp[c] => thmdp[c] + adp[c]	2.7.4.16		0	1000	0	c	Thiamine metabolism	SBO:0000176	R00617
	Trans_mevR	(R)-mevalonate transport	mevR[e] <=> mevR[c]			-1000	1000	0	e	Transport of unknown mechanism	SBO:0000185		mevalonate has a degradation pathway
	Trans_xyld	D-xylose import	xyld[e] => xyld[c]		xynA:xynB:xynC:xynD;CD0034	0	1000	0	e	Transport of unknown mechanism	SBO:0000185		PTS transport according to Transport DB
	Trans_isobuta	Isobutyric acid transport	isobuta[c] => isobuta[e]			0	1000	0	e	Transport of unknown mechanism	SBO:0000185		Stickland reaction [PMID:6791576], isobutyric acid is an end product of fermentation
	Trans_fe	Ferrous iron transport	fe2[e] => fe2[c]		feoA1;feoA2;feoA3;feoB1;feoB2;feoB3;CD1477;CD0902;CD1831;CD2122;CD2832;CD3270;CD3520	0	1000	0	e	Transport of unknown mechanism	SBO:0000185		Various iron source can be utilized by the bacteria [PMID:22554901]
	Trans_ival	Isovalerate transport	ival[c] => ival[e]			0	1000	0	e	Transport of unknown mechanism	SBO:0000185		Stickland reaction [PMID:6791576], Isovalerate is an end-product of fermentation
	Trans_4s45dhp23do	(4S)-4,5-dihydroxypentan-2,3-dione transporter	4s45dhp23do[c] => 4s45dhp23do[e]			0	1000	0	e	Transport of unknown mechanism	SBO:0000185		(4S)-4,5-dihydroxypentan-2,3-dione used only in signalisation (quorum sensing) [PMID: 23175653]
	Trans_h	H+ Transport	h[e] <=> h[c]			-1000	1000	0	e	Transport of unknown mechanism	SBO:0000185
	Trans_23dhbz	2,3-dihydroxybenzoate Transporter	23dhbz[c] => 23dhbz[e]			0	1000	0	e	Transport of unknown mechanism	SBO:0000185		Used as siderophore once conjugate with amino-acids [PMID:21166461]
	Trans_hoam	Hydroxylamine transporter	hoam[e] => hoam[c]			0	1000	0	e	Transport of unknown mechanism	SBO:0000185		Potentially toxic molecule that could be salvaged and utilize for growth
	Trans_escul	Esculin transport	escul[e] => escul[c]			0	1000	0	e	Transport of unknown mechanism	SBO:0000185
	Trans_23diap	2,3-diaminopropanoate transporter	23diap[e] => 23diap[c]			0	1000	0	e	Transport of unknown mechanism	SBO:0000185		Quorum sensing molecule
	Trans_pyin	Pyridoxine Transport	pyin[e] <=> pyin[c]			-1000	1000	0	e	Transport of unknown mechanism	SBO:0000185
	Trans_escut	Esculetin transport	escut[c] => escut[e]			0	1000	0	e	Transport of unknown mechanism	SBO:0000185		Esculin used as carbon source [PMID:933146]
	Trans_2aepat	(2-aminoethyl)phosphonate transporter	2aepat[e] => 2aepat[c]			0	1000	0	e	Transport of unknown mechanism	SBO:0000185
	Trans_bio	Biotin transport	bio[e] => bio[c]		bioY	0	1000	0	e	Transport of unknown mechanism	SBO:0000185
	Trans_pntoR	(R)-pantothenate transport	pntoR[e] <=> pntoR[c]			-1000	1000	0	e	Transport of unknown mechanism	SBO:0000185
	Trans_cdpg	CDP-glycerol:poly(glycerophosphate) glycerophosphotransferase	cdpg[e] => cdpg[c]		CD0244	0	1000	0	e	Transport of unknown mechanism	SBO:0000185
	Trans_ibtol	isobutanol transport	ibtol[c] => ibtol[e]			0	1000	0	e	Transport of unknown mechanism	SBO:0000185
	Trans_cobalt2	cobalt transporter	cobalt[e] => cobalt[c]		CD0902;CD1831;CD2122;CD2832;CD3520	0	1000	0	e	Transport of unknown mechanism	SBO:0000185
	Trans_glyo	glycerol transport	glyo[e] <=> glyo[c]			-1000	1000	0	e	Transport of unknown mechanism	SBO:0000185
	Trans_2mbut	2-Methylbutyric acid transport	2mbut[c] => 2mbut[e]			0	1000	0	e	Transport of unknown mechanism	SBO:0000185		Stickland reaction [PMID 6791576], 2-Methylbutyric acid is an end product of fermentation
	Trans_actid	Acetamide transport	actid[c] => actid[e]			0	1000	0	e	Transport of unknown mechanism	SBO:0000185
	Trans_nac	nicotinate transporter	nac[e] => nac[c]		CD2256	0	1000	0	e	Transport of unknown mechanism	SBO:0000185		NAD metabolism in closely related bacteria [PMID:18276644]
	Trans_etoa	ethanolamine transporter	etoa[e] => etoa[c]		eutH;CD0742	0	1000	0	e	Transport of unknown mechanism	SBO:0000185
	Trans_5apn	5-aminopentanoate transport	5apn[c] => 5apn[e]			0	1000	0	e	Transport of unknown mechanism	SBO:0000185		5-aminopentanoate is an end-product of degradation
	Trans_dethio	dethiobiotin transport	dethio[e] => dethio[c]			0	1000	0	e	Transport of unknown mechanism	SBO:0000185
	Trans_thm	thiamin transport	thm[e] <=> thm[c]			-1000	1000	0	e	Transport of unknown mechanism	SBO:0000185		needed to import thiamin
	Trans_4abz	p-Aminobenzoic acid transport	4abz[e] => 4abz[c]			0	1000	0	e	Transport of unknown mechanism	SBO:0000185
	Trans_4mpo	4-methylphenol	4mpo[c] => 4mpo[e]			0	1000	0	e	Transport of unknown mechanism	SBO:0000185		Stickland reaction [PMID:6791576], End product of stickland fementation
	Trans_pi3	phosphate passive transporter	pi[e] <=> pi[c]			-1000	1000	0	e	Transport of unknown mechanism	SBO:0000185
	Trans_isocap	Isocaproate transport	isocap[c] => isocap[e]			0	1000	0	e	Transport of unknown mechanism	SBO:0000185		Isocaproate is an end product of fermentation
	Trans_nh	ammonia transport	nh3[e] <=> nh3[c]			-1000	1000	0	e	Transport of unknown mechanism	SBO:0000185
	Trans_ncam	nicotinamide transport	ncam[e] => ncam[c]			0	1000	0	e	Transport of unknown mechanism	SBO:0000185
	Trans_tmam	trimethylamine transport	tmam[e] <=> tmam[c]			-1000	1000	0	e	Transport of unknown mechanism	SBO:0000185		Stickland reaction [PMID:6791576], production in C. sporogenes (PMID:16346196)
	ID_284	naphthoate synthase	2sucbzcoa[c] <=> 14dh2no[c] + coa[c]	4.1.3.36	crt1	-1000	1000	0	c	Ubiquinone and other terpenoid-quinone biosynthesis	SBO:0000176	R04150	from Papoutsakis (hypothetical) [PMID:18767192], crt1 added by homology
	ID_119	NADH:menaquinone oxidoreductase	mqn[c] + h[c] + nadh[c] <=> mql[c] + nad[c]	1.6.5.2		-1000	1000	0	c	Ubiquinone and other terpenoid-quinone biosynthesis	SBO:0000176	R02964
	ID_472	2-succinyl-6-hydroxy-2,4-cyclohexadiene-1-carboxylate synthase	2oglut[c] + ichor[c] <=> 2s6h24ch1c[c] + pyr[c] + co2[c]	2.2.1.9		-1000	1000	0	c	Ubiquinone and other terpenoid-quinone biosynthesis	SBO:0000176	R08165	from Papoutsakis (hypothetical) [PMID:18767192]
	ID_722	tyrosine:2-oxoglutarate aminotransferase	tyrL[c] + 2oglut[c] <=> 34hppyr[c] + gluL[c]	2.6.1.1 / 2.6.1.9	aspC;aspB;CD2828;hisC;CD2200	-1000	1000	0	c	Ubiquinone and other terpenoid-quinone biosynthesis	SBO:0000176	R00734	CD2200 also known as hisC, name change to avoid redundancy
	ID_112	all-trans-polyprenyl diphosphate:1,4-dihydroxy-2-naphthoate polyprenyltransferase	14dh2no[c] + octdp[c] => 2dmmqn[c] + ppi[c] + co2[c]	2.5.1.74		0	1000	0	c	Ubiquinone and other terpenoid-quinone biosynthesis	SBO:0000176	R05617	from Papoutsakis (hypothetical) [PMID:18767192]
	ID_746	S-adenosyl-L-methione:demethylmenaquinone methyltransferase	2dmmqn[c] + amet[c] => mqn[c] + ahcys[c]	2.1.1.163		0	1000	0	c	Ubiquinone and other terpenoid-quinone biosynthesis	SBO:0000176	R04993	from Papoutsakis (hypothetical) [PMID:18767192]
	ID_23	all-trans-octaprenyl-diphosphate synthase	hepdp[c] + ipdp[c] => octdp[c] + ppi[c]	2.5.1.90		0	1000	0	c	Ubiquinone and other terpenoid-quinone biosynthesis	SBO:0000176		from Papoutsakis (hypothetical) [PMID:18767192]
	ID_33	hydro-lyase	2s6h24ch1c[c] <=> 2sucbz[c] + h2o[c]	4.2.1.113		-1000	1000	0	c	Ubiquinone and other terpenoid-quinone biosynthesis	SBO:0000176	R04031	from Papoutsakis (hypothetical) [PMID:18767192]
	ID_209	isochorismate synthase	chor[c] <=> ichor[c]	5.4.4.2		-1000	1000	0	c	Ubiquinone and other terpenoid-quinone biosynthesis	SBO:0000176	R01717	from Papoutsakis (hypothetical) [PMID:18767192]
	ID_555	o-succinylbenzoate-CoA ligase	atp[c] + 2sucbz[c] + coa[c] => amp[c] + ppi[c] + 2sucbzcoa[c]	6.2.1.26		0	1000	0	c	Ubiquinone and other terpenoid-quinone biosynthesis	SBO:0000176	R04030	from Papoutsakis (hypothetical) [PMID:18767192]
	ID_51	2-isopropylmalate synthase	2oiv[c] + acoa[c] + h2o[c] => 2ipm[c] + coa[c]	2.3.3.13	leuA	0	1000	0	c	Valine, leucine and isoleucine metabolism	SBO:0000176	R01213
	ID_212	2-methylcrotonoyl-CoA hydro-lyase	2mccoa[c] + h2o[c] => 2m3hbcoa[c]	4.2.1.17	crt1	0	1000	0	c	Valine, leucine and isoleucine metabolism	SBO:0000176	R04204	crt1 added by homology
	ID_11	3-isopropylmalate dehydrogenase(step1)	3ipm[c] + nad[c] => 2ip3os[c] + nadh[c] + h[c]	1.1.1.85	leuB;CD0834	0	1000	0	c	Valine, leucine and isoleucine metabolism	SBO:0000176	R04426
	ID_354	2-methyl-3-hydroxybutyryl-CoA:NAD+ oxidoreductase	2m3hbcoa[c] + nad[c] => 2maacoa[c] + nadh[c] + h[c]	1.1.1.178	fabG	0	1000	0	c	Valine, leucine and isoleucine metabolism	SBO:0000176	R04203	fabG added by homology
	ID_757	(3S)-3-Methyl-2-oxopentanoate carboxy-lyase	2oiv[c] + h[c] => ibtal[c] + co2[c]	4.1.1.72	ilvB	0	1000	0	c	Valine, leucine and isoleucine metabolism	SBO:0000176	R03894
	ID_328	2-Isopropylmalate hydro-lyase(step 1)	2ipm[c] => 2ippm[c] + h2o[c]	4.2.1.33	leuC:leuD	0	1000	0	c	Valine, leucine and isoleucine metabolism	SBO:0000176	R03968
	ID_217	leucine transaminase	valL[c] + 2oglut[c] => 2oiv[c] + gluL[c]	2.6.1.42	pabC	0	1000	0	c	Valine, leucine and isoleucine metabolism	SBO:0000176	R01214
	ID_454	2-Isopropylmalate hydro-lyase(step 2)	2ippm[c] + h2o[c] => 3ipm[c]	4.2.1.33	leuC:leuD	0	1000	0	c	Valine, leucine and isoleucine metabolism	SBO:0000176	R10170
	ID_735	2,3-dihydroxy-3-methylvalerate dehydratase	23dh3mv[c] => s3m2op[c] + h2o[c]	4.2.1.9	ilvD	0	1000	0	c	Valine, leucine and isoleucine metabolism	SBO:0000176	R05070
	ID_369	L-valine:pyruvate aminotransferase	valL[c] + pyr[c] => alaL[c] + 2oiv[c]	2.6.1.66	CD3664	0	1000	0	c	Valine, leucine and isoleucine metabolism	SBO:0000176	R01215	CD3664 added by homology
	ID_691	2-methylbutanoyl-CoA:FAD 2,3-oxidoreductase	2mbcoa[c] + fad[c] => 2mccoa[c] + fadh2[c]	1.3.99.12	acdB;bcd2	0	1000	0	c	Valine, leucine and isoleucine metabolism	SBO:0000176	R03172	Electron-transfer replaced byflavoprotein by FAD, bcd2 added by homology
	ID_731	pyruvate:2-oxobutanoate acetaldehydetransferase	2obut[c] + pyr[c] => 2a2hbut[c] + co2[c]	2.2.1.6	ilvB	0	1000	0	c	Valine, leucine and isoleucine metabolism	SBO:0000176	R08648
	ID_453	2-aceto-2-hydroxybutanoate oxidoreductase	2a2hbut[c] + nadph[c] + h[c] => 23dh3mv[c] + nadp[c]	1.1.1.86	ilvC	0	1000	0	c	Valine, leucine and isoleucine metabolism	SBO:0000176	R05068 + R05069	Sum of 2 KEGG reactions
	ID_154	propanoyl-CoA : acetyl-CoA acetyltransferase	2maacoa[c] + coa[c] => ppcoa[c] + acoa[c]	2.3.1.9	thlA1;thlA2	0	1000	0	c	Valine, leucine and isoleucine metabolism	SBO:0000176	R00927
	ID_359	3-isopropylmalate dehydrogenase(step2)	2ip3os[c] => 4m2op[c] + co2[c]	1.1.1.85	leuB;CD0834	0	1000	0	c	Valine, leucine and isoleucine metabolism	SBO:0000176	R01652
	ID_520	isobutanal hydrogenase	ibtal[c] + nadh[c] + h[c] => ibtol[c] + nad[c]	1.1.1.1	adhE;CD3006	0	1000	0	c	Valine, leucine and isoleucine metabolism	SBO:0000176
	ID_430	2-methyl-3-oxopropanoate:NAD+ oxidoreductase	2m3op[c] + coa[c] + nad[c] <=> ppcoa[c] + co2[c] + nadh[c] + h[c]	1.2.1.27	gapN	-1000	1000	0	c	Valine, leucine and isoleucine metabolism	SBO:0000176	R00922	needed for thymine degradation, gapN added by homolog
	ID_539	propanoyl-CoA:formate C-propanoyltransferase	2obut[c] + coa[c] <=> ppcoa[c] + for[c]	2.3.1.54	plfB;pflD;CD3282	-1000	1000	0	c	Valine, leucine and isoleucine metabolism	SBO:0000176	R06987	CD3282 is also known as pflD name change to avoid redundancy
	ID_203	S-adenosyl-L-methionine:uroporphyrin-III C-methyltransferase	pc2[c] + nad[c] <=> shclin[c] + nadh[c] + h[c]	2.1.1.107	sirC	-1000	1000	0	c	Vitamin B12 and protoheme metabolism	SBO:0000176	R03194
	ID_497	ATP:cob(I0alamin Co-beta-adenosyltransferase	c1ala[c] + atp[c] => coB12[c] + pppi[c]	2.5.1.17	eutT	0	1000	0	c	Vitamin B12 and protoheme metabolism	SBO:0000176	R01492
	ID_256	S-adenosyl-L-methionine:precorrin-1 C-methyltransferase	pc1[c] + amet[c] => pc2[c] + ahcys[c]	2.1.1.107	hemD	0	1000	0	c	Vitamin B12 and protoheme metabolism	SBO:0000176	R07238
	ID_207	adenosylcobinamide-phosphate guanylyltransferase	acap[c] + gtp[c] => acgdp[c] + ppi[c]	2.7.7.62	cobU	0	1000	0	c	Vitamin B12 and protoheme metabolism	SBO:0000176	R05222
	ID_236	nicotinate mononucleotide:5,6-dimethylbenzimidazole phospho-D-ribosyltransferase	56dmbimz[c] + nacmnc[c] => rz5p[c] + nac[c] + h[c]	2.4.2.21	cobT	0	1000	0	c	Vitamin B12 and protoheme metabolism	SBO:0000176	R04148	5,6-dimethylbenzimidazole, unclear synthesis [PMID: 8223635]
	ID_465	coproporphyrinogen dehydrogenase	cppogen3[c] + 2 amet[c] => ptpphygen[c] + 2 co2[c] + 2 metL[c] + 2 5doadn[c]	1.3.99.22	hemN;hemZ	0	1000	0	c	Vitamin B12 and protoheme metabolism	SBO:0000176	R06895	Leads to protoheme IX that could be utilize in anaerobic respiration [PMID:1123319]
	ID_131	biotin synthase	dethio[c] + ssc[c] + 2 amet[c] => bio[c] + 2 metL[c] + 2 5doadn[c] + unsc[c]	2.8.1.6	bioB;CD2155	0	1000	0	c	Vitamin B12 and protoheme metabolism	SBO:0000176	R01078	CD2155 also known as bioB name changed to avoid redundancy, use of generic (sulfur carrier)
	ID_456	hydroxymethylbilane hydro-lyase	hmb[c] <=> uppg3[c] + h2o[c]	4.2.1.75	hemD	-1000	1000	0	c	Vitamin B12 and protoheme metabolism	SBO:0000176	R03165
	ID_529	threonine-phosphate carboxy-lyase	thr3p[c] <=> 1a2po2p[c] + co2[c]	4.1.1.81	CD2692;cobD	-1000	1000	0	c	Vitamin B12 and protoheme metabolism	SBO:0000176	R06530
	ID_538	adenosylcobinamide kinase	adcbam[c] + atp[c] => adcobamp[c] + adp[c]	2.7.1.156	cobU	0	1000	0	c	Vitamin B12 and protoheme metabolism	SBO:0000176	R05221
	ID_717	S-adenosyl-L-methionine:uroporphyrin-III C-methyltransferase	2 amet[c] + uppg3[c] <=> 2 ahcys[c] + pc2[c]	2.1.1.107	hemD	-1000	1000	0	c	Vitamin B12 and protoheme metabolism	SBO:0000176	R03194
	ID_47	adenosylcobinamide kinase	adcbam[c] + gtp[c] <=> adcobamp[c] + gdp[c]	2.7.1.156	cobU	-1000	1000	0	c	Vitamin B12 and protoheme metabolism	SBO:0000176	R05221
	ID_37	S-adenosyl-L-methionine:cobalt-factor-II C20-methyltransferase	cbshclin[c] + amet[c] => cbfIII[c] + ahcys[c]	2.1.1.151	cbiK	0	1000	0	c	Vitamin B12 and protoheme metabolism	SBO:0000176	R05808
	ID_260	Uroporphyrinogen-III carboxy-lyase	uppg3[c] => cppogen3[c] + 4 co2[c]	4.1.1.37	hemE	0	1000	0	c	Vitamin B12 and protoheme metabolism	SBO:0000176	R03197
	ID_553	ATP:L-threonine O-phosphotransferase	thrL[c] + atp[c] => thr3p[c] + adp[c]	2.7.1.177	CD3431	0	1000	0	c	Vitamin B12 and protoheme metabolism	SBO:0000176	R06531
	ID_103	ATP:Biotin adenyltransferase	atp[c] + bio[c] => ppi[c] + bio5a[c]	6.3.4.15	birA	0	1000	0	c	Vitamin B12 and protoheme metabolism	SBO:0000176	R01074
	ID_671	S-adenosyl-L-methionine:cobalt-precorrin-5B (C1)-methyltransferase	cbpcr5b[c] + amet[c] + h[c] => cbprc6a[c] + ahcys[c]	2.1.1.195	cbiD	0	1000	0	c	Vitamin B12 and protoheme metabolism	SBO:0000176	R07773
	ID_91	2,3-dihydro-2,3-dihydroxybenzoate:NAD+ oxidoreductase	23dh23dhvz[c] + nad[c] => 23dhbz[c] + nadh[c] + h[c] + h2o[c]	1.17.1.8	fabG	0	1000	0	c	Vitamin B12 and protoheme metabolism	SBO:0000176	R01505	Used as siderophore (associated with a.a) [PMID:8407792]
	ID_540	5-aminolevulinate hydro-lyase	2 5all[c] <=> pbng[c] + 2 h2o[c]	4.2.1.24	hemB	-1000	1000	0	c	Vitamin B12 and protoheme metabolism	SBO:0000176	R00036
	ID_281	cobalt-precorrin 3 dehydrogenase	cbfIII[c] + elecacceptred[c] <=> cbpc3[c] + elecacceptoxi[c]		cbiK	-1000	1000	0	c	Vitamin B12 and protoheme metabolism	SBO:0000176	R08716	use of generic (electron acceptor)
	ID_25	cobalamin synthase	acgdp[c] + rz[c] => coB12[c] + gmp[c] + h[c]	2.7.8.26	cobS	0	1000	0	c	Vitamin B12 and protoheme metabolism	SBO:0000176	R05223
	ID_704	Isochorismate pyruvate-hydrolase	ichor[c] + h2o[c] => 23dh23dhvz[c] + pyr[c]	3.3.2.1	CD3632	0	1000	0	c	Vitamin B12 and protoheme metabolism	SBO:0000176	R03037
	ID_426	cobalt-precorrin-7 (C15)-methyltransferase [decarboxylating]	cbdhpcr6[c] + amet[c] => cbpcr7[c] + ahcys[c] + co2[c]	2.1.1.196	cbiT	0	1000	0	c	Vitamin B12 and protoheme metabolism	SBO:0000176	R07774
	ID_245	ATP:cob(I)yrinate a,c-diamide cobeta-adenosyltransferase	c1yda[c] + atp[c] + h[c] => acbda[c] + pppi[c]	2.5.1.17	eutT	0	1000	0	c	Vitamin B12 and protoheme metabolism	SBO:0000176	R05220
	ID_440	cob(II)yrinate a,c-diamide:FMN oxidoreductase	c2yda[c] + fmnh2[c] => c1yda[c] + fmn[c] + 2 h[c]	1.16.8.1		0	1000	0	c	Vitamin B12 and protoheme metabolism	SBO:0000176	R05218
	ID_84	protoporphyrinogen IX dehydrogenase (menaquinone)	ptpphygen[c] + 3 mqn[c] => ptphyrin[c] + 3 mql[c]	1.3.5.3	CD1679	0	1000	0	c	Vitamin B12 and protoheme metabolism	SBO:0000176	R09489	Leads to protoheme IX, utilized for anaerobic respiration, [PMID:1123319]
	ID_552	adenosyl-cobyrate:(R)-1-amino-2-propanol O-2-phosphate ligase	1a2po2p[c] + acb[c] + atp[c] => acap[c] + pi[c] + adp[c]	6.3.1.10	cbiB	0	1000	0	c	Vitamin B12 and protoheme metabolism	SBO:0000176	R06529
	ID_572	S-adenosyl-L-methionine:precorrin-7 C15-methyltransferase	cbpcr7[c] + amet[c] => cbpcr8x[c] + ahcys[c]	2.1.1.196	cbiE	0	1000	0	c	Vitamin B12 and protoheme metabolism	SBO:0000176	R07775
	ID_138	porphobilinogen ammonia-lyase	4 pbng[c] + h2o[c] <=> hmb[c] + 4 nh3[c]	2.5.1.61	hemC	-1000	1000	0	c	Vitamin B12 and protoheme metabolism	SBO:0000176	R00084
	ID_618	adenosyl-cobyrate synthase	acbda[c] + 4 glnL[c] + 4 h2o[c] + 4 atp[c] => acb[c] + 4 gluL[c] + 4 adp[c] + 4 pi[c]	6.3.5.10	cobQ	0	1000	0	c	Vitamin B12 and protoheme metabolism	SBO:0000176	R05225
	ID_364	Precorrin-8X methylmutase	cbpcr8x[c] <=> cobat[c]	5.4.1.2	cbiC	-1000	1000	0	c	Vitamin B12 and protoheme metabolism	SBO:0000176	R05814
	ID_487	cobalt-precorrin-4 methyltransferase	cbpc4[c] + amet[c] => cbprc5a[c] + ahcys[c]	2.1.1.271	cbiF	0	1000	0	c	Vitamin B12 and protoheme metabolism	SBO:0000176	R05810
	ID_129	ferrochelatase	ptphyrin[c] + fe2[c] => proheme[c] + 2 h[c]	4.99.1.1		0	1000	0	c	Vitamin B12 and protoheme metabolism	SBO:0000176	R00310	Leads to protoheme IX biosynthesis which could be used in anaerobic respiration [PMID:1123319], presence of hemH in other C.diff strain
	ID_738	precorrin-6A reductase	cbprc6a[c] + nadph[c] + h[c] <=> cbdhpcr6[c] + nadp[c]	1.3.1.54	cbiJ	-1000	1000	0	c	Vitamin B12 and protoheme metabolism	SBO:0000176	R05812
	ID_700	adenosylcobalamin phosphatase	rz5p[c] + h2o[c] => rz[c] + pi[c]	3.1.3.73	cobC	0	1000	0	c	Vitamin B12 and protoheme metabolism	SBO:0000176	R04594
	ID_67	S-adenosyl-L-methionine:uroporphyrinogen-III C-methyltransferase	uppg3[c] + amet[c] => pc1[c] + ahcys[c]	2.1.1.107	sirC;hemD	0	1000	0	c	Vitamin B12 and protoheme metabolism	SBO:0000176	R07237
	ID_190	S-adenosyl-L-methionine:precorrin-3B C17-methyltransferase	cbpc3[c] + amet[c] => cbpc4[c] + ahcys[c]	2.1.1.131	cbiH	0	1000	0	c	Vitamin B12 and protoheme metabolism	SBO:0000176	R05809
	ID_670	cobyrinate:L-glutamine amido-ligase (ADP-forming)	cobat[c] + 2 glnL[c] + 2 atp[c] + 2 h2o[c] => c2yda[c] + 2 gluL[c] + 2 adp[c] + 2 pi[c]	6.3.5.11	cbiA	0	1000	0	c	Vitamin B12 and protoheme metabolism	SBO:0000176	R05815	cbiA also called cobB
	ID_760	adenosylcobinamide-GDP ribazoletransferase	acgdp[c] + rz5p[c] => adc5p[c] + gmp[c] + h[c]	2.7.8.26	cobS	0	1000	0	c	Vitamin B12 and protoheme metabolism	SBO:0000176
	ID_484	sirohydrochlorin cobalt-lyase	shclin[c] + cobalt[c] <=> cbshclin[c] + 2 h[c]	4.99.1.3	cbiK	-1000	1000	0	c	Vitamin B12 and protoheme metabolism	SBO:0000176	R05807
	ID_101	cobalt-precorrin 5A acylhydrolase	cbprc5a[c] + h2o[c] => cbpcr5b[c] + aald[c]	3.7.1.12	cbiG	0	1000	0	c	Vitamin B12 and protoheme metabolism	SBO:0000176	R07772
	ID_761	adenosylcobalamin/alpha-ribazole phosphatase	adc5p[c] + h2o[c] <=> coB12[c] + pi[c]	3.1.3.73	cobC	-1000	1000	0	c	Vitamin B12 and protoheme metabolism	SBO:0000176
	ID_508	pyridoxamine:pyruvate aminotransferase	pyam[c] + pyr[c] <=> pyal[c] + alaL[c]	2.6.1.30		-1000	1000	0	c	Vitamin B6 metabolism	SBO:0000176	R01712
	ID_554	pyridoxal kinase	pyam[c] + atp[c] => pyam5p[c] + adp[c]	2.7.1.35	CD1353	0	1000	0	c	Vitamin B6 metabolism	SBO:0000176	R00174	Gene zwf present in other Clostridium difficile strains
	ID_220	Pyridoxamine-5'-phosphate:2-oxoglutarate aminotransferase	pyam5p[c] + pyr[c] <=> pyal5p[c] + alaD[c]	2.6.1.54		-1000	1000	0	c	Vitamin B6 metabolism	SBO:0000176	R01147	Present in closely related Clostridia [Brenda]
	ID_647	Pyridoxine:NADP+ 4-oxidoreductase	pyal[c] + nadph[c] + h[c] => pyin[c] + nadp[c]	1.1.1.65		0	1000	0	c	Vitamin B6 metabolism	SBO:0000176	R01708
	ID_461	pyridoxamine:oxaloacetate aminotransferase	pyam[c] + oxac[c] <=> pyal[c] + aspL[c]	2.6.1.31		-1000	1000	0	c	Vitamin B6 metabolism	SBO:0000176	R01713
	ID_698	pyridoxal kinase	pyal[c] + atp[c] => pyal5p[c] + adp[c]	2.7.1.35	CD1353	0	1000	0	c	Vitamin B6 metabolism	SBO:0000176	R00174	Gene zwf present in other Clostridium difficile strains
	ID_270	Pyridoxamine-5'-phosphate:2-oxoglutarate aminotransferase (D-glutamate-forming)	pyam5p[c] + 2oglut[c] <=> pyal5p[c] + gluD[c]	2.6.1.54		-1000	1000	0	c	Vitamin B6 metabolism	SBO:0000176	R01580	Reaction present in closely related Clostridia [Brenda]
	Trans_co	carbon dioxide diffusion	co2[e] <=> co2[c]			-1000	1000	0	e	diffusion	SBO:0000185
	Trans_h2o	water diffusion	h2o[e] <=> h2o[c]			-1000	1000	0	e	diffusion	SBO:0000185
	Trans_eto	ethanol transport	eto[e] <=> eto[c]			-1000	1000	0	e	diffusion	SBO:0000185
	Trans_hco	hco3 transport	hco3[e] <=> hco3[c]			-1000	1000	0	e	diffusion	SBO:0000185
	Trans_at	acetone export	at[c] => at[e]			0	1000	0	e	diffusion	SBO:0000185
	Trans_h4	hydrogen diffusion	h2[e] <=> h2[c]			-1000	1000	0	e	diffusion	SBO:0000185
	Trans_adman2	alpha-D-mannose Transport	adman[e] + h[e] => adman[c] + h[c]		CD2549	0	1000	0	e	secondary transporters	SBO:0000185
	Trans_glcAD	alpha-D-glucose Transport	glcAD[e] + h[e] => glcAD[c] + h[c]		CD2549	0	1000	0	e	secondary transporters	SBO:0000185
	Trans_uri	uridine transport	uri[e] + h[e] => h[c] + uri[c]			0	1000	0	e	secondary transporters	SBO:0000185		needed for import of nucleotides present in standard laboratory rich growth medium
	Trans_ura	uracil transport	ura[e] + h[e] => h[c] + ura[c]		uraA;CD3180	0	1000	0	e	secondary transporters	SBO:0000185		needed for import of nucleotides present in standard laboratory rich growth medium
	Trans_h3	sodium ion:proton antiporter	na[e] + h[c] <=> na[c] + h[e]		CD0449;CD1655;CD2734;CD2102;CD2669a	-1000	1000	0	e	secondary transporters	SBO:0000185
	Trans_ca2	Calcium:Sodium antiport	ca2[e] + na[c] => ca2[c] + na[e]		CD0760	0	1000	0	e	secondary transporters	SBO:0000185
	Trans_xyld2	D-xylose Transport	xyld[e] + h[e] => xyld[c] + h[c]		CD2549	0	1000	0	e	secondary transporters	SBO:0000185
	Trans_ac	Acetate Transport	ac[c] + h[c] <=> ac[e] + h[e]			-1000	1000	0	e	secondary transporters	SBO:0000185		From Baccilus subtilis network [PMID:933146]
	Trans_glcn	gluconate permease	glcn[e] + h[e] => glcn[c] + h[c]		CD2812;CD1737	0	1000	0	e	secondary transporters	SBO:0000185
	Trans_pi	sodium-dependent phosphate transporter	pi[e] + na[e] => pi[c] + na[c]		CD3286;CD1729	0	1000	0	e	secondary transporters	SBO:0000185
	Trans_dad	deoxyadenosine transport	dad[e] + h[e] => h[c] + dad[c]			0	1000	0	e	secondary transporters	SBO:0000185		needed for import of nucleotides present in standard laboratory rich growth medium
	Trans_dcyt	deoxycytidine transport	dcyt[e] + h[e] => h[c] + dcyt[c]			0	1000	0	e	secondary transporters	SBO:0000185		needed for import of nucleotides present in standard laboratory rich growth medium
	Trans_celb2	cellobiose import	celb[e] + h[e] => celb[c] + h[c]		CD2549	0	1000	0	e	secondary transporters	SBO:0000185
	Trans_thymd	thymidine transport	thymd[e] + h[e] => h[c] + thymd[c]			0	1000	0	e	secondary transporters	SBO:0000185		needed for import of nucleotides present in standard laboratory rich growth medium
	Trans_malS	(S)-malate transport	malS[e] + h[c] => malS[c] + h[e]		CD2124;CD3169	0	1000	0	e	secondary transporters	SBO:0000185
	Trans_ribflv	riboflavin transport	ribflv[e] + h[e] <=> ribflv[c] + h[c]			-1000	1000	0	e	secondary transporters	SBO:0000185		needed for import of riboflavin
	Trans_hxan	hypoxanthine transport	hxan[e] + h[e] => h[c] + hxan[c]			0	1000	0	e	secondary transporters	SBO:0000185		needed for import of nucleotides present in standard laboratory rich growth medium
	Trans_2dh3dg	2-keto-3-deoxygluconate permease	2dh3dg[e] + h[e] => 2dh3dg[c] + h[c]		CD3004;kdgT	0	1000	0	e	secondary transporters	SBO:0000185
	Trans_h2	sodium:H+ symporter	na[e] + h[e] => na[c] + h[c]		CD3575;CD2239;CD2202;CD0682;CD0657;CD3616	0	1000	0	e	secondary transporters	SBO:0000185
	Trans_sor	D-sorbitol import	sor[e] + h[e] => sor[c] + h[c]		CD2549	0	1000	0	e	secondary transporters	SBO:0000185
	Trans_malt2	maltose import	malt[e] + h[e] => malt[c] + h[c]		CD2549	0	1000	0	e	secondary transporters	SBO:0000185
	Trans_k2	potassium ion uptake	k[e] + h[e] => k[c] + h[c]		trkH	0	1000	0	e	secondary transporters	SBO:0000185
	Trans_csn	cytosine:H+ cotransport	csn[e] + h[e] => csn[c] + h[c]		CD2738;CD1716	0	1000	0	e	secondary transporters	SBO:0000185
	Trans_sucr2	sucrose import	sucr[e] + h[e] => sucr[c] + h[c]		CD2549	0	1000	0	e	secondary transporters	SBO:0000185
	Trans_ins	inosine transport	ins[e] + h[e] => h[c] + ins[c]			0	1000	0	e	secondary transporters	SBO:0000185		needed for import of nucleotides present in standard laboratory rich growth medium
	Trans_4abg	aminobenzoyl-glutamate transport	4abg[e] + h[e] => 4abg[c] + h[c]		abgT;CD3100	0	1000	0	e	secondary transporters	SBO:0000185
	Trans_arab	L-arabinose import	arab[e] + h[e] => arab[c] + h[c]		CD2549	0	1000	0	e	secondary transporters	SBO:0000185
	Trans_acnam	Transport of N-acetylneuraminate	acnam[e] + h[e] => acnam[c] + h[c]		CD2549	0	1000	0	e	secondary transporters	SBO:0000185		N-acetylneuraminate can be used by the bacteria [PMID:3417352]
	Trans_xan	xanthine permease	xan[e] + h[e] => xan[c] + h[c]		pbuX;CD2091;CD2090	0	1000	0	e	secondary transporters	SBO:0000185
	Trans_gal	beta-D-galactose import	gal[e] + h[e] => gal[c] + h[c]		CD2549	0	1000	0	e	secondary transporters	SBO:0000185
	Trans_so	sodium:sulfite symporter	na[e] + so3[e] => na[c] + so3[c]		CD0798;CD2109	0	1000	0	e	secondary transporters	SBO:0000185
	Trans_xan2	xanthine:uracil cotransport	xan[e] + ura[e] => xan[c] + ura[c]		CD2107	0	1000	0	e	secondary transporters	SBO:0000185
	Trans_alaL	sodium ion:alanine symporter	na[e] + alaL[e] => na[c] + alaL[c]		CD1696;CD2276;CD2422	0	1000	0	e	secondary transporters	SBO:0000185
	Trans_adn	adenosine transport	adn[e] + h[e] => h[c] + adn[c]			0	1000	0	e	secondary transporters	SBO:0000185		needed for import of nucleotides present in standard laboratory rich growth medium
	Trans_glc2	beta-D-glucose import	glc[e] + h[e] => glc[c] + h[c]			0	1000	0	e	secondary transporters	SBO:0000185
	Trans_gluL2	glutamate:sodium cotransport	gluL[e] + 2 na[e] => gluL[c] + 2 na[c]		gltC;CD2541	0	1000	0	e	secondary transporters	SBO:0000185
	Trans_chor	chorismate transport	chor[e] + h[e] <=> chor[c] + h[c]			-1000	1000	0	e	secondary transporters	SBO:0000185		needed for import of chorismate
	Trans_aspL	proton/sodium ion:glutamate/aspartate symporter	na[e] + aspL[e] => na[c] + aspL[c]		CD2541	0	1000	0	e	secondary transporters	SBO:0000185
	Ex_biomass	Exchange Biomass	biomass[c] => biomass[b]			0	1000	1	b	Exchange	SBO:0000185

## Sheet: METS
#	METID	METNAME	UNCONSTRAINED	MYRIAM	COMPOSITION	InChl	COMPARTMENT	REPLACEMENT ID
	pepyr[c]	phosphoenolpyruvate		kegg.compound:C00074	C3H5O6P	1S/C3H5O6P/c1-2(3(4)5)9-10(6,7)8/h1H2,(H,4,5)(H2,6,7,8)/p-1	c	pepyr_c
	idp[c]	IDP		kegg.compound:C00104	C10H14N4O11P2	1S/C10H14N4O11P2/c1-6-4(1-23-27(21,22)2-26(18,19)20)24-10(7(6)16)14-3-13--8(14)11-2-12-9()17/h2-4,6-7,10,15-16H,1H2,(H,21,22)(H,11,12,17)(H2,18,19,20)/t4-,6-,7-,10-/m1/s1	c	idp_c
	pyr[c]	pyruvate		kegg.compound:C00022	C3H4O3	1S/C3H4O3/c1-2(4)3(5)6/h1H3,(H,5,6)	c	pyr_c
	itp[c]	ITP		kegg.compound:C00081	C10H15N4O14P3	1S/C10H1N4O14P3/c1-6-4(1-2-30(21,22)28-31(23,24)27-29(18,19)20)26-10(7(6)16)14-3-13-5-8(14)11-2-12-9(5)17/h2-4,6-7,10,15-16H,1H2,(H,21,22)(H,23,24)(H,11,12,17)(H2,18,19,20)/t4-,6-,7-,10-/m1/s1	c	itp_c
	sprm[c]	spermine		kegg.compound:C00750	C10H26N4	1S/C10H26N4/c11-5-3-9-13-7-1-2-8-14-10-4-6-12/h13-14H,1-12H2	c	sprm_c
	acoa[c]	acetyl-CoA		kegg.compound:C00024	C23H38N7O17P3S	1S/C23H38N7O17P3S/c1-12(31)51-7-6-25-14(32)4-5-26-21(35)18(34)23(2,3)9-44-50(41,42)47-49(39,40)43-8-13-17(46-48(36,37)38)16(33)22(45-13)30-11-29-15-19(24)27-10-28-20(15)30/h10-11,13,16-18,22,33-34H,4-9H2,1-3H3,(H,25,32)(H,26,35)(H,39,40)(H,41,42)(H2,24,27,28)(H2,36,37,38)/t13-,16-,17-,18+,22-/m1/s1	c	acoa_c
	naspin[c]	N-acetylspermine					c	naspin_c
	coa[c]	coenzyme A		kegg.compound:C00010	C21H36N7O16P3S	1S/C21H36N7O16P3S/c1-21(2,16(31)19(32)24-4-3-12(29)23-5-6-48)8-41-47(38,39)44-46(36,37)40-7-11-15(43-45(33,34)35)14(30)20(42-11)28-10-27-13-17(22)25-9-26-18(13)28/h9-11,14-16,20,30-31,48H,3-8H2,1-2H3,(H,23,29)(H,24,32)(H,36,37)(H,38,39)(H2,22,25,26)(H2,33,34,35)/t11-,14-,15-,16+,20-/m1/s1	c	coa_c
	gth[c]	glutathione		kegg.compound:C00051	C10H17N3O6S	1S/C10H17N3O6S/c11-5(10(18)19)1-2-7(14)13-6(4-20)9(17)12-3-8(15)16/h5-6,20H,1-4,11H2,(H,12,17)(H,13,14)(H,15,16)(H,18,19)/t5-,6-/m0/s1	c	gth_c
	h2o[c]	H2O		kegg.compound:C00001	H2O	1S/H2O/h1H2	c	h2o_c
	h2o[b]	H2O	true	kegg.compound:C00001	H2O	1S/H2O/h1H2	b	h2o_b
	cysgly[c]	cys-gly		kegg.compound:C01419	C5H10N2O3S	1S/C5H10N2O3S/c6-3(2-11)5(10)7-1-4(8)9/h3,11H,1-2,6H2,(H,7,10)(H,8,9)/t3-/m0/s1	c	cysgly_c
	gluL[c]	L-glutamate		kegg.compound:C00025	C5H9NO4	1S/C5H9NO4/c6-3(5(9)10)1-2-4(7)8/h3H,1-2,6H2,(H,7,8)(H,9,10)/t3-/m0/s1	c	gluL_c
	gluL[b]	L-glutamate	true	kegg.compound:C00025	C5H9NO4	1S/C5H9NO4/c6-3(5(9)10)1-2-4(7)8/h3H,1-2,6H2,(H,7,8)(H,9,10)/t3-/m0/s1	b	gluL_b
	ivalcoa[c]	isovaleryl-CoA		kegg.compound:C02939	C26H44N7O17P3S	1S/C26H44N7O17P3S/c1-14(2)9-17(35)54-8-7-28-16(34)5-6-29-24(38)21(37)26(3,4)11-47-53(44,45)50-52(42,43)46-10-15-20(49-51(39,40)41)19(36)25(48-15)33-13-32-18-22(27)30-12-31-23(18)33/h12-15,19-21,25,36-37H,5-11H2,1-4H3,(H,28,34)(H,29,38)(H,42,43)(H,44,45)(H2,27,30,31)(H2,39,40,41)/t15-,19-,20-,21+,25-/m1/s1	c	ivalcoa_c
	pi[c]	phosphate		kegg.compound:C00009	H3PO4	1S/H3O4P/c1-5(2,3)4/h(H3,1,2,3,4)/p-3	c	pi_c
	pi[b]	phosphate	true	kegg.compound:C00009	H3PO4	1S/H3O4P/c1-5(2,3)4/h(H3,1,2,3,4)/p-3	b	pi_b
	isop[c]	isopentanoylphosphate			C5H11O5P		c	isop_c
	dtmp[c]	dTMP		kegg.compound:C00364	C10H15N2O8P	1S/C10H1N2O8P/c1-5-3-12(10(15)11-9(5)14)8-2-6(13)7(20-8)4-19-21(16,17)18/h3,6-8,13H,2,4H2,1H3,(H,11,14,15)(H2,16,17,18)/t6-,7+,8+/m0/s1	c	dtmp_c
	atp[c]	ATP		kegg.compound:C00002	C10H16N5O13P3	1S/C10H16N5O13P3/c11-8-5-9(13-2-12-8)15(3-14-5)10-7(17)6(16)4(26-10)1-25-30(21,22)28-31(23,24)27-29(18,19)20/h2-4,6-7,10,16-17H,1H2,(H,21,22)(H,23,24)(H2,11,12,13)(H2,18,19,20)/t4-,6-,7-,10-/m1/s1	c	atp_c
	dtdp[c]	dTDP		kegg.compound:C00363	C10H16N2O11P2	1S/C10H16N2O11P2/c1-5-3-12(10(15)11-9(5)14)8-2-6(13)7(22-8)4-21-25(19,20)23-24(16,17)18/h3,6-8,13H,2,4H2,1H3,(H,19,20)(H,11,14,15)(H2,16,17,18)/t6-,7+,8+/m0/s1	c	dtdp_c
	adp[c]	ADP		kegg.compound:C00008	C10H15N5O10P2	1S/C10H15N5O10P2/c11-8-5-9(13-2-12-8)15(3-14-5)10-7(17)6(16)4(24-10)1-23-27(21,22)25-26(18,19)20/h2-4,6-7,10,16-17H,1H2,(H,21,22)(H2,11,12,13)(H2,18,19,20)/t4-,6-,7-,10-/m1/s1	c	adp_c
	2alac[c]	2-acetolactate		kegg.compound:C00900	C5H8O4	1S/C5H8O4/c1-3(6)5(2,9)4(7)8/h9H,1-2H3,(H,7,8)	c	2alac_c
	elecacceptoxi[c]	oxidized electron acceptor					c	elecacceptoxi_c
	da[c]	diacetyl		kegg.compound:C00741	C4H6O2	1S/C4H6O2/c1-(5)4(2)6/h1-2H	c	da_c
	elecacceptred[c]	reduced electron acceptor					c	elecacceptred_c
	co2[c]	CO2		kegg.compound:C00011	CO2	1S/CO2/c2-1-3	c	co2_c
	co2[b]	CO2	true	kegg.compound:C00011	CO2	1S/CO2/c2-1-3	b	co2_b
	aro[c]	L-arogenate		kegg.compound:C00826	C10H13NO5	1S/C10H13NO5/c11-7(8(13)14)5-10(9(15)16)3-1-6(12)2-4-10/h1-4,6-7,12H,5,11H2,(H,13,14)(H,15,16)/t6?,7-,10?/m0/s1	c	aro_c
	pheL[c]	L-phenylalanine		kegg.compound:C00079	C9H11NO2	1S/C9H11NO2/c10-8(9(11)12)6-7-4-2-1-3-5-7/h1-5,8H,6,10H2,(H,11,12)/t8-/m0/s1	c	pheL_c
	pheL[b]	L-phenylalanine	true	kegg.compound:C00079	C9H11NO2	1S/C9H11NO2/c10-8(9(11)12)6-7-4-2-1-3-5-7/h1-5,8H,6,10H2,(H,11,12)/t8-/m0/s1	b	pheL_b
	utp[c]	UTP		kegg.compound:C00075	C9H15N2O15P3	1S/C9H15N2O15P3/c12-5-1-2-11(9(15)10-5)8-7()6(13)4(24-8)3-23-28(19,20)26-29(21,22)25-27(16,17)18/h1-2,4,6-8,13-H,3H2,(H,19,20)(H,21,22)(H,10,12,15)(H2,16,17,18)/t4-,6-,7-,8-/m1/s1	c	utp_c
	uri5p[c]	uridine-5'-phosphate		kegg.compound:C00105	C9H13N2O9P	1S/C9H13N2O9P/c12-5-1-2-11(9(15)10-5)8-7(14)6(13)4(20-8)3-19-21(16,17)18/h1-2,4,6-8,13-14H,3H2,(H,10,12,15)(H2,16,17,18)/t4-,6-,7-,8-/m1/s1	c	uri5p_c
	glyo[c]	glycerol		kegg.compound:C00116	C3H8O3	1S/C3H8O3/c4-1-3()2-5/h3-H,1-2H2	c	glyo_c
	glyo[b]	glycerol	true	kegg.compound:C00116	C3H8O3	1S/C3H8O3/c4-1-3()2-5/h3-H,1-2H2	b	glyo_b
	nad[c]	NAD+		kegg.compound:C00003	C21H28N7O14P2	1S/C21H27N7O14P2/c22-17-12-19(25-7-24-17)28(8-26-12)21-16(32)14(30)11(41-21)6-39-44(36,37)42-43(34,35)38-5-10-13(29)15(31)20(40-10)27-3-1-2-9(4-27)18(23)33/h1-4,7-8,10-11,13-16,20-21,29-32H,5-6H2,(H5-,22,23,24,25,33,34,35,36,37)/p+1/t10-,11-,13-,14-,15-,16-,20-,21-/m1/s1	c	nad_c
	glyald[c]	D-glyceraldehyde		kegg.compound:C00577	C3H6O3	1S/C3H6O3/c4-1-3(6)2-5/h1,3,5-6H,2H2/t3-/m0/s1	c	glyald_c
	nadh[c]	NADH		kegg.compound:C00004	C21H29N7O14P2	1S/C21H29N7O14P2/c22-17-12-19(25-7-24-17)28(8-26-12)21-16(32)14(30)11(41-21)6-39-44(36,37)42-43(34,35)38-5-10-13(29)15(31)20(40-10)27-3-1-2-9(4-27)18(23)33/h1,3-4,7-8,10-11,13-16,20-21,29-32H,2,5-6H2,(H2,23,33)(H,34,35)(H,36,37)(H2,22,24,25)/t10-,11-,13-,14-,15-,16-,20-,21-/m1/s1	c	nadh_c
	h[c]	H+		kegg.compound:C00080	H	1S/p+1	c	h_c
	h[b]	H+	true	kegg.compound:C00080	H	1S/p+1	b	h_b
	rbl5p[c]	L-ribulose-5-phosphate		kegg.compound:C01101	C5H11O8P	1S/C5H11O8P/c6-1-3(7)5(9)4(8)2-13-14(10,11)12/h4-6,8-9H,1-2H2,(H2,10,11,12)/t4-,5+/m0/s1	c	rbl5p_c
	xyl5p[c]	D-xylulose-5-phosphate		kegg.compound:C00231	C5H11O8P	1S/C5H11O8P/c6-1-3(7)5(9)4(8)2-13-14(10,11)12/h4-6,8-9H,1-2H2,(H2,10,11,12)/t4-,5-/m1/s1	c	xyl5p_c
	3ipm[c]	(2R,3S)-3-isopropylmalate		kegg.compound:C04411	C7H12O5	1S/C7H12O5/c1-3(2)4(6(9)10)5(8)7(11)12/h3-5,8H,1-2H3,(H,9,10)(H,11,12)/p-2/t4-,5+/m0/s1	c	3ipm_c
	2ip3os[c]	(2S)-2-isopropyl-3-oxosuccinate		kegg.compound:C04236	C7H10O5	1S/C7H10O5/c1-3(2)4(6(9)10)5(8)7(11)12/h3-4H,1-2H3,(H,9,10)(H,11,12)/t4-/m0/s1	c	2ip3os_c
	gluD[c]	D-glutamate		kegg.compound:C00217	C5H9NO4	1S/C5H9NO4/c6-3(5(9)10)1-2-4(7)8/h3H,1-2,6H2,(H,7,8)(H,9,10)/t3-/m1/s1	c	gluD_c
	glcAD[e]	alpha-D-glucose		kegg.compound:C00267	C6H12O6	1S/C6H12O6/c7-1-2-3(8)4(9)5(10)6(11)12-2/h2-11H,1H2/t2-,3-,4+,5-,6+/m1/s1	e	glcAD_e
	glcAD[b]	alpha-D-glucose	true	kegg.compound:C00267	C6H12O6	1S/C6H12O6/c7-1-2-3(8)4(9)5(10)6(11)12-2/h2-11H,1H2/t2-,3-,4+,5-,6+/m1/s1	b	glcAD_b
	h[e]	H+		kegg.compound:C00080	H	1S/p+1	e	h_e
	glcAD[c]	alpha-D-glucose		kegg.compound:C00267	C6H12O6	1S/C6H12O6/c7-1-2-3(8)4(9)5(10)6(11)12-2/h2-11H,1H2/t2-,3-,4+,5-,6+/m1/s1	c	glcAD_c
	udp[c]	UDP		kegg.compound:C00015	C9H14N2O12P2	1S/C9H14N2O12P2/c12-5-1-2-11(9()10-5)8-7(14)6(13)4(22-8)3-21-25(19,20)23-24(16,17)18/h1-2,4,6-8,13-14H,3H2,(H,19,20)(H,10,12,15)(H2,16,17,18)/t4-,6-,7-,8-/m1/s1	c	udp_c
	fald[c]	formaldehyde		kegg.compound:C00067	CH2O	1S/CHO/c1-/h1H2	c	fald_c
	thf[c]	tetrahydrofolate		kegg.compound:C00101	C19H23N7O6	1S/C19H23N7O6/c20-19-25--14(17(30)26-19)23-11(8-22-)7-21-10-3-1-9(2-4-10)16(29)24-12(18(31)32)5-6-13(27)28/h1-4,11-12,21,23H,5-8H2,(H,24,29)(H,27,28)(H,31,32)(H4,20,22,25,26,30)/t11-,12-/m0/s1	c	thf_c
	510mlethf[c]	5,10-methylenetetrahydrofolate		kegg.compound:C00143	C20H23N7O6	1S/C20H23N7O6/c21-20-24-16-15(18(31)25-20)27-9-26(8-12(27)7-22-16)11-3-1-10(2-4-11)17(30)23-13(19(32)33)5-6-14(28)29/h1-4,12-13H,5-9H2,(H,23,30)(H,28,29)(H,32,33)(H4,21,22,24,25,31)/t12-,13+/m1/s1	c	510mlethf_c
	actid[c]	Acetamide		kegg.compound:C06244	C2H5NO	1S/C2H5NO/c1-2(3)4/h1H3,(H2,3,4)	c	actid_c
	actid[b]	Acetamide	true	kegg.compound:C06244	C2H5NO	1S/C2H5NO/c1-2(3)4/h1H3,(H2,3,4)	b	actid_b
	actid[e]	Acetamide		kegg.compound:C06244	C2H5NO	1S/C2H5NO/c1-2(3)4/h1H3,(H2,3,4)	e	actid_e
	23diap[c]	2,3-diaminopropanoate		kegg.compound:C06393	C3H8N2O2	1S/C3H8N2O2/c4-1-2(5)3(6)7/h2H,1,4-5H2,(H,6,7)	c	23diap_c
	23diap[b]	2,3-diaminopropanoate	true	kegg.compound:C06393	C3H8N2O2	1S/C3H8N2O2/c4-1-2(5)3(6)7/h2H,1,4-5H2,(H,6,7)	b	23diap_b
	nh3[c]	ammonia		kegg.compound:C00014	NH3	1S/H3N/h1H3	c	nh3_c
	nh3[b]	ammonia	true	kegg.compound:C00014	NH3	1S/H3N/h1H3	b	nh3_b
	2p4c5dp2me[c]	2-phospho-4-(cytidine 5'-diphospho)-2-C-methyl-D-erythritol		kegg.compound:C11436	C14H26N3O17P3	1S/C14H26N3O17P3/c1-14(6-18,33-35(23,24)25)8(19)5-31-37(28,29)34-36(26,27)30-4-7-10(20)11(21)12(32-7)17-3-2-9(15)16-13(17)22/h2-3,7-8,10-12,18-21H,4-6H2,1H3,(H,26,27)(H,28,29)(H2,15,16,22)(H2,23,24,25)/t7-,8-,10-,11-,12-,14+/m1/s1	c	2p4c5dp2me_c
	2me24cdp[c]	2-C-methyl-D-erythritol-2,4-cyclodiphosphate		kegg.compound:C11453	C5H12O9P2	1S/C5H12O9P2/c1-5(3-6)4(7)2-12-15(8,9)14-16(10,11)13-5/h4,6-7H,2-3H2,1H3,(H,8,9)(H,10,11)/t4-,5+/m1/s1	c	2me24cdp_c
	cmp[c]	CMP		kegg.compound:C00055	C9H14N3O8P	1S/C9H14N3O8P/c10-5-1-2-12(9(15)11-5)8-7(14)6(13)4(20-8)3-19-21(,)18/h1-2,4,6-8,13-14H,3H2,(H2,10,11,15)(H2,16,,18)/t4-,6-,7-,8-/m1/s1	c	cmp_c
	r3hbat[c]	(R)-3-hydroxybutanoate		kegg.compound:C01089	C4H8O3	1S/C4H8O3/c1-3(5)2-4(6)7/h3,5H,2H2,1H3,(H,6,7)/p-1/t3-/m1/s1	c	r3hbat_c
	aac[c]	acetoacetate		kegg.compound:C00164	C4H6O3	1S/C4HO3/c1-3(5)2-4(6)7/h2H2,1H3,(H,6,7)/p-1	c	aac_c
	2oa[c]	2-oxoadipate		kegg.compound:C00322	C6H8O5	1S/C6H8O5/c7-4(6(10)11)2-1-3-5(8)9/h1-3H2,(H,8,9)(H,10,11)	c	2oa_c
	gcoa[c]	glutaryl-CoA		kegg.compound:C00527	C26H42N7O19P3S	1S/C26H42N7O19P3S/c1-26(2,21(39)24(40)29-7-6-15(34)28-8-9-56-17(37)5-3-4-16(35)36)11-49-55(46,47)52-54(44,45)48-10-14-20(51-53(41,42)43)19(38)25(50-14)33-13-32-18-22(27)30-12-31-23(18)33/h12-14,19-21,25,38-39H,3-11H2,1-2H3,(H,28,34)(H,29,40)(H,35,36)(H,44,45)(H,46,47)(H2,27,30,31)(H2,41,42,43)/t14-,19-,20-,21+,25-/m1/s1	c	gcoa_c
	isocapcoa[c]	Isocaproyl-CoA			C27H49N7O17P3S		c	isocapcoa_c
	isocap[c]	Isocaproate			C6H11O2		c	isocap_c
	isocap[b]	Isocaproate	true		C6H11O2		b	isocap_b
	btal[c]	butanal		kegg.compound:C01412	C4H8O	1S/C4H8O/c1-2-3-4-5/h4H,2-3H2,1H3	c	btal_c
	nadph[c]	NADPH		kegg.compound:C00005	C21H30N7O17P3	1S/C21H30N7O17P3/c22-17-12-19(25-7-24-17)28(8-26-12)21-16(44-46(33,34)35)14(30)11(43-21)6-41-48(38,39)45-47(36,37)40-5-10-13(29)15(31)20(42-10)27-3-1-2-9(4-27)18(23)32/h1,3-4,7-8,10-11,13-16,20-21,29-31H,2,5-6H2,(H2,23,32)(H,36,37)(H,38,39)(H2,22,24,25)(H2,33,34,35)/t10-,11-,13-,14-,15-,16-,20-,21-/m1/s1	c	nadph_c
	buta[c]	n-butanol		kegg.compound:C06142	C4H10O	1S/C4H10O/c1-2-3-4-5/h5H,2-4H2,1H3	c	buta_c
	nadp[c]	NADP+		kegg.compound:C00006	C21H29N7O17P3	1S/C21H28N7O17P3/c22-17-12-19(25-7-24-17)28(8-26-12)21-16(44-46(33,34)35)14(30)11(43-21)6-41-48(38,39)45-47(36,37)40-5-10-13(29)15(31)20(42-10)27-3-1-2-9(4-27)18(23)32/h1-4,7-8,10-11,13-16,20-21,29-31H,5-6H2,(H7-,22,23,24,25,32,33,34,35,36,37,38,39)/p+1/t10-,11-,13-,14-,15-,16-,20-,21-/m1/s1	c	nadp_c
	hoam[c]	Hydroxylamine		kegg.compound:C00192	NH3O	1S/H3NO/c1-2/h2H,1H2	c	hoam_c
	hoam[b]	Hydroxylamine	true	kegg.compound:C00192	NH3O	1S/H3NO/c1-2/h2H,1H2	b	hoam_b
	hepdp[c]	all-trans-heptaprenyl diphosphate		kegg.compound:C04216	C35H60O7P2	1S/C35H60O7P2/c1-29(2)15-9-16-30(3)17-10-18-31(4)19-11-20-32(5)21-12-22-33(6)23-13-24-34(7)25-14-26-35(8)27-28-41-44(39,40)42-43(36,37)38/h15,17,19,21,23,25,27H,9-14,16,18,20,22,24,26,28H2,1-8H3,(H,39,40)(H2,36,37,38)/b30-17+,31-19+,32-21+,33-23+,34-25+,35-27+	c	hepdp_c
	ipdp[c]	isopentenyl diphosphate		kegg.compound:C00129	C5H12O7P2	1S/C5H12O7P2/c1-5(2)3-4-11-14(9,10)12-13(6,7)8/h1,3-4H2,2H3,(H,9,10)(H2,6,7,8)	c	ipdp_c
	octdp[c]	all-trans-octaprenyl diphosphate		kegg.compound:C04146	C40H68O7P2	1S/C40H68O7P2/c1-33(2)17-10-18-34(3)19-11-20-35(4)21-12-22-36(5)23-13-24-37(6)25-14-26-38(7)27-15-28-39(8)29-16-30-40(9)31-32-46-49(44,45)47-48(41,42)43/h17,19,21,23,25,27,29,31H,10-16,18,20,22,24,26,28,30,32H2,1-9H3,(H,44,45)(H2,41,42,43)/b34-19+,35-21+,36-23+,37-25+,38-27+,39-29+,40-31+	c	octdp_c
	ppi[c]	diphosphate		kegg.compound:C00013	H4P2O7	1S/H4O7P2/c1-8(2,3)7-9(4,5)6/h(H2,1,2,3)(H2,4,5,6)/p-4	c	ppi_c
	3h3mgcoa[c]	(S)-3-hydroxy-3-methylglutaryl-CoA		kegg.compound:C00356	C27H44N7O20P3S	1S/C27H44N7O20P3S/c1-26(2,21(40)24(41)30-5-4-15(35)29-6-7-58-17(38)9-27(3,42)8-16(36)37)11-51-57(48,49)54-56(46,47)50-10-14-20(53-55(43,44)45)19(39)25(52-14)34-13-33-18-22(28)31-12-32-23(18)34/h12-14,19-21,25,39-40,42H,4-11H2,1-3H3,(H,29,35)(H,30,41)(H,36,37)(H,46,47)(H,48,49)(H2,28,31,32)(H2,43,44,45)/t14-,19-,20-,21+,25-,27+/m1/s1	c	3h3mgcoa_c
	acgdp[c]	adenosylcobinamide-GDP		kegg.compound:C06510	C68H97CoN21O21P2	1S/C58H86N16O18P2.C10H12N5O3.Co/c1-25(91-94(87,88)92-93(85,86)89-23-33-45(82)46(83)52(90-33)74-24-67-44-50(74)71-53(65)72-51(44)84)22-66-41(81)16-17-55(6)31(18-38(62)78)49-58(9)57(8,21-40(64)80)30(12-15-37(61)77)43(73-58)27(3)48-56(7,20-39(63)79)28(10-13-35(59)75)32(68-48)19-34-54(4,5)29(11-14-36(60)76)42(69-34)26(2)47(55)70-49;1-4-6(16)7(17)10(18-4)15-3-14-5-8(11)12-2-13-9(5)15;/h19,24-25,28-31,…	c	acgdp_c
	rz[c]	alpha-ribazole		kegg.compound:C05775	C14H18N2O4	1S/C14H18N2O4/c1-7-3-9-10(4-8(7)2)16(6-15-9)14-13(19)12(18)11(5-17)20-14/h3-4,6,11-14,17-19H,5H2,1-2H3/t11-,12-,13-,14+/m1/s1	c	rz_c
	coB12[c]	coenzyme B12		kegg.compound:C00194	C72H100CoN18O17P	1S/C62H90N13O14P.C10H12N5O3.Co/c1-29-20-39-40(21-30(29)2)75(28-70-39)57-52(84)53(41(27-76)87-57)89-90(85,86)88-31(3)26-69-49(83)18-19-59(8)37(22-46(66)80)56-62(11)61(10,25-48(68)82)36(14-17-45(65)79)51(74-62)33(5)55-60(9,24-47(67)81)34(12-15-43(63)77)38(71-55)23-42-58(6,7)35(13-16-44(64)78)50(72-42)32(4)54(59)73-56;1-4-6(16)7(17)10(18-4)15-3-14-5-8(11)12-2-13-9(5)15;/h20-21,23,28,31,34-37,41,52-5…	c	coB12_c
	gmp[c]	GMP		kegg.compound:C00144	C10H14N5O8P	1S/C10H14N5O8P/c11-10-13-7-4(8(18)14-10)12-2-15(7)9-(17)5(1)3(23-9)1-22-24(19,20)21/h2-3,5-,9,1-17H,1H2,(H2,19,20,21)(H3,11,13,14,18)/t3-,5-,6-,9-/m1/s1	c	gmp_c
	dgtp[c]	dGTP		kegg.compound:C00286	C10H16N5O13P3	1S/C10H1N5O13P3/c11-10-13-8-7(9(17)14-10)12-3-15(8)6-1-4(16)5(26-6)2-25-30(21,22)28-31(23,24)27-29(18,19)20/h3-6,16H,1-2H2,(H,21,22)(H,23,24)(H2,18,19,20)(H3,11,13,14,17)/t4-,5+,6+/m0/s1	c	dgtp_c
	dgdp[c]	dGDP		kegg.compound:C00361	C10H15N5O10P2	1S/C10H15N5O10P2/c11-10-13-8-7(9(17)14-10)12-3-15(8)-1-4(16)5(24-6)2-23-27(21,22)25-26(18,19)20/h3-6,16H,1-2H2,(H,21,22)(H2,18,19,20)(H3,11,13,14,17)/t4-,5+,6+/m0/s1	c	dgdp_c
	2o6pamg2d[e]	2-O-(6-phospho-alpha-D-mannosyl)-D-glycerate		kegg.compound:C16699	C9H17O12P	1S/C9H17O12P/c10-1-3(8(14)15)20-9-7(13)6(12)5(11)4(21-9)2-19-22(16,17)18/h3-7,9-13H,1-2H2,(H,14,15)(H2,16,17,18)/t3-,4-,5-,6+,7+,9+/m1/s1	e	2o6pamg2d_e
	2o6pamg2d[b]	2-O-(6-phospho-alpha-D-mannosyl)-D-glycerate	true	kegg.compound:C16699	C9H17O12P	1S/C9H17O12P/c10-1-3(8(14)15)20-9-7(13)6(12)5(11)4(21-9)2-19-22(16,17)18/h3-7,9-13H,1-2H2,(H,14,15)(H2,16,17,18)/t3-,4-,5-,6+,7+,9+/m1/s1	b	2o6pamg2d_b
	2o6pamg2d[c]	2-O-(6-phospho-alpha-D-mannosyl)-D-glycerate		kegg.compound:C16699	C9H17O12P	1S/C9H17O12P/c10-1-3(8(14)15)20-9-7(13)6(12)5(11)4(21-9)2-19-22(16,17)18/h3-7,9-13H,1-2H2,(H,14,15)(H2,16,17,18)/t3-,4-,5-,6+,7+,9+/m1/s1	c	2o6pamg2d_c
	nacmnc[c]	nicotinate mononucleotide		kegg.compound:C01185	C11H15NO9P	1S/C11H14NO9P/c13-8-7(5-20-22(17,18)19)21-10(9(8)14)12-3-1-2-6(4-12)11(15)16/h1-4,7-10,13-14H,5H2,(H2-,15,16,17,18,19)/p+1/t7-,8-,9-,10-/m1/s1	c	nacmnc_c
	nacaddn[c]	nicotinate adenine dinucleotide		kegg.compound:C00857	C21H27N6O15P2	1S/C21H26N6O15P2/c22-17-12-18(24-7-23-17)27(8-25-12)20-16(31)14(29)11(41-20)6-39-44(36,37)42-43(34,35)38-5-10-13(28)15(30)19(40-10)26-3-1-2-9(4-26)21(32)33/h1-4,7-8,10-11,13-16,19-20,28-31H,5-6H2,(H4-,22,23,24,32,33,34,35,36,37)/p+1/t10-,11-,13-,14-,15-,16-,19-,20-/m1/s1	c	nacaddn_c
	leuL[c]	L-leucine		kegg.compound:C00123	C6H13NO2	1S/C6H13NO2/c1-4(2)3-5(7)6(8)9/h4-5H,3,7H2,1-2H3,(H,8,9)/t5-/m0/s1	c	leuL_c
	leuL[b]	L-leucine	true	kegg.compound:C00123	C6H13NO2	1S/C6H13NO2/c1-4(2)3-5(7)6(8)9/h4-5H,3,7H2,1-2H3,(H,8,9)/t5-/m0/s1	b	leuL_b
	2oglut[c]	2-oxoglutarate		kegg.compound:C00026	C5H6O5	1S/C5H6O5/c6-3(5(9)10)1-2-4(7)8/h1-2H2,(H,7,8)(H,9,10)	c	2oglut_c
	4m2op[c]	4-methyl-2-oxopentanoate		kegg.compound:C00233	C6H10O3	1S/C6H10O3/c1-4(2)3-5(7)6(8)9/h4H,3H2,1-2H3,(H,8,9)	c	4m2op_c
	dump[c]	dUMP		kegg.compound:C00365	C9H13N2O8P	1S/C9H13N2O8P/c12--3-8(11-2-1-7(13)10-9(11)14)19-6()4-18-20(15,16)17/h1-2,5-6,8,12H,3-4H2,(H,10,13,14)(H2,15,16,17)/t5-,6+,8+/m0/s1	c	dump_c
	78dhfmg[c]	7,8-dihydrofolate monoglutamate		kegg.compound:C00415	C19H21N7O6	1S/C19H21N7O6/c20-19-25-15-14(17(30)26-19)23-11(8-22-15)7-21-10-3-1-9(2-4-10)16(29)24-12(18(31)32)5-6-13(27)28/h1-4,12,21H,5-8H2,(H,24,29)(H,27,28)(H,31,32)(H4,20,22,25,26,30)/t12-/m0/s1	c	78dhfmg_c
	cdpg[e]	CDP-glycerol		kegg.compound:C00513	C12H21N3O13P2	1S/C12H21N3O13P2/c13-8-1-2-15(12(20)14-8)11-10(19)9(18)7(27-11)5-26-30(23,24)28-29(21,22)25-4-6(17)3-16/h1-2,6-7,9-11,16-19H,3-5H2,(H,21,22)(H,23,24)(H2,13,14,20)/t6?,7-,9-,10-,11-/m1/s1	e	cdpg_e
	cdpg[b]	CDP-glycerol	true	kegg.compound:C00513	C12H21N3O13P2	1S/C12H21N3O13P2/c13-8-1-2-15(12(20)14-8)11-10(19)9(18)7(27-11)5-26-30(23,24)28-29(21,22)25-4-6(17)3-16/h1-2,6-7,9-11,16-19H,3-5H2,(H,21,22)(H,23,24)(H2,13,14,20)/t6?,7-,9-,10-,11-/m1/s1	b	cdpg_b
	cdpg[c]	CDP-glycerol		kegg.compound:C00513	C12H21N3O13P2	1S/C12H21N3O13P2/c13-8-1-2-15(12(20)14-8)11-10(19)9(18)7(27-11)5-26-30(23,24)28-29(21,22)25-4-6(17)3-16/h1-2,6-7,9-11,16-19H,3-5H2,(H,21,22)(H,23,24)(H2,13,14,20)/t6?,7-,9-,10-,11-/m1/s1	c	cdpg_c
	damp[c]	dAMP		kegg.compound:C00360	C10H14N5O6P	1S/C10H14N5O6P/c11-9-8-10(1-3-12-9)15(4-14-8)7-1-5(16)6(21-7)2-20-22(17,18)19/h3-7,16H,1-2H2,(H2,11,12,13)(H2,17,18,19)/t5-,6+,7+/m0/s1	c	damp_c
	dad[c]	deoxyadenosine		kegg.compound:C00559	C10H13N5O3	1S/C10H13N5O3/c11-9-8-10(13-3-12-9)15(4-14-8)7-1-5(17)(2-1)18-7/h3-7,1-17H,1-2H2,(H2,11,12,13)/t5-,6+,7+/m0/s1	c	dad_c
	dad[b]	deoxyadenosine	true	kegg.compound:C00559	C10H13N5O3	1S/C10H13N5O3/c11-9-8-10(13-3-12-9)15(4-14-8)7-1-5(17)(2-1)18-7/h3-7,1-17H,1-2H2,(H2,11,12,13)/t5-,6+,7+/m0/s1	b	dad_b
	isocaprecoa[c]	2-Isocaprenoyl-CoA			C27H47N7O17P3S		c	isocaprecoa_c
	2s6h24ch1c[c]	2-succinyl-6-hydroxy-2,4-cyclohexadiene-1-carboxylate		kegg.compound:C05817	C11H12O6	1S/C11H12O6/c12-7(4-5-9(14)15)6-2-1-3-8(13)10(6)11(16)17/h1-3,8,10,13H,4-5H2,(H,14,15)(H,16,17)/t8-,10-/m1/s1	c	2s6h24ch1c_c
	2sucbz[c]	2-succinylbenzoate		kegg.compound:C02730	C11H10O5	1S/C11H10O5/c12-9(5-6-10(13)14)7-3-1-2-4-8(7)11(15)16/h1-4H,5-6H2,(H,13,14)(H,15,16)/p-2	c	2sucbz_c
	escul[e]	esculin		kegg.compound:C09264	C15H16O9	1S/C15H16O9/c16-5-10-12(19)13(20)14(21)15(24-10)23-9-3-6-1-2-11(18)22-8(6)4-7(9)17/h1-4,10,12-17,19-21H,5H2/t10-,12-,13+,14-,15-/m1/s1	e	escul_e
	escul[b]	esculin	true	kegg.compound:C09264	C15H16O9	1S/C15H16O9/c16-5-10-12(19)13(20)14(21)15(24-10)23-9-3-6-1-2-11(18)22-8(6)4-7(9)17/h1-4,10,12-17,19-21H,5H2/t10-,12-,13+,14-,15-/m1/s1	b	escul_b
	escul[c]	esculin		kegg.compound:C09264	C15H16O9	1S/C15H16O9/c16-5-10-12(19)13(20)14(21)15(24-10)23-9-3-6-1-2-11(18)22-8(6)4-7(9)17/h1-4,10,12-17,19-21H,5H2/t10-,12-,13+,14-,15-/m1/s1	c	escul_c
	aacp[c]	apo[acp]					c	aacp_c
	pap[c]	adenosine 3',5'-bisphosphate		kegg.compound:C00054	C10H15N5O10P2	1S/C10H15N5O10P2/c11-8-5-9(13-2-12-8)15(3-14-5)10-6(16)7(25-27(20,21)22)4(24-10)1-23-26(17,18)19/h2-4,6-7,10,16H,1H2,(H2,11,12,13)(H2,17,18,19)(H2,20,21,22)/t4-,6-,7-,10-/m1/s1	c	pap_c
	hacp[c]	holo[acp]					c	hacp_c
	laldS[c]	(S)-lactaldehyde		kegg.compound:C00424	C3H6O2	1S/C3H6O2/c1-3(5)2-4/h2-3,5H,1H3/t3-/m0/s1	c	laldS_c
	lacS[c]	(S)-lactate		kegg.compound:C00186	C3H6O3	1S/C3H6O3/c1-2(4)3(5)6/h2,4H,1H3,(H,5,6)/t2-/m0/s1	c	lacS_c
	for[c]	formate		kegg.compound:C00058	CH2O2	1S/CH2O2/c2-1-3/h1H,(H,2,3)/p-1	c	for_c
	for[b]	formate	true	kegg.compound:C00058	CH2O2	1S/CH2O2/c2-1-3/h1H,(H,2,3)/p-1	b	for_b
	cbshclin[c]	Cobalt-sirohydrochlorin		kegg.compound:C11538	C42H44CoN4O16	1S/C42H47N4O16.Co/c1-41(17-39(59)60)23(5-9-35(51)52)29-14-27-21(11-37(55)56)19(3-7-33(47)48)25(43-27)13-26-20(4-8-34(49)50)22(12-38(57)58)28(44-26)15-31-42(2,18-40(61)62)24(6-10-36(53)54)30(46-31)16-32(41)45-29;/h14-16,21,23-24H,3-13,17-18H2,1-2H3,(H9,43,45,46,47,48,49,50,51,52,53,54,55,56,57,58,59,60,61,62);/q-1;+2/p-1/b31-15-;/t21?,23-,24-,41+,42+;/m1./s1	c	cbshclin_c
	amet[c]	S-adenosyl-L-methionine		kegg.compound:C00019	C15H22N6O5S	1S/C15H22N6O5S/c1-27(3-2-7(16)15(24)25)4-8-10(22)11(23)14(26-8)21-6-20-9-12(17)18-5-19-13(9)21/h5-8,10-11,14,22-23H,2-4,16H2,1H3,(H2-,17,18,19,24,25)/p+1/t7-,8+,10+,11+,14+,27?/m0/s1	c	amet_c
	cbfIII[c]	Cobalt-factor III		kegg.compound:C17401	C43H46CoN4O16	1S/C43H48N4O16.Co/c1-19-40-23(13-37(58)59)21(5-9-33(50)51)27(46-40)14-26-20(4-8-32(48)49)22(12-36(56)57)28(44-26)15-29-24(6-10-34(52)53)42(2,17-38(60)61)31(45-29)16-30-25(7-11-35(54)55)43(3,18-39(62)63)41(19)47-30;/h14-16,24-25H,4-13,17-18H2,1-3H3,(H10,44,45,46,47,48,49,50,51,52,53,54,55,56,57,58,59,60,61,62,63);/q;+2/p-2/t24-,25-,42+,43+;/m1./s1	c	cbfIII_c
	ahcys[c]	S-adenosyl-L-homocysteine		kegg.compound:C00021	C14H20N6O5S	1S/C14H20N6O5S/c15-6(14(23)24)1-2-26-3-7-9(21)10(22)13(25-7)20-5-19-8-11(16)17-4-18-12(8)20/h4-7,9-10,13,21-22H,1-3,15H2,(H,23,24)(H2,16,17,18)/t6-,7+,9+,10+,13+/m0/s1	c	ahcys_c
	pi[e]	phosphate		kegg.compound:C00009	H3PO4	1S/H3O4P/c1-5(2,3)4/h(H3,1,2,3,4)/p-3	e	pi_e
	na[e]	Na+		kegg.compound:C01330	Na	1S/Na/q+1	e	na_e
	na[b]	Na+	true	kegg.compound:C01330	Na	1S/Na/q+1	b	na_b
	na[c]	Na+		kegg.compound:C01330	Na	1S/Na/q+1	c	na_c
	glc1pA[c]	alpha-D-glucose 1-phosphate		kegg.compound:C00103	C6H13O9P	1S/C6H13O9P/c7-1-2-3(8)4(9)5(10)6(14-2)15-16(11,12)13/h2-10H,1H2,(H2,11,12,13)/t2-,3-,4+,5-,6-/m1/s1	c	glc1pA_c
	glc[c]	beta-D-glucose		kegg.compound:C00221	C6H12O6	1S/C6H12O6/c7-1-2-3(8)4(9)5(10)6(11)12-2/h2-11H,1H2/t2-,3-,4+,5-,6-/m1/s1	c	glc_c
	glc[b]	beta-D-glucose	true	kegg.compound:C00221	C6H12O6	1S/C6H12O6/c7-1-2-3(8)4(9)5(10)6(11)12-2/h2-11H,1H2/t2-,3-,4+,5-,6-/m1/s1	b	glc_b
	uri[c]	uridine		kegg.compound:C00299	C9H12N2O6	1S/C9H12N2O6/c12-3-4-6(14)7(15)8(17-4)11-2-1-5()10-9(11)16/h1-2,4,6-8,12,14-15H,3H2,(H,10,,16)/t4-,6-,7-,8-/m1/s1	c	uri_c
	uri[b]	uridine	true	kegg.compound:C00299	C9H12N2O6	1S/C9H12N2O6/c12-3-4-6(14)7(15)8(17-4)11-2-1-5()10-9(11)16/h1-2,4,6-8,12,14-15H,3H2,(H,10,,16)/t4-,6-,7-,8-/m1/s1	b	uri_b
	cytd[c]	cytidine		kegg.compound:C00475	C9H13N3O5	1S/C9H13N3O5/c10-5-1-2-12(9(16)-5)8-7(15)6(14)4(3-13)17-8/h1-2,4,6-8,13-15H,3H2,(H2,10,,16)/t4-,6-,7-,8-/m1/s1	c	cytd_c
	4abald[c]	4-aminobutyraldehyde		kegg.compound:C00555	C4H9NO	1S/C4H9NO/c5-3-1-2-4-6/h4H,1-3,5H2	c	4abald_c
	4abat[c]	4-Aminobutanoate		kegg.compound:C00334	C4H9NO2	1S/C4H9NO2/c5-3-1-2-4(6)7/h1-3,5H2,(H,6,7)	c	4abat_c
	no2[c]	nitrite		kegg.compound:C00088	HNO2	1S/HNO2/c2-1-3/h(H,2,3)/p-1	c	no2_c
	no2[b]	nitrite	true	kegg.compound:C00088	HNO2	1S/HNO2/c2-1-3/h(H,2,3)/p-1	b	no2_b
	lacR[c]	(R)-lactate		kegg.compound:C00256	C3H6O3	1S/C3H6O3/c1-2(4)3(5)6/h2,4H,1H3,(H,5,6)/t2-/m1/s1	c	lacR_c
	uqnn8[c]	ubiquinone-8		kegg.compound:C17569	C49H74O4	1S/C49H74O4/c1-36(2)20-13-21-37(3)22-14-23-38(4)24-15-25-39(5)26-16-27-40(6)28-17-29-41(7)30-18-31-42(8)32-19-33-43(9)34-35-45-44(10)46(50)48(52-11)49(53-12)47(45)51/h20,22,24,26,28,30,32,34H,13-19,21,23,25,27,29,31,33,35H2,1-12H3/b37-22+,38-24+,39-26+,40-28+,41-30+,42-32+,43-34+	c	uqnn8_c
	uqnl8[c]	ubiquinol-8		pubchem.compound:2074411	C49H76O4	1S/C49H76O4/c1-36(2)20-13-21-37(3)22-14-23-38(4)24-1-2-39()26-16-27-40(6)28-17-29-41(7)30-18-31-42(8)32-19-33-43(9)34-3-4-44(10)46(0)48(2-11)49(3-12)47(4)51/h20,22,24,26,28,30,32,34,50-51H,13-19,21,23,25,27,29,31,33,35H2,1-12H3/b37-22+,38-24+,39-26+,40-28+,41-30+,42-32+,43-34+ Smiles: CC(C)=CCCC(C)=CCCC(C)=CCCC(C)=CCCC(C)=CCCC(C)=CCCC(C)=CCCC(C)=CCC1(=C(C)C(O)=C(OC)C(OC)=C(O)1)	c	uqnl8_c
	glc6p[c]	beta-D-glucose-6-phosphate		kegg.compound:C01172	C6H13O9P	1S/C6H13O9P/c7-3-2(1-14-16(11,12)13)15-6(10)5(9)4(3)8/h2-10H,1H2,(H2,11,12,13)/t2-,3-,4+,5-,6-/m1/s1	c	glc6p_c
	6pg15l[c]	6-phospho-D-glucono-1,5-lactone		kegg.compound:C01236	C6H11O9P	1S/C6H11O9P/c7-3-2(1-14-16(11,12)13)15-6(10)5(9)4(3)8/h2-5,7-9H,1H2,(H2,11,12,13)/t2-,3-,4+,5-/m1/s1	c	6pg15l_c
	glcn[e]	D-gluconate		kegg.compound:C00257	C6H12O7	1S/C6H12O7/c7-1-2(8)3(9)4(10)5(11)6(12)13/h2-5,7-11H,1H2,(H,12,13)/t2-,3-,4+,5-/m1/s1	e	glcn_e
	glcn[b]	D-gluconate	true	kegg.compound:C00257	C6H12O7	1S/C6H12O7/c7-1-2(8)3(9)4(10)5(11)6(12)13/h2-5,7-11H,1H2,(H,12,13)/t2-,3-,4+,5-/m1/s1	b	glcn_b
	glcn[c]	D-gluconate		kegg.compound:C00257	C6H12O7	1S/C6H12O7/c7-1-2(8)3(9)4(10)5(11)6(12)13/h2-5,7-11H,1H2,(H,12,13)/t2-,3-,4+,5-/m1/s1	c	glcn_c
	1h2m2b4dp[c]	1-hydroxy-2-methyl-2-(E)-butenyl 4-diphosphate		kegg.compound:C11811	C5H12O8P2	1S/C5H12O8P2/c1-5(4-6)2-3-12-15(10,11)13-14(7,8)9/h2,6H,3-4H2,1H3,(H,10,11)(H2,7,8,9)/b5-2+	c	1h2m2b4dp_c
	adcbam[c]	adenosylcobinamide		kegg.compound:C06508	C58H84CoN16O11	1S/C48H73N11O8.C10H12N5O3.Co/c1-23(60)22-55-38(67)16-17-45(6)29(18-35(52)64)43-48(9)47(8,21-37(54)66)28(12-15-34(51)63)40(59-48)25(3)42-46(7,20-36(53)65)26(10-13-32(49)61)30(56-42)19-31-44(4,5)27(11-14-33(50)62)39(57-31)24(2)41(45)58-43;1-4-6(16)7(17)10(18-4)15-3-14-5-8(11)12-2-13-9(5)15;/h19,23,26-29,43,60H,10-18,20-22H2,1-9H3,(H14,49,50,51,52,53,54,55,56,57,58,59,61,62,63,64,65,66,67);2-4,6-7,1…	c	adcbam_c
	gtp[c]	GTP		kegg.compound:C00044	C10H16N5O14P3	1S/C10H16N5OP3/c11-10-13-7-4(8(18)-10)12-2-15(7)9-6(17)5(16)3(27-9)1-26-31(22,23)29-32(24,25)28-30(19,20)21/h2-3,5-6,9,16-17H,1H2,(H,22,23)(H,24,25)(H2,19,20,21)(H3,11,13,,18)/t3-,5-,6-,9-/m1/s1	c	gtp_c
	adcobamp[c]	adenosylcobinamide-phosphate		kegg.compound:C06509	C58H85CoN16O14P	1S/C48H74N11O11P.C10H12N5O3.Co/c1-23(70-71(67,68)69)22-55-38(66)16-17-45(6)29(18-35(52)63)43-48(9)47(8,21-37(54)65)28(12-15-34(51)62)40(59-48)25(3)42-46(7,20-36(53)64)26(10-13-32(49)60)30(56-42)19-31-44(4,5)27(11-14-33(50)61)39(57-31)24(2)41(45)58-43;1-4-6(16)7(17)10(18-4)15-3-14-5-8(11)12-2-13-9(5)15;/h19,23,26-29,43H,10-18,20-22H2,1-9H3,(H16,49,50,51,52,53,54,55,56,57,58,59,60,61,62,63,64,65,66…	c	adcobamp_c
	gdp[c]	GDP		kegg.compound:C00035	C10H15N5O11P2	1S/C10H15N5OP2/c-10-13-7-4(8(18)14-10)12-2-15(7)9-6(17)5(16)3(25-9)1-24-28(22,23)26-27(19,20)21/h2-3,5-6,9,16-17H,1H2,(H,22,23)(H2,19,20,21)(H3,,13,14,18)/t3-,5-,6-,9-/m1/s1	c	gdp_c
	succoa[c]	succinyl-CoA		kegg.compound:C00091	C25H40N7O19P3S	1S/C25H40N7O19P3S/c1-25(2,20(38)23(39)28-6-5-14(33)27-7-8-55-16(36)4-3-15(34)35)10-48-54(45,46)51-53(43,44)47-9-13-19(50-52(40,41)42)18(37)24(49-13)32-12-31-17-21(26)29-11-30-22(17)32/h11-13,18-20,24,37-38H,3-10H2,1-2H3,(H,27,33)(H,28,39)(H,34,35)(H,43,44)(H,45,46)(H2,26,29,30)(H2,40,41,42)/t13-,18-,19-,20+,24-/m1/s1	c	succoa_c
	sucsald[c]	succinate semialdehyde		kegg.compound:C00232	C4H6O3	1S/C4H6O3/c5-3-1-2-4(6)7/h3H,1-2H2,(H,6,7)	c	sucsald_c
	ptcys[c]	N-((R)-pantothenoyl)-L-cysteine		kegg.compound:C04079	C12H22N2O6S	1S/C12H22N2O6S/c1-12(2,6-15)9(17)10(18)13-4-3-8(16)14-7(5-21)11(19)20/h7,9,15,17,21H,3-6H2,1-2H3,(H,13,18)(H,14,16)(H,19,20)/t7-,9-/m0/s1	c	ptcys_c
	ptth[c]	pantetheine		kegg.compound:C00831	C11H22N2O4S	1S/C11H22N2O4S/c1-11(2,7-14)9(16)10(17)13-4-3-8(15)12-5-6-18/h9,14,16,18H,3-7H2,1-2H3,(H,12,15)(H,13,17)/t9-/m0/s1	c	ptth_c
	2oiv[c]	2-oxoisovalerate		kegg.compound:C00141	C5H8O3	1S/C5H8O3/c1-3(2)4(6)5(7)8/h3H,1-2H3,(H,7,8)/p-1	c	2oiv_c
	2ipm[c]	(2S)-2-isopropylmalate		kegg.compound:C02504	C7H12O5	1S/C7H12O5/c1-4(2)7(12,6(10)11)3-5(8)9/h4,12H,3H2,1-2H3,(H,8,9)(H,10,11)/p-2/t7-/m0/s1	c	2ipm_c
	asp4p[c]	L-aspartyl-4-phosphate		kegg.compound:C03082	C4H8NO7P	1S/C4H8NO7P/c5-2(4(7)8)1-3(6)12-13(9,10)11/h2H,1,5H2,(H,7,8)(H2,9,10,11)/t2-/m0/s1	c	asp4p_c
	aspsald[c]	L-aspartate-semialdehyde		kegg.compound:C00441	C4H7NO3	1S/C4H7NO3/c5-3(1-2-6)4(7)8/h2-3H,1,5H2,(H,7,8)/p-1/t3-/m0/s1	c	aspsald_c
	feroxoxi[c]	oxidized ferredoxin		kegg.compound:C00139		WXINNGCGSCFUCR-UHFFFAOYSA-N	c	feroxoxi_c
	feroxred[c]	reduced ferredoxin		kegg.compound:C00138		DDRPCXLAQZKBJP-UHFFFAOYSA-N	c	feroxred_c
	56dhthy[c]	5,6-dihydrothymine		kegg.compound:C00906	C5H8N2O2	1S/C5H8N2O2/c1-3-2-6-5(9)7-4(3)8/h3H,2H2,1H3,(H2,6,7,8,9)	c	56dhthy_c
	3uib[c]	3-ureido-isobutyrate		kegg.compound:C05100	C5H10N2O3	1S/C5H10N2O3/c1-3(4(8)9)2-7-5(6)10/h3H,2H2,1H3,(H,8,9)(H3,6,7,10)	c	3uib_c
	glc6pA[c]	alpha-D-glucose 6-phosphate		kegg.compound:C00668	C6H13O9P	1S/C6H13O9P/c7-3-2(1-14-16(11,12)13)15-6(10)5(9)4(3)8/h2-10H,1H2,(H2,11,12,13)/t2-,3-,4+,5-,6+/m1/s1	c	glc6pA_c
	fru6p[c]	D-fructose-6-phosphate		kegg.compound:C00085	C6H13O9P	1S/C6H13O9P/c7-1-3(8)5(10)6(11)4(9)2-15-16(12,13)14/h4-7,9-11H,1-2H2,(H2,12,13,14)/t4-,5-,6-/m1/s1	c	fru6p_c
	dhap[c]	dihydroxyacetone phosphate		kegg.compound:C00111	C3H7O6P	1S/C3H7O6P/c4-1-3(5)2-9-10(6,7)8/h4H,1-2H2,(H2,6,7,8)	c	dhap_c
	g3p[c]	sn-glycerol-3-phosphate		kegg.compound:C00093	C3H9O6P	1S/C3H9O6P/c4-1-3(5)2-9-10(6,7)8/h3-5H,1-2H2,(H2,6,7,8)/t3-/m1/s1	c	g3p_c
	g3p[b]	sn-glycerol-3-phosphate	true	kegg.compound:C00093	C3H9O6P	1S/C3H9O6P/c4-1-3(5)2-9-10(6,7)8/h3-5H,1-2H2,(H2,6,7,8)/t3-/m1/s1	b	g3p_b
	3ppyr[c]	3-Phosphonopyruvate		kegg.compound:C02798	C3H5O6P	1S/C3H5O6P/c4-2(3(5)6)1-10(7,8)9/h1H2,(H,5,6)(H2,7,8,9)	c	3ppyr_c
	sucr[e]	sucrose		kegg.compound:C00089	C12H22O11	1S/C12H22O11/c13-1-4-6(16)8(18)9(19)11(21-4)23-12(3-15)10(20)7(17)5(2-14)22-12/h4-11,13-20H,1-3H2/t4-,5-,6-,7-,8+,9-,10+,11-,12+/m1/s1	e	sucr_e
	sucr[b]	sucrose	true	kegg.compound:C00089	C12H22O11	1S/C12H22O11/c13-1-4-6(16)8(18)9(19)11(21-4)23-12(3-15)10(20)7(17)5(2-14)22-12/h4-11,13-20H,1-3H2/t4-,5-,6-,7-,8+,9-,10+,11-,12+/m1/s1	b	sucr_b
	sucr6p[c]	sucrose-6-phosphate		kegg.compound:C16688	C12H23O14P	1S/C12H23O14P/c13-1-4-6(15)8(17)9(18)11(24-4)26-12(3-14)10(19)7(16)5(25-12)2-23-27(20,21)22/h4-11,13-19H,1-3H2,(H2,20,21,22)/t4-,5-,6-,7-,8+,9-,10+,11-,12+/m1/s1	c	sucr6p_c
	ncamrib[c]	nicotinamide-beta-riboside		kegg.compound:C03150	C11H15N2O5	1S/C11H14N2O5/c12-10(17)6-2-1-3-13(4-6)11-9(16)8(15)7(5-14)18-11/h1-4,7-9,11,14-16H,5H2,(H-,12,17)/p+1/t7-,8-,9-,11-/m1/s1	c	ncamrib_c
	ncam[c]	nicotinamide		kegg.compound:C00153	C6H6N2O	1S/C6H6N2O/c7-6(9)-2-1-3-8-4-5/h1-4H,(H2,7,9)	c	ncam_c
	ncam[b]	nicotinamide	true	kegg.compound:C00153	C6H6N2O	1S/C6H6N2O/c7-6(9)-2-1-3-8-4-5/h1-4H,(H2,7,9)	b	ncam_b
	ribD[c]	D-ribose		kegg.compound:C00121	C5H10O5	1S/C5H10O5/c6-1-2-3(7)4(8)5(9)10-2/h2-9H,1H2/t2-,3-,4-,5?/m1/s1	c	ribD_c
	ribD[b]	D-ribose	true	kegg.compound:C00121	C5H10O5	1S/C5H10O5/c6-1-2-3(7)4(8)5(9)10-2/h2-9H,1H2/t2-,3-,4-,5?/m1/s1	b	ribD_b
	abdmagdpu[c]	N-acetyl-beta-D-mannosaminyl-1,4-N-acetyl-D-glucosaminyldiphosphoundecaprenol		kegg.compound:C04881	C71H118N2O17P2	1S/C71H118N2O17P2/c1-49(2)25-15-26-50(3)27-16-28-51(4)29-17-30-52(5)31-18-32-53(6)33-19-34-54(7)35-20-36-55(8)37-21-38-56(9)39-22-40-57(10)41-23-42-58(11)43-24-44-59(12)45-46-85-91(81,82)90-92(83,84)89-71-65(73-61(14)77)68(80)69(63(48-75)87-71)88-70-64(72-60(13)76)67(79)66(78)62(47-74)86-70/h25,27,29,31,33,35,37,39,41,43,45,62-71,74-75,78-80H,15-24,26,28,30,32,34,36,38,40,42,44,46-48H2,1-14H3,(H,…	c	abdmagdpu_c
	teichoic[c]	teichoic acid		kegg.compound:C06707		XZTUSOXSLKTKJQ-TWNWRCAFSA-N	c	teichoic_c
	lcacoa[c]	long-chain acyl-CoA		kegg.compound:C02843	C23H38N7O17P3S(CH2)2n	ALLSOOQIDPLIER-UHFFFAOYSA-N	c	lcacoa_c
	fadh2[c]	FADH2		kegg.compound:C01352	C27H35N9O15P2	1S/C27H35N9O15P2/c1-10-3-12-13(4-11(10)2)35(24-18(32-12)25(42)34-27(43)33-24)5-14(37)19(39)15(38)6-48-52(44,45)51-53(46,47)49-7-16-20(40)21(41)26(50-16)36-9-31-17-22(28)29-8-30-23(17)36/h3-4,8-9,14-16,19-21,26,32,37-41H,5-7H2,1-2H3,(H,44,45)(H,46,47)(H2,28,29,30)(H2,33,34,42,43)/t14-,15+,16+,19-,20+,21+,26+/m0/s1	c	fadh2_c
	fad[c]	FAD		kegg.compound:C00016	C27H33N9O15P2	1S/C27H33N9O15P2/c1-10-3-12-13(4-11(10)2)35(24-18(32-12)25(42)34-27(43)33-24)5-14(37)19(39)15(38)6-48-52(44,45)51-53(46,47)49-7-16-20(40)21(41)26(50-16)36-9-31-17-22(28)29-8-30-23(17)36/h3-4,8-9,14-16,19-21,26,37-41H,5-7H2,1-2H3,(H,44,45)(H,46,47)(H2,28,29,30)(H,34,42,43)/t14-,15+,16+,19-,20+,21+,26+/m0/s1	c	fad_c
	icit[c]	isocitrate		kegg.compound:C00311	C6H8O7	1S/C6H8O7/c7-(8)1-2(5(10)11)4(9)6(12)13/h2,4,9H,1H2,(H,7,8)(H,10,11)(H,12,13)	c	icit_c
	ura[e]	uracil		kegg.compound:C00106	C4H4N2O2	1S/C4H4N2O2/c7-3-1-2-5-4(8)6-3/h1-2H,(H2,5,6,7,8)	e	ura_e
	ura[b]	uracil	true	kegg.compound:C00106	C4H4N2O2	1S/C4H4N2O2/c7-3-1-2-5-4(8)6-3/h1-2H,(H2,5,6,7,8)	b	ura_b
	ura[c]	uracil		kegg.compound:C00106	C4H4N2O2	1S/C4H4N2O2/c7-3-1-2-5-4(8)6-3/h1-2H,(H2,5,6,7,8)	c	ura_c
	dudp[c]	dUDP		kegg.compound:C01346	C9H14N2O11P2	1S/C9H14N2O11P2/c12--3-8(11-2-1-7(13)10-9(11)14)21-6(5)4-20-24(18,19)22-23(15,16)17/h1-2,5-6,8,12H,3-4H2,(H,18,19)(H,10,13,14)(H2,15,16,17)/t5-,6+,8+/m0/s1	c	dudp_c
	ade[c]	adenine		kegg.compound:C00147	C5H5N5	1S/C5H5N5/c-4-3-5(9-1-7-3)10-2-8-4/h1-2H,(H3,,7,8,9,10)	c	ade_c
	5pr1dp[c]	5-phospho-alpha-D-ribose 1-diphosphate		kegg.compound:C00119	C5H13O14P3	1S/C5H13O14P3/c6-3-2(1-16-20(8,9)10)17-5(4(3)7)18-22(14,15)19-21(11,12)13/h2-7H,1H2,(H,14,15)(H2,8,9,10)(H2,11,12,13)/t2-,3-,4-,5-/m1/s1	c	5pr1dp_c
	amp[c]	AMP		kegg.compound:C00020	C10H14N5O7P	1S/C10H14N5O7P/c11-8-5-9(13-2-12-8)15(3-14-5)10-7(17)6(16)4(22-10)1-21-23(18,19)20/h2-4,6-7,10,16-17H,1H2,(H2,11,12,13)(H2,18,19,20)/t4-,6-,7-,10-/m1/s1	c	amp_c
	man6p[c]	D-mannose 6-phosphate		kegg.compound:C00275	C6H13O9P	QIVFMUVBIHIZAM-UHFFFAOYSA-N	c	man6p_c
	man1p[c]	alpha-D-mannose 1-phosphate		kegg.compound:C00636	C6H13O9P	1S/C6H13O9P/c7-1-2-3(8)4(9)5(10)6(14-2)15-16(11,12)13/h2-10H,1H2,(H2,11,12,13)/t2-,3-,4+,5+,6-/m1/s1	c	man1p_c
	bio[e]	biotin		kegg.compound:C00120	C10H16N2O3S	1S/C10H16N2O3S/c13-8(14)4-2-1-3-7-9-6(5-16-7)11-10(15)12-9/h6-7,9H,1-5H2,(H,13,14)(H2,11,12,15)/t6-,7-,9-/m0/s1	e	bio_e
	bio[b]	biotin	true	kegg.compound:C00120	C10H16N2O3S	1S/C10H16N2O3S/c13-8(14)4-2-1-3-7-9-6(5-16-7)11-10(15)12-9/h6-7,9H,1-5H2,(H,13,14)(H2,11,12,15)/t6-,7-,9-/m0/s1	b	bio_b
	bio[c]	biotin		kegg.compound:C00120	C10H16N2O3S	1S/C10H16N2O3S/c13-8(14)4-2-1-3-7-9-6(5-16-7)11-10(15)12-9/h6-7,9H,1-5H2,(H,13,14)(H2,11,12,15)/t6-,7-,9-/m0/s1	c	bio_c
	dcmp[c]	dCMP		kegg.compound:C00239	C9H14N3O7P	1S/C9H14N3O7P/c10-7-1-2-12(9(14)11-7)8-3-5(13)6(19-8)4-18-20(15,16)17/h1-2,5-6,8,13H,3-4H2,(H2,10,11,14)(H2,15,16,17)/t5-,6+,8+/m0/s1	c	dcmp_c
	dcyt[c]	deoxycytidine		kegg.compound:C00881	C9H13N3O4	1S/C9H13N3O4/c10-7-1-2-12(9(15)11-7)8-3-5(14)6(4-13)16-8/h1-2,5-6,8,13-14H,3-4H2,(H2,10,11,15)/t5-,6+,8+/m0/s1	c	dcyt_c
	dcyt[b]	deoxycytidine	true	kegg.compound:C00881	C9H13N3O4	1S/C9H13N3O4/c10-7-1-2-12(9(15)11-7)8-3-5(14)6(4-13)16-8/h1-2,5-6,8,13-14H,3-4H2,(H2,10,11,15)/t5-,6+,8+/m0/s1	b	dcyt_b
	eimzgp[c]	D-erythro-imidazole-glycerol-phosphate		kegg.compound:C04666	C6H11N2O6P	1S/C6H11N2O6P/c9-5(2-14-15(11,12)13)6(10)4-1-7-3-8-4/h1,3,5-6,9-10H,2H2,(H,7,8)(H2,11,12,13)/t5-,6+/m1/s1	c	eimzgp_c
	imzap[c]	imidazole acetol-phosphate		kegg.compound:C01267	C6H9N2O5P	1S/C6H9N2O5P/c9-6(3-13-14(10,11)12)1-5-2-7-4-8-5/h2,4H,1,3H2,(H,7,8)(H2,10,11,12)	c	imzap_c
	uppg3[c]	uroporphyrinogen-III		kegg.compound:C01051	C40H44N4O16	1S/C40H44N4O16/c45-33(46)5-1-17-21(9-37(53)54)29-14-27-19(3-7-35(49)50)22(10-38(55)56)30(43-27)15-28-20(4-8-36(51)52)24(12-40(59)60)32(44-28)16-31-23(11-39(57)58)18(2-6-34(47)48)26(42-31)13-25(17)41-29/h41-44H,1-16H2,(H,45,46)(H,47,48)(H,49,50)(H,51,52)(H,53,54)(H,55,56)(H,57,58)(H,59,60)	c	uppg3_c
	pc1[c]	precorrin-1		kegg.compound:C15527	C41H46N4O16	1S/C41H46N4O16/c1-41(17-40(60)61)24(5-9-36(52)53)31-15-29-22(11-38(56)57)19(3-7-34(48)49)27(43-29)14-28-21(10-37(54)55)18(2-6-33(46)47)25(42-28)13-26-20(4-8-35(50)51)23(12-39(58)59)30(44-26)16-32(41)45-31/h16,24,42-44H,2-15,17H2,1H3,(H,46,47)(H,48,49)(H,50,51)(H,52,53)(H,54,55)(H,56,57)(H,58,59)(H,60,61)/b32-16-/t24-,41+/m1/s1	c	pc1_c
	2dh3dg[c]	2-dehydro-3-deoxy-D-gluconate		kegg.compound:C00204	C6H10O6	1S/C6H10O6/c7-2-5(10)3(8)1-4(9)6(11)12/h3,5,7-8,10H,1-2H2,(H,11,12)/t3-,5+/m0/s1	c	2dh3dg_c
	2dh3dg[b]	2-dehydro-3-deoxy-D-gluconate	true	kegg.compound:C00204	C6H10O6	1S/C6H10O6/c7-2-5(10)3(8)1-4(9)6(11)12/h3,5,7-8,10H,1-2H2,(H,11,12)/t3-,5+/m0/s1	b	2dh3dg_b
	2dh3dg6p[c]	2-dehydro-3-deoxy-D-gluconate-6-phosphate		kegg.compound:C04442	C6H11O9P	1S/C6H11O9P/c7-3(1-4(8)6(10)11)5(9)2-15-16(12,13)14/h3,5,7,9H,1-2H2,(H,10,11)(H2,12,13,14)/t3-,5+/m0/s1	c	2dh3dg6p_c
	hco3[e]	bicarbonate		kegg.compound:C00288	HCO3	1S/CH2O3/c2-1(3)4/h(H2,2,3,4)/p-1	e	hco3_e
	hco3[b]	bicarbonate	true	kegg.compound:C00288	HCO3	1S/CH2O3/c2-1(3)4/h(H2,2,3,4)/p-1	b	hco3_b
	hco3[c]	bicarbonate		kegg.compound:C00288	HCO3	1S/CH2O3/c2-1(3)4/h(H2,2,3,4)/p-1	c	hco3_c
	dctp[c]	dCTP		kegg.compound:C00458	C9H16N3O13P3	1S/C9H1N3O13P3/c10-7-1-2-12(9(14)11-7)8-3-5(13)(23-8)4-22-27(18,19)25-28(20,21)24-26(15,16)17/h1-2,5-6,8,13H,3-4H2,(H,18,19)(H,20,21)(H2,10,11,14)(H2,15,16,17)/t5-,6+,8+/m0/s1	c	dctp_c
	dutp[c]	dUTP		kegg.compound:C00460	C9H15N2O14P3	1S/C9H15N2O14P3/c12-5-3-8(11-2-1-7(13)10-9(11)14)23-(5)4-22-27(18,19)25-28(20,21)24-2(15,16)17/h1-2,5-6,8,12H,3-4H2,(H,18,19)(H,20,21)(H,10,13,14)(H2,15,16,17)/t5-,6+,8+/m0/s1	c	dutp_c
	fardp[c]	(2E,6E)-farnesyl diphosphate		kegg.compound:C00448	C15H28O7P2	1S/C15H28O7P2/c1-13(2)7-5-8-14(3)9-6-10-15(4)11-12-21-24(19,20)22-23(16,17)18/h7,9,11H,5-6,8,10,12H2,1-4H3,(H,19,20)(H2,16,17,18)/b14-9+,15-11+	c	fardp_c
	grgrdp[c]	geranylgeranyl diphosphate		kegg.compound:C00353	C20H36O7P2	1S/C20H36O7P2/c1-17(2)9-6-10-18(3)11-7-12-19(4)13-8-14-20(5)15-16-26-29(24,25)27-28(21,22)23/h9,11,13,15H,6-8,10,12,14,16H2,1-5H3,(H,24,25)(H2,21,22,23)/b18-11+,19-13+,20-15+	c	grgrdp_c
	alaD[c]	D-alanine		kegg.compound:C00133	C3H7NO2	1S/C3H7NO2/c1-2(4)3(5)6/h2H,4H2,1H3,(H,5,6)/t2-/m1/s1	c	alaD_c
	btcoa[c]	butanoyl-CoA		kegg.compound:C00136	C25H42N7O17P3S	1S/C25H42N7O17P3S/c1-4-5-16(34)53-9-8-27-15(33)6-7-28-23(37)20(36)25(2,3)11-46-52(43,44)49-51(41,42)45-10-14-19(48-50(38,39)40)18(35)24(47-14)32-13-31-17-21(26)29-12-30-22(17)32/h12-14,18-20,24,35-36H,4-11H2,1-3H3,(H,27,33)(H,28,37)(H,41,42)(H,43,44)(H2,26,29,30)(H2,38,39,40)/t14-,18-,19-,20+,24-/m1/s1	c	btcoa_c
	ac[c]	acetate		kegg.compound:C00033	C2H4O2	1S/C2H4O2/c1-2(3)4/h1H3,(H,3,4)	c	ac_c
	ac[b]	acetate	true	kegg.compound:C00033	C2H4O2	1S/C2H4O2/c1-2(3)4/h1H3,(H,3,4)	b	ac_b
	2but[c]	2-butanoate		kegg.compound:C00246	C4H8O2	1S/C4H8O2/c1-2-3-4(5)6/h2-3H2,1H3,(H,5,6)	c	2but_c
	sh17bp[c]	sedoheptulose 1,7-bisphosphate		kegg.compound:C00447	C7H16O13P2	1S/C7H16O13P2/c8-3(1-19-21(13,14)15)5(10)7(12)6(11)4(9)2-20-22(16,17)18/h3,5-8,10-12H,1-2H2,(H2,13,14,15)(H2,16,17,18)/t3-,5-,6-,7-/m1/s1	c	sh17bp_c
	shl7p[c]	D-sedoheptulose-7-phosphate		kegg.compound:C05382	C7H15O10P	1S/C7H15O10P/c8-1-3(9)5(11)7(13)6(12)4(10)2-17-18(14,15)16/h4-8,10-13H,1-2H2,(H2,14,15,16)/t4-,5-,6-,7+/m1/s1	c	shl7p_c
	thymd[c]	thymidine		kegg.compound:C00214	C10H14N2O5	1S/C10H14N2O5/c1-5-3-12(10(16)11-9(5)15)8-2-6(14)7(4-13)17-8/h3,6-8,13-14H,2,4H2,1H3,(H,11,15,16)/t6-,7+,8+/m0/s1	c	thymd_c
	thymd[b]	thymidine	true	kegg.compound:C00214	C10H14N2O5	1S/C10H14N2O5/c1-5-3-12(10(16)11-9(5)15)8-2-6(14)7(4-13)17-8/h3,6-8,13-14H,2,4H2,1H3,(H,11,15,16)/t6-,7+,8+/m0/s1	b	thymd_b
	78dhpte[c]	7,8-dihydropteroate		kegg.compound:C00921	C14H14N6O3	1S/C14H14N6O3/c15-14-19-11-10(12(21)20-14)18-9(6-17-11)5-16-8-3-1-7(2-4-8)13(22)23/h1-4,16H,5-6H2,(H,22,23)(H4,15,17,19,20,21)	c	78dhpte_c
	hisp[c]	L-histidinol-phosphate		kegg.compound:C01100	C6H12N3O4P	1S/C6H12N3O4P/c7-5(3-13-14(10,11)12)1-6-2-8-4-9-6/h2,4-5H,1,3,7H2,(H,8,9)(H2,10,11,12)/t5-/m0/s1	c	hisp_c
	histd[c]	histidinol		kegg.compound:C00860	C6H11N3O	1S/C6H11N3O/c7-5(3-10)1-6-2-8-4-9-6/h2,4-5,10H,1,3,7H2,(H,8,9)/t5-/m0/s1	c	histd_c
	1ag3p[c]	1-acyl-sn-glycerol-3-phosphate		kegg.compound:C00681	C4H8O7PR	GQYIWUVLTXOXAJ-UHFFFAOYSA-N	c	1ag3p_c
	3dhq[c]	3-dehydroquinate		kegg.compound:C00944	C7H10O6	1S/C7H10O6/c8-3-1-7(13,6(11)12)2-4(9)5(3)10/h3,5,8,10,13H,1-2H2,(H,11,12)/t3-,5+,7-/m1/s1	c	3dhq_c
	3dhsk[c]	3-dehydroshikimate		kegg.compound:C02637	C7H8O5	1S/C7H8O5/c8-4-1-3(7(11)12)2-5(9)6(4)10/h1,5-6,9-10H,2H2,(H,11,12)/t5-,6-/m1/s1	c	3dhsk_c
	adn[c]	adenosine		kegg.compound:C00212	C10H13N5O4	1S/C10H13N5O4/c11-8-5-9(13-2-12-8)15(3-14-5)10-7(18)6(17)4(1-16)19-10/h2-4,6-7,10,16-18H,1H2,(H2,11,12,13)/t4-,6-,7-,10-/m1/s1	c	adn_c
	adn[b]	adenosine	true	kegg.compound:C00212	C10H13N5O4	1S/C10H13N5O4/c11-8-5-9(13-2-12-8)15(3-14-5)10-7(18)6(17)4(1-16)19-10/h2-4,6-7,10,16-18H,1H2,(H2,11,12,13)/t4-,6-,7-,10-/m1/s1	b	adn_b
	hicit[c]	homoisocitrate		kegg.compound:C05662	C7H10O7	1S/C7H10O7/c8-4(9)2-1-3(6(11)12)5(10)7(13)14/h3,5,10H,1-2H2,(H,8,9)(H,11,12)(H,13,14)/p-3/t3-,5+/m0/s1	c	hicit_c
	gsn[c]	guanosine		kegg.compound:C00387	C10H13N5O5	1S/C10H13N5O5/c11-10-13-7-4(8(19)14-10)12-2-15(7)9-6(18)5(17)3(1-16)20-9/h2-3,5-6,9,16-18H,1H2,(H3,11,13,14,19)/t3-,5-,6-,9-/m1/s1	c	gsn_c
	gua[c]	guanine		kegg.compound:C00242	C5H5N5O	1S/C5H5N5O/c6-5-9-3-2(4(11)10-5)7-1-8-3/h1H,(H4,6,7,8,9,10,11)	c	gua_c
	ptpphygen[c]	protoporphyrinogen IX		kegg.compound:C01079	C34H40N4O4	1S/C34H40N4O4/c1-7-21-17(3)25-13-26-19(5)23(9-11-33(39)40)31(37-26)16-32-24(10-12-34(41)42)20(6)28(38-32)15-30-22(8-2)18(4)27(36-30)14-29(21)35-25/h7-8,35-38H,1-2,9-16H2,3-6H3,(H,39,40)(H,41,42)	c	ptpphygen_c
	mqn[c]	menaquinone		kegg.compound:C00828	C16H16O2(C5H8)n	PTWSIIUEOFZCHW-NTCAYCPXSA-N	c	mqn_c
	ptphyrin[c]	protoporphyrin IX		kegg.compound:C02191	C34H34N4O4	1S/C34H34N4O4/c1-7-21-17(3)25-13-26-19(5)23(9-11-33(39)40)31(37-26)16-32-24(10-12-34(41)42)20(6)28(38-32)15-30-22(8-2)18(4)27(36-30)14-29(21)35-25/h7-8,13-16,35,38H,1-2,9-12H2,3-6H3,(H,39,40)(H,41,42)/b25-13-,26-13-,27-14-,28-15-,29-14-,30-15-,31-16-,32-16-	c	ptphyrin_c
	mql[c]	menaquinol		kegg.compound:C05819	C16H18O2(C5H8)n	1S/C16H18O2/c1-10(2)8-9-12-11(3)15(17)13-6-4-5-7-14(13)16(12)18/h4-8,17-18H,9H2,1-3H3	c	mql_c
	4ppcys[c]	R-4'-phosphopantothenoyl-L-cysteine		kegg.compound:C04352	C12H23N2O9PS	1S/C12H23N2O9PS/c1-12(2,6-23-24(20,21)22)9(16)10(17)13-4-3-8(15)14-7(5-25)11(18)19/h7,9,16,25H,3-6H2,1-2H3,(H,13,17)(H,14,15)(H,18,19)(H2,20,21,22)/t7-,9-/m0/s1	c	4ppcys_c
	3g12dag[c]	3-D-glucosyl-1,2-diacylglycerol		kegg.compound:C04046	C11H16O10R2	DGABKXLVXPYZII-KMDKROMNSA-N	c	3g12dag_c
	udpglu[c]	UDP-D-glucose		kegg.compound:C00029	C15H24N2O17P2	1S/C15H24N2O17P2/c18-3-5-8(20)10(22)12(24)14(32-5)33-36(28,29)34-35(26,27)30-4-6-9(21)11(23)13(31-6)17-2-1-7(19)16-15(17)25/h1-2,5-6,8-14,18,20-24H,3-4H2,(H,26,27)(H,28,29)(H,16,19,25)/t5-,6-,8-,9-,10+,11-,12-,13-,14?/m1/s1	c	udpglu_c
	dgdag[c]	diglucosyl-diacylglycerol		kegg.compound:C06040	C17H26O15R2	IVDFBHYEWPDRKZ-UHFFFAOYSA-N	c	dgdag_c
	cdp[c]	CDP		kegg.compound:C00112	C9H15N3O11P2	1S/C9H15N3O11P2/c10-5-1-2-12(9(15)11-5)-7(14)6(13)4(22-)3-21-25(19,20)23-24(16,17)1/h1-2,4,6-,13-14H,3H2,(H,19,20)(H2,10,11,15)(H2,16,17,18)/t4-,6-,7-,8-/m1/s1	c	cdp_c
	succ[c]	succinate		kegg.compound:C00042	C4H6O4	1S/C4H6O4/c5-3(6)1-2-4(7)8/h1-2H2,(H,5,6)(H,7,8)	c	succ_c
	gly[e]	glycine		kegg.compound:C00037	C2H5NO2	1S/C2H5NO2/c3-1-2(4)5/h1,3H2,(H,4,5)	e	gly_e
	gly[b]	glycine	true	kegg.compound:C00037	C2H5NO2	1S/C2H5NO2/c3-1-2(4)5/h1,3H2,(H,4,5)	b	gly_b
	gly[c]	glycine		kegg.compound:C00037	C2H5NO2	1S/C2H5NO2/c3-1-2(4)5/h1,3H2,(H,4,5)	c	gly_c
	23dh23dhvz[c]	2,3-dihydro-2,3-dihydroxybenzoate		kegg.compound:C04171	C7H8O4	1S/C7H8O4/c8-5-3-1-2-4(6(5)9)7(10)11/h1-3,5-6,8-9H,(H,10,11)	c	23dh23dhvz_c
	23dhbz[c]	2,3-dihydroxybenzoate		kegg.compound:C00196	C7H6O4	1S/C7H6O4/c8-5-3-1-2-4(6(5)9)7(10)11/h1-3,8-9H,(H,10,11)	c	23dhbz_c
	23dhbz[b]	2,3-dihydroxybenzoate	true	kegg.compound:C00196	C7H6O4	1S/C7H6O4/c8-5-3-1-2-4(6(5)9)7(10)11/h1-3,8-9H,(H,10,11)	b	23dhbz_b
	asnL[c]	L-asparagine		kegg.compound:C00152	C4H8N2O3	1S/C4H8N2O3/c5-2(4(8)9)1-3(6)7/h2H,1,5H2,(H2,6,7)(H,8,9)/t2-/m0/s1	c	asnL_c
	asnL[b]	L-asparagine	true	kegg.compound:C00152	C4H8N2O3	1S/C4H8N2O3/c5-2(4(8)9)1-3(6)7/h2H,1,5H2,(H2,6,7)(H,8,9)/t2-/m0/s1	b	asnL_b
	aspL[c]	L-aspartate		kegg.compound:C00049	C4H7NO4	1S/C4H7NO4/c5-2(4(8)9)1-3(6)7/h2H,1,5H2,(H,6,7)(H,8,9)/t2-/m0/s1	c	aspL_c
	aspL[b]	L-aspartate	true	kegg.compound:C00049	C4H7NO4	1S/C4H7NO4/c5-2(4(8)9)1-3(6)7/h2H,1,5H2,(H,6,7)(H,8,9)/t2-/m0/s1	b	aspL_b
	sucr[c]	sucrose		kegg.compound:C00089	C12H22O11	1S/C12H22O11/c1-1-4-6(16)8(18)9(19)11(21-4)2-12(3-15)10(20)7(17)5(2-14)22-12/h4-11,13-20H,1-3H2/t4-,5-,6-,7-,8+,9-,10+,11-,12+/m1/s1	c	sucr_c
	fru[c]	D-fructose		kegg.compound:C10906	C6H12O6	1S/C6H12O6/c7-1-3(9)5(11)6(12)4(10)2-8/h3,5-9,11-12H,1-2H2/t3-,5-,6-/m1/s1	c	fru_c
	fru[b]	D-fructose	true	kegg.compound:C10906	C6H12O6	1S/C6H12O6/c7-1-3(9)5(11)6(12)4(10)2-8/h3,5-9,11-12H,1-2H2/t3-,5-,6-/m1/s1	b	fru_b
	cysthL[c]	L-cystathionine		kegg.compound:C02291	C7H14N2O4S	1S/C7H14N2O4S/c8-4(6(10)11)1-2-14-3-5(9)7(12)13/h4-5H,1-3,8-9H2,(H,10,11)(H,12,13)/t4-,5-/m0/s1	c	cysthL_c
	hcys[c]	L-homocysteine		kegg.compound:C00155	C4H9NO2S	1S/C4H9NO2S/c5-3(1-2-8)4(6)7/h3,8H,1-2,5H2,(H,6,7)/t3-/m0/s1	c	hcys_c
	dgsn[c]	deoxyguanosine		kegg.compound:C00330	C10H13N5O4	1S/C10H13N5O4/c11-10-13-8-7(9(18)14-10)1-3-15(8)6-1-4(17)5(-16)19-6/h3-6,16-17H,1-2H2,(H3,11,13,14,18)/t4-,5+,6+/m0/s1	c	dgsn_c
	drin1p[c]	deoxyribose-1-phosphate		kegg.compound:C16637	C5H11O7P	1S/C5H11O7P/c1-2-3(6)4(7)5(11-2)12-13(8,9)10/h2-7H,1H3,(H2,8,9,10)/t2-,3-,4-,5-/m1/s1	c	drin1p_c
	skm3p[c]	shikimate-3-phosphate		kegg.compound:C03175	C7H11O8P	1S/C7H11O8P/c8-4-1-3(7(10)11)2-5(6(4)9)15-16(12,13)14/h2,4-6,8-9H,1H2,(H,10,11)(H2,12,13,14)/t4-,5-,6+/m1/s1	c	skm3p_c
	5epyrsk3p[c]	5-enolpyruvyl-shikimate-3-phosphate		kegg.compound:C01269	C10H13O10P	1S/C10H13O10P/c1-4(9(12)13)19-6-2-5(10(14)15)3-7(8(6)11)20-21(16,17)18/h3,6-8,11H,1-2H2,(H,12,13)(H,14,15)(H2,16,17,18)/t6-,7-,8+/m1/s1	c	5epyrsk3p_c
	thioredoxred[c]	reduced thioredoxin		kegg.compound:C00342	C10H14N4O4S2R4	FHLGVCDHQRZXMB-UHFFFAOYSA-N	c	thioredoxred_c
	dcdp[c]	dCDP		kegg.compound:C00705	C9H15N3O10P2	JQYLIGHHVGCTPR-UHFFFAOYSA-N	c	dcdp_c
	thioredoxoxi[c]	oxidized thioredoxin		kegg.compound:C00343	C10H12N4O4S2R4	YBCNXCRZPWQOBR-UHFFFAOYSA-N	c	thioredoxoxi_c
	metL[c]	L-methionine		kegg.compound:C00073	C5H11NO2S	1S/C5H11NO2S/c1-9-3-2-4(6)5(7)8/h4H,2-3,6H2,1H3,(H,7,8)/t4-/m0/s1	c	metL_c
	metL[b]	L-methionine	true	kegg.compound:C00073	C5H11NO2S	1S/C5H11NO2S/c1-9-3-2-4(6)5(7)8/h4H,2-3,6H2,1H3,(H,7,8)/t4-/m0/s1	b	metL_b
	ch4s[c]	methanethiol		kegg.compound:C00409	CH4S	1S/CH4S/c1-2/h2H,1H3	c	ch4s_c
	2obut[c]	2-oxobutanoate		kegg.compound:C00109	C4H6O3	1S/C4H6O3/c1-2-3(5)4(6)7/h2H2,1H3,(H,6,7)	c	2obut_c
	hser[c]	L-homoserine		kegg.compound:C00263	C4H9NO3	1S/C4H9NO3/c5-3(1-2-6)4(7)8/h3,6H,1-2,5H2,(H,7,8)/t3-/m0/s1	c	hser_c
	ahser[c]	O-acetyl-L-homoserine		kegg.compound:C01077	C6H11NO4	1S/C6H11NO4/c1-4(8)11-3-2-5(7)6(9)10/h5H,2-3,7H2,1H3,(H,9,10)/t5-/m0/s1	c	ahser_c
	cbprc5a[c]	cobalt-precorrin-5A		kegg.compound:C16242	C45H52CoN4O16	1S/C45H54N4O16.Co/c1-21-45-40-26(15-37(60)61)41(2,13-12-35(56)57)30(47-40)16-27-22(6-9-32(50)51)25(14-36(58)59)44(5,48-27)18-29-23(7-10-33(52)53)42(3,19-38(62)63)31(46-29)17-28(49-45)24(8-11-34(54)55)43(45,4)20-39(64)65-21;/h16-17,21,24H,6-15,18-20H2,1-5H3,(H9,46,47,48,49,50,51,52,53,54,55,56,57,58,59,60,61,62,63);/q;+2/p-2/t21?,24-,41-,42+,43+,44+,45?;/m1./s1	c	cbprc5a_c
	cbpcr5b[c]	cobalt-precorrin-5B		kegg.compound:C16243	C43H50CoN4O16	1S/C43H52N4O16.Co/c1-40(12-11-33(54)55)24(14-35(58)59)38-39-42(3,19-37(62)63)21(6-9-31(50)51)26(45-39)16-29-41(2,18-36(60)61)22(7-10-32(52)53)27(44-29)17-43(4)23(13-34(56)57)20(5-8-30(48)49)25(47-43)15-28(40)46-38;/h15-16,21,24H,5-14,17-19H2,1-4H3,(H10,44,45,46,47,48,49,50,51,52,53,54,55,56,57,58,59,60,61,62,63);/q;+2/p-2/b39-38-;/t21-,24+,40-,41+,42+,43+;/m1./s1	c	cbpcr5b_c
	aald[c]	acetaldehyde		kegg.compound:C00084	C2H4O	1S/C2H4O/c1-2-3/h2H,1H3	c	aald_c
	56dhura[c]	5,6-dihydrouracil		kegg.compound:C00429	C4H6N2O2	1S/C4H6N2O2/c7-3-1-2-5-4(8)6-3/h1-2H2,(H2,5,6,7,8)	c	56dhura_c
	3uprop[c]	3-ureidopropionate		kegg.compound:C02642	C4H8N2O3	1S/C4H8N2O3/c5-4(9)6-2-1-3(7)8/h1-2H2,(H,7,8)(H3,5,6,9)	c	3uprop_c
	bio5a[c]	Biotinyl-5'-AMP		kegg.compound:C05921	C20H28N7O9PS	1S/C20H28N7O9PS/c21-17-14-18(23-7-22-17)27(8-24-14)19-16(30)15(29)10(35-19)5-34-37(32,33)36-12(28)4-2-1-3-11-13-9(6-38-11)25-20(31)26-13/h7-11,13,15-16,19,29-30H,1-6H2,(H,32,33)(H2,21,22,23)(H2,25,26,31)/t9-,10+,11-,13-,15+,16+,19+/m0/s1	c	bio5a_c
	4abg[e]	4-aminobenzoate-glutamate			C12H12N2O5		e	4abg_e
	4abg[b]	4-aminobenzoate-glutamate	true		C12H12N2O5		b	4abg_b
	4abz[c]	4-aminobenzoate		kegg.compound:C00568	C7H7NO2	1S/C7H7NO2/c8-6-3-1-5(2-4-6)7(9)10/h1-4H,8H2,(H,9,10)	c	4abz_c
	4abz[b]	4-aminobenzoate	true	kegg.compound:C00568	C7H7NO2	1S/C7H7NO2/c8-6-3-1-5(2-4-6)7(9)10/h1-4H,8H2,(H,9,10)	b	4abz_b
	lacgth[c]	S-lactoyl-glutathione		kegg.compound:C03451	C13H21N3O8S	1S/C13H21N3O8S/c1-6(17)13(24)25-5-8(11(21)15-4-10(19)20)16-9(18)3-2-7(14)12(22)23/h6-8,17H,2-5,14H2,1H3,(H,15,21)(H,16,18)(H,19,20)(H,22,23)/t6-,7+,8+/m1/s1	c	lacgth_c
	agmp[c]	N-acetylglutamyl-phosphate		kegg.compound:C04133	C7H12NO8P	1S/C7H12NO8P/c1-4(9)8-5(7(11)12)2-3-6(10)16-17(13,14)15/h5H,2-3H2,1H3,(H,8,9)(H,11,12)(H2,13,14,15)/t5-/m0/s1	c	agmp_c
	aglu5sald[c]	N-acetyl-L-glutamate 5-semialdehyde		kegg.compound:C01250	C7H11NO4	1S/C7H11NO4/c1-5(10)8-6(7(11)12)3-2-4-9/h4,6H,2-3H2,1H3,(H,8,10)(H,11,12)/t6-/m0/s1	c	aglu5sald_c
	r5p[c]	D-ribitol 5-phosphate		kegg.compound:C01068	C5H13O8P	1S/C5H13O8P/c6-1-3(7)5(9)4(8)2-13-14(10,11)12/h3-9H,1-2H2,(H2,10,11,12)/t3-,4+,5-/m0/s1	c	r5p_c
	rl5p[c]	D-ribulose-5-phosphate		kegg.compound:C00199	C5H11O8P	1S/C5H11O8P/c6-1-3(7)5(9)4(8)2-13-14(10,11)12/h4-6,8-9H,1-2H2,(H2,10,11,12)/t4-,5+/m1/s1	c	rl5p_c
	arab[c]	L-arabinose		kegg.compound:C11476	C5H10O5	1S/C5H10O5/c6-2-1-10-5(9)4(8)3(2)7/h2-9H,1H2/t2-,3-,4+,5-/m0/s1	c	arab_c
	arab[b]	L-arabinose	true	kegg.compound:C11476	C5H10O5	1S/C5H10O5/c6-2-1-10-5(9)4(8)3(2)7/h2-9H,1H2/t2-,3-,4+,5-/m0/s1	b	arab_b
	rblL[c]	L-ribulose		kegg.compound:C00508	C5H10O5	1S/C5H10O5/c6-1-3(8)5(10)4(9)2-7/h3,5-8,10H,1-2H2/t3-,5-/m0/s1	c	rblL_c
	c1ala[e]	cob(I)alamin		kegg.compound:C00853	C62H89CoN13O14P	1S/C62H90N13O14P.Co/c1-29-20-39-40(21-30(29)2)75(28-70-39)57-52(84)53(41(27-76)87-57)89-90(85,86)88-31(3)26-69-49(83)18-19-59(8)37(22-46(66)80)56-62(11)61(10,25-48(68)82)36(14-17-45(65)79)51(74-62)33(5)55-60(9,24-47(67)81)34(12-15-43(63)77)38(71-55)23-42-58(6,7)35(13-16-44(64)78)50(72-42)32(4)54(59)73-56;/h20-21,23,28,31,34-37,41,52-53,56-57,76,84H,12-19,22,24-27H2,1-11H3,(H15,63,64,65,66,67,68,6…	e	c1ala_e
	c1ala[b]	cob(I)alamin	true	kegg.compound:C00853	C62H89CoN13O14P	1S/C62H90N13O14P.Co/c1-29-20-39-40(21-30(29)2)75(28-70-39)57-52(84)53(41(27-76)87-57)89-90(85,86)88-31(3)26-69-49(83)18-19-59(8)37(22-46(66)80)56-62(11)61(10,25-48(68)82)36(14-17-45(65)79)51(74-62)33(5)55-60(9,24-47(67)81)34(12-15-43(63)77)38(71-55)23-42-58(6,7)35(13-16-44(64)78)50(72-42)32(4)54(59)73-56;/h20-21,23,28,31,34-37,41,52-53,56-57,76,84H,12-19,22,24-27H2,1-11H3,(H15,63,64,65,66,67,68,6…	b	c1ala_b
	c1ala[c]	cob(I)alamin		kegg.compound:C00853	C62H89CoN13O14P	1S/C62H90N13O14P.Co/c1-29-20-39-40(21-30(29)2)75(28-70-39)57-52(84)53(41(27-76)87-57)89-90(85,86)88-31(3)26-69-49(83)18-19-59(8)37(22-46(66)80)56-62(11)61(10,25-48(68)82)36(14-17-45(65)79)51(74-62)33(5)55-60(9,24-47(67)81)34(12-15-43(63)77)38(71-55)23-42-58(6,7)35(13-16-44(64)78)50(72-42)32(4)54(59)73-56;/h20-21,23,28,31,34-37,41,52-53,56-57,76,84H,12-19,22,24-27H2,1-11H3,(H15,63,64,65,66,67,68,6…	c	c1ala_c
	malt[e]	maltose		kegg.compound:C00208	C12H22O11	1S/C12H22O11/c13-1-3-5(15)6(16)9(19)12(22-3)23-10-4(2-14)21-11(20)8(18)7(10)17/h3-20H,1-2H2/t3-,4-,5-,6+,7-,8-,9-,10-,11?,12-/m1/s1	e	malt_e
	malt[b]	maltose	true	kegg.compound:C00208	C12H22O11	1S/C12H22O11/c13-1-3-5(15)6(16)9(19)12(22-3)23-10-4(2-14)21-11(20)8(18)7(10)17/h3-20H,1-2H2/t3-,4-,5-,6+,7-,8-,9-,10-,11?,12-/m1/s1	b	malt_b
	malt6p[c]	maltose 6-phosphate		kegg.compound:C02995	C12H23O14P	1S/C12H23O14P/c13-1-3-10(7(16)8(17)11(19)24-3)26-12-9(18)6(15)5(14)4(25-12)2-23-27(20,21)22/h3-19H,1-2H2,(H2,20,21,22)/t3-,4-,5-,6+,7-,8-,9-,10-,11+,12-/m1/s1	c	malt6p_c
	67dm81rlum[c]	6,7-dimethyl-8-(1-D-ribityl)lumazine		kegg.compound:C04332	C13H18N4O6	1S/C13H18N4O6/c1-5-6(2)17(3-7(19)10(21)8(20)4-18)11-9(14-5)12(22)16-13(23)15-11/h7-8,10,18-21H,3-4H2,1-2H3,(H,16,22,23)/t7-,8+,10-/m0/s1	c	67dm81rlum_c
	ribflv[c]	riboflavin		kegg.compound:C00255	C17H20N4O6	1S/C17H20N4O6/c1-7--9-10(4-8(7)2)21(5-11(2)14(25)12(24)6-22)15-1(18-9)16(26)20-17(27)19-15/h3-4,11-12,14,22-25H,5-6H2,1-2H3,(H,20,26,27)/t11-,12+,14-/m0/s1	c	ribflv_c
	ribflv[b]	riboflavin	true	kegg.compound:C00255	C17H20N4O6	1S/C17H20N4O6/c1-7--9-10(4-8(7)2)21(5-11(2)14(25)12(24)6-22)15-1(18-9)16(26)20-17(27)19-15/h3-4,11-12,14,22-25H,5-6H2,1-2H3,(H,20,26,27)/t11-,12+,14-/m0/s1	b	ribflv_b
	5a6raura[c]	5-amino-6-(D-ribitylamino)uracil		kegg.compound:C04732	C9H16N4O6	1S/C9H16N4O6/c10-5-7(12-9(19)13-8(5)18)11-1-3(15)6(17)4(16)2-14/h3-4,6,14-17H,1-2,10H2,(H3,11,12,13,18,19)/t3-,4+,6-/m0/s1	c	5a6raura_c
	thm[e]	thiamin		kegg.compound:C00378	C12H17N4OS	1S/C12H17N4OS/c1-8-11(3-4-17)18-7-16(8)6-10-5-14-9(2)15-12(10)13/h5,7,17H,3-4,6H2,1-2H3,(H2,13,14,15)/q+1	e	thm_e
	thm[b]	thiamin	true	kegg.compound:C00378	C12H17N4OS	1S/C12H17N4OS/c1-8-11(3-4-17)18-7-16(8)6-10-5-14-9(2)15-12(10)13/h5,7,17H,3-4,6H2,1-2H3,(H2,13,14,15)/q+1	b	thm_b
	thm[c]	thiamin		kegg.compound:C00378	C12H17N4OS	1S/C12H17N4OS/c1-8-11(3-4-17)18-7-16(8)6-10-5-14-9(2)15-12(10)13/h5,7,17H,3-4,6H2,1-2H3,(H2,13,14,15)/q+1	c	thm_c
	14dh2no[c]	1,4-dihydroxy-2-naphthoate		kegg.compound:C03657	C11H8O4	1S/C11H8O4/c12-9-5-8(11(14)15)10(13)7-4-2-1-3-6(7)9/h1-5,12-13H,(H,14,15)	c	14dh2no_c
	2dmmqn[c]	2-demethylmenaquinone		kegg.compound:C05818	C15H14O2(C5H8)n	ZBCBWPMODOFKDW-UHFFFAOYSA-N	c	2dmmqn_c
	3abcoa[c]	L-3-aminobutyryl-CoA		kegg.compound:C05231	C25H43N8O17P3S	1S/C25H43N8O17P3S/c1-13(26)8-16(35)54-7-6-28-15(34)4-5-29-23(38)20(37)25(2,3)10-47-53(44,45)50-52(42,43)46-9-14-19(49-51(39,40)41)18(36)24(48-14)33-12-32-17-21(27)30-11-31-22(17)33/h11-14,18-20,24,36-37H,4-10,26H2,1-3H3,(H,28,34)(H,29,38)(H,42,43)(H,44,45)(H2,27,30,31)(H2,39,40,41)/t13-,14+,18+,19+,20-,24+/m0/s1	c	3abcoa_c
	ctncoa[c]	crotonyl-CoA		kegg.compound:C00877	C25H40N7O17P3S	1S/C25H40N7O17P3S/c1-4-5-16(34)53-9-8-27-15(33)6-7-28-23(37)20(36)25(2,3)11-46-52(43,44)49-51(41,42)45-10-14-19(48-50(38,39)40)18(35)24(47-14)32-13-31-17-21(26)29-12-30-22(17)32/h4-5,12-14,18-20,24,35-36H,6-11H2,1-3H3,(H,27,33)(H,28,37)(H,41,42)(H,43,44)(H2,26,29,30)(H2,38,39,40)/b5-4+/t14-,18-,19-,20+,24-/m1/s1	c	ctncoa_c
	ap[c]	acetylphosphate		kegg.compound:C00227	C2H5O5P	1S/C2H5O5P/c1-2(3)7-8(,5)6/h1H3,(H2,,5,6)	c	ap_c
	tmam[c]	trimethylamine		kegg.compound:C00565	C3H9N	1S/C3H9N/c1-4(2)3/h1-3H3	c	tmam_c
	tmam[b]	trimethylamine	true	kegg.compound:C00565	C3H9N	1S/C3H9N/c1-4(2)3/h1-3H3	b	tmam_b
	glyb[c]	glycine betaine		kegg.compound:C00719	C5H11NO2	1S/C5H11NO2/c1-6(2,3)4-5(7)8/h4H2,1-3H3	c	glyb_c
	glyb[b]	glycine betaine	true	kegg.compound:C00719	C5H11NO2	1S/C5H11NO2/c1-6(2,3)4-5(7)8/h4H2,1-3H3	b	glyb_b
	dap[c]	L,L-diaminopimelate		kegg.compound:C00666	C7H14N2O4	1S/C7H14N2O4/c8-4(6(10)11)2-1-3-5(9)7(12)13/h4-5H,1-3,8-9H2,(H,10,11)(H,12,13)/t4-,5-/m0/s1	c	dap_c
	dapime[c]	meso-diaminopimelate		kegg.compound:C00680	C7H14N2O4	1S/C7H14N2O4/c8-4(6(10)11)2-1-3-5(9)7(12)13/h4-5H,1-3,8-9H2,(H,10,11)(H,12,13)/t4-,5+	c	dapime_c
	skm[c]	shikimate		kegg.compound:C00493	C7H10O5	1S/C7H10O5/c8-4-1-3(7(11)12)2-5(9)6(4)10/h1,4-6,8-10H,2H2,(H,11,12)/t4-,5-,6-/m1/s1	c	skm_c
	5a15primz[c]	5-amino-1-(5-phospho-D-ribosyl)imidazole		kegg.compound:C03373	C8H14N3O7P	1S/C8H14N3O7P/c9-5-1-10-3-11(5)8-7(13)6(12)4(18-8)2-17-19(14,15)16/h1,3-4,6-8,12-13H,2,9H2,(H2,14,15,16)/t4-,6-,7-,8?/m1/s1	c	5a15primz_c
	5a15pri4c[c]	5-amino-1-(5-phospho-D-ribosyl)imidazole-4-carboxylate		kegg.compound:C04751	C9H14N3O9P	1S/C9H14N3O9P/c10-7-4(9(15)16)11-2-12(7)8-6(14)5(13)3(21-8)1-20-22(17,18)19/h2-3,5-6,8,13-14H,1,10H2,(H,15,16)(H2,17,18,19)/t3-,5-,6-,8-/m1/s1	c	5a15pri4c_c
	Prot[c]	protein		kegg.compound:C00017	C2H4NO2R(C2H2NOR)n	GYTCYCYCZFADOK-UHFFFAOYSA-M	c	Prot_c
	RNA[c]	ribonucleic acid		kegg.compound:C00046	C10H18O13P2R2(C5H8O6PR)n	RWTNPBWLLIMQHL-UHFFFAOYSA-N	c	RNA_c
	DNA[c]	deoxyribonucleic acid		kegg.compound:C00039	C10H17O8PR2(C5H8O5PR)n	TVURRHSHRRELCG-UHFFFAOYSA-N	c	DNA_c
	Lip[c]	lipid		kegg.compound:C01356			c	Lip_c
	CW[c]	Cell Wall					c	CW_c
	SPs[c]	Solute Pools					c	SPs_c
	mnl[e]	mannitol		kegg.compound:C00392	C6H14O6	S/C6H4O6/c7-1-3(9)5(11)6(12)4(10)2-8/h3-12H,1-2H2/t3-,4-,5-,6-/m1/s1	e	mnl_e
	mnl[b]	mannitol	true	kegg.compound:C00392	C6H14O6	S/C6H4O6/c7-1-3(9)5(11)6(12)4(10)2-8/h3-12H,1-2H2/t3-,4-,5-,6-/m1/s1	b	mnl_b
	mnl1p[c]	mannitol-1-phosphate		kegg.compound:C00644	C6H15O9P	1S/C6H15O9P/c7-1-3(8)5(10)6(11)4(9)2-15-16(12,13)14/h3-11H,1-2H2,(H2,12,13,14)/t3-,4-,5-,6-/m1/s1	c	mnl1p_c
	4s4h2345th2sdl[c]	(4S)-4-hydroxy-2,3,4,5-tetrahydro-(2S)-dipicolinate			C7H9NO5	67139	c	4s4h2345th2sdl_c
	2345thd[c]	(S)-2,3,4,5-tetrahydrodipicolate		kegg.compound:C03972	C7H9NO4	1S/C7H9NO4/c9-6(10)4-2-1-3-5(8-4)7(11)12/h4H,1-3H2,(H,9,10)(H,11,12)/t4-/m0/s1	c	2345thd_c
	udpaga[c]	UDP-alpha-N-acetyl-D-glucosamine		kegg.compound:C00043	C17H27N3O17P2	1S/C17H27N3O17P2/c1-6(22)18-10-13(26)11(24)7(4-21)35-16(10)36-39(31,32)37-38(29,30)33-5-8-12(25)14(27)15(34-8)20-3-2-9(23)19-17(20)28/h2-3,7-8,10-16,21,24-27H,4-5H2,1H3,(H,18,22)(H,29,30)(H,31,32)(H,19,23,28)/t7-,8-,10-,11-,12-,13-,14-,15-,16-/m1/s1	c	udpaga_c
	udpama[c]	UDP-N-acetyl-D-mannosamine		kegg.compound:C01170	C17H27N3O17P2	1S/C17H27N3O17P2/c1-6(22)18-10-13(26)11(24)7(4-21)35-16(10)36-39(31,32)37-38(29,30)33-5-8-12(25)14(27)15(34-8)20-3-2-9(23)19-17(20)28/h2-3,7-8,10-16,21,24-27H,4-5H2,1H3,(H,18,22)(H,29,30)(H,31,32)(H,19,23,28)/t7-,8-,10+,11-,12-,13-,14-,15-,16-/m1/s1	c	udpama_c
	proL[e]	L-proline		kegg.compound:C00148	C5H9NO2	1S/C5H9NO2/c7-5(8)4-2-1-3-6-4/h4,6H,1-3H2,(H,7,8)/t4-/m0/s1	e	proL_e
	proL[b]	L-proline	true	kegg.compound:C00148	C5H9NO2	1S/C5H9NO2/c7-5(8)4-2-1-3-6-4/h4,6H,1-3H2,(H,7,8)/t4-/m0/s1	b	proL_b
	proL[c]	L-proline		kegg.compound:C00148	C5H9NO2	1S/C5H9NO2/c7-5(8)4-2-1-3-6-4/h4,6H,1-3H2,(H,7,8)/t4-/m0/s1	c	proL_c
	510methf[c]	5,10-methenyltetrahydrofolate		kegg.compound:C00445	C20H22N7O6	1S/C20H21N7O6/c21-20-24-16-15(18(31)25-20)27-9-26(8-12(27)7-22-16)11-3-1-10(2-4-11)17(30)23-13(19(32)33)5-6-14(28)29/h1-4,9,12-13H,5-8H2,(H6-,21,22,23,24,25,28,29,30,31,32,33)/p+1/t12-,13+/m1/s1	c	510methf_c
	glyc[c]	D-glycerate		kegg.compound:C00258	C3H6O4	1S/C3H6O4/c4-1-2(5)3(6)7/h2,4-5H,1H2,(H,6,7)/t2-/m1/s1	c	glyc_c
	dad[e]	deoxyadenosine		kegg.compound:C00559	C10H13N5O3	S/C10H13N5O3/c11-9-8-10(13-3-12-9)15(4-14-8)7-1-5(17)6(2-16)18-7/h3-7,16-17H,1-2H2,(H2,11,12,13)/t5-,6+,7+/m0/s1	e	dad_e
	4ppt[c]	4'-phosphopantetheine		kegg.compound:C01134	C11H23N2O7PS	1S/C11H23N2O7PS/c1-11(2,7-20-21(17,18)19)9(15)10(16)13-4-3-8(14)12-5-6-22/h9,15,22H,3-7H2,1-2H3,(H,12,14)(H,13,16)(H2,17,18,19)	c	4ppt_c
	adman[e]	alpha-D-mannose		kegg.compound:C00936	C6H12O6	1S/C6H12O6/c7-1-2-3(8)4(9)5(10)6(11)12-2/h2-11H,1H2/t2-,3-,4+,5+,6+/m1/s1	e	adman_e
	adman[b]	alpha-D-mannose	true	kegg.compound:C00936	C6H12O6	1S/C6H12O6/c7-1-2-3(8)4(9)5(10)6(11)12-2/h2-11H,1H2/t2-,3-,4+,5+,6+/m1/s1	b	adman_b
	m5tade[c]	S-methyl-5'-thioadenosine		kegg.compound:C00170	C11H15N5O3S	1S/C11H15N5O3S/c1-20-2-5-7(17)8(18)11(19-5)16-4-15-6-9(12)13-3-14-10(6)16/h3-5,7-8,11,17-18H,2H2,1H3,(H2,12,13,14)/t5-,7-,8-,11-/m1/s1	c	m5tade_c
	m5trib[c]	S-methyl-5-thio-D-ribose		kegg.compound:C03089	C6H12O4S	IIACRCGMVDHOTQ-UHFFFAOYSA-N	c	m5trib_c
	tartsald[c]	tartronate semialdehyde		kegg.compound:C01146	C3H4O4	1S/C3H4O4/c4-1-2(5)3(6)7/h1-2,5H,(H,6,7)	c	tartsald_c
	fe2[c]	Fe2+		kegg.compound:C14818	Fe	1S/Fe/q+2	c	fe2_c
	fe2[b]	Fe2+	true	kegg.compound:C14818	Fe	1S/Fe/q+2	b	fe2_b
	proheme[c]	protoheme IX		kegg.compound:C00032	C34H32FeN4O4	1S/C34H34N4O4.Fe/c1-7-21-17(3)25-13-26-19(5)23(9-11-33(39)40)31(37-26)16-32-24(10-12-34(41)42)20(6)28(38-32)15-30-22(8-2)18(4)27(36-30)14-29(21)35-25;/h7-8,13-16H,1-2,9-12H2,3-6H3,(H4,35,36,37,38,39,40,41,42);/q;+2/p-2/b25-13-,26-13-,27-14-,28-15-,29-14-,30-15-,31-16-,32-16-;	c	proheme_c
	betald[c]	betaine aldehyde		kegg.compound:C00576	C5H12NO	1S/C5H12NO/c1-6(2,3)4-5-7/h5H,4H2,1-3H3/q+1	c	betald_c
	dethio[c]	dethiobiotin		kegg.compound:C01909	C10H18N2O3	1S/C10H18N2O3/c1-7-8(12-10(15)11-7)5-3-2-4-6-9(13)14/h7-8H,2-6H2,1H3,(H,13,14)(H2,11,12,15)	c	dethio_c
	dethio[b]	dethiobiotin	true	kegg.compound:C01909	C10H18N2O3	1S/C10H18N2O3/c1-7-8(12-10(15)11-7)5-3-2-4-6-9(13)14/h7-8H,2-6H2,1H3,(H,13,14)(H2,11,12,15)	b	dethio_b
	ssc[c]	sulfurated [sulfur carrier]					c	ssc_c
	5doadn[c]	5'-deoxyadenosine		kegg.compound:C05198	C10H13N5O3	1S/C10H13N5O3/c1-4-6(16)7(17)10(18-4)15-3-14-5-8(11)12-2-13-9(5)15/h2-4,6-7,10,16-17H,1H3,(H2,11,12,13)/t4-,6-,7-,10-/m1/s1	c	5doadn_c
	unsc[c]	unsulfurated [sulfur carrier]					c	unsc_c
	malS[e]	(S)-malate		kegg.compound:C00149	C4H6O5	1S/C4H6O5/c5-2(4(8)9)1-3(6)7/h2,5H,1H2,(H,6,7)(H,8,9)/t2-/m0/s1	e	malS_e
	malS[b]	(S)-malate	true	kegg.compound:C00149	C4H6O5	1S/C4H6O5/c5-2(4(8)9)1-3(6)7/h2,5H,1H2,(H,6,7)(H,8,9)/t2-/m0/s1	b	malS_b
	malS[c]	(S)-malate		kegg.compound:C00149	C4H6O5	1S/C4H6O5/c5-2(4(8)9)1-3(6)7/h2,5H,1H2,(H,6,7)(H,8,9)/t2-/m0/s1	c	malS_c
	cbp[c]	carbamoyl-phosphate		kegg.compound:C00169	CH4NO5P	1S/CH4NO5P/c2-1(3)7-8(4,5)6/h(H2,2,3)(H2,4,5,6)	c	cbp_c
	dpcoa[c]	dephospho-CoA		kegg.compound:C00882	C21H35N7O13P2S	1S/C21H35N7O13P2S/c1-21(2,16(32)19(33)24-4-3-12(29)23-5-6-44)8-39-43(36,37)41-42(34,35)38-7-11-14(30)15(31)20(40-11)28-10-27-13-17(22)25-9-26-18(13)28/h9-11,14-16,20,30-32,44H,3-8H2,1-2H3,(H,23,29)(H,24,33)(H,34,35)(H,36,37)(H2,22,25,26)/t11-,14-,15-,16+,20-/m1/s1	c	dpcoa_c
	ca2[e]	Ca2+		kegg.compound:C00076	Ca	1S/Ca/q+2	e	ca2_e
	ca2[b]	Ca2+	true	kegg.compound:C00076	Ca	1S/Ca/q+2	b	ca2_b
	ca2[c]	Ca2+		kegg.compound:C00076	Ca	1S/Ca/q+2	c	ca2_c
	escut[c]	esculetin		kegg.compound:C09263	C9H6O4	1S/C9H6O4/c10-6-3-5-1-2-9(12)13-8(5)4-7(6)11/h1-4,10-11H	c	escut_c
	escut[b]	esculetin	true	kegg.compound:C09263	C9H6O4	1S/C9H6O4/c10-6-3-5-1-2-9(12)13-8(5)4-7(6)11/h1-4,10-11H	b	escut_b
	escut[e]	esculetin		kegg.compound:C09263	C9H6O4	1S/C9H6O4/c10-6-3-5-1-2-9(12)13-8(5)4-7(6)11/h1-4,10-11H	e	escut_e
	proD[c]	D-proline		kegg.compound:C00763	C5H9NO2	1S/C5H9NO2/c7-5(8)4-2-1-3-6-4/h4,6H,1-3H2,(H,7,8)/t4-/m1/s1	c	proD_c
	5mt23dopp[c]	5-(methylthio)-2,3-dioxopentyl phosphate		kegg.compound:C15650	C6H11O6PS	1S/C6H11O6PS/c1-14-3-2-5(7)6(8)4-12-13(9,10)11/h2-4H2,1H3,(H2,9,10,11)	c	5mt23dopp_c
	2h3k5mt1pp[c]	2-hydroxy-3-keto-5-methylthio-1-phosphopentene		kegg.compound:C15651	C6H11O6PS	1S/C6H11O6PS/c1-14-3-2-5(7)6(8)4-12-13(9,10)11/h4,8H,2-3H2,1H3,(H2,9,10,11)	c	2h3k5mt1pp_c
	ctp[c]	CTP		kegg.compound:C00063	C9H16N3O14P3	1S/C9H16N3OP3/c10-5-1-2-12(9()11-5)8-7()6(13)4(24-8)3-23-28(19,20)26-29(21,22)25-27(16,17)18/h1-2,4,6-8,13-14H,3H2,(H,19,20)(H,21,22)(H2,10,11,15)(H2,16,17,18)/t4-,6-,7-,8-/m1/s1	c	ctp_c
	fmnh2[c]	FMNH2		kegg.compound:C01847	C17H23N4O9P	1S/C1H23N4O9P/c1--3-9-10(4-8(7)2)21(15-13(18-9)16(25)20-17(26)19-15)5-11(22)14(24)12(23)6-30-31(27,28)29/h3-4,11-12,14,18,22-24H,5-6H2,1-2H3,(H2,27,28,29)(H2,19,20,25,26)/t11-,12+,14-/m0/s1	c	fmnh2_c
	fmn[c]	FMN		kegg.compound:C00061	C17H21N4O9P	1S/C17H21N4OP/c1-7-3--10(4-8(7)2)21(15-13(18-)16(25)20-17(26)19-15)5-11(22)14(24)12(23)6-30-31(27,28)29/h3-4,11-12,14,22-24H,5-6H2,1-2H3,(H,20,25,26)(H2,27,28,29)/t11-,12+,14-/m0/s1	c	fmn_c
	k[e]	K+		kegg.compound:C00238	K	1S/K/q+1	e	k_e
	k[b]	K+	true	kegg.compound:C00238	K	1S/K/q+1	b	k_b
	k[c]	K+		kegg.compound:C00238	K	1S/K/q+1	c	k_c
	pbng[c]	porphobilinogen		kegg.compound:C00931	C10H14N2O4	1S/C10H14NO4/c11-4-8-7(3-10(15)16)6(5-1-8)1--9(13)14/h5,12H,1-4,11H2,(H,13,14)(H,15,16)	c	pbng_c
	hmb[c]	hydroxymethylbilane		kegg.compound:C01024	C40H46N4O17	1S/C40H46N4O17/c45-17-32-25(12-40(60)61)21(4-8-36(52)53)29(44-32)15-31-24(11-39(58)59)20(3-7-35(50)51)28(43-31)14-30-23(10-38(56)57)19(2-6-34(48)49)27(42-30)13-26-22(9-37(54)55)18(16-41-26)1-5-33(46)47/h16,41-45H,1-15,17H2,(H,46,47)(H,48,49)(H,50,51)(H,52,53)(H,54,55)(H,56,57)(H,58,59)(H,60,61)	c	hmb_c
	so3[c]	sulfite		kegg.compound:C00094	H2SO3	1S/H2O3S/c1-4(2)3/h(H2,1,2,3)	c	so3_c
	so3[b]	sulfite	true	kegg.compound:C00094	H2SO3	1S/H2O3S/c1-4(2)3/h(H2,1,2,3)	b	so3_b
	h2s[c]	hydrogen sulfide		kegg.compound:C00283	H2S	1S/H2S/h1H2	c	h2s_c
	alaL[c]	L-alanine		kegg.compound:C00041	C3H7NO2	1S/C3H7NO2/c1-2(4)3(5)6/h2H,4H2,1H3,(H,5,6)/t2-/m0/s1	c	alaL_c
	alaL[b]	L-alanine	true	kegg.compound:C00041	C3H7NO2	1S/C3H7NO2/c1-2(4)3(5)6/h2H,4H2,1H3,(H,5,6)/t2-/m0/s1	b	alaL_b
	serL[c]	L-serine		kegg.compound:C00065	C3H7NO3	1S/C3H7NO3/c4-2(1-5)3(6)7/h2,5H,1,4H2,(H,6,7)/t2-/m0/s1	c	serL_c
	serL[b]	L-serine	true	kegg.compound:C00065	C3H7NO3	1S/C3H7NO3/c4-2(1-5)3(6)7/h2,5H,1,4H2,(H,6,7)/t2-/m0/s1	b	serL_b
	tre[e]	trehalose		kegg.compound:C01083	C12H22O11	1S/C12H22O11/c13-1-3-5(15)7(17)9(19)11(21-3)23-12-10(20)8(18)6(16)4(2-14)22-12/h3-20H,1-2H2/t3-,4-,5-,6-,7+,8+,9-,10-,11-,12-/m1/s1	e	tre_e
	tre[b]	trehalose	true	kegg.compound:C01083	C12H22O11	1S/C12H22O11/c13-1-3-5(15)7(17)9(19)11(21-3)23-12-10(20)8(18)6(16)4(2-14)22-12/h3-20H,1-2H2/t3-,4-,5-,6-,7+,8+,9-,10-,11-,12-/m1/s1	b	tre_b
	tre6p[c]	trehalose 6-phosphate		kegg.compound:C00689	C12H23O14P	1S/C12H23O14P/c13-1-3-5(14)7(16)9(18)11(24-3)26-12-10(19)8(17)6(15)4(25-12)2-23-27(20,21)22/h3-19H,1-2H2,(H2,20,21,22)/t3-,4-,5-,6-,7+,8+,9-,10-,11-,12-/m1/s1	c	tre6p_c
	glnL[c]	L-glutamine		kegg.compound:C00064	C5H10N2O3	1S/C5H10N2O3/c6-3(5(9)10)1-2-4(7)8/h3H,1-2,6H2,(H2,7,8)(H,9,10)/t3-/m0/s1	c	glnL_c
	glnL[b]	L-glutamine	true	kegg.compound:C00064	C5H10N2O3	1S/C5H10N2O3/c6-3(5(9)10)1-2-4(7)8/h3H,1-2,6H2,(H2,7,8)(H,9,10)/t3-/m0/s1	b	glnL_b
	thymd[e]	thymidine		kegg.compound:C00214	C10H14N2O5	1S/C10H14N2O5/c1-5-3-12(10(16)11-9(5)15)8-2-6(14)7(4-13)17-8/h3,6-8,13-14H,2,4H2,1H3,(H,11,15,16)/t6-,7+,8+/m0/s1	e	thymd_e
	10fthf[c]	10-formyl-tetrahydrofolate		kegg.compound:C00234	C20H23N7O7	1S/C20H23N7O7/c21-20-25-16-15(18(32)26-20)23-11(7-22-16)8-27(9-28)12-3-1-10(2-4-12)17(31)24-13(19(33)34)5-6-14(29)30/h1-4,9,11,13,23H,5-8H2,(H,24,31)(H,29,30)(H,33,34)(H4,21,22,25,26,32)/t11-,13+/m1/s1	c	10fthf_c
	2mbutp[c]	2-methylbutanoyl-phosphate			C5H11O5P		c	2mbutp_c
	2mbut[c]	2-Methylbutyric acid		kegg.compound:C18319	C5H10O2	1S/C5H10O2/c1-3-4(2)5(6)7/h4H,3H2,1-2H3,(H,6,7)	c	2mbut_c
	2mbut[b]	2-Methylbutyric acid	true	kegg.compound:C18319	C5H10O2	1S/C5H10O2/c1-3-4(2)5(6)7/h4H,3H2,1-2H3,(H,6,7)	b	2mbut_b
	5prga[c]	5-phospho-ribosyl-glycineamide		kegg.compound:C03838	C7H15N2O8P	1S/C7H15N2O8P/c8-1-4(10)9-7-6(12)5(11)3(17-7)2-16-18(13,14)15/h3,5-7,11-12H,1-2,8H2,(H,9,10)(H2,13,14,15)/t3-,5-,6-,7?/m1/s1	c	5prga_c
	5prfga[c]	5'-phosphoribosyl-N-formylglycineamide		kegg.compound:C04376	C8H15N2O9P	1S/C8H15N2O9P/c11-3-9-1-5(12)10-8-7(14)6(13)4(19-8)2-18-20(15,16)17/h3-4,6-8,13-14H,1-2H2,(H,9,11)(H,10,12)(H2,15,16,17)/t4-,6-,7-,8?/m1/s1	c	5prfga_c
	ins[e]	inosine		kegg.compound:C00294	C10H12N4O5	1S/C10H12N4O5/c15-1-4-6(16)7(17)10(19-4)14-3-13-5-8(14)11-2-12-9(5)18/h2-4,6-7,10,15-17H,1H2,(H,11,12,18)/t4-,6-,7-,10-/m1/s1	e	ins_e
	ins[b]	inosine	true	kegg.compound:C00294	C10H12N4O5	1S/C10H12N4O5/c15-1-4-6(16)7(17)10(19-4)14-3-13-5-8(14)11-2-12-9(5)18/h2-4,6-7,10,15-17H,1H2,(H,11,12,18)/t4-,6-,7-,10-/m1/s1	b	ins_b
	ins[c]	inosine		kegg.compound:C00294	C10H12N4O5	1S/C10H12N4O5/c15-1-4-6(16)7(17)10(19-4)14-3-13-5-8(14)11-2-12-9(5)18/h2-4,6-7,10,15-17H,1H2,(H,11,12,18)/t4-,6-,7-,10-/m1/s1	c	ins_c
	6hm78dhpte[c]	6-hydroxymethyl-7,8-dihydropterin		kegg.compound:C01300	C7H9N5O2	1S/C7H9N5O2/c8-7-11-5-4(6(14)12-7)10-3(2-13)1-9-5/h13H,1-2H2,(H4,8,9,11,12,14)	c	6hm78dhpte_c
	udcpdp[c]	di-trans,octa-cis-undecaprenyl diphosphate		kegg.compound:C04574	C55H92O7P2	1S/C55H92O7P2/c1-45(2)23-13-24-46(3)25-14-26-47(4)27-15-28-48(5)29-16-30-49(6)31-17-32-50(7)33-18-34-51(8)35-19-36-52(9)37-20-38-53(10)39-21-40-54(11)41-22-42-55(12)43-44-61-64(59,60)62-63(56,57)58/h23,25,27,29,31,33,35,37,39,41,43H,13-22,24,26,28,30,32,34,36,38,40,42,44H2,1-12H3,(H,59,60)(H2,56,57,58)/b46-25+,47-27+,48-29-,49-31-,50-33-,51-35-,52-37-,53-39-,54-41-,55-43-	c	udcpdp_c
	prfiaicarp[c]	phosphoribulosylformimino-AICAR-P		kegg.compound:C04916	C15H25N5O15P2	1S/C15H25N5O15P2/c16-13(26)9-14(18-4-17-1-6(21)10(23)7(22)2-33-36(27,28)29)20(5-19-9)15-12(25)11(24)8(35-15)3-34-37(30,31)32/h4-5,7-8,10-12,15,22-25H,1-3H2,(H2,16,26)(H,17,18)(H2,27,28,29)(H2,30,31,32)/t7-,8-,10+,11-,12-,15-/m1/s1	c	prfiaicarp_c
	aimzcrnt[c]	aminoimidazole carboxamide ribonucleotide		kegg.compound:C04677	C9H15N4O8P	1S/C9H15N4O8P/c10-7-4(8(11)16)12-2-13(7)9-6(15)5(14)3(21-9)1-20-22(17,18)19/h2-3,5-6,9,14-15H,1,10H2,(H2,11,16)(H2,17,18,19)/t3-,5-,6-,9-/m1/s1	c	aimzcrnt_c
	5mthf[c]	5-methyl-tetrahydrofolate		kegg.compound:C00440	C20H25N7O6	1S/C20H25N7O6/c1-27-12(9-23-16-15(27)18(31)26-20(21)25-16)8-22-11-4-2-10(3-5-11)17(30)24-13(19(32)33)6-7-14(28)29/h2-5,12-13,22H,6-9H2,1H3,(H,24,30)(H,28,29)(H,32,33)(H4,21,23,25,26,31)/t12-,13-/m0/s1	c	5mthf_c
	malcoa[c]	malonyl-CoA		kegg.compound:C00083	C24H38N7O19P3S	1S/C24H38N7O19P3S/c1-24(2,19(37)22(38)27-4-3-13(32)26-5-6-54-15(35)7-14(33)34)9-47-53(44,45)50-52(42,43)46-8-12-18(49-51(39,40)41)17(36)23(48-12)31-11-30-16-20(25)28-10-29-21(16)31/h10-12,17-19,23,36-37H,3-9H2,1-2H3,(H,26,32)(H,27,38)(H,33,34)(H,42,43)(H,44,45)(H2,25,28,29)(H2,39,40,41)/t12-,17-,18-,19+,23-/m1/s1	c	malcoa_c
	2maacoa[c]	2-methylacetoacetyl-CoA		kegg.compound:C03344	C26H42N7O18P3S	1S/C26H42N7O18P3S/c1-13(14(2)34)25(39)55-8-7-28-16(35)5-6-29-23(38)20(37)26(3,4)10-48-54(45,46)51-53(43,44)47-9-15-19(50-52(40,41)42)18(36)24(49-15)33-12-32-17-21(27)30-11-31-22(17)33/h11-13,15,18-20,24,36-37H,5-10H2,1-4H3,(H,28,35)(H,29,38)(H,43,44)(H,45,46)(H2,27,30,31)(H2,40,41,42)/t13?,15-,18-,19-,20+,24-/m1/s1	c	2maacoa_c
	ppcoa[c]	propanoyl-CoA		kegg.compound:C00100	C24H40N7O17P3S	1S/C24H40N7O17P3S/c1-4-15(33)52-8-7-26-14(32)5-6-27-22(36)19(35)24(2,3)10-45-51(42,43)48-50(40,41)44-9-13-18(47-49(37,38)39)17(34)23(46-13)31-12-30-16-20(25)28-11-29-21(16)31/h11-13,17-19,23,34-35H,4-10H2,1-3H3,(H,26,32)(H,27,36)(H,40,41)(H,42,43)(H2,25,28,29)(H2,37,38,39)/t13-,17-,18-,19+,23-/m1/s1	c	ppcoa_c
	ametam[c]	S-adenosyl-L-methioninamine		kegg.compound:C01137	C14H23N6O3S	1S/C14H23N6O3S/c1-24(4-2-3-15)5-8-10(21)11(22)14(23-8)20-7-19-9-12(16)17-6-18-13(9)20/h6-8,10-11,14,21-22H,2-5,15H2,1H3,(H2,16,17,18)/q+1/t8-,10-,11-,14-,24?/m1/s1	c	ametam_c
	spmd[c]	spermidine		kegg.compound:C00315	C7H19N3	1S/C7H19N3/c8-4-1-2-6-10-7-3-5-9/h10H,1-9H2	c	spmd_c
	spmd[b]	spermidine	true	kegg.compound:C00315	C7H19N3	1S/C7H19N3/c8-4-1-2-6-10-7-3-5-9/h10H,1-9H2	b	spmd_b
	4hcoa[c]	4-hydroxybutanoyl-CoA		kegg.compound:C11062	C25H42N7O18P3S	1S/C25H42N7O18P3S/c1-25(2,20(37)23(38)28-6-5-15(34)27-7-9-54-16(35)4-3-8-33)11-47-53(44,45)50-52(42,43)46-10-14-19(49-51(39,40)41)18(36)24(48-14)32-13-31-17-21(26)29-12-30-22(17)32/h12-14,18-20,24,33,36-37H,3-11H2,1-2H3,(H,27,34)(H,28,38)(H,42,43)(H,44,45)(H2,26,29,30)(H2,39,40,41)/t14-,18-,19-,20+,24-/m1/s1	c	4hcoa_c
	vacoa[c]	vinylacetyl-CoA		kegg.compound:C02331	C25H40N7O17P3S	1S/C25H40N7O17P3S/c1-4-5-16(34)53-9-8-27-15(33)6-7-28-23(37)20(36)25(2,3)11-46-52(43,44)49-51(41,42)45-10-14-19(48-50(38,39)40)18(35)24(47-14)32-13-31-17-21(26)29-12-30-22(17)32/h4,12-14,18-20,24,35-36H,1,5-11H2,2-3H3,(H,27,33)(H,28,37)(H,41,42)(H,43,44)(H2,26,29,30)(H2,38,39,40)/t14-,18-,19-,20+,24-/m1/s1	c	vacoa_c
	xmp[c]	XMP		kegg.compound:C00655	C10H13N4O9P	1S/C10H13N4O9P/c15-5-3(1-22-24(19,20)21)23-9(6(5)16)14-2-11-4-7(14)12-10(18)13-8(4)17/h2-3,5-6,9,15-16H,1H2,(H2,19,20,21)(H2,12,13,17,18)/t3-,5-,6-,9-/m1/s1	c	xmp_c
	spmd[e]	spermidine		kegg.compound:C00315	C7H19N3	1S/C7H19N3/c8-4-1-2-6-10-7-3-5-9/h10H,1-9H2	e	spmd_e
	hxan[c]	hypoxanthine		kegg.compound:C00262	C5H4N4O	1S/C5H4N4O/c10-5-3-4(7-1-6-3)-2-9-5/h1-2H,(H2,6,7,,9,10)	c	hxan_c
	hxan[b]	hypoxanthine	true	kegg.compound:C00262	C5H4N4O	1S/C5H4N4O/c10-5-3-4(7-1-6-3)-2-9-5/h1-2H,(H2,6,7,,9,10)	b	hxan_b
	rib1p[c]	alpha-D-ribose-1-phosphate		kegg.compound:C00620	C5H11O8P	1S/C5H11O8P/c6-1-2-3(7)4(8)5(12-2)13-14(9,10)11/h2-8H,1H2,(H2,9,10,11)/t2-,3-,4-,5-/m1/s1	c	rib1p_c
	rib5p[c]	D-ribose-5-phosphate		kegg.compound:C00117	C5H11O8P	1S/C5H11O8P/c6-1-3(7)5(9)4(8)2-13-14(10,11)12/h1,3-5,7-9H,2H2,(H2,10,11,12)/t3-,4+,5-/m0/s1	c	rib5p_c
	glc[e]	beta-D-glucose		kegg.compound:C00221	C6H12O6	1S/C6H12O6/c7-1-2-3(8)4(9)5(10)6(11)12-2/h2-11H,1H2/t2-,3-,4+,5-,6-/m1/s1	e	glc_e
	chor[c]	chorismate		kegg.compound:C00251	C10H10O6	1S/C10H10O6/c1-(9(12)13)16-8-4-6(10(14)15)2-3-7(8)11/h2-4,7-8,11H,1H2,(H,12,13)(H,14,15)/t7-,8-/m1/s1	c	chor_c
	chor[b]	chorismate	true	kegg.compound:C00251	C10H10O6	1S/C10H10O6/c1-(9(12)13)16-8-4-6(10(14)15)2-3-7(8)11/h2-4,7-8,11H,1H2,(H,12,13)(H,14,15)/t7-,8-/m1/s1	b	chor_b
	pphn[c]	prephenate		kegg.compound:C00254	C10H10O6	1S/C10H10O6/c11-6-1-3-10(4-2-6,9(15)16)5-7(12)8(13)14/h1-4,6,11H,5H2,(H,13,14)(H,15,16)	c	pphn_c
	4mpo[c]	4-methylphenol		kegg.compound:C01468	C7H8O	1S/C7H8O/c1-6-2-4-7(8)5-3-6/h2-5,8H,1H3	c	4mpo_c
	4mpo[b]	4-methylphenol	true	kegg.compound:C01468	C7H8O	1S/C7H8O/c1-6-2-4-7(8)5-3-6/h2-5,8H,1H3	b	4mpo_b
	4mpo[e]	4-methylphenol		kegg.compound:C01468	C7H8O	1S/C7H8O/c1-6-2-4-7(8)5-3-6/h2-5,8H,1H3	e	4mpo_e
	oxac[c]	oxaloacetate		kegg.compound:C00036	C4H4O5	1S/C4H4O5/c5-2(4(8)9)1-3(6)7/h1H2,(H,6,7)(H,8,9)	c	oxac_c
	et4p[c]	D-erythrose-4-phosphate		kegg.compound:C00279	C4H9O7P	1S/C4H9O7P/c5-1-3(6)4(7)2-11-12(8,9)10/h1,3-4,6-7H,2H2,(H2,8,9,10)/t3-,4+/m0/s1	c	et4p_c
	3dahs7p[c]	3-deoxy-D-arabino-heptulosonate-7-phosphate		kegg.compound:C04691	C7H13O10P	1S/C7H13O10P/c8-3(1-4(9)7(12)13)6(11)5(10)2-17-18(14,15)16/h3,5-6,8,10-11H,1-2H2,(H,12,13)(H2,14,15,16)/t3-,5-,6+/m1/s1	c	3dahs7p_c
	asucc[c]	adenylo-succinate		kegg.compound:C03794	C14H18N5O11P	1S/C14H18N5O11P/c20-7(21)1-5(14(24)25)18-11-8-12(16-3-15-11)19(4-17-8)13-10(23)9(22)6(30-13)2-29-31(26,27)28/h3-6,9-10,13,22-23H,1-2H2,(H,20,21)(H,24,25)(H,15,16,18)(H2,26,27,28)/t5?,6-,9-,10-,13-/m1/s1	c	asucc_c
	fum[c]	fumarate		kegg.compound:C00122	C4H4O4	1S/C4H4O4/c5-3(6)1-2-4(7)8/h1-2H,(H,5,6)(H,7,8)/b2-1+	c	fum_c
	aacoa[c]	acetoacetyl-CoA		kegg.compound:C00332	C25H40N7O18P3S	1S/C25H40N7O18P3S/c1-13(33)8-16(35)54-7-6-27-15(34)4-5-28-23(38)20(37)25(2,3)10-47-53(44,45)50-52(42,43)46-9-14-19(49-51(39,40)41)18(36)24(48-14)32-12-31-17-21(26)29-11-30-22(17)32/h11-12,14,18-20,24,36-37H,4-10H2,1-3H3,(H,27,34)(H,28,38)(H,42,43)(H,44,45)(H2,26,29,30)(H2,39,40,41)/t14-,18-,19-,20+,24-/m1/s1	c	aacoa_c
	78dhnpte[c]	7,8-dihydro-D-neopterin		kegg.compound:C04874	C9H13N5O4	1S/C9H13N5O4/c10-9-13-7-5(8(18)14-9)12-3(1-11-7)6(17)4(16)2-15/h4,6,15-17H,1-2H2,(H4,10,11,13,14,18)/t4-,6+/m1/s1	c	78dhnpte_c
	gcald[c]	glycolaldehyde		kegg.compound:C00266	C2H4O2	1S/C2H4O2/c-1-2-4/h1,4H,2H2	c	gcald_c
	gal1pA[c]	alpha-D-galactose 1-phosphate		kegg.compound:C00446	C6H13O9P	1S/C6H13O9P/c7-1-2-3(8)4(9)5(10)6(14-2)15-16(11,12)13/h2-10H,1H2,(H2,11,12,13)/t2-,3+,4+,5-,6-/m1/s1	c	gal1pA_c
	udpgal[c]	UDP-D-galactose		kegg.compound:C00052	C15H24N2O17P2	1S/C15H24N2O17P2/c18-3-5-8(20)10(22)12(24)14(32-5)33-36(28,29)34-35(26,27)30-4-6-9(21)11(23)13(31-6)17-2-1-7(19)16-15(17)25/h1-2,5-6,8-14,18,20-24H,3-4H2,(H,26,27)(H,28,29)(H,16,19,25)/t5-,6-,8+,9-,10+,11-,12-,13-,14?/m1/s1	c	udpgal_c
	quln[c]	quinolinate		kegg.compound:C03722	C7H5NO4	1S/C7H5NO4/c9-6(10)4--1-3-8-5(4)7(11)1/h1-3H,(H,9,10)(H,11,12)	c	quln_c
	udpamr[c]	UDP-N-acetylmuramate		kegg.compound:C01050	C20H31N3O19P2	1S/C20H31N3O19P2/c1-7(18(30)31)38-16-12(21-8(2)25)19(40-9(5-24)14(16)28)41-44(35,36)42-43(33,34)37-6-10-13(27)15(29)17(39-10)23-4-3-11(26)22-20(23)32/h3-4,7,9-10,12-17,19,24,27-29H,5-6H2,1-2H3,(H,21,25)(H,30,31)(H,33,34)(H,35,36)(H,22,26,32)/t7-,9-,10-,12-,13-,14-,15-,16-,17-,19-/m1/s1	c	udpamr_c
	udpagaepyr[c]	UDP-N-acetylglucosamine-enolpyruvate		kegg.compound:C04631	C20H29N3O19P2	1S/C20H29N3O19P2/c1-7(18(30)31)38-16-12(21-8(2)25)19(40-9(5-24)14(16)28)41-44(35,36)42-43(33,34)37-6-10-13(27)15(29)17(39-10)23-4-3-11(26)22-20(23)32/h3-4,9-10,12-17,19,24,27-29H,1,5-6H2,2H3,(H,21,25)(H,30,31)(H,33,34)(H,35,36)(H,22,26,32)/t9-,10-,12-,13-,14-,15-,16-,17-,19-/m1/s1	c	udpagaepyr_c
	udpagaepyr[b]	UDP-N-acetylglucosamine-enolpyruvate	true	kegg.compound:C04631	C20H29N3O19P2	1S/C20H29N3O19P2/c1-7(18(30)31)38-16-12(21-8(2)25)19(40-9(5-24)14(16)28)41-44(35,36)42-43(33,34)37-6-10-13(27)15(29)17(39-10)23-4-3-11(26)22-20(23)32/h3-4,9-10,12-17,19,24,27-29H,1,5-6H2,2H3,(H,21,25)(H,30,31)(H,33,34)(H,35,36)(H,22,26,32)/t9-,10-,12-,13-,14-,15-,16-,17-,19-/m1/s1	b	udpagaepyr_b
	mthgxl[c]	methylglyoxal		kegg.compound:C00546	C3H4O2	1S/CH4O2/c1-(5)2-4/h2H,1H3	c	mthgxl_c
	s3m2op[c]	(S)-3-methyl-2-oxopentanoate		kegg.compound:C00671	C6H10O3	1S/C6H10O3/c1-3-4(2)5(7)6(8)9/h4H,3H2,1-2H3,(H,8,9)/t4-/m0/s1	c	s3m2op_c
	2mbcoa[c]	2-methylbutanoyl-CoA		kegg.compound:C01033	C26H44N7O17P3S	1S/C26H44N7O17P3S/c1-5-14(2)25(38)54-9-8-28-16(34)6-7-29-23(37)20(36)26(3,4)11-47-53(44,45)50-52(42,43)46-10-15-19(49-51(39,40)41)18(35)24(48-15)33-13-32-17-21(27)30-12-31-22(17)33/h12-15,18-20,24,35-36H,5-11H2,1-4H3,(H,28,34)(H,29,37)(H,42,43)(H,44,45)(H2,27,30,31)(H2,39,40,41)/t14?,15-,18-,19-,20+,24-/m1/s1	c	2mbcoa_c
	2pg[c]	2-phospho-D-glycerate		kegg.compound:C00631	C3H7O7P	1S/C3H7O7P/c4-1-2(3(5)6)10-11(7,8)9/h2,4H,1H2,(H,5,6)(H2,7,8,9)/t2-/m1/s1	c	2pg_c
	3pg[c]	3-phospho-D-glycerate		kegg.compound:C00197	C3H7O7P	1S/C3H7O7P/c4-2(3(5)6)1-10-11(7,8)9/h2,4H,1H2,(H,5,6)(H2,7,8,9)/t2-/m1/s1	c	3pg_c
	metL[e]	L-methionine		kegg.compound:C00073	C5H11NO2S	1S/C5H11NO2S/c1-9-3-2-4(6)5(7)8/h4H,2-3,6H2,1H3,(H,7,8)/t4-/m0/s1	e	metL_e
	6hmdhptedp[c]	6-hydroxymethyl-dihydropterin diphosphate		kegg.compound:C04807	C7H11N5O8P2	1S/C7H11N5O8P2/c8-7-11-5-4(6(13)12-7)10-3(1-9-5)2-19-22(17,18)20-21(14,15)16/h1-2H2,(H,17,18)(H2,14,15,16)(H4,8,9,11,12,13)	c	6hmdhptedp_c
	hcit[c]	homocitrate		kegg.compound:C01251	C7H10O7	1S/C7H10O7/c8-4(9)1-2-7(14,6(12)13)3-5(10)11/h14H,1-3H2,(H,8,9)(H,10,11)(H,12,13)	c	hcit_c
	duri[c]	deoxyuridine		kegg.compound:C00526	C9H12N2O5	1S/C9H12N2O5/c12-4-6-5(13)3-8(16-6)11-2-1-7(14)10-9(11)15/h1-2,5-6,8,12-13H,3-4H2,(H,10,14,15)/t5-,6+,8+/m0/s1	c	duri_c
	xan[c]	xanthine		kegg.compound:C00385	C5H4N4O2	1S/C5H4N4O2/c10-4-2-3(7-1-6-2)8-5(11)-4/h1H,(H3,6,7,8,,10,11)	c	xan_c
	xan[b]	xanthine	true	kegg.compound:C00385	C5H4N4O2	1S/C5H4N4O2/c10-4-2-3(7-1-6-2)8-5(11)-4/h1H,(H3,6,7,8,,10,11)	b	xan_b
	35dah[c]	(3S,5S)-3,5-diaminohexanoate		kegg.compound:C01186	C6H14N2O2	1S/C6H14N2O2/c1-4(7)2-5(8)3-6(9)10/h4-5H,2-3,7-8H2,1H3,(H,9,10)/t4-,5-/m0/s1	c	35dah_c
	5a3oh[c]	(S)-5-amino-3-oxohexanoate		kegg.compound:C03656	C6H11NO3	1S/C6H11NO3/c1-4(7)2-5(8)3-6(9)10/h4H,2-3,7H2,1H3,(H,9,10)/t4-/m0/s1	c	5a3oh_c
	ptgp[c]	L-1-phosphatidylglycerol-phosphate		kegg.compound:C03892	C8H14O13P2R2	URYAFVKLYSEINW-UHFFFAOYSA-N	c	ptgp_c
	ptg[c]	L-1-phosphatidyl-glycerol		kegg.compound:C00344	C8H13O10PR2	RPTUSVTUFVMDQK-UHFFFAOYSA-N	c	ptg_c
	3a2mp[c]	(R)-3-amino-2-methylpropanoate		kegg.compound:C01205	C4H9NO2	1S/C4H9NO2/c1-3(2-5)4(6)7/h3H,2,5H2,1H3,(H,6,7)/t3-/m1/s1	c	3a2mp_c
	2m3op[c]	2-methyl-3-oxopropanoate		kegg.compound:C00349	C4H6O3	1S/C4H6O3/c1-3(2-5)4(6)7/h2-3H,1H3,(H,6,7)	c	2m3op_c
	mevR[c]	(R)-mevalonate		kegg.compound:C00418	C6H12O4	1S/C6H12O4/c1-6(10,2-3-7)4-5(8)9/h7,10H,2-4H2,1H3,(H,8,9)/t6-/m1/s1	c	mevR_c
	mevR[b]	(R)-mevalonate	true	kegg.compound:C00418	C6H12O4	1S/C6H12O4/c1-6(10,2-3-7)4-5(8)9/h7,10H,2-4H2,1H3,(H,8,9)/t6-/m1/s1	b	mevR_b
	s5ddr5lhcys[c]	S-(5-deoxy-D-ribos-5-yl)-L-homocysteine		kegg.compound:C03539	C9H17NO6S	DNJIEGIFACGWOD-UHFFFAOYSA-N	c	s5ddr5lhcys_c
	cbpc3[c]	Cobalt-precorrin-3		kegg.compound:C11539	C43H48CoN4O16	1S/C43H49N4O16.Co/c1-19-40-23(13-37(58)59)21(5-9-33(50)51)27(46-40)14-26-20(4-8-32(48)49)22(12-36(56)57)28(44-26)15-29-24(6-10-34(52)53)42(2,17-38(60)61)31(45-29)16-30-25(7-11-35(54)55)43(3,18-39(62)63)41(19)47-30;/h15-16,22,24-25H,4-14,17-18H2,1-3H3,(H9,44,45,47,48,49,50,51,52,53,54,55,56,57,58,59,60,61,62,63);/q-1;+2/p-1/b41-19-;/t22?,24-,25-,42+,43+;/m1./s1	c	cbpc3_c
	cbpc4[c]	Cobalt-precorrin-4		kegg.compound:C11540	C44H50CoN4O16	1S/C44H51N4O16.Co/c1-20-44-40-25(14-37(59)60)41(2,12-11-35(55)56)30(47-40)16-27-21(5-8-32(49)50)22(13-36(57)58)26(45-27)15-28-23(6-9-33(51)52)42(3,18-38(61)62)31(46-28)17-29(48-44)24(7-10-34(53)54)43(44,4)19-39(63)64-20;/h15,17,20,23-24H,5-14,16,18-19H2,1-4H3,(H8,46,48,49,50,51,52,53,54,55,56,57,58,59,60,61,62);/q-1;+2/p-1/b28-15-;/t20?,23-,24-,41-,42+,43+,44?;/m1./s1	c	cbpc4_c
	casp[c]	N-carbamoyl-L-aspartate		kegg.compound:C00438	C5H8N2O5	1S/C5H8N2O5/c6-5(12)7-2(4(10)11)1-3(8)9/h2H,1H2,(H,8,9)(H,10,11)(H3,6,7,12)/t2-/m0/s1	c	casp_c
	xtsn[c]	xanthosine		kegg.compound:C01762	C10H12N4O6	1S/C10H12N4O6/c15-1--5(16)6(17)9(20-)14-2-11-4-7(14)12-10(19)1-8(4)18/h2-,5-6,9,15-17H,1H2,(H2,12,13,18,19)/t3-,5-,6-,9-/m1/s1	c	xtsn_c
	24dap[c]	(2R,4S)-2,4-diaminopentanoate		kegg.compound:C03943	C5H12N2O2	1S/C5H12N2O2/c1-3(6)2-4(7)5(8)9/h3-4H,2,6-7H2,1H3,(H,8,9)/t3-,4+/m0/s1	c	24dap_c
	2a4op[c]	2-amino-4-oxopentanoate		kegg.compound:C03341	C5H9NO3	1S/C5H9NO3/c1-3(7)2-4(6)5(8)9/h4H,2,6H2,1H3,(H,8,9)	c	2a4op_c
	acnam[c]	N-acetylneuraminate		kegg.compound:C00270	C11H19NO9	1S/C11H19NO9/c1-4(14)12-7-5(15)2-11(20,10(18)19)21-9(7)8(17)6(16)3-13/h5-9,13,15-17,20H,2-3H2,1H3,(H,12,14)(H,18,19)/t5-,6+,7+,8+,9+,11?/m0/s1	c	acnam_c
	acnam[b]	N-acetylneuraminate	true	kegg.compound:C00270	C11H19NO9	1S/C11H19NO9/c1-4(14)12-7-5(15)2-11(20,10(18)19)21-9(7)8(17)6(16)3-13/h5-9,13,15-17,20H,2-3H2,1H3,(H,12,14)(H,18,19)/t5-,6+,7+,8+,9+,11?/m0/s1	b	acnam_b
	ama[c]	N-acetyl-D-mannosamine		kegg.compound:C00645	C8H15NO6	1S/C8H15NO6/c1-4(12)9-5(2-10)7(14)8(15)6(13)3-11/h2,5-8,11,13-15H,3H2,1H3,(H,9,12)/t5-,6-,7-,8-/m0/s1	c	ama_c
	15pramp[c]	1-(5-phospho-D-ribosyl)-AMP		kegg.compound:C02741	C15H23N5O14P2	1S/C15H23N5O14P2/c16-12-7-13(18-4-19(12)14-10(23)8(21)5(33-14)1-31-35(25,26)27)20(3-17-7)15-11(24)9(22)6(34-15)2-32-36(28,29)30/h3-6,8-11,14-16,21-24H,1-2H2,(H2,25,26,27)(H2,28,29,30)/t5-,6-,8-,9-,10-,11-,14-,15-/m1/s1	c	15pramp_c
	15pr55pramai4c[c]	1-(5-phosphoribosyl)-5-[(5-phosphoribosylamino)methylideneamino]imidazole-4-carboxamide		kegg.compound:C04896	C15H25N5O15P2	1S/C15H25N5O15P2/c16-12(25)7-13(17-3-18-14-10(23)8(21)5(34-14)1-32-36(26,27)28)20(4-19-7)15-11(24)9(22)6(35-15)2-33-37(29,30)31/h3-6,8-11,14-15,21-24H,1-2H2,(H2,16,25)(H,17,18)(H2,26,27,28)(H2,29,30,31)/t5-,6-,8-,9-,10-,11-,14-,15-/m1/s1	c	15pr55pramai4c_c
	g3p[e]	sn-glycerol-3-phosphate		kegg.compound:C00093	C3H9O6P	1S/C3H9O6P/c4-1-3(5)2-9-10(6,7)8/h3-5H,1-2H2,(H2,6,7,8)/t3-/m1/s1	e	g3p_e
	fru1p[c]	fructose-1-phosphate		kegg.compound:C01094	C6H13O9P	1S/C6H13O9P/c7-1-3(8)5(10)6(11)4(9)2-15-16(12,13)14/h3,5-8,10-11H,1-2H2,(H2,12,13,14)/t3-,5-,6-/m1/s1	c	fru1p_c
	lysL[c]	L-lysine		kegg.compound:C00047	C6H14N2O2	1S/C6H14N2O2/c7-4-2-1-3-5(8)6(9)10/h5H,1-4,7-8H2,(H,9,10)/t5-/m0/s1	c	lysL_c
	lysL[b]	L-lysine	true	kegg.compound:C00047	C6H14N2O2	1S/C6H14N2O2/c7-4-2-1-3-5(8)6(9)10/h5H,1-4,7-8H2,(H,9,10)/t5-/m0/s1	b	lysL_b
	3pt13lg[c]	3-phosphatidyl-1'-(3'-O-L-lysyl)glycerol		kegg.compound:C04482	C14H25N2O11PR2	PKJBWOWQJHHAHG-UHFFFAOYSA-N	c	3pt13lg_c
	p1p3b5adtp[c]	P1,P3-Bis(5'-adenosyl) triphosphate		kegg.compound:C06197	C20H27N10O16P3	1S/C20H27N10O16P3/c21-15-9-17(25-3-23-15)29(5-27-9)19-13(33)11(31)7(43-19)1-41-47(35,36)45-49(39,40)46-48(37,38)42-2-8-12(32)14(34)20(44-8)30-6-28-10-16(22)24-4-26-18(10)30/h3-8,11-14,19-20,31-34H,1-2H2,(H,35,36)(H,37,38)(H,39,40)(H2,21,23,25)(H2,22,24,26)/t7-,8-,11-,12-,13-,14-,19-,20-/m1/s1	c	p1p3b5adtp_c
	pppgpp[c]	pppGpp		kegg.compound:C04494	C10H18N5O20P5	1S/C10H18N5O20P5/c11-10-1-7-4(8(17)14-10)12-2-15(7)9-5(16)6(2-9(26,27)3-36(18,19)20)3(31-9)1-30-38(24,25)35-40(28,29)34-37(21,22)23/h2-3,5-6,9,16H,1H2,(H,24,25)(H,26,27)(H,28,29)(H2,18,19,20)(H2,21,22,23)(H3,11,13,14,17)/t3-,5-,6-,9-/m1/s1	c	pppgpp_c
	pc2[c]	precorrin-2		kegg.compound:C02463	C42H48N4O16	1S/C42H48N4O16/c1-41(17-39(59)60)23(5-9-35(51)52)29-14-27-21(11-37(55)56)19(3-7-33(47)48)25(43-27)13-26-20(4-8-34(49)50)22(12-38(57)58)28(44-26)15-31-42(2,18-40(61)62)24(6-10-36(53)54)30(46-31)16-32(41)45-29/h14-16,23-24,43-45H,3-13,17-18H2,1-2H3,(H,47,48)(H,49,50)(H,51,52)(H,53,54)(H,55,56)(H,57,58)(H,59,60)(H,61,62)/b29-14-,31-15-,32-16-/t23-,24-,41+,42+/m1/s1	c	pc2_c
	shclin[c]	Sirohydrochlorin		kegg.compound:C05778	C42H46N4O16	1S/C42H46N4O16/c1-41(17-39(59)60)23(5-9-35(51)52)29-14-27-21(11-37(55)56)19(3-7-33(47)48)25(43-27)13-26-20(4-8-34(49)50)22(12-38(57)58)28(44-26)15-31-42(2,18-40(61)62)24(6-10-36(53)54)30(46-31)16-32(41)45-29/h13-16,23-24,44-45H,3-12,17-18H2,1-2H3,(H,47,48)(H,49,50)(H,51,52)(H,53,54)(H,55,56)(H,57,58)(H,59,60)(H,61,62)/b25-13-,29-14-,31-15-,32-16-/t23-,24-,41+,42+/m1/s1	c	shclin_c
	dcyt[e]	deoxycytidine		kegg.compound:C00881	C9H13N3O4	1S/C9H13N3O4/c10-7-1-2-12(9(15)11-7)8-3-5(14)6(4-13)16-8/h1-2,5-6,8,13-14H,3-4H2,(H2,10,11,15)/t5-,6+,8+/m0/s1	e	dcyt_e
	cdpdag[c]	CDP-diacylglycerol		kegg.compound:C00269	C14H19N3O15P2R2	HAVJATCHLFRDHY-UHFFFAOYSA-N	c	cdpdag_c
	ptd[c]	phosphatidate		kegg.compound:C00416	C5H7O8PR2		c	ptd_c
	tag16bp[c]	tagatose-1,6-bisphosphate		kegg.compound:C03785	C6H14O12P2	1S/C6H14O12P2/c7-4-3(1-16-19(10,11)12)18-6(9,5(4)8)2-17-20(13,14)15/h3-5,7-9H,1-2H2,(H2,10,11,12)(H2,13,14,15)/t3-,4+,5+,6?/m1/s1	c	tag16bp_c
	glyald3p[c]	D-glyceraldehyde-3-phosphate		kegg.compound:C00118	C3H7O6P	1S/C3H7O6P/c4-1-3(5)2-9-10(6,7)8/h1,3,5H,2H2,(H2,6,7,8)/t3-/m0/s1	c	glyald3p_c
	acap[c]	adenosyl-cobinamide phosphate		kegg.compound:C06509	C58H85CoN16O14P	1S/C48H74N11O11P.C10H12N5O3.Co/c1-23(70-71(67,68)69)22-55-38(66)16-17-45(6)29(18-35(52)63)43-48(9)47(8,21-37(54)65)28(12-15-34(51)62)40(59-48)25(3)42-46(7,20-36(53)64)26(10-13-32(49)60)30(56-42)19-31-44(4,5)27(11-14-33(50)61)39(57-31)24(2)41(45)58-43;1-4-6(16)7(17)10(18-4)15-3-14-5-8(11)12-2-13-9(5)15;/h19,23,26-29,43H,10-18,20-22H2,1-9H3,(H16,49,50,51,52,53,54,55,56,57,58,59,60,61,62,63,64,65,66…	c	acap_c
	altd[c]	D-altronate		kegg.compound:C00817	C6H12O7	1S/C6H12O7/c7-1-2(8)3(9)4(10)5(11)6(12)13/h2-5,7-11H,1H2,(H,12,13)/p-1/t2-,3-,4-,5+/m1/s1	c	altd_c
	udpamagdapaa[c]	UDP-N-acetylmuramoyl-L-alanyl-D-glutamyl-meso-2,6-diaminopimelyl-D-alanyl-D-alanine		kegg.compound:C04882	C41H65N9O28P2	1S/C41H65N9O28P2/c1-15(32(58)45-17(3)37(62)63)44-35(61)21(8-6-7-20(42)38(64)65)47-25(53)10-9-22(39(66)67)48-33(59)16(2)43-34(60)18(4)74-31-27(46-19(5)52)40(76-23(13-51)29(31)56)77-80(71,72)78-79(69,70)73-14-24-28(55)30(57)36(75-24)50-12-11-26(54)49-41(50)68/h11-12,15-18,20-24,27-31,36,40,51,55-57H,6-10,13-14,42H2,1-5H3,(H,43,60)(H,44,61)(H,45,58)(H,46,52)(H,47,53)(H,48,59)(H,62,63)(H,64,65)(H,66,…	c	udpamagdapaa_c
	CLP[c]	Cross-linked peptidoglycan					c	CLP_c
	ichor[c]	isochorismate		kegg.compound:C00885	C10H10O6	1S/C10H10O6/c1-5(9(12)1)16-7-4-2--6(8(7)11)10(14)15/h2-4,7-8,11H,1H2,(H,12,1)(H,14,15)/t7-,8-/m0/s1	c	ichor_c
	cysL[c]	L-cysteine		kegg.compound:C00097	C3H7NO2S	1S/C3H7NO2S/c4-2(1-7)3(5)6/h2,7H,1,4H2,(H,5,6)/t2-/m0/s1	c	cysL_c
	cysL[b]	L-cysteine	true	kegg.compound:C00097	C3H7NO2S	1S/C3H7NO2S/c4-2(1-7)3(5)6/h2,7H,1,4H2,(H,5,6)/t2-/m0/s1	b	cysL_b
	4m5het[c]	4-methyl-5-(beta-hydroxyethyl)thiazole		kegg.compound:C04294	C6H9NOS	1S/C6H9NOS/c1-5-6(2-3-8)9-4-7-5/h4,8H,2-3H2,1H3	c	4m5het_c
	2mccoa[c]	(E)-2-methylcrotonoyl-CoA		kegg.compound:C03345	C26H42N7O17P3S	1S/C26H42N7O17P3S/c1-5-14(2)25(38)54-9-8-28-16(34)6-7-29-23(37)20(36)26(3,4)11-47-53(44,45)50-52(42,43)46-10-15-19(49-51(39,40)41)18(35)24(48-15)33-13-32-17-21(27)30-12-31-22(17)33/h5,12-13,15,18-20,24,35-36H,6-11H2,1-4H3,(H,28,34)(H,29,37)(H,42,43)(H,44,45)(H2,27,30,31)(H2,39,40,41)/b14-5+/t15-,18-,19-,20+,24-/m1/s1	c	2mccoa_c
	2m3hbcoa[c]	2-methyl-3-hydroxybutyryl-CoA		kegg.compound:C04405	C26H44N7O18P3S	1S/C26H44N7O18P3S/c1-13(14(2)34)25(39)55-8-7-28-16(35)5-6-29-23(38)20(37)26(3,4)10-48-54(45,46)51-53(43,44)47-9-15-19(50-52(40,41)42)18(36)24(49-15)33-12-32-17-21(27)30-11-31-22(17)33/h11-15,18-20,24,34,36-37H,5-10H2,1-4H3,(H,28,35)(H,29,38)(H,43,44)(H,45,46)(H2,27,30,31)(H2,40,41,42)/t13-,14-,15+,18+,19+,20-,24+/m0/s1	c	2m3hbcoa_c
	glnL[e]	L-glutamine		kegg.compound:C00064	C5H10N2O3	1S/C5H10N2O3/c6-3(5(9)10)1-2-4(7)8/h3H,1-2,6H2,(H2,7,8)(H,9,10)/t3-/m0/s1	e	glnL_e
	4a2m5dpmp[c]	4-amino-2-methyl-5-diphosphomethylpyrimidine		kegg.compound:C04752	C6H11N3O7P2	1S/C6H11N3O7P2/c1-4-8-2-5(6(7)9-4)3-15-18(13,14)16-17(10,11)12/h2H,3H2,1H3,(H,13,14)(H2,7,8,9)(H2,10,11,12)	c	4a2m5dpmp_c
	4m52poet[c]	4-methyl-5-(2-phosphonooxyethyl)thiazole		kegg.compound:C04327	C6H10NO4PS	1S/C6H10NO4PS/c1-5-6(13-4-7-5)2-3-11-12(8,9)10/h4H,2-3H2,1H3,(H2,8,9,10)	c	4m52poet_c
	thmp[c]	thiamin phosphate		kegg.compound:C01081	C12H18N4O4PS	1S/C12H17N4O4PS/c1-8-11(3-4-20-21(17,18)19)22-7-16(8)6-10-5-14-9(2)15-12(10)13/h5,7H,3-4,6H2,1-2H3,(H3-,13,14,15,17,18,19)/p+1	c	thmp_c
	pratp[c]	phosphoribosyl-ATP		kegg.compound:C02739	C15H25N5O20P4	1S/C15H25N5O20P4/c16-12-7-13(18-4-19(12)14-10(23)8(21)5(37-14)1-35-41(25,26)27)20(3-17-7)15-11(24)9(22)6(38-15)2-36-43(31,32)40-44(33,34)39-42(28,29)30/h3-6,8-11,14-16,21-24H,1-2H2,(H,31,32)(H,33,34)(H2,25,26,27)(H2,28,29,30)/t5-,6-,8-,9-,10-,11-,14-,15-/m1/s1	c	pratp_c
	valL[c]	L-valine		kegg.compound:C00183	C5H11NO2	1S/C5H11NO2/c1-3(2)4(6)5(7)8/h3-4H,6H2,1-2H3,(H,7,8)/t4-/m0/s1	c	valL_c
	valL[b]	L-valine	true	kegg.compound:C00183	C5H11NO2	1S/C5H11NO2/c1-3(2)4(6)5(7)8/h3-4H,6H2,1-2H3,(H,7,8)/t4-/m0/s1	b	valL_b
	fru16bp[c]	fructose-1,6-bisphosphate		kegg.compound:C00354	C6H14O12P2	1S/C6H14O12P2/c7-3(1-17-19(11,12)13)5(9)6(10)4(8)2-18-20(14,15)16/h3,5-7,9-10H,1-2H2,(H2,11,12,13)(H2,14,15,16)/t3-,5-,6-/m1/s1	c	fru16bp_c
	pyam5p[c]	pyridoxamine 5'-phosphate		kegg.compound:C00647	C8H13N2O5P	1S/C8H13N2O5P/c1-5-8(11)7(2-9)6(3-10-5)4-15-16(12,13)14/h3,11H,2,4,9H2,1H3,(H2,12,13,14)	c	pyam5p_c
	pyal5p[c]	pyridoxal 5'-phosphate		kegg.compound:C00018	C8H10NO6P	1S/C8H10NO6P/c1-5-8(11)7(3-10)6(2-9-5)4-15-16(12,13)14/h2-3,11H,4H2,1H3,(H2,12,13,14)	c	pyal5p_c
	hgcvpdhllys[c]	H-Gcv-protein-(dihydrolipoyl)lysine					c	hgcvpdhllys_c
	hgcvpllys[c]	H-Gcv-protein-(lipoyl)lysine					c	hgcvpllys_c
	12dag[c]	1,2-Diacyl-sn-glycerol		kegg.compound:C00641	C5H6O5R2	IXHBTMCLRNMKHZ-UHFFFAOYSA-N	c	12dag_c
	gpgl[c]	glycerophosphoglycoglycerolipid		kegg.compound:C06041	C20H33O20PR2	QABXFDAPQQVMKL-UHFFFAOYSA-N	c	gpgl_c
	at[c]	acetone		kegg.compound:C00207	C3H6O	1S/C3H6O/c1-3()4/h1-H3	c	at_c
	at[b]	acetone	true	kegg.compound:C00207	C3H6O	1S/C3H6O/c1-3()4/h1-H3	b	at_b
	at[e]	acetone		kegg.compound:C00207	C3H6O	S/C3H6O/c-3(2)4/h-2H3	e	at_e
	zn2[e]	Zn2+		kegg.compound:C00038	Zn	1S/Zn/q+2	e	zn2_e
	zn2[b]	Zn2+	true	kegg.compound:C00038	Zn	1S/Zn/q+2	b	zn2_b
	zn2[c]	Zn2+		kegg.compound:C00038	Zn	1S/Zn/q+2	c	zn2_c
	ileL[e]	L-isoleucine		kegg.compound:C00407	C6H13NO2	1S/C6H13NO2/c1-3-4(2)5(7)6(8)9/h4-5H,3,7H2,1-2H3,(H,8,9)/t4-,5-/m0/s1	e	ileL_e
	ileL[b]	L-isoleucine	true	kegg.compound:C00407	C6H13NO2	1S/C6H13NO2/c1-3-4(2)5(7)6(8)9/h4-5H,3,7H2,1-2H3,(H,8,9)/t4-,5-/m0/s1	b	ileL_b
	ileL[c]	L-isoleucine		kegg.compound:C00407	C6H13NO2	1S/C6H13NO2/c1-3-4(2)5(7)6(8)9/h4-5H,3,7H2,1-2H3,(H,8,9)/t4-,5-/m0/s1	c	ileL_c
	pyin[e]	pyridoxine		kegg.compound:C00314	C8H11NO3	1S/C8H11NO3/c1-5-8(12)7(4-11)6(3-10)2-9-5/h2,10-12H,3-4H2,1H3	e	pyin_e
	pyin[b]	pyridoxine	true	kegg.compound:C00314	C8H11NO3	1S/C8H11NO3/c1-5-8(12)7(4-11)6(3-10)2-9-5/h2,10-12H,3-4H2,1H3	b	pyin_b
	pyin[c]	pyridoxine		kegg.compound:C00314	C8H11NO3	1S/C8H11NO3/c1-5-8(12)7(4-11)6(3-10)2-9-5/h2,10-12H,3-4H2,1H3	c	pyin_c
	din[c]	deoxyinosine		kegg.compound:C05512	C10H12N4O4	1S/C10H12N4O4/c15-2-6-5(16)1-7(18-6)14-4-13-8-9(14)11-3-12-10(8)17/h3-7,15-16H,1-2H2,(H,11,12,17)/t5-,6+,7+/m0/s1	c	din_c
	no2[e]	nitrite		kegg.compound:C00088	HNO2	1S/HNO2/c2-1-3/h(H,2,3)/p-1	e	no2_e
	ga6p[c]	D-glucosamine-6-phosphate		kegg.compound:C00352	C6H14NO8P	1S/C6H14NO8P/c7-3-5(9)4(8)2(15-6(3)10)1-14-16(11,12)13/h2-6,8-10H,1,7H2,(H2,11,12,13)/t2-,3-,4-,5-,6+/m1/s1	c	ga6p_c
	ga1p[c]	D-glucosamine 1-phosphate		kegg.compound:C06156	C6H14NO8P	1S/C6H14NO8P/c7-3-5(10)4(9)2(1-8)14-6(3)15-16(11,12)13/h2-6,8-10H,1,7H2,(H2,11,12,13)/t2-,3-,4-,5-,6-/m1/s1	c	ga1p_c
	xyld[e]	D-xylose		kegg.compound:C00181	C5H10O5	1S/C5H10O5/c6-1-3(8)5(10)4(9)2-7/h1,3-5,7-10H,2H2/t3-,4+,5+/m0/s1	e	xyld_e
	xyld[b]	D-xylose	true	kegg.compound:C00181	C5H10O5	1S/C5H10O5/c6-1-3(8)5(10)4(9)2-7/h1,3-5,7-10H,2H2/t3-,4+,5+/m0/s1	b	xyld_b
	xyld[c]	D-xylose		kegg.compound:C00181	C5H10O5	1S/C5H10O5/c6-1-3(8)5(10)4(9)2-7/h1,3-5,7-10H,2H2/t3-,4+,5+/m0/s1	c	xyld_c
	thmdp[c]	thiamin diphosphate		kegg.compound:C00068	C12H19N4O7P2S	1S/C12H18N4O7P2S/c1-8-11(3-4-22-25(20,21)23-24(17,18)19)26-7-16(8)6-10-5-14-9(2)15-12(10)13/h5,7H,3-4,6H2,1-2H3,(H4-,13,14,15,17,18,19,20,21)/p+1	c	thmdp_c
	dhettp[c]	alpha,beta-dihydroxyethyl-TPP		kegg.compound:C13378	C14H23N4O9P2S	BGUUCVBIZONQAD-UHFFFAOYSA-N	c	dhettp_c
	2iac[c]	2-iminoacetate		kegg.compound:C15809	C2H3NO2	1S/C2H3NO2/c3-1-2(4)5/h1,3H,(H,4,5)	c	2iac_c
	glx[c]	glyoxylate		kegg.compound:C00048	C2H2O3	1S/C2H2O3/c3-1-2(4)5/h1H,(H,4,5)	c	glx_c
	cdlp[c]	cardiolipin		kegg.compound:C05980	C13H18O17P2R4		c	cdlp_c
	13bpg[c]	1,3-bisphospho-D-glycerate		kegg.compound:C00236	C3H8O10P2	1S/C3H8O10P2/c4-2(1-12-14(6,7)8)3(5)13-15(9,10)11/h2,4H,1H2,(H2,6,7,8)(H2,9,10,11)/t2-/m1/s1	c	13bpg_c
	hcy[c]	hydrogen cyanide		kegg.compound:C01326	CHN	1S/CHN/c1-2/h1H	c	hcy_c
	3mpyr[c]	3-mercaptopyruvate		kegg.compound:C00957	C3H4O3S	1S/C3H4O3S/c4-2(1-7)3(5)6/h7H,1H2,(H,5,6)	c	3mpyr_c
	tcy[c]	thiocyanate		kegg.compound:C01755	CHNS	1S/CHNS/c2-1-3/h3H	c	tcy_c
	tmam[e]	trimethylamine		kegg.compound:C00565	C3H9N	1S/C3H9N/c1-4(2)3/h1-3H3	e	tmam_e
	5mtr1p[c]	5-methylthioribulose-1-phosphate		kegg.compound:C04582	C6H13O7PS	1S/C6H13O7PS/c1-15-3-5(8)6(9)4(7)2-13-14(10,11)12/h5-6,8-9H,2-3H2,1H3,(H2,10,11,12)/t5-,6+/m1/s1	c	5mtr1p_c
	hxan[e]	hypoxanthine		kegg.compound:C00262	C5H4N4O	S/C5H4N4O/c0-5-3-4(7--6-3)8-2-9-5/h1-2H,(H2,6,7,8,9,10)	e	hxan_e
	56dmbimz[c]	5,6-dimethylbenzimidazole		kegg.compound:C03114	C9H10N2	1S/C9H10N2/c1-6-3-8-9(4-7(6)2)11-5-10-8/h3-5H,1-2H3,(H,10,11)	c	56dmbimz_c
	rz5p[c]	alpha-ribazole-5'-phosphate		kegg.compound:C04778	C14H19N2O7P	1S/C14H19N2O7P/c1-7-3-9-10(4-8(7)2)16(6-15-9)14-13(18)12(17)11(23-14)5-22-24(19,20)21/h3-4,6,11-14,17-18H,5H2,1-2H3,(H2,19,20,21)/t11-,12-,13-,14+/m1/s1	c	rz5p_c
	nac[c]	nicotinate		kegg.compound:C00253	C6H5NO2	1S/C6H5NO2/c8-6(9)5-2-1-3-7--5/h1-H,(H,8,9)	c	nac_c
	nac[b]	nicotinate	true	kegg.compound:C00253	C6H5NO2	1S/C6H5NO2/c8-6(9)5-2-1-3-7--5/h1-H,(H,8,9)	b	nac_b
	tyrL[e]	L-tyrosine		kegg.compound:C00082	C9H11NO3	1S/C9H11NO3/c10-8(9(12)13)5-6-1-3-7(11)4-2-6/h1-4,8,11H,5,10H2,(H,12,13)/t8-/m0/s1	e	tyrL_e
	tyrL[b]	L-tyrosine	true	kegg.compound:C00082	C9H11NO3	1S/C9H11NO3/c10-8(9(12)13)5-6-1-3-7(11)4-2-6/h1-4,8,11H,5,10H2,(H,12,13)/t8-/m0/s1	b	tyrL_b
	tyrL[c]	L-tyrosine		kegg.compound:C00082	C9H11NO3	1S/C9H11NO3/c10-8(9(12)13)5-6-1-3-7(11)4-2-6/h1-4,8,11H,5,10H2,(H,12,13)/t8-/m0/s1	c	tyrL_c
	ppgpp[c]	ppGpp		kegg.compound:C01228	C10H17N5O17P4	1S/C10H17N5O17P4/c11-10-1-7-4(8(17)14-10)12-2-15(7)9-5(16)6(0-36(26,27)32-34(21,22)23)3(29-9)1-28-35(24,25)31-33(18,19)20/h2-3,5-6,9,16H,1H2,(H,24,25)(H,26,27)(H2,18,19,20)(H2,21,22,23)(H3,11,13,14,17)/t3-,5-,6-,9-/m1/s1	c	ppgpp_c
	mthx5p[c]	1-methylthio-xylulose 5-phosphate			C6H13O7PS		c	mthx5p_c
	1dxyl5p[c]	1-deoxy-D-xylulose 5-phosphate		kegg.compound:C11437	C5H11O7P	1S/C5H11O7P/c1-3(6)5(8)4(7)2-12-13(9,10)11/h4-5,7-8H,2H2,1H3,(H2,9,10,11)/t4-,5-/m1/s1	c	1dxyl5p_c
	ptrc[e]	putrescine		kegg.compound:C00134	C4H12N2	1S/C4H12N2/c5-3-1-2-4-6/h1-6H2	e	ptrc_e
	ptrc[b]	putrescine	true	kegg.compound:C00134	C4H12N2	1S/C4H12N2/c5-3-1-2-4-6/h1-6H2	b	ptrc_b
	ptrc[c]	putrescine		kegg.compound:C00134	C4H12N2	1S/C4H12N2/c5-3-1-2-4-6/h1-6H2	c	ptrc_c
	no3[e]	nitrate		kegg.compound:C00244	HNO3	1S/HNO3/c2-1(3)4/h(H,2,3,4)	e	no3_e
	no3[b]	nitrate	true	kegg.compound:C00244	HNO3	1S/HNO3/c2-1(3)4/h(H,2,3,4)	b	no3_b
	no3[c]	nitrate		kegg.compound:C00244	HNO3	1S/HNO3/c2-1(3)4/h(H,2,3,4)	c	no3_c
	phser[c]	O-phospho-L-homoserine		kegg.compound:C01102	C4H10NO6P	1S/C4H10NO6P/c5-3(4(6)7)1-2-11-12(8,9)10/h3H,1-2,5H2,(H,6,7)(H2,8,9,10)/t3-/m0/s1	c	phser_c
	thrL[c]	L-threonine		kegg.compound:C00188	C4H9NO3	1S/C4H9NO3/c1-2(6)3(5)4(7)8/h2-3,6H,5H2,1H3,(H,7,8)/t2-,3+/m1/s1	c	thrL_c
	thrL[b]	L-threonine	true	kegg.compound:C00188	C4H9NO3	1S/C4H9NO3/c1-2(6)3(5)4(7)8/h2-3,6H,5H2,1H3,(H,7,8)/t2-,3+/m1/s1	b	thrL_b
	ppacal[c]	Phosphonoacetaldehyde		kegg.compound:C03167	C2H5O4P	1S/C2H5O4P/c3-1-2-7(4,5)6/h1H,2H2,(H2,4,5,6)	c	ppacal_c
	ppac[c]	phosphonoacetate		kegg.compound:C05682	C2H5O5P	1S/CH5O5P/c3-2(4)1-8(5,6)7/h1H2,(H,3,4)(H2,5,6,7)	c	ppac_c
	ornD[c]	D-ornithine		kegg.compound:C00515	C5H12N2O2	1S/C5H12N2O2/c6-3-1-2-4(7)5(8)9/h4H,1-3,6-7H2,(H,8,9)/t4-/m1/s1	c	ornD_c
	c1yda[c]	cob(I)yrinate a,c-diamide		kegg.compound:C06505	C45H61CoN6O12	1S/C45H62N6O12.Co/c1-21-36-24(10-13-32(56)57)41(3,4)28(49-36)18-27-23(9-12-31(54)55)43(6,19-29(46)52)39(48-27)22(2)37-25(11-14-33(58)59)44(7,20-30(47)53)45(8,51-37)40-26(17-35(62)63)42(5,38(21)50-40)16-15-34(60)61;/h18,23-26,40H,9-17,19-20H2,1-8H3,(H10,46,47,48,49,50,51,52,53,54,55,56,57,58,59,60,61,62,63);/q;+1/p-1/t23-,24-,25-,26+,40-,42-,43+,44+,45+;/m1./s1	c	c1yda_c
	acbda[c]	adenosyl-cobyrinate a,c-diamide		kegg.compound:C06506	C55H73CoN11O15	1S/C45H62N6O12.C10H12N5O3.Co/c1-21-36-24(10-13-32(56)57)41(3,4)28(49-36)18-27-23(9-12-31(54)55)43(6,19-29(46)52)39(48-27)22(2)37-25(11-14-33(58)59)44(7,20-30(47)53)45(8,51-37)40-26(17-35(62)63)42(5,38(21)50-40)16-15-34(60)61;1-4-6(16)7(17)10(18-4)15-3-14-5-8(11)12-2-13-9(5)15;/h18,23-26,40H,9-17,19-20H2,1-8H3,(H10,46,47,48,49,50,51,52,53,54,55,56,57,58,59,60,61,62,63);2-4,6-7,10,16-17H,1H2,(H2,11…	c	acbda_c
	pppi[c]	PPPi		kegg.compound:C00536	H5P3O10	1S/H5O10P3/c1-11(2,3)9-13(7,8)10-12(,5)6/h(H,7,8)(H2,1,2,3)(H2,,5,6)/p-5	c	pppi_c
	isobutcoa[c]	isobutanoyl-CoA			C25H42N7O17P3S		c	isobutcoa_c
	ppat[c]	phosphonate		kegg.compound:C06701	H3PO3	1S/H3O3P/c1-4(2)3/h4H,(H2,1,2,3)/p-2	c	ppat_c
	ppat[b]	phosphonate	true	kegg.compound:C06701	H3PO3	1S/H3O3P/c1-4(2)3/h4H,(H2,1,2,3)/p-2	b	ppat_b
	2a3ob[c]	2-amino-3-oxobutanoate		kegg.compound:C03214	C4H7NO3	1S/C4H7NO3/c1-2(6)3(5)4(7)8/h3H,5H2,1H3,(H,7,8)	c	2a3ob_c
	25da65prap[c]	2,5-diamino-6-(5-phospho-D-ribosylamino)pyrimidin-4(3H)-one		kegg.compound:C01304	C9H16N5O8P	1S/C9H16N5O8P/c10-3-6(13-9(11)14-7(3)17)12-8-5(16)4(15)2(22-8)1-21-23(18,19)20/h2,4-5,8,15-16H,1,10H2,(H2,18,19,20)(H4,11,12,13,14,17)/t2-,4-,5-,8-/m1/s1	c	25da65prap_c
	5a65prsaura[c]	5-amino-6-(5-phospho-D-ribosylamino)uracil		kegg.compound:C01268	C9H15N4O9P	1S/C9H15N4O9P/c10-3-6(12-9(17)13-7(3)16)11-8-5(15)4(14)2(22-8)1-21-23(18,19)20/h2,4-5,8,14-15H,1,10H2,(H2,18,19,20)(H3,11,12,13,16,17)/t2-,4-,5-,8-/m1/s1	c	5a65prsaura_c
	butp[c]	butanoyl phosphate		kegg.compound:C02527	C4H9O5P	1S/C4H9O5P/c1-2-3-4(5)9-10(6,7)8/h2-3H2,1H3,(H2,6,7,8)	c	butp_c
	eto[e]	ethanol		kegg.compound:C00469	C2H6O	1S/C2H6O/c1-2-3/h3H,2H2,1H3	e	eto_e
	eto[b]	ethanol	true	kegg.compound:C00469	C2H6O	1S/C2H6O/c1-2-3/h3H,2H2,1H3	b	eto_b
	eto[c]	ethanol		kegg.compound:C00469	C2H6O	1S/CH6O/c1-2-3/h3H,2H2,1H3	c	eto_c
	gluL[e]	L-glutamate		kegg.compound:C00025	C5H9NO4	1S/C5H9NO4/c6-3(5(9)10)1-2-4(7)8/h3H,1-2,6H2,(H,7,8)(H,9,10)/t3-/m0/s1	e	gluL_e
	adman[c]	alpha-D-mannose		kegg.compound:C00936	C6H12O6	1S/C6H12O6/c7-1-2-3(8)4(9)5(10)6(11)12-2/h2-11H,1H2/t2-,3-,4+,5+,6+/m1/s1	c	adman_c
	glc1p[c]	beta-D-glucose 1-phosphate		kegg.compound:C00663	C6H13O9P	1S/C6H13O9P/c7-1-2-3(8)4(9)5(10)6(14-2)15-16(11,12)13/h2-10H,1H2,(H2,11,12,13)/t2-,3-,4+,5-,6+/m1/s1	c	glc1p_c
	argL[c]	L-arginine		kegg.compound:C00062	C6H14N4O2	1S/C6H14N4O2/c7-4(5(11)12)2-1-3-10-6(8)9/h4H,1-3,7H2,(H,11,12)(H4,8,9,10)/t4-/m0/s1	c	argL_c
	argL[b]	L-arginine	true	kegg.compound:C00062	C6H14N4O2	1S/C6H14N4O2/c7-4(5(11)12)2-1-3-10-6(8)9/h4H,1-3,7H2,(H,11,12)(H4,8,9,10)/t4-/m0/s1	b	argL_b
	his[c]	L-histidine		kegg.compound:C00135	C6H9N3O2	PLHJDBGFXBMTGZ-UHFFFAOYSA-N	c	his_c
	his[b]	L-histidine	true	kegg.compound:C00135	C6H9N3O2	PLHJDBGFXBMTGZ-UHFFFAOYSA-N	b	his_b
	thym[c]	thymine		kegg.compound:C00178	C5H6N2O2	1S/C5H6N2O2/c1-3-2-6-5(9)7-4(3)8/h2H,1H3,(H2,6,7,8,9)	c	thym_c
	citrL[c]	L-citrulline		kegg.compound:C00327	C6H13N3O3	1S/C6H13N3O3/c7-4(5(10)11)2-1-3-9-6(8)12/h4H,1-3,7H2,(H,10,11)(H3,8,9,12)/t4-/m0/s1	c	citrL_c
	1dgtl4p[c]	1-deoxy-L-glycero-tetrulose 4-phosphate		kegg.compound:C15556	C4H9O6P	1S/C4H9O6P/c1-3(5)4(6)2-10-11(7,8)9/h4,6H,2H2,1H3,(H2,7,8,9)	c	1dgtl4p_c
	adpglu[c]	ADP-glucose		kegg.compound:C00498	C16H25N5O15P2	1S/C16H25N5O15P2/c17-13-7-14(19-3-18-13)21(4-20-7)15-11(26)9(24)6(33-15)2-32-37(28,29)36-38(30,31)35-16-12(27)10(25)8(23)5(1-22)34-16/h3-6,8-12,15-16,22-27H,1-2H2,(H,28,29)(H,30,31)(H2,17,18,19)/t5-,6-,8-,9-,10+,11-,12-,15-,16-/m1/s1	c	adpglu_c
	suchser[c]	O-succinyl-L-homoserine		kegg.compound:C01118	C8H13NO6	1S/C8H13NO6/c9-5(8(13)14)3-4-15-7(12)2-1-6(10)11/h5H,1-4,9H2,(H,10,11)(H,13,14)/t5-/m0/s1	c	suchser_c
	cppogen3[c]	coproporphyrinogen III		kegg.compound:C03263	C36H44N4O8	1S/C36H44N4O8/c1-17-21(5-9-33(41)42)29-14-27-19(3)22(6-10-34(43)44)30(39-27)15-28-20(4)24(8-12-36(47)48)32(40-28)16-31-23(7-11-35(45)46)18(2)26(38-31)13-25(17)37-29/h37-40H,5-16H2,1-4H3,(H,41,42)(H,43,44)(H,45,46)(H,47,48)	c	cppogen3_c
	datp[c]	dATP		kegg.compound:C00131	C10H16N5O12P3	1S/C10H16N5O12P3/c11-9-8-10(13-3-12-9)15(4-14-8)7-1-5(16)6(25-7)2-24-29(20,21)27-30(22,23)26-28(17,18)19/h3-7,16H,1-2H2,(H,20,21)(H,22,23)(H2,11,12,13)(H2,17,18,19)/t5-,6+,7+/m0/s1	c	datp_c
	4a2m5pmp[c]	4-amino-2-methyl-5-phosphomethylpyrimidine		kegg.compound:C04556	C6H10N3O4P	1S/C6H10N3O4P/c1-4-8-2-5(6(7)9-4)3-13-14(10,11)12/h2H,3H2,1H3,(H2,7,8,9)(H2,10,11,12)	c	4a2m5pmp_c
	12dh5mtp[c]	1,2-dihydroxy-5-(methylthio)pent-1-en-3-one		kegg.compound:C15606	C6H10O3S	1S/C6H10O3S/c1-10-3-2-5(8)6(9)4-7/h4,7,9H,2-3H2,1H3/b6-4-	c	12dh5mtp_c
	dho[c]	(S)-dihydroorotate		kegg.compound:C00337	C5H6N2O4	1S/C5H6N2O4/c8-3-1-2(4(9)10)6-5(11)7-3/h2H,1H2,(H,9,10)(H2,6,7,8,11)/t2-/m0/s1	c	dho_c
	orot[c]	orotate		kegg.compound:C00295	C5H4N2O4	1S/C5H4N2O4/c8-3-1-2(4(9)10)6-5(11)7-3/h1H,(H,9,10)(H2,6,7,8,11)	c	orot_c
	malacp[c]	malonyl[acp]					c	malacp_c
	palm[c]	palmitate		kegg.compound:C00249	C16H32O2	1S/C16H3O2/c1-2-3-4-5-6-7-8-9-10-11-12-13-14-15-16(17)18/h2-15H2,1H3,(H,17,18)	c	palm_c
	5prfgad[c]	5-phosphoribosyl-N-formylglycineamidine		kegg.compound:C04640	C8H16N3O8P	1S/C8H16N3O8P/c9-5(1-10-3-12)11-8-7(14)6(13)4(19-8)2-18-20(15,16)17/h3-4,6-8,13-14H,1-2H2,(H2,9,11)(H,10,12)(H2,15,16,17)/t4-,6-,7-,8?/m1/s1	c	5prfgad_c
	acnam[e]	N-acetylneuraminate		kegg.compound:C00270	C11H19NO9	1S/C11H19NO9/c1-4(14)12-7-5(15)2-11(20,10(18)19)21-9(7)8(17)6(16)3-13/h5-9,13,15-17,20H,2-3H2,1H3,(H,12,14)(H,18,19)/t5-,6+,7+,8+,9+,11?/m0/s1	e	acnam_e
	aorn[c]	N-acetyl-L-ornithine		kegg.compound:C00437	C7H14N2O3	1S/C7H14N2O3/c1-5(10)9-6(7(11)12)3-2-4-8/h6H,2-4,8H2,1H3,(H,9,10)(H,11,12)/t6-/m0/s1	c	aorn_c
	ornL[c]	L-ornithine		kegg.compound:C00077	C5H12N2O2	1S/C5H12N2O2/c6-3-1-2-4(7)5(8)9/h4H,1-3,6-7H2,(H,8,9)/t4-/m0/s1	c	ornL_c
	aglu[c]	N-acetyl-L-glutamate		kegg.compound:C00624	C7H11NO5	1S/C7H11NO5/c1-4(9)8-5(7(12)13)2-3-6(10)11/h5H,2-3H2,1H3,(H,8,9)(H,10,11)(H,12,13)/t5-/m0/s1	c	aglu_c
	5a65praura[c]	5-amino-6-(5-phospho-D-ribitylamino)uracil		kegg.compound:C04454	C9H17N4O9P	1S/C9H17N4O9P/c10-5-7(12-9(18)13-8(5)17)11-1-3(14)6(16)4(15)2-22-23(19,20)21/h3-4,6,14-16H,1-2,10H2,(H2,19,20,21)(H3,11,12,13,17,18)/t3-,4+,6-/m0/s1	c	5a65praura_c
	serL[e]	L-serine		kegg.compound:C00065	C3H7NO3	1S/C3H7NO3/c4-2(1-5)3(6)7/h2,5H,1,4H2,(H,6,7)/t2-/m0/s1	e	serL_e
	3pser[c]	3-phospho-L-serine		kegg.compound:C01005	C3H8NO6P	1S/C3H8NO6P/c4-2(3(5)6)1-10-11(7,8)9/h2H,1,4H2,(H,5,6)(H2,7,8,9)/t2-/m0/s1	c	3pser_c
	2sucbzcoa[c]	2-succinylbenzoyl-CoA		kegg.compound:C03160	C32H44N7O20P3S	1S/C32H44N7O20P3S/c1-32(2,26(45)29(46)35-10-9-21(41)34-11-12-63-31(47)18-6-4-3-5-17(18)19(40)7-8-22(42)43)14-56-62(53,54)59-61(51,52)55-13-20-25(58-60(48,49)50)24(44)30(57-20)39-16-38-23-27(33)36-15-37-28(23)39/h3-6,15-16,20,24-26,30,44-45H,7-14H2,1-2H3,(H,34,41)(H,35,46)(H,42,43)(H,51,52)(H,53,54)(H2,33,36,37)(H2,48,49,50)/t20-,24-,25-,26+,30-/m1/s1	c	2sucbzcoa_c
	fru[e]	D-fructose		kegg.compound:C10906	C6H12O6	1S/C6H12O6/c7-1-3(9)5(11)6(12)4(10)2-8/h3,5-9,11-12H,1-2H2/t3-,5-,6-/m1/s1	e	fru_e
	gccoa[c]	glutaconyl-CoA		kegg.compound:C02411	C26H40N7O19P3S	1S/C26H40N7O19P3S/c1-26(2,21(39)24(40)29-7-6-15(34)28-8-9-56-17(37)5-3-4-16(35)36)11-49-55(46,47)52-54(44,45)48-10-14-20(51-53(41,42)43)19(38)25(50-14)33-13-32-18-22(27)30-12-31-23(18)33/h3,5,12-14,19-21,25,38-39H,4,6-11H2,1-2H3,(H,28,34)(H,29,40)(H,35,36)(H,44,45)(H,46,47)(H2,27,30,31)(H2,41,42,43)/b5-3+/t14-,19-,20-,21+,25-/m1/s1	c	gccoa_c
	uri[e]	uridine		kegg.compound:C00299	C9H12N2O6	1S/C9H12N2O6/c12-3-4-6(14)7(15)8(17-4)11-2-1-5(13)10-9(11)16/h1-2,4,6-8,12,14-15H,3H2,(H,10,13,16)/t4-,6-,7-,8-/m1/s1	e	uri_e
	sor[e]	D-sorbitol		kegg.compound:C00794	C6H14O6	1S/C6H14O6/c7-1-3(9)5(11)6(12)4(10)2-8/h3-12H,1-2H2/t3-,4+,5-,6-/m1/s1	e	sor_e
	sor[b]	D-sorbitol	true	kegg.compound:C00794	C6H14O6	1S/C6H14O6/c7-1-3(9)5(11)6(12)4(10)2-8/h3-12H,1-2H2/t3-,4+,5-,6-/m1/s1	b	sor_b
	sor[c]	D-sorbitol		kegg.compound:C00794	C6H14O6	1S/C6H14O6/c7-1-3(9)5(11)6(12)4(10)2-8/h3-12H,1-2H2/t3-,4+,5-,6-/m1/s1	c	sor_c
	chol[c]	choline		kegg.compound:C00114	C5H14NO	1S/C5H14NO/c1-6(2,3)4-5-7/h7H,4-5H2,1-3H3/q+1	c	chol_c
	chol[b]	choline	true	kegg.compound:C00114	C5H14NO	1S/C5H14NO/c1-6(2,3)4-5-7/h7H,4-5H2,1-3H3/q+1	b	chol_b
	isuc[c]	alpha-iminosuccinate		kegg.compound:C05840	C4H5NO4	1S/C4H5NO4/c5-2(4(8)9)1-3(6)7/h5H,1H2,(H,6,7)(H,8,9)	c	isuc_c
	lysL[e]	L-lysine		kegg.compound:C00047	C6H14N2O2	1S/C6H14N2O2/c7-4-2-1-3-5(8)6(9)10/h5H,1-4,7-8H2,(H,9,10)/t5-/m0/s1	e	lysL_e
	2dhp[c]	2-dehydropantoate		kegg.compound:C00966	C6H10O4	1S/C6H10O4/c1-6(2,3-7)4(8)5(9)10/h7H,3H2,1-2H3,(H,9,10)/p-1	c	2dhp_c
	4s45dhp23do[c]	(4S)-4,5-dihydroxypentan-2,3-dione		kegg.compound:C11838	C5H8O4	1S/C5H8O4/c1-3(7)5(9)4(8)2-6/h4,6,8H,2H2,1H3/t4-/m0/s1	c	4s45dhp23do_c
	4s45dhp23do[b]	(4S)-4,5-dihydroxypentan-2,3-dione	true	kegg.compound:C11838	C5H8O4	1S/C5H8O4/c1-3(7)5(9)4(8)2-6/h4,6,8H,2H2,1H3/t4-/m0/s1	b	4s45dhp23do_b
	4s45dhp23do[e]	(4S)-4,5-dihydroxypentan-2,3-dione		kegg.compound:C11838	C5H8O4	1S/C5H8O4/c1-3(7)5(9)4(8)2-6/h4,6,8H,2H2,1H3/t4-/m0/s1	e	4s45dhp23do_e
	34hppyr[c]	3-(4-hydroxyphenyl)pyruvate		kegg.compound:C01179	C9H8O4	1S/C9H8O4/c10-7-3-1-6(2-4-7)5-8(11)9(12)13/h1-4,10H,5H2,(H,12,13)	c	34hppyr_c
	gal[c]	beta-D-galactose		kegg.compound:C00962	C6H12O6	1S/C6H12O6/c7-1-2-3(8)4(9)5(10)6(11)12-2/h2-11H,1H2/t2-,3+,4+,5-,6-/m1/s1	c	gal_c
	gal[b]	beta-D-galactose	true	kegg.compound:C00962	C6H12O6	1S/C6H12O6/c7-1-2-3(8)4(9)5(10)6(11)12-2/h2-11H,1H2/t2-,3+,4+,5-,6-/m1/s1	b	gal_b
	gal6p[c]	D-galactose 6-phosphate		kegg.compound:C01113	C6H13O9P	1S/C6H13O9P/c7-3-2(1-14-16(11,12)13)15-6(10)5(9)4(3)8/h2-10H,1H2,(H2,11,12,13)/t2-,3+,4+,5-,6?/m1/s1	c	gal6p_c
	5pra[c]	5-phospho-beta-D-ribosyl-amine		kegg.compound:C03090	C5H12NO7P	1S/C5H12NO7P/c6-5-4(8)3(7)2(13-5)1-12-14(9,10)11/h2-5,7-8H,1,6H2,(H2,9,10,11)/t2-,3-,4-,5-/m1/s1	c	5pra_c
	mg2[e]	Mg2+		kegg.compound:C00305	Mg	1S/Mg/q+2	e	mg2_e
	mg2[b]	Mg2+	true	kegg.compound:C00305	Mg	1S/Mg/q+2	b	mg2_b
	mg2[c]	Mg2+		kegg.compound:C00305	Mg	1S/Mg/q+2	c	mg2_c
	ppat[e]	phosphonate		kegg.compound:C06701	H3PO3	S/H3O3P/c1-4(2)3/h4H,(H2,1,2,3)/p-2	e	ppat_e
	ncam[e]	nicotinamide		kegg.compound:C00153	C6H6N2O	1S/C6H6N2O/c7-6(9)5-2-1-3-8-4-5/h1-4H,(H2,7,9)	e	ncam_e
	dttp[c]	dTTP		kegg.compound:C00459	C10H17N2O14P3	1S/C10H17N2O14P3/c1-5-3-12(10(15)11-9(5)14)8-2-6(13)7(24-8)4-23-28(19,20)26-29(21,22)25-27(16,17)18/h3,6-8,13H,2,4H2,1H3,(H,19,20)(H,21,22)(H,11,14,15)(H2,16,17,18)/t6-,7+,8+/m0/s1	c	dttp_c
	6pg[c]	6-phospho-D-gluconate		kegg.compound:C00345	C6H13O10P	1S/C6H13O10P/c7-2(1-16-17(13,14)15)3(8)4(9)5(10)6(11)12/h2-5,7-10H,1H2,(H,11,12)(H2,13,14,15)/t2-,3-,4+,5-/m1/s1	c	6pg_c
	5apn[c]	5-aminopentanoate		kegg.compound:C00431	C5H11NO2	1S/C5H11NO2/c6-4-2-1-3-5(7)8/h1-4,6H2,(H,7,8)	c	5apn_c
	5apn[b]	5-aminopentanoate	true	kegg.compound:C00431	C5H11NO2	1S/C5H11NO2/c6-4-2-1-3-5(7)8/h1-4,6H2,(H,7,8)	b	5apn_b
	pntoR[e]	(R)-pantothenate		kegg.compound:C00864	C9H17NO5	1S/C9H17NO5/c1-9(2,5-11)7(14)8(15)10-4-3-6(12)13/h7,11,14H,3-5H2,1-2H3,(H,10,15)(H,12,13)/p-1/t7-/m0/s1	e	pntoR_e
	pntoR[b]	(R)-pantothenate	true	kegg.compound:C00864	C9H17NO5	1S/C9H17NO5/c1-9(2,5-11)7(14)8(15)10-4-3-6(12)13/h7,11,14H,3-5H2,1-2H3,(H,10,15)(H,12,13)/p-1/t7-/m0/s1	b	pntoR_b
	pntoR[c]	(R)-pantothenate		kegg.compound:C00864	C9H17NO5	1S/C9H17NO5/c1-9(2,5-11)7(14)8(15)10-4-3-6(12)13/h7,11,14H,3-5H2,1-2H3,(H,10,15)(H,12,13)/p-1/t7-/m0/s1	c	pntoR_c
	malt[c]	maltose		kegg.compound:C00208	C12H22O11	1S/C12H22O11/c13-1-3-5(15)6(16)9(19)12(22-3)23-10-4(2-14)21-11(20)8(18)7(10)17/h3-20H,1-2H2/t3-,4-,5-,6+,7-,8-,9-,10-,11?,12-/m1/s1	c	malt_c
	isobutp[c]	isobutanoylphosphate			C4H9O5P		c	isobutp_c
	isobuta[c]	isobutyric acid		kegg.compound:C02632	C4H8O2	1S/C4H8O2/c1-3(2)4(5)6/h3H,1-2H3,(H,5,6)	c	isobuta_c
	isobuta[b]	isobutyric acid	true	kegg.compound:C02632	C4H8O2	1S/C4H8O2/c1-3(2)4(5)6/h3H,1-2H3,(H,5,6)	b	isobuta_b
	lpteichoic[c]	lipoteichoic acid		kegg.compound:C06042	C92H201O140P25R2	PPJXIHLNYDVTDI-UHFFFAOYSA-N	c	lpteichoic_c
	udpcpp[c]	ditrans,octacis-undecaprenyl phosphate		kegg.compound:C17556	C55H91O4P	1S/C55H91O4P/c1-45(2)23-13-24-46(3)25-14-26-47(4)27-15-28-48(5)29-16-30-49(6)31-17-32-50(7)33-18-34-51(8)35-19-36-52(9)37-20-38-53(10)39-21-40-54(11)41-22-42-55(12)43-44-59-60(56,57)58/h23,25,27,29,31,33,35,37,39,41,43H,13-22,24,26,28,30,32,34,36,38,40,42,44H2,1-12H3,(H2,56,57,58)/b46-25+,47-27+,48-29-,49-31-,50-33-,51-35-,52-37-,53-39-,54-41-,55-43-	c	udpcpp_c
	udpagapp[c]	undecaprenyl-N-acetyl-alpha-D-glucosaminyl-pyrophosphate		kegg.compound:C01289	C63H105NO12P2	1S/C63H105NO12P2/c1-47(2)24-14-25-48(3)26-15-27-49(4)28-16-29-50(5)30-17-31-51(6)32-18-33-52(7)34-19-35-53(8)36-20-37-54(9)38-21-39-55(10)40-22-41-56(11)42-23-43-57(12)44-45-73-77(69,70)76-78(71,72)75-63-60(64-58(13)66)62(68)61(67)59(46-65)74-63/h24,26,28,30,32,34,36,38,40,42,44,59-63,65,67-68H,14-23,25,27,29,31,33,35,37,39,41,43,45-46H2,1-13H3,(H,64,66)(H,69,70)(H,71,72)/b48-26+,49-28+,50-30-,51…	c	udpagapp_c
	3hbcoa[c]	(S)-3-hydroxybutanoyl-CoA		kegg.compound:C01144	C25H42N7O18P3S	1S/C25H42N7O18P3S/c1-13(33)8-16(35)54-7-6-27-15(34)4-5-28-23(38)20(37)25(2,3)10-47-53(44,45)50-52(42,43)46-9-14-19(49-51(39,40)41)18(36)24(48-14)32-12-31-17-21(26)29-11-30-22(17)32/h11-14,18-20,24,33,36-37H,4-10H2,1-3H3,(H,27,34)(H,28,38)(H,42,43)(H,44,45)(H2,26,29,30)(H2,39,40,41)/t13-,14+,18+,19+,20-,24+/m0/s1	c	3hbcoa_c
	aga[e]	N-acetyl-beta-D-glucosamine		kegg.compound:C03878	C8H15NO6	1S/C8H15NO6/c1-3(11)9-5-7(13)6(12)4(2-10)15-8(5)14/h4-8,10,12-14H,2H2,1H3,(H,9,11)/t4-,5-,6-,7-,8-/m1/s1	e	aga_e
	aga[b]	N-acetyl-beta-D-glucosamine	true	kegg.compound:C03878	C8H15NO6	1S/C8H15NO6/c1-3(11)9-5-7(13)6(12)4(2-10)15-8(5)14/h4-8,10,12-14H,2H2,1H3,(H,9,11)/t4-,5-,6-,7-,8-/m1/s1	b	aga_b
	aga6p[c]	N-acetyl-D-glucosamine-6-phosphate		kegg.compound:C00357	C8H16NO9P	1S/C8H16NO9P/c1-3(10)9-5-7(12)6(11)4(18-8(5)13)2-17-19(14,15)16/h4-8,11-13H,2H2,1H3,(H,9,10)(H2,14,15,16)/t4-,5-,6-,7-,8?/m1/s1	c	aga6p_c
	argL[e]	L-arginine		kegg.compound:C00062	C6H14N4O2	1S/C6H14N4O2/c7-4(5(11)12)2-1-3-10-6(8)9/h4H,1-3,7H2,(H,11,12)(H4,8,9,10)/t4-/m0/s1	e	argL_e
	co[c]	carbon monoxide		kegg.compound:C00237	CO	1S/CO/c1-2	c	co_c
	fesm[c]	methylated corrinoid Fe-S protein					c	fesm_c
	fes[c]	corrinoid Fe-S protein					c	fes_c
	leuL[e]	L-leucine		kegg.compound:C00123	C6H13NO2	1S/C6H13NO2/c1-4(2)3-5(7)6(8)9/h4-5H,3,7H2,1-2H3,(H,8,9)/t5-/m0/s1	e	leuL_e
	dadp[c]	dADP		kegg.compound:C00206	C10H15N5O9P2	1S/C10H15N5O9P2/c11-9-8-10(13-3-12-9)15(4-14-8)7-1-5(16)6(23-7)2-22-26(20,21)24-25(17,18)19/h3-7,16H,1-2H2,(H,20,21)(H2,11,12,13)(H2,17,18,19)/t5-,6+,7+/m0/s1	c	dadp_c
	2ippm[c]	2-isopropylmaleate		kegg.compound:C02631	C7H10O4	1S/C7H10O4/c1-4(2)5(7(10)11)3-6(8)9/h3-4H,1-2H3,(H,8,9)(H,10,11)/b5-3-	c	2ippm_c
	galA[c]	alpha-D-galactose		kegg.compound:C00984	C6H12O6	1S/C6H12O6/c7-1-2-3(8)4(9)5(10)6(11)12-2/h2-11H,1H2/t2-,3+,4+,5-,6+/m1/s1	c	galA_c
	aga1p[c]	N-acetyl-alpha-D-glucosamine 1-phosphate		kegg.compound:C04501	C8H16NO9P	1S/C8H16NO9P/c1-3(11)9-5-7(13)6(12)4(2-10)17-8(5)18-19(14,15)16/h4-8,10,12-13H,2H2,1H3,(H,9,11)(H2,14,15,16)/t4-,5-,6-,7-,8-/m1/s1	c	aga1p_c
	fruf[c]	beta-D-fructofuranose		kegg.compound:C02336	C6H12O6	1S/C6H12O6/c7-1-3-4(9)5(10)6(11,2-8)12-3/h3-5,7-11H,1-2H2/t3-,4-,5+,6-/m1/s1	c	fruf_c
	isocap[e]	Isocaproate			C6H11O2		e	isocap_e
	hpyr[c]	hydroxypyruvate		kegg.compound:C00168	C3H4O4	1S/C3H4O4/c4-1-2(5)3(6)7/h4H,1H2,(H,6,7)	c	hpyr_c
	etoa[c]	ethanolamine		kegg.compound:C00189	C2H7NO	1S/C2H7NO/c3-1-2-4/h4H,1-3H2	c	etoa_c
	etoa[b]	ethanolamine	true	kegg.compound:C00189	C2H7NO	1S/C2H7NO/c3-1-2-4/h4H,1-3H2	b	etoa_b
	78dhnpte3p[c]	7,8-dihydroneopterin 3'-phosphate		kegg.compound:C05925	C9H14N5O7P	1S/C9H14N5O7P/c10-9-13-7-5(8(17)14-9)12-3(1-11-7)6(16)4(15)2-21-22(18,19)20/h4,6,15-16H,1-2H2,(H2,18,19,20)(H4,10,11,13,14,17)/t4-,6+/m1/s1	c	78dhnpte3p_c
	ival[c]	Isovalerate		kegg.compound:C08262	C5H10O2	1S/C5H10O2/c1-4(2)3-5(6)7/h4H,3H2,1-2H3,(H,6,7)	c	ival_c
	ival[b]	Isovalerate	true	kegg.compound:C08262	C5H10O2	1S/C5H10O2/c1-4(2)3-5(6)7/h4H,3H2,1-2H3,(H,6,7)	b	ival_b
	ival[e]	Isovalerate		kegg.compound:C08262	C5H10O2	1S/C5H10O2/c1-4(2)3-5(6)7/h4H,3H2,1-2H3,(H,6,7)	e	ival_e
	phpyr[c]	phenylpyruvate		kegg.compound:C00166	C9H8O3	1S/C9H8O/c10-8(9(11)12)6-7-4-2-1-3-5-7/h1-5H,6H2,(H,11,12)	c	phpyr_c
	alaala[c]	D-alanyl-D-alanine		kegg.compound:C00993	C6H12N2O3	1S/C6H12N2O3/c1-3(7)5(9)8-4(2)6(10)11/h3-4H,7H2,1-2H3,(H,8,9)(H,10,11)/t3-,4-/m1/s1	c	alaala_c
	cobalt[e]	Co2+		kegg.compound:C00175	Co	1S/Co	e	cobalt_e
	cobalt[b]	Co2+	true	kegg.compound:C00175	Co	1S/Co	b	cobalt_b
	cobalt[c]	Co2+		kegg.compound:C00175	Co	1S/Co	c	cobalt_c
	celb[e]	cellobiose		kegg.compound:C00185	C12H22O11	1S/C1H22O11/c13-1-3-5(15)6(16)9(19)12(22-3)23-10-4(2-14)21-11(20)8(18)7(10)17/h3-20H,1-2H2/t3-,4-,5-,6+,7-,8-,9-,10-,11?,12+/m1/s1	e	celb_e
	celb[b]	cellobiose	true	kegg.compound:C00185	C12H22O11	1S/C1H22O11/c13-1-3-5(15)6(16)9(19)12(22-3)23-10-4(2-14)21-11(20)8(18)7(10)17/h3-20H,1-2H2/t3-,4-,5-,6+,7-,8-,9-,10-,11?,12+/m1/s1	b	celb_b
	celb6p[c]	cellobiose 6-phosphate		kegg.compound:C04534	C12H23O14P	1S/C12H23O14P/c13-1-3-10(7(16)8(17)11(19)24-3)26-12-9(18)6(15)5(14)4(25-12)2-23-27(20,21)22/h3-19H,1-2H2,(H2,20,21,22)/t3-,4-,5-,6+,7-,8-,9-,10-,11-,12+/m1/s1	c	celb6p_c
	dmadp[c]	dimethylallyl diphosphate		kegg.compound:C00235	C5H12O7P2	1S/C5H12O7P2/c1-5(2)3-4-11-14(9,10)12-13(6,7)8/h3H,4H2,1-2H3,(H,9,10)(H2,6,7,8)	c	dmadp_c
	fe2[e]	Fe2+		kegg.compound:C14818	Fe	1S/Fe/q+2	e	fe2_e
	etoa[e]	ethanolamine		kegg.compound:C00189	C2H7NO	1S/C2H7NO/c3-1-2-4/h4H,1-3H2	e	etoa_e
	fuc1p[c]	L-fuculose 1-phosphate		kegg.compound:C01099	C6H13O8P	1S/C6H13O8P/c1-3(7)5(9)6(10)4(8)2-14-15(11,12)13/h3,5-7,9-10H,2H2,1H3,(H2,11,12,13)/t3-,5+,6-/m0/s1	c	fuc1p_c
	tsul[c]	thiosulfate		kegg.compound:C00320	HS2O3	DHCDFWKWKRSZHF-UHFFFAOYSA-M	c	tsul_c
	arab[e]	L-arabinose		kegg.compound:C11476	C5H10O5	1S/C5H10O5/c6-2-1-10-5(9)4(8)3(2)7/h2-9H,1H2/t2-,3-,4+,5-/m0/s1	e	arab_e
	5apn[e]	5-aminopentanoate		kegg.compound:C00431	C5H11NO2	1S/C5H11NO2/c6-4-2-1-3-5(7)8/h1-4,6H2,(H,7,8)	e	5apn_e
	hista[c]	histidinal		kegg.compound:C01929	C6H9N3O	VYOIELONWKIZJS-YFKPBYRVSA-N	c	hista_c
	chol[e]	choline		kegg.compound:C00114	C5H14NO	1S/C5H14NO/c1-6(2,3)4-5-7/h7H,4-5H2,1-3H3/q+1	e	chol_e
	r3hbatcoa[c]	(R)-3-Hydroxybutanoyl-CoA		kegg.compound:C03561	C25H42N7O18P3S	1S/C25H42N7O18P3S/c1-13(33)8-16(35)54-7-6-27-15(34)4-5-28-23(38)20(37)25(2,3)10-47-53(44,45)50-52(42,43)46-9-14-19(49-51(39,40)41)18(36)24(48-14)32-12-31-17-21(26)29-11-30-22(17)32/h11-14,18-20,24,33,36-37H,4-10H2,1-3H3,(H,27,34)(H,28,38)(H,42,43)(H,44,45)(H2,26,29,30)(H2,39,40,41)/t13-,14-,18-,19-,20+,24-/m1/s1	c	r3hbatcoa_c
	ctnycoa[c]	crotonoyl-CoA		kegg.compound:C00877	C25H40N7O17P3S	1S/C25H40N7O17P3S/c1-4-5-16(34)53-9-8-27-15(33)6-7-28-23(37)20(36)25(2,3)11-46-52(43,44)49-51(41,42)45-10-14-19(48-50(38,39)40)18(35)24(47-14)32-13-31-17-21(26)29-12-30-22(17)32/h4-5,12-14,18-20,24,35-36H,6-11H2,1-3H3,(H,27,33)(H,28,37)(H,41,42)(H,43,44)(H2,26,29,30)(H2,38,39,40)/b5-4+/t14-,18-,19-,20+,24-/m1/s1	c	ctnycoa_c
	for[e]	formate		kegg.compound:C00058	CH2O2	1S/CH2O2/c2-1-3/h1H,(H,2,3)/p-1	e	for_e
	cbpcr8x[c]	cobalt-precorrin-8x		kegg.compound:C11545	C45H59CoN4O14	1S/C45H60N4O14.Co/c1-21-36-24(9-12-29(50)51)23(3)44(7,48-36)18-28-25(10-13-30(52)53)42(5,19-34(60)61)39(46-28)22(2)37-26(11-14-31(54)55)43(6,20-35(62)63)45(8,49-37)40-27(17-33(58)59)41(4,38(21)47-40)16-15-32(56)57;/h21,26-27,40H,9-20H2,1-8H3,(H8,46,49,50,51,52,53,54,55,56,57,58,59,60,61,62,63);/q;+1/p-1/t21?,26-,27+,40-,41-,42+,43+,44+,45+;/m1./s1	c	cbpcr8x_c
	cobat[c]	Cobyrinate		kegg.compound:C05773	C45H59CoN4O14	1S/C45H60N4O14.Co/c1-21-36-24(10-13-30(52)53)41(3,4)28(47-36)18-27-23(9-12-29(50)51)43(6,19-34(60)61)39(46-27)22(2)37-25(11-14-31(54)55)44(7,20-35(62)63)45(8,49-37)40-26(17-33(58)59)42(5,38(21)48-40)16-15-32(56)57;/h18,23-26,40H,9-17,19-20H2,1-8H3,(H8,46,47,48,49,50,51,52,53,54,55,56,57,58,59,60,61,62,63);/q;+3/p-1/t23-,24-,25-,26+,40-,42-,43+,44+,45+;/m1./s1	c	cobat_c
	argsuc[c]	L-arginino-succinate		kegg.compound:C03406	C10H18N4O6	1S/C10H18N4O6/c11-5(8(17)18)2-1-3-13-10(12)14-6(9(19)20)4-7(15)16/h5-6H,1-4,11H2,(H,15,16)(H,17,18)(H,19,20)(H3,12,13,14)/t5-,6?/m0/s1	c	argsuc_c
	urea1c[c]	urea-1-carboxylate		kegg.compound:C01010	C2H4N2O3	1S/C2H4N2O3/c3-1(5)4-2(6)7/h(H,6,7)(H3,3,4,5)	c	urea1c_c
	4u5imzc[c]	4-ureido-5-imidazole carboxylate		kegg.compound:C05515	C5H6N4O3	1S/C5H6N4O3/c6-5(12)9-3-2(4(10)11)7-1-8-3/h1H,(H,7,8)(H,10,11)(H3,6,9,12)	c	4u5imzc_c
	actnR[c]	(R)-acetoin		kegg.compound:C00810	C4H8O2	1S/C4H8O2/c1-3(5)4(2)6/h3,5H,1-2H3/t3-/m1/s1	c	actnR_c
	actnS[c]	(S)-acetoin		kegg.compound:C01769	C4H8O2	1S/C4H8O2/c1-3(5)4(2)6/h3,5H,1-2H3/t3-/m0/s1	c	actnS_c
	2hisocapcoa[c]	(R)-2-hydroxyisocaproyl-CoA			C27H46N7O18P3S		c	2hisocapcoa_c
	xyl[c]	D-xylulose		kegg.compound:C00310	C5H10O5	1S/C5H10O5/c6-1-3(8)5(10)4(9)2-7/h3,5-8,10H,1-2H2/t3-,5+/m1/s1	c	xyl_c
	glyb[e]	glycine betaine		kegg.compound:C00719	C5H11NO2	1S/C5H11NO2/c1-6(2,3)4-5(7)8/h4H2,1-3H3	e	glyb_e
	2drib5p[c]	2-deoxy-D-ribose-5-phosphate		kegg.compound:C00673	C5H11O7P	1S/C5H11O7P/c6-2-1-4(7)5(8)3-12-13(9,10)11/h2,4-5,7-8H,1,3H2,(H2,9,10,11)/t4-,5+/m0/s1	c	2drib5p_c
	pendp[c]	all-trans-pentaprenyl diphosphate		kegg.compound:C04217	C25H44O7P2	1S/C25H44O7P2/c1-21(2)11-7-12-22(3)13-8-14-23(4)15-9-16-24(5)17-10-18-25(6)19-20-31-34(29,30)32-33(26,27)28/h11,13,15,17,19H,7-10,12,14,16,18,20H2,1-6H3,(H,29,30)(H2,26,27,28)/b22-13+,23-15+,24-17+,25-19+	c	pendp_c
	xan[e]	xanthine		kegg.compound:C00385	C5H4N4O2	1S/C5H4N4O2/c10-4-2-3(7-1-6-2)8-5(11)9-4/h1H,(H3,6,7,8,9,10,11)	e	xan_e
	drib[c]	deoxyribose		kegg.compound:C01801	C5H10O4	1S/C5H10O4/c6-2-1-4(8)5(9)3-7/h2,4-5,7-9H,1,3H2/t4-,5+/m0/s1	c	drib_c
	raf[c]	raffinose		kegg.compound:C00492	C18H32O16	1S/C18H32O16/c19-1-5-8(22)11(25)13(27)16(31-5)30-3-7-9(23)12(26)14(28)17(32-7)34-18(4-21)15(29)10(24)6(2-20)33-18/h5-17,19-29H,1-4H2/t5-,6-,7-,8+,9-,10-,11+,12+,13-,14-,15+,16+,17-,18+/m1/s1	c	raf_c
	raf[b]	raffinose	true	kegg.compound:C00492	C18H32O16	1S/C18H32O16/c19-1-5-8(22)11(25)13(27)16(31-5)30-3-7-9(23)12(26)14(28)17(32-7)34-18(4-21)15(29)10(24)6(2-20)33-18/h5-17,19-29H,1-4H2/t5-,6-,7-,8+,9-,10-,11+,12+,13-,14-,15+,16+,17-,18+/m1/s1	b	raf_b
	raf[e]	raffinose		kegg.compound:C00492	C18H32O16	1S/C18H32O16/c19-1-5-8(22)11(25)13(27)16(31-5)30-3-7-9(23)12(26)14(28)17(32-7)34-18(4-21)15(29)10(24)6(2-20)33-18/h5-17,19-29H,1-4H2/t5-,6-,7-,8+,9-,10-,11+,12+,13-,14-,15+,16+,17-,18+/m1/s1	e	raf_e
	m5trib1p[c]	S-methyl-5-thio-alpha-D-ribose 1-phosphate		kegg.compound:C04188	C6H13O7PS	1S/C6H13O7PS/c1-15-2-3-4(7)5(8)6(12-3)13-14(9,10)11/h3-8H,2H2,1H3,(H2,9,10,11)/t3-,4-,5-,6-/m1/s1	c	m5trib1p_c
	4hplald[c]	4-Hydroxyphenylacetaldehyde		kegg.compound:C03765	C8H8O2	1S/C8H8O2/c9-6-5-7-1-3-8(10)4-2-7/h1-4,6,10H,5H2	c	4hplald_c
	naspdi[c]	N-acetylspermidine		kegg.compound:C01029	C9H21N3O	S/C9H21N3O/c1-9(13)12-8-3-2-6-11-7-4-5-10/h11H,2-8,10H2,1H3,(H,12,13)	c	naspdi_c
	adprib[c]	ADP-ribose		kegg.compound:C00301	C15H23N5O14P2	1S/C15H23N5O14P2/c16-12-7-13(18-3-17-12)20(4-19-7)14-10(23)8(21)5(32-14)1-30-35(26,27)34-36(28,29)31-2-6-9(22)11(24)15(25)33-6/h3-6,8-11,14-15,21-25H,1-2H2,(H,26,27)(H,28,29)(H2,16,17,18)/t5-,6-,8-,9-,10-,11-,14-,15?/m1/s1	c	adprib_c
	2drib1p[c]	2-deoxy-alpha-D-ribose 1-phosphate		kegg.compound:C00672	C5H11O7P	1S/C5H11O7P/c6-2-4-3(7)1-5(11-4)12-13(8,9)10/h3-7H,1-2H2,(H2,8,9,10)/t3-,4+,5+/m0/s1	c	2drib1p_c
	2aepat[e]	(2-aminoethyl)phosphonate		kegg.compound:C03557	C2H8NO3P	VWWMOACCGFHMEV-UHFFFAOYSA-N	e	2aepat_e
	2aepat[b]	(2-aminoethyl)phosphonate	true	kegg.compound:C03557	C2H8NO3P	VWWMOACCGFHMEV-UHFFFAOYSA-N	b	2aepat_b
	2aepat[c]	(2-aminoethyl)phosphonate		kegg.compound:C03557	C2H8NO3P	VWWMOACCGFHMEV-UHFFFAOYSA-N	c	2aepat_c
	trpL[c]	L-tryptophan		kegg.compound:C00078	C11H12N2O2	1S/C11H12N2O2/c12-9(11(14)15)5-7-6-13-10-4-2-1-3-8(7)10/h1-4,6,9,13H,5,12H2,(H,14,15)/t9-/m0/s1	c	trpL_c
	trpL[b]	L-tryptophan	true	kegg.compound:C00078	C11H12N2O2	1S/C11H12N2O2/c12-9(11(14)15)5-7-6-13-10-4-2-1-3-8(7)10/h1-4,6,9,13H,5,12H2,(H,14,15)/t9-/m0/s1	b	trpL_b
	imp[c]	IMP		kegg.compound:C00130	C10H13N4O8P	1S/C10H13NO8P/c15-6-(1-21-23(18,19)20)22-10(7(6)16)14-3-13-5-8(14)11-2-12-9(5)17/h2-4,6-7,10,15-16H,1H2,(H,11,12,17)(H2,18,19,20)/t4-,6-,7-,10-/m1/s1	c	imp_c
	alaL[e]	L-alanine		kegg.compound:C00041	C3H7NO2	1S/C3H7NO2/c1-2(4)3(5)6/h2H,4H2,1H3,(H,5,6)/t2-/m0/s1	e	alaL_e
	cbdhpcr6[c]	Cobalt-dihydro-precorrin 6		kegg.compound:C11543	C44H55CoN4O16	1S/C44H56N4O16.Co/c1-40(13-12-34(55)56)25(15-36(59)60)39-44(5)42(3,20-38(63)64)23(8-11-33(53)54)27(48-44)17-30-41(2,19-37(61)62)22(7-10-32(51)52)28(45-30)18-43(4)24(14-35(57)58)21(6-9-31(49)50)26(47-43)16-29(40)46-39;/h17,23,25,39H,6-16,18-20H2,1-5H3,(H9,45,48,49,50,51,52,53,54,55,56,57,58,59,60,61,62,63,64);/q;+2/p-1/t23-,25+,39-,40-,41+,42+,43+,44+;/m1./s1	c	cbdhpcr6_c
	cbpcr7[c]	cobalt-precorrin-7		kegg.compound:C16244	C44H57CoN4O14	1S/C44H58N4O14.Co/c1-21-37-23(8-11-30(49)50)22(2)43(6,48-37)18-28-24(9-12-31(51)52)41(4,19-35(59)60)29(45-28)17-27-25(10-13-32(53)54)42(5,20-36(61)62)44(7,47-27)39-26(16-34(57)58)40(3,38(21)46-39)15-14-33(55)56;/h17,21,25-26,39H,8-16,18-20H2,1-7H3,(H8,45,47,49,50,51,52,53,54,55,56,57,58,59,60,61,62);/q;+2/p-1/t21?,25-,26+,39-,40-,41+,42+,43+,44+;/m1./s1	c	cbpcr7_c
	udpamala[c]	UDP-N-acetylmuramyl-L-Ala		kegg.compound:C01212	C23H36N4O20P2	1S/C23H36N4O20P2/c1-8(21(35)36)24-19(34)9(2)43-18-14(25-10(3)29)22(45-11(6-28)16(18)32)46-49(40,41)47-48(38,39)42-7-12-15(31)17(33)20(44-12)27-5-4-13(30)26-23(27)37/h4-5,8-9,11-12,14-18,20,22,28,31-33H,6-7H2,1-3H3,(H,24,34)(H,25,29)(H,35,36)(H,38,39)(H,40,41)(H,26,30,37)/t8-,9+,11+,12+,14+,15+,16+,17+,18+,20+,22?/m0/s1	c	udpamala_c
	udpamag[c]	UDP-N-acetylmuramoyl-L-alanyl-D-glutamate		kegg.compound:C00692	C28H43N5O23P2	1S/C28H43N5O23P2/c1-10(23(42)31-13(26(44)45)4-5-17(37)38)29-24(43)11(2)52-22-18(30-12(3)35)27(54-14(8-34)20(22)40)55-58(49,50)56-57(47,48)51-9-15-19(39)21(41)25(53-15)33-7-6-16(36)32-28(33)46/h6-7,10-11,13-15,18-22,25,27,34,39-41H,4-5,8-9H2,1-3H3,(H,29,43)(H,30,35)(H,31,42)(H,37,38)(H,44,45)(H,47,48)(H,49,50)(H,32,36,46)/t10-,11+,13+,14+,15+,18+,19+,20+,21+,22+,25+,27?/m0/s1	c	udpamag_c
	grdp[c]	geranyl diphosphate		kegg.compound:C00341	C10H20O7P2	1S/C10H20O7P2/c1-9(2)5-4-6-10(3)7-8-16-19(14,15)17-18(11,12)13/h5,7H,4,6,8H2,1-3H3,(H,14,15)(H2,11,12,13)/b10-7+	c	grdp_c
	ac[e]	acetate		kegg.compound:C00033	C2H4O2	1S/C2H4O2/c1-2(3)4/h1H3,(H,3,4)	e	ac_e
	cit[c]	citrate		kegg.compound:C00158	C6H8O7	1S/C6H8O7/c7-3(8)1-6(13,5(11)1)-4(9)10/h13H,1-H,(H,7,8)(H,9,10)(H,11,12)	c	cit_c
	acon[c]	cis-aconitate		kegg.compound:C00417	C6H6O6	1S/C6H6O6/c7-4(8)1-3(6(11)12)2-5(9)10/h1H,2H2,(H,7,8)(H,9,10)(H,11,12)/b3-1-	c	acon_c
	36dah[c]	(3S)-3,6-diaminohexanoate		kegg.compound:C01142	C6H14N2O2	1S/C6H14N2O2/c7-3-1-2-5(8)4-6(9)10/h5H,1-4,7-8H2,(H,9,10)/t5-/m0/s1	c	36dah_c
	4imzo[c]	4-imidazolone		kegg.compound:C06195	C3H4N2O	1S/C3H4N2O/c6-3-1-4-2-5-3/h2H,1H2,(H,4,5,6)	c	4imzo_c
	fgly[c]	N-formimino-glycine		kegg.compound:C02718	C3H6N2O2	1S/C3H6N2O2/c4-2-5-1-3(6)7/h2H,1H2,(H2,4,5)(H,6,7)	c	fgly_c
	4a4dchor[c]	4-amino-4-deoxychorismate		kegg.compound:C11355	C10H11NO5	1S/C10H11NO5/c1-5(9(12)13)16-8-4-6(10(14)15)2-3-7(8)11/h2-4,7-8H,1,11H2,(H,12,13)(H,14,15)/t7-,8-/m1/s1	c	4a4dchor_c
	c2yda[c]	cob(II)yrinate a,c-diamide		kegg.compound:C06504	C45H61CoN6O12	1S/C45H62N6O12.Co/c1-21-36-24(10-13-32(56)57)41(3,4)28(49-36)18-27-23(9-12-31(54)55)43(6,19-29(46)52)39(48-27)22(2)37-25(11-14-33(58)59)44(7,20-30(47)53)45(8,51-37)40-26(17-35(62)63)42(5,38(21)50-40)16-15-34(60)61;/h18,23-26,40H,9-17,19-20H2,1-8H3,(H10,46,47,48,49,50,51,52,53,54,55,56,57,58,59,60,61,62,63);/q;+2/p-1/t23-,24-,25-,26+,40-,42-,43+,44+,45+;/m1./s1	c	c2yda_c
	orot5p[c]	orotidine-5'-phosphate		kegg.compound:C01103	C10H13N2O11P	1S/C10H13N2O11P/c13-5-1-3(9(16)17)12(10(18)11-5)8-7(15)6(14)4(23-8)2-22-24(19,20)21/h1,4,6-8,14-15H,2H2,(H,16,17)(H,11,13,18)(H2,19,20,21)/t4-,6-,7-,8-/m1/s1	c	orot5p_c
	2mbut[e]	2-Methylbutyric acid		kegg.compound:C18319	C5H10O2	1S/C5H10O2/c1-3-4(2)5(6)7/h4H,3H2,1-2H3,(H,6,7)	e	2mbut_e
	4a5imzc[c]	4-amino-5-imidazole carboxylate		kegg.compound:C05516	C4H5N3O2	1S/C4H5N3O2/c5-3-2(4(8)9)6-1-7-3/h1H,5H2,(H,6,7)(H,8,9)	c	4a5imzc_c
	4aimz[c]	4-aminoimidazole		kegg.compound:C05239	C3H5N3	1S/C3H5N3/c4-3-1-5-2-6-3/h1-2H,4H2,(H,5,6)	c	4aimz_c
	3phpyr[c]	3-phospho-hydroxypyruvate		kegg.compound:C03232	C3H5O7P	1S/C3H5O7P/c4-2(3(5)6)1-10-11(7,8)9/h1H2,(H,5,6)(H2,7,8,9)	c	3phpyr_c
	isobuta[e]	isobutyric acid		kegg.compound:C02632	C4H8O2	1S/C4H8O2/c1-3(2)4(5)6/h3H,1-2H3,(H,5,6)	e	isobuta_e
	2a2hbut[c]	2-aceto-2-hydroxy-butanoate		kegg.compound:C00659	C6H10O4	OJMMVQQUTAEWLP-UHFFFAOYSA-N	c	2a2hbut_c
	23dh3mv[c]	2,3-dihydroxy-3-methylvalerate		kegg.compound:C04104	C6H12O4	SYJFEGQWDCRVNX-UHFFFAOYSA-N	c	23dh3mv_c
	78dhnptetp[c]	7,8-dihydroneopterin triphosphate		kegg.compound:C04895	C9H16N5O13P3	1S/C9H16N5O13P3/c10-9-13-7-5(8(17)14-9)12-3(1-11-7)6(16)4(15)2-25-29(21,22)27-30(23,24)26-28(18,19)20/h4,6,15-16H,1-2H2,(H,21,22)(H,23,24)(H2,18,19,20)(H4,10,11,13,14,17)/t4-,6+/m1/s1	c	78dhnptetp_c
	pyam[c]	pyridoxamine		kegg.compound:C00534	C8H12N2O2	1S/C8H12N2O2/c1-5-8(12)7(2-9)6(4-11)3-10-5/h3,11-12H,2,4,9H2,1H3	c	pyam_c
	pyal[c]	pyridoxal		kegg.compound:C00250	C8H9NO3	1S/C8H9NO3/c1-5-8(12)7(4-11)6(3-10)2-9-5/h2,4,10,12H,3H2,1H3	c	pyal_c
	s2a6kp[c]	N-succinyl-2-amino-6-ketopimelate		kegg.compound:C04462	C11H15NO8	1S/C11H15NO8/c13-7(11(19)20)3-1-2-6(10(17)18)12-8(14)4-5-9(15)16/h6H,1-5H2,(H,12,14)(H,15,16)(H,17,18)(H,19,20)/t6-/m0/s1	c	s2a6kp_c
	s26dap[c]	N-succinyl-L,L-2,6-diaminopimelate		kegg.compound:C04421	C11H18N2O7	1S/C11H18N2O7/c12-6(10(17)18)2-1-3-7(11(19)20)13-8(14)4-5-9(15)16/h6-7H,1-5,12H2,(H,13,14)(H,15,16)(H,17,18)(H,19,20)/t6-,7-/m0/s1	c	s26dap_c
	4pptnD[c]	D-4'-phosphopantothenate		kegg.compound:C03492	C9H18NO8P	1S/C9H18NO8P/c1-9(2,5-18-19(15,16)17)7(13)8(14)10-4-3-6(11)12/h7,13H,3-5H2,1-2H3,(H,10,14)(H,11,12)(H2,15,16,17)/t7-/m0/s1	c	4pptnD_c
	4abg[c]	4-aminobenzoate-glutamate			C12H12N2O5		c	4abg_c
	dgo15lac[c]	D-glucono-1,5-lactone		kegg.compound:C00198	C6H10O6	1S/C6H10O6/c7-1-2-3(8)4(9)5(10)6(11)12-2/h2-5,7-10H,1H2/t2-,3-,4+,5-/m1/s1	c	dgo15lac_c
	aspL[e]	L-aspartate		kegg.compound:C00049	C4H7NO4	1S/C4H7NO4/c5-2(4(8)9)1-3(6)7/h2H,1,5H2,(H,6,7)(H,8,9)/t2-/m0/s1	e	aspL_e
	udpamagdap[c]	UDP-N-acetylmuramoyl-L-alanyl-D-glutamyl-meso-2,6-diaminopimelate		kegg.compound:C04877	C35H55N7O26P2	1S/C35H55N7O26P2/c1-13(28(50)40-18(33(56)57)7-8-21(45)39-17(32(54)55)6-4-5-16(36)31(52)53)37-29(51)14(2)64-27-23(38-15(3)44)34(66-19(11-43)25(27)48)67-70(61,62)68-69(59,60)63-12-20-24(47)26(49)30(65-20)42-10-9-22(46)41-35(42)58/h9-10,13-14,16-20,23-27,30,34,43,47-49H,4-8,11-12,36H2,1-3H3,(H,37,51)(H,38,44)(H,39,45)(H,40,50)(H,52,53)(H,54,55)(H,56,57)(H,59,60)(H,61,62)(H,41,46,58)/t13-,14+,16+,17-…	c	udpamagdap_c
	cysL[e]	L-cysteine		kegg.compound:C00097	C3H7NO2S	1S/C3H7NO2S/c4-2(1-7)3(5)6/h2,7H,1,4H2,(H,5,6)/t2-/m0/s1	e	cysL_e
	tag6p[c]	tagatose-6-phosphate		kegg.compound:C01097	C6H13O9P	1S/C6H13O9P/c7-2-6(10)5(9)4(8)3(15-6)1-14-16(11,12)13/h3-5,7-10H,1-2H2,(H2,11,12,13)/t3-,4+,5+,6?/m1/s1	c	tag6p_c
	5fithf[c]	5-formiminotetrahydrofolate		kegg.compound:C00664	C20H24N8O6	1S/C20H24N8O6/c21-9-28-12(8-24-16-15(28)18(32)27-20(22)26-16)7-23-11-3-1-10(2-4-11)17(31)25-13(19(33)34)5-6-14(29)30/h1-4,9,12-13,21,23H,5-8H2,(H,25,31)(H,29,30)(H,33,34)(H4,22,24,26,27,32)/t12-,13-/m0/s1	c	5fithf_c
	hexdp[c]	all-trans-hexaprenyl diphosphate		kegg.compound:C01230	C30H52O7P2	1S/C30H52O7P2/c1-25(2)13-8-14-26(3)15-9-16-27(4)17-10-18-28(5)19-11-20-29(6)21-12-22-30(7)23-24-36-39(34,35)37-38(31,32)33/h13,15,17,19,21,23H,8-12,14,16,18,20,22,24H2,1-7H3,(H,34,35)(H2,31,32,33)/b26-15+,27-17+,28-19+,29-21+,30-23+	c	hexdp_c
	celb[c]	cellobiose		kegg.compound:C00185	C12H22O11	1S/C12H22O11/c13-1-3-5(15)6(16)9(19)12(22-3)23-10-4(2-14)21-11(20)8(18)7(10)17/h3-20H,1-2H2/t3-,4-,5-,6+,7-,8-,9-,10-,11?,12+/m1/s1	c	celb_c
	nacput[c]	N-acetylputrescine		kegg.compound:C02714	C6H14N2O	1S/C6H14N2O/c1-6(9)8-5-3-2-4-7/h2-5,7H2,1H3,(H,8,9)	c	nacput_c
	gtol[e]	galactitol		kegg.compound:C01697	C6H14O6	1S/C6H14O6/c7-1-3(9)5(11)6(12)4(10)2-8/h3-12H,1-2H2/t3-,4+,5+,6-	e	gtol_e
	gtol[b]	galactitol	true	kegg.compound:C01697	C6H14O6	1S/C6H14O6/c7-1-3(9)5(11)6(12)4(10)2-8/h3-12H,1-2H2/t3-,4+,5+,6-	b	gtol_b
	gtol1p[c]	galactitol-1-phosphate		kegg.compound:C06311	C6H15O9P	1S/C6H15O9P/c7-1-3(8)5(10)6(11)4(9)2-15-16(12,13)14/h3-11H,1-2H2,(H2,12,13,14)/t3-,4+,5+,6-/m1/s1	c	gtol1p_c
	serD[c]	D-serine		kegg.compound:C00740	C3H7NO3	1S/C3H7NO3/c4-2(1-5)3(6)7/h2,5H,1,4H2,(H,6,7)/t2-/m1/s1	c	serD_c
	5pr4sc5ai[c]	5'-phosphoribosyl-4-(N-succinocarboxamide)-5-aminoimidazole		kegg.compound:C04823	C13H19N4O12P	1S/C13H19N4O12P/c14-10-7(11(22)16-4(13(23)24)1-6(18)19)15-3-17(10)12-9(21)8(20)5(29-12)2-28-30(25,26)27/h3-5,8-9,12,20-21H,1-2,14H2,(H,16,22)(H,18,19)(H,23,24)(H2,25,26,27)/t4-,5+,8+,9+,12+/m0/s1	c	5pr4sc5ai_c
	4hbut[c]	4-hydroxybutyrate		kegg.compound:C00989	C4H8O3	1S/C4H8O3/c5-3-1-2-4(6)7/h5H,1-3H2,(H,6,7)	c	4hbut_c
	hoam[e]	Hydroxylamine		kegg.compound:C00192	NH3O	1S/H3NO/c1-2/h2H,1H2	e	hoam_e
	ibtal[c]	isobutanal		pubchem.compound:6561	C4H8O	1S/C4H8O/c1-4()3-5/h3-4H,1-H3	c	ibtal_c
	ibtol[c]	isobutanol		kegg.compound:C14710	C4H10O	1S/C4H10O/c1-4(2)3-5/h4-5H,3H2,1-2H3	c	ibtol_c
	ibtol[b]	isobutanol	true	kegg.compound:C14710	C4H10O	1S/C4H10O/c1-4(2)3-5/h4-5H,3H2,1-2H3	b	ibtol_b
	alaB[c]	beta-alanine		kegg.compound:C00099	C3H7NO2	1S/C3H7NO2/c4-2-1-3(5)6/h1-2,4H2,(H,5,6)	c	alaB_c
	pheL[e]	L-phenylalanine		kegg.compound:C00079	C9H11NO2	1S/C9H11NO2/c10-8(9(11)12)6-7-4-2-1-3-5-7/h1-5,8H,6,10H2,(H,11,12)/t8-/m0/s1	e	pheL_e
	thr3p[c]	L-threonine O-3-phosphate		kegg.compound:C12147	C4H10NO6P	1S/C4H10NO6P/c1-2(3(5)4(6)7)11-12(8,9)10/h2-3H,5H2,1H3,(H,6,7)(H2,8,9,10)/t2-,3+/m1/s1	c	thr3p_c
	1a2po2p[c]	(R)-1-amino-2-propanol O-2-phosphate		kegg.compound:C04122	C3H10NO4P	1S/C3H10NO4P/c1-3(2-4)8-9(5,6)7/h3H,2,4H2,1H3,(H2,5,6,7)/t3-/m1/s1	c	1a2po2p_c
	ncammnuc[c]	nicotinamide mononucleotide		kegg.compound:C00455	C11H15N2O8P	1S/C11H15N2O8P/c12-10(16)6-2-1-3-13(4-6)11-9(15)8(14)7(21-11)5-20-22(17,18)19/h1-4,7-9,11,14-15H,5H2,(H3-,12,16,17,18,19)/t7-,8-,9-,11-/m1/s1	c	ncammnuc_c
	co2[e]	CO2		kegg.compound:C00011	CO2	1S/CO2/c2-1-3	e	co2_e
	5all[c]	5-aminolevulinate		kegg.compound:C00430	C5H9NO3	1S/C5H9NO3/c6-3-4(7)1-2-5(8)9/h1-3,6H2,(H,8,9)	c	5all_c
	sor6p[c]	D-sorbitol-6-phosphate		kegg.compound:C01096	C6H15O9P	1S/C6H15O9P/c7-1-3(8)5(10)6(11)4(9)2-15-16(12,13)14/h3-11H,1-2H2,(H2,12,13,14)/t3-,4+,5+,6+/m0/s1	c	sor6p_c
	nac[e]	nicotinate		kegg.compound:C00253	C6H5NO2	1S/C6H5NO2/c8-6(9)5-2-1-3-7-4-5/h1-4H,(H,8,9)	e	nac_e
	acb[c]	adenosyl-cobyrate		kegg.compound:C06507	C55H77CoN15O11	1S/C45H66N10O8.C10H12N5O3.Co/c1-21-36-24(10-13-30(47)57)41(3,4)28(53-36)18-27-23(9-12-29(46)56)43(6,19-33(50)60)39(52-27)22(2)37-25(11-14-31(48)58)44(7,20-34(51)61)45(8,55-37)40-26(17-32(49)59)42(5,38(21)54-40)16-15-35(62)63;1-4-6(16)7(17)10(18-4)15-3-14-5-8(11)12-2-13-9(5)15;/h18,23-26,40H,9-17,19-20H2,1-8H3,(H14,46,47,48,49,50,51,52,53,54,55,56,57,58,59,60,61,62,63);2-4,6-7,10,16-17H,1H2,(H2,11…	c	acb_c
	4hoplac[c]	4-Hydroxyphenylacetate		kegg.compound:C00642	C8H8O3	1S/C8H8O3/c9-7-3-1-6(2-4-7)5-8(10)11/h1-4,9H,5H2,(H,10,11)	c	4hoplac_c
	metD[c]	D-methionine		kegg.compound:C00855	C5H11NO2S	1S/C5H11NO2S/c1-9-3-2-4(6)5(7)8/h4H,2-3,6H2,1H3,(H,7,8)/t4-/m1/s1	c	metD_c
	metD[b]	D-methionine	true	kegg.compound:C00855	C5H11NO2S	1S/C5H11NO2S/c1-9-3-2-4(6)5(7)8/h4H,2-3,6H2,1H3,(H,7,8)/t4-/m1/s1	b	metD_b
	gal[e]	beta-D-galactose		kegg.compound:C00962	C6H12O6	1S/C6H12O6/c7-1-2-3(8)4(9)5(10)6(11)12-2/h2-11H,1H2/t2-,3+,4+,5-,6-/m1/s1	e	gal_e
	tagd[c]	D-Tagaturonate		kegg.compound:C00558	C6H10O7	1S/C6H10O7/c7-1-2(8)3(9)4(10)5(11)6(12)13/h3-5,7,9-11H,1H2,(H,12,13)/p-1/t3-,4-,5+/m1/s1	c	tagd_c
	tagd[b]	D-Tagaturonate	true	kegg.compound:C00558	C6H10O7	1S/C6H10O7/c7-1-2(8)3(9)4(10)5(11)6(12)13/h3-5,7,9-11H,1H2,(H,12,13)/p-1/t3-,4-,5+/m1/s1	b	tagd_b
	aga[c]	N-acetyl-beta-D-glucosamine		kegg.compound:C03878	C8H15NO6	1S/C8H15NO6/c1-3(11)9-5-7(13)6(12)4(2-10)15-8(5)14/h4-8,10,12-14H,2H2,1H3,(H,9,11)/t4-,5-,6-,7-,8-/m1/s1	c	aga_c
	csn[c]	cytosine		kegg.compound:C00380	C4H5N3O	1S/C4H5N3O/c5-3-1-2-6-4(8)7-3/h1-2H,(H3,5,6,7,8)	c	csn_c
	csn[b]	cytosine	true	kegg.compound:C00380	C4H5N3O	1S/C4H5N3O/c5-3-1-2-6-4(8)7-3/h1-2H,(H3,5,6,7,8)	b	csn_b
	csn[e]	cytosine		kegg.compound:C00380	C4H5N3O	1S/C4H5N3O/c5-3-1-2-6-4(8)7-3/h1-2H,(H3,5,6,7,8)	e	csn_e
	malsald[c]	malonate semialdehyde		kegg.compound:C00222	C3H4O3	1S/C3H4O3/c4-2-1-3(5)6/h2H,1H2,(H,5,6)	c	malsald_c
	asnL[e]	L-asparagine		kegg.compound:C00152	C4H8N2O3	1S/C4H8N2O3/c5-2(4(8)9)1-3(6)7/h2H,1,5H2,(H2,6,7)(H,8,9)/t2-/m0/s1	e	asnL_e
	hpsamdhllys[c]	H-protein-S-(aminomethyldihydrolipoyl)lysine		kegg.compound:C01242	C9H19N2OS2R	NQDJXKOVJZTUJA-UHFFFAOYSA-N	c	hpsamdhllys_c
	agm[c]	agmatine		kegg.compound:C00179	C5H14N4	1S/C5H14N4/c6-3-1-2-4-9-5(7)8/h1-4,6H2,(H4,7,8,9)	c	agm_c
	2hisocap[c]	(R)-2-hydroxyisocaproate			C6H12O3		c	2hisocap_c
	urea[c]	urea		kegg.compound:C00086	CH4N2O	1S/CH4N2O/c2-1()4/h(H4,2,,4)	c	urea_c
	fuc[e]	L-fuculose		kegg.compound:C01721	C6H12O5	1S/C6H12O5/c1-3(8)5(10)6(11)4(9)2-7/h3,5-8,10-11H,2H2,1H3/t3-,5+,6-/m0/s1	e	fuc_e
	fuc[b]	L-fuculose	true	kegg.compound:C01721	C6H12O5	1S/C6H12O5/c1-3(8)5(10)6(11)4(9)2-7/h3,5-8,10-11H,2H2,1H3/t3-,5+,6-/m0/s1	b	fuc_b
	2me4p[c]	2-C-methyl-D-erythritol-4-phosphate		kegg.compound:C11434	C5H13O7P	1S/C5H13O7P/c1-5(8,3-6)4(7)2-12-13(9,10)11/h4,6-8H,2-3H2,1H3,(H2,9,10,11)/t4-,5+/m1/s1	c	2me4p_c
	so3[e]	sulfite		kegg.compound:C00094	H2SO3	1S/H2O3S/c1-4(2)3/h(H2,1,2,3)	e	so3_e
	4cyt5dp2me[c]	4-(cytidine 5'-diphospho)-2-C-methyl-D-erythritol		kegg.compound:C11435	C14H25N3O14P2	1S/C14H25N3O14P2/c1-14(23,6-18)8(19)5-29-33(26,27)31-32(24,25)28-4-7-10(20)11(21)12(30-7)17-3-2-9(15)16-13(17)22/h2-3,7-8,10-12,18-21,23H,4-6H2,1H3,(H,24,25)(H,26,27)(H2,15,16,22)/t7-,8-,10-,11-,12-,14+/m1/s1	c	4cyt5dp2me_c
	dachi6p[c]	diacetylchitobiose-6-phosphate		pubchem.compound:46926222	C16H27N2O14P	1S/C16H29N2O14P/c1-5(20)17-9-13(24)14(7(3-19)30-15(9)25)32-16-10(18-6(2)21)12(23)11(22)8(31-16)4-29-33(26,27)28/h7-16,19,22-25H,3-4H2,1-2H3,(H,17,20)(H,18,21)(H2,26,27,28)/p-2/t7-,8-,9-,10-,11-,12-,13-,14-,15?,16+/m1/s1	c	dachi6p_c
	h2[c]	H2		kegg.compound:C00282	H2	1S/H2/h1H	c	h2_c
	h2[b]	H2	true	kegg.compound:C00282	H2	1S/H2/h1H	b	h2_b
	adn[e]	adenosine		kegg.compound:C00212	C10H13N5O4	1S/C10H13N5O4/c11-8-5-9(13-2-12-8)15(3-14-5)10-7(18)6(17)4(1-16)19-10/h2-4,6-7,10,16-18H,1H2,(H2,11,12,13)/t4-,6-,7-,10-/m1/s1	e	adn_e
	valL[e]	L-valine		kegg.compound:C00183	C5H11NO2	1S/C5H11NO2/c1-3(2)4(6)5(7)8/h3-4H,6H2,1-2H3,(H,7,8)/t4-/m0/s1	e	valL_e
	gdpm[c]	GDP-alpha-D-mannose		kegg.compound:C00096	C16H25N5O16P2	1S/C16H25N5O16P2/c17-16-19-12-6(13(28)20-16)18-3-21(12)14-10(26)8(24)5(34-14)2-33-38(29,30)37-39(31,32)36-15-11(27)9(25)7(23)4(1-22)35-15/h3-5,7-11,14-15,22-27H,1-2H2,(H,29,30)(H,31,32)(H3,17,19,20,28)/t4-,5-,7-,8-,9+,10-,11+,14-,15-/m1/s1	c	gdpm_c
	prfaca[c]	phosphoribosyl-formamido-carboxamide		kegg.compound:C04734	C10H15N4O9P	1S/C10H15N4O9P/c11-8(18)5-9(13-3-15)14(2-12-5)10-7(17)6(16)4(23-10)1-22-24(19,20)21/h2-4,6-7,10,16-17H,1H2,(H2,11,18)(H,13,15)(H2,19,20,21)/t4-,6-,7-,10-/m1/s1	c	prfaca_c
	glyo[e]	glycerol		kegg.compound:C00116	C3H8O3	1S/C3H8O3/c4-1-3(6)2-5/h3-6H,1-2H2	e	glyo_e
	5fthf[c]	5-formyl-tetrahydrofolate		kegg.compound:C03479	C20H23N7O7	1S/C20H23N7O7/c21-20-25-16-15(18(32)26-20)27(9-28)12(8-23-16)7-22-11-3-1-10(2-4-11)17(31)24-13(19(33)34)5-6-14(29)30/h1-4,9,12-13,22H,5-8H2,(H,24,31)(H,29,30)(H,33,34)(H4,21,23,25,26,32)/t12?,13-/m0/s1	c	5fthf_c
	cbprc6a[c]	cobalt-precorrin-6A		kegg.compound:C11542	C44H53CoN4O16	1S/C44H54N4O16.Co/c1-40(13-12-34(55)56)25(15-36(59)60)39-44(5)42(3,20-38(63)64)23(8-11-33(53)54)27(48-44)17-30-41(2,19-37(61)62)22(7-10-32(51)52)28(45-30)18-43(4)24(14-35(57)58)21(6-9-31(49)50)26(47-43)16-29(40)46-39;/h17,23H,6-16,18-20H2,1-5H3,(H9,45,48,49,50,51,52,53,54,55,56,57,58,59,60,61,62,63,64);/q;+2/p-1/t23-,40-,41+,42+,43+,44+;/m1./s1	c	cbprc6a_c
	dgmp[c]	dGMP		kegg.compound:C00362	C10H14N5O7P	1S/C10H14N5O7P/c11-10-13-8-7(9(17)14-10)1-3-15(8)6-1-4(16)5(2-6)2-21-23(18,19)20/h3-6,16H,1-2H2,(H2,18,19,20)(H3,11,13,14,17)/t4-,5+,6+/m0/s1	c	dgmp_c
	metD[e]	D-methionine		kegg.compound:C00855	C5H11NO2S	1S/C5H11NO2S/c1-9-3-2-4(6)5(7)8/h4H,2-3,6H2,1H3,(H,7,8)/t4-/m1/s1	e	metD_e
	trpL[e]	L-tryptophan		kegg.compound:C00078	C11H12N2O2	1S/C11H12N2O2/c12-9(11(14)15)5-7-6-13-10-4-2-1-3-8(7)10/h1-4,6,9,13H,5,12H2,(H,14,15)/t9-/m0/s1	e	trpL_e
	nh3[e]	ammonia		kegg.compound:C00014	NH3	1S/H3N/h1H3	e	nh3_e
	4abz[e]	4-aminobenzoate		kegg.compound:C00568	C7H7NO2	1S/C7H7NO2/c8-6-3-1-5(2-4-6)7(9)10/h1-4H,8H2,(H,9,10)	e	4abz_e
	dethio[e]	dethiobiotin		kegg.compound:C01909	C10H18N2O3	1S/C10H18N2O3/c1-7-8(12-10(15)11-7)5-3-2-4-6-9(13)14/h7-8H,2-6H2,1H3,(H,13,14)(H2,11,12,15)	e	dethio_e
	his[e]	L-histidine		kegg.compound:C00135	C6H9N3O2	PLHJDBGFXBMTGZ-UHFFFAOYSA-N	e	his_e
	2dh3dg[e]	2-dehydro-3-deoxy-D-gluconate		kegg.compound:C00204	C6H10O6	1S/C6H10O6/c7-2-5(10)3(8)1-4(9)6(11)12/h3,5,7-8,10H,1-2H2,(H,11,12)/t3-,5+/m0/s1	e	2dh3dg_e
	mevR[e]	(R)-mevalonate		kegg.compound:C00418	C6H12O4	1S/C6H12O4/c1-6(10,2-3-7)4-5(8)9/h7,10H,2-4H2,1H3,(H,8,9)/t6-/m1/s1	e	mevR_e
	dachi[e]	diacetylchitobiose		kegg.compound:C01674	C16H28N2O11	1S/C16H28N2O11/c1-5(21)17-9-13(25)14(8(4-20)27-15(9)26)29-16-10(18-6(2)22)12(24)11(23)7(3-19)28-16/h7-16,19-20,23-26H,3-4H2,1-2H3,(H,17,21)(H,18,22)/t7-,8-,9-,10-,11-,12-,13-,14-,15?,16+/m1/s1	e	dachi_e
	dachi[b]	diacetylchitobiose	true	kegg.compound:C01674	C16H28N2O11	1S/C16H28N2O11/c1-5(21)17-9-13(25)14(8(4-20)27-15(9)26)29-16-10(18-6(2)22)12(24)11(23)7(3-19)28-16/h7-16,19-20,23-26H,3-4H2,1-2H3,(H,17,21)(H,18,22)/t7-,8-,9-,10-,11-,12-,13-,14-,15?,16+/m1/s1	b	dachi_b
	chor[e]	chorismate		kegg.compound:C00251	C10H10O6	1S/C10H10O6/c1-5(9(12)13)16-8-4-6(10(14)15)2-3-7(8)11/h2-4,7-8,11H,1H2,(H,12,13)(H,14,15)/t7-,8-/m1/s1	e	chor_e
	h2o[e]	H2O		kegg.compound:C00001	H2O	1S/H2O/h1H2	e	h2o_e
	thrL[e]	L-threonine		kegg.compound:C00188	C4H9NO3	1S/C4H9NO3/c1-2(6)3(5)4(7)8/h2-3,6H,5H2,1H3,(H,7,8)/t2-,3+/m1/s1	e	thrL_e
	psuri5p[c]	pseudouridine 5'-phosphate		kegg.compound:C01168	C9H13N2O9P	1S/C9H13N2O9P/c12-5-4(2-19-21(16,17)18)20-7(6(5)13)3-1-10-9(15)11-8(3)14/h1,4-7,12-13H,2H2,(H2,16,17,18)(H2,10,11,14,15)/t4-,5-,6-,7+/m1/s1	c	psuri5p_c
	23diap[e]	2,3-diaminopropanoate		kegg.compound:C06393	C3H8N2O2	1S/C3H8N2O2/c4-1-2(5)3(6)7/h2H,1,4-5H2,(H,6,7)	e	23diap_e
	ama6p[c]	N-acetyl-D-mannosamine-6-phosphate		kegg.compound:C04257	C8H16NO9P	1S/C8H16NO9P/c1-4(11)9-5(2-10)7(13)8(14)6(12)3-18-19(15,16)17/h2,5-8,12-14H,3H2,1H3,(H,9,11)(H2,15,16,17)/t5-,6-,7-,8-/m1/s1	c	ama6p_c
	ibtol[e]	isobutanol		kegg.compound:C14710	C4H10O	1S/C4H10O/c1-4(2)3-5/h4-5H,3H2,1-2H3	e	ibtol_e
	ribD[e]	D-ribose		kegg.compound:C00121	C5H10O5	1S/C5H10O5/c6-1-2-3(7)4(8)5(9)10-2/h2-9H,1H2/t2-,3-,4-,5?/m1/s1	e	ribD_e
	udpagaepyr[e]	UDP-N-acetylglucosamine-enolpyruvate		kegg.compound:C04631	C20H29N3O19P2	1S/C20H29N3O19P2/c1-7(18(30)31)38-16-12(21-8(2)25)19(40-9(5-24)14(16)28)41-44(35,36)42-43(33,34)37-6-10-13(27)15(29)17(39-10)23-4-3-11(26)22-20(23)32/h3-4,9-10,12-17,19,24,27-29H,1,5-6H2,2H3,(H,21,25)(H,30,31)(H,33,34)(H,35,36)(H,22,26,32)/t9-,10-,12-,13-,14-,15-,16-,17-,19-/m1/s1	e	udpagaepyr_e
	tgt[e]	tagatose		kegg.compound:C00795	C6H12O6	1S/C6H12O6/c7-2-6(11)5(10)4(9)3(8)1-12-6/h3-5,7-11H,1-2H2/t3-,4+,5+,6?/m1/s1	e	tgt_e
	tgt[b]	tagatose	true	kegg.compound:C00795	C6H12O6	1S/C6H12O6/c7-2-6(11)5(10)4(9)3(8)1-12-6/h3-5,7-11H,1-2H2/t3-,4+,5+,6?/m1/s1	b	tgt_b
	ribflv[e]	riboflavin		kegg.compound:C00255	C17H20N4O6	S/C17H20N4O6/c1-7-3-9-10(4-8(7)2)21(5-11(23)14(25)12(24)6-22)15-13(18-9)16(26)20-17(27)19-15/h3-4,11-12,14,22-25H,5-6H2,1-2H3,(H,20,26,27)/t11-,12+,14-/m0/s1	e	ribflv_e
	h2[e]	H2		kegg.compound:C00282	H2	S/H2/hH	e	h2_e
	glyclt[c]	glycolate		kegg.compound:C00160	C2H4O3	1S/C2H4O3/c3-1-2(4)5/h3H,1H2,(H,4,5)	c	glyclt_c
	pantR[c]	(R)-pantoate		kegg.compound:C00522	C6H12O4	1S/C6H12O4/c1-6(2,3-7)4(8)5(9)10/h4,7-8H,3H2,1-2H3,(H,9,10)	c	pantR_c
	23dhbz[e]	2,3-dihydroxybenzoate		kegg.compound:C00196	C7H6O4	1S/C7H6O4/c8-5-3-1-2-4(6(5)9)7(10)11/h1-3,8-9H,(H,10,11)	e	23dhbz_e
	tagd[e]	D-Tagaturonate		kegg.compound:C00558	C6H10O7	1S/C6H10O7/c7-1-2(8)3(9)4(10)5(11)6(12)13/h3-5,7,9-11H,1H2,(H,12,13)/p-1/t3-,4-,5+/m1/s1	e	tagd_e
	adc5p[c]	adenosyl cobalamin 5'-phosphate					c	adc5p_c
	biomass[c]	Biomass					c	biomass_c
	biomass[b]	Biomass	true				b	biomass_b

## Sheet: GENES
#	GENE NAME	GENE ID 1	GENE ID 2	GENE ID 3	COMPARTMENT	KEGG MAPS	DESCRIPTION	Comment
	grdE	NCBI:4915148	UniProt:Q185M5	kegg:CD630_23540	c		glycine reductase complex component B subunits alpha and beta (EC:1.21.4.2)
	hymB	NCBI:4915783	UniProt:Q180Q4	kegg:CD630_34060	c	cdf00190:cdf01100	iron-only hydrogenase electron-transferring subunit HymB-like protein (EC:1.6.99.5)
	CD0816	NCBI:4915941	UniProt:	kegg:CD630_08160	c	cdf02060	PTS system beta-glucoside transporter subunit IIABC
	CD2077	NCBI:4916339	UniProt:Q188E6	kegg:CD630_20770	c	cdf00240:cdf01100	dihydroorotate dehydrogenase catalytic subunit (EC:1.3.98.1)
	CD2020	NCBI:4915570	UniProt:Q187Y8	kegg:CD630_20200	c		chaperone protein
	CD0287	NCBI:4913559	UniProt:Q18D28	kegg:CD630_02870	c	cdf00030:cdf01120:cdf02060	PTS system mannose/fructose/sorbose transporter subunit IIB (EC:2.7.1.69)
	gmk	NCBI:4914710	UniProt:Q182S8	kegg:CD630_25880	c	cdf00230:cdf01100	guanylate kinase (EC:2.7.4.8)
	CD1831	NCBI:4914598	UniProt:Q187D9	kegg:CD630_18310	c		cation (Mg2+ and Co2+) transport-related, membrane protein
	CD3444	NCBI:4913396	UniProt:Q180U1	kegg:CD630_34440	c	cdf02060	PTS system lactose/cellobiose-family transporter subunit IIB
	hisH	NCBI:4913342	UniProt:Q18C72	kegg:CD630_15510	c	cdf00340:cdf01100:cdf01110:cdf01230	imidazole glycerol phosphate synthase subunit HisH (EC:2.4.2.-)
	CD1076	NCBI:4915678	UniProt:Q18AS8	kegg:CD630_10760	c	cdf00051:cdf00520:cdf01100:cdf02060	PTS system mannose/fructose/sorbose transporter subunit IIB
	dapB1	NCBI:4915233	UniProt:Q17ZX1	kegg:CD630_32260	c	cdf00300:cdf01100:cdf01110:cdf01120:cdf01230	dihydrodipicolinate reductase (EC:1.17.1.8)
	murE	NCBI:4913820	UniProt:Q182Z8	kegg:CD630_26640	c	cdf00300:cdf00550	UDP-N-acetylmuramoylalanyl-D-glutamate--2,6-diaminopimelate ligase (EC:6.3.2.13)
	CD0728	NCBI:4914192	UniProt:Q189S5	kegg:CD630_07280	c	cdf01120:cdf01200	bifunctional acetyl-CoA decarbonylase/synthase complex subunit alpha/beta
	hisK	NCBI:4914498	UniProt:Q189T7	kegg:CD630_07370	c	cdf00340:cdf01100:cdf01110:cdf01230	histidinol-phosphatase (EC:3.1.3.15)
	metQ	NCBI:4916358	UniProt:Q18C11	kegg:CD630_14910	c	cdf02010	methionine-specific ABC transporter substrate-binding lipoprotein
	pstA	NCBI:4915686	UniProt:Q180A6	kegg:CD630_32620	c	cdf02010	phosphate-specific ABC transporter permease
	argB	NCBI:4913885	UniProt:Q188A2	kegg:CD630_20320	c	cdf00330:cdf01100:cdf01110:cdf01210:cdf01230	acetylglutamate kinase (EC:2.7.2.8)
	CD2833	NCBI:4913011	UniProt:Q183R9	kegg:CD630_28330	c		calcium-transporting ATPase (EC:3.6.3.8)
	thiE2	NCBI:4916034	UniProt:Q186R4	kegg:CD630_17060	c	cdf00730:cdf01100	thiamine-phosphate pyrophosphorylase ThiE2 (EC:2.5.1.3)
	pyrE	NCBI:4915023	UniProt:Q18CS5	kegg:CD630_01870	c	cdf00240:cdf01100	orotate phosphoribosyltransferase (EC:2.4.2.10)
	celG	NCBI:4916222	UniProt:Q183W8	kegg:CD630_28810	c		cellobiose-phosphate degrading protein
	glmU	NCBI:4912962	UniProt:Q181B4	kegg:CD630_35150	c	cdf00520:cdf01100:cdf01110	bifunctional N-acetylglucosamine-1-phosphate uridyltransferase/glucosamine-1-phosphate acetyltransferase (EC:2.3.1.157 2.7.7.23)
	hisC	NCBI:4913340	UniProt:Q18C70	kegg:CD630_15490	c	cdf00340:cdf00350:cdf00360:cdf00400:cdf00401:cdf01100:cdf01110:cdf01230	histidinol-phosphate aminotransferase (EC:2.6.1.9)
	CD1537	NCBI:4916273	UniProt:Q18C58	kegg:CD630_15370	c	cdf00250:cdf00910:cdf01100:cdf01110:cdf01120:cdf01230	oxidoreductase (EC:1.4.1.13)
	CD3013	NCBI:4914930	UniProt:Q184K3	kegg:CD630_30130	c	cdf00051:cdf01100:cdf01120:cdf02060	PTS system mannose-specfic transporter subunit IIC
	CD1585	NCBI:4914778	UniProt:Q186D9	kegg:CD630_15850	c		N-acetylglucosamine kinase NAGK-like (EC:2.7.1.59)
	mgtB	NCBI:4916262	UniProt:Q180M4	kegg:CD630_33770	c		magnesium-transporting ATPase (EC:3.6.3.2)
	nagA	NCBI:4914485	UniProt:Q18AL1	kegg:CD630_10100	c	cdf00520:cdf01110	N-acetylglucosamine-6-phosphate deacetylase (EC:3.5.1.25)
	CD1000	NCBI:4914254	UniProt:Q18AJ8	kegg:CD630_10000	c		nitrate/sulfonate/taurine ABC transporter permease
	CD1775	NCBI:4914451	UniProt:Q186Y6	kegg:CD630_17750	c		amino acid family ABC transporter permease
	CD2327	NCBI:4913785	UniProt:Q185K0	kegg:CD630_23270	c	cdf00052:cdf01100:cdf02060	PTS system fructose/mannitol family transporter subunit IIA (EC:2.7.1.69)
	ord	NCBI:4913772	UniProt:Q188N4	kegg:CD630_04420	c	cdf00300:cdf01100:cdf01110:cdf01120:cdf01230	2,4-diaminopentanoate dehydrogenase (EC:1.4.1.12)
	CD1477	NCBI:4915899	UniProt:Q18BZ7	kegg:CD630_14770	c		ferrous iron transport protein
	thlA2	NCBI:4914399	UniProt:Q183B0	kegg:CD630_26760	c	cdf00071:cdf00072:cdf00280:cdf00310:cdf00362:cdf00380:cdf00620:cdf00630:cdf00640:cdf00650:cdf00900:cdf01100:cdf01110:cdf01120:cdf01200:cdf01212:cdf02020	acetoacetyl-CoA thiolase 2 (EC:2.3.1.9)
	trkH	NCBI:4916803	UniProt:Q189P3	kegg:CD630_06960	c		cation transport protein
	CD2365	NCBI:4915714	UniProt:Q185N5	kegg:CD630_23650	c		nitrate/sulfonate/taurine ABC transporter substrate-binding protein
	pgk	NCBI:4913221	UniProt:Q181T8	kegg:CD630_31730	c	cdf00010:cdf01100:cdf01110:cdf01120:cdf01200:cdf01230	phosphoglycerate kinase (EC:2.7.2.3)
	gapB	NCBI:4916784	UniProt:Q186X6	kegg:CD630_17670	c	cdf00010:cdf01100:cdf01110:cdf01120:cdf01200:cdf01230	glyceraldehyde-3-phosphate dehydrogenase (EC:1.2.1.12)
	CD1807	NCBI:4914291	UniProt:Q187B8	kegg:CD630_18070	c		NADPH-dependent FMN reductase
	cmk	NCBI:4914742	UniProt:Q187C4	kegg:CD630_18160	c	cdf00240:cdf01100	cytidylate kinase (EC:2.7.4.14)
	CD2510	NCBI:4916714	UniProt:Q182J8	kegg:CD630_25100	c	cdf00010:cdf00500:cdf02060	PTS system glucose-like transporter subunit IIBC (EC:2.7.1.69)
	CD3182	NCBI:4916077	UniProt:Q181U6	kegg:CD630_31820	c		D-aminoacylase (EC:3.5.1.81)
	purL	NCBI:4916700	UniProt:Q18CW3	kegg:CD630_02250	c	cdf00230:cdf01100:cdf01110	phosphoribosylformylglycinamidine synthase (EC:6.3.5.3)
	CD0015	NCBI:4916102	UniProt:Q18CA0	kegg:CD630_00150	c		transfer RNA specific adenosine deaminase (EC:3.5.4.-)
	CD2696	NCBI:4914433	UniProt:Q183D0	kegg:CD630_26960	c	cdf00270:cdf00450:cdf01100:cdf01110:cdf01230	pyridoxal phosphate-dependent transferase
	CD0121	NCBI:4913798	UniProt:Q18CL3	kegg:CD630_01210	c	cdf00270:cdf00920:cdf01100:cdf01120:cdf04122	thiosulfate sulfurtransferase (EC:2.8.1.1)
	ispA	NCBI:4913265	UniProt:Q18B64	kegg:CD630_12050	c	cdf00900:cdf01100:cdf01110	geranyltranstransferase (EC:2.5.1.10)
	folE	NCBI:4915721	UniProt:Q18BW7	kegg:CD630_14490	c	cdf00790:cdf01100	GTP cyclohydrolase I (EC:3.5.4.16)
	CD1945	NCBI:4913905	UniProt:Q187Q5	kegg:CD630_19450	c		hypothetical protein
	guaD	NCBI:4915451	UniProt:Q186L8	kegg:CD630_16630	c	cdf00230:cdf01100	guanine deaminase (EC:3.5.4.3)
	feoA2	NCBI:4916557	UniProt:Q18C38	kegg:CD630_15180	c		ferrous iron transport protein
	cbiT	NCBI:4913189	UniProt:Q180S6	kegg:CD630_34270	c	cdf00860	cobalt-precorrin-6Y C(15)-methyltransferase (EC:2.1.1.-)
	ppdK	NCBI:4915752	UniProt:Q181Z4	kegg:CD630_24100	c	cdf00620:cdf01100:cdf01120:cdf01200	pyruvate phosphate dikinase (EC:2.7.9.1)
	CD0841	NCBI:4913959	UniProt:Q18A34	kegg:CD630_08410	c	cdf00230:cdf00670:cdf01100:cdf01110	5-aminoimidazole-4-carboxamide ribonucleotide transformylase (EC:2.1.2.3)
	CD1776	NCBI:4914974	UniProt:Q186Y5	kegg:CD630_17760	c		amino acid family ABC transporter ATP-binding protein (EC:3.6.3.-)
	aroE1	NCBI:4914605	UniProt:Q187E7	kegg:CD630_18370	c	cdf00400:cdf01100:cdf01110:cdf01230	shikimate dehydrogenase 1 (EC:1.1.1.25)
	opuCA	NCBI:4914152	UniProt:Q18A90	kegg:CD630_09000	c	cdf02010	glycine betaine/carnitine/choline ABC transporter ATP-binding protein (EC:3.6.3.-)
	purH	NCBI:4916698	UniProt:Q18CW0	kegg:CD630_02230	c	cdf00230:cdf00670:cdf01100:cdf01110	bifunctional phosphoribosylaminoimidazolecarboxamide formyltransferase/IMP cyclohydrolase (EC:2.1.2.3 3.5.4.10)
	cdd	NCBI:4915814	UniProt:Q182C5	kegg:CD630_24380	c	cdf00240:cdf01100	cytidine deaminase (EC:3.5.4.5)
	acnB	NCBI:4913951	UniProt:Q18A28	kegg:CD630_08330	c	cdf00020:cdf00630:cdf01100:cdf01110:cdf01120:cdf01200:cdf01210:cdf01230	aconitate hydratase (EC:4.2.1.3)
	cbiC	NCBI:4914760	UniProt:Q180S7	kegg:CD630_34300	c	cdf00860:cdf01100	cobalt-precorrin-8X methylmutase (EC:5.4.99.61)
	ptb	NCBI:4913499	UniProt:Q18CK4	kegg:CD630_01120	c	cdf00650:cdf01100	phosphate butyryltransferase (EC:2.3.1.19)
	xdhC2	NCBI:4913680	UniProt:Q188F6	kegg:CD630_20880	c	cdf00680:cdf01120:cdf01200	xanthine dehydrogenase iron-sulfur binding subunit XdhC2 (EC:1.17.1.4)
	CD0902	NCBI:4914154	UniProt:Q18A94	kegg:CD630_09020	c		cation efflux protein
	argM	NCBI:4913884	UniProt:Q187Z9	kegg:CD630_20310	c	cdf00300:cdf00330:cdf01100:cdf01110:cdf01120:cdf01210:cdf01230	succinylornithine transaminase (EC:2.6.1.-)
	xynD	NCBI:4913684	UniProt:Q184Q5	kegg:CD630_30690	c	cdf00051:cdf00520:cdf01100:cdf02060	PTS system xyloside-specific transporter subunit IID
	pabB	NCBI:4915496	UniProt:Q18BW5	kegg:CD630_14460	c	cdf00790	Para-aminobenzoate synthase component I (EC:2.6.1.85)
	ntpC	NCBI:4914801	UniProt:Q180W6	kegg:CD630_34670	c	cdf00190:cdf01100	ATP hydrolase subunit epsilon (EC:3.6.3.14)
	aroD	NCBI:4914552	UniProt:Q186A6	kegg:CD630_22170	c	cdf00400:cdf01100:cdf01110:cdf01230	3-dehydroquinate dehydratase (EC:4.2.1.10)
	kdpA	NCBI:4914784	UniProt:Q186E7	kegg:CD630_15910	c	cdf02020	potassium-transporting ATPase subunit A (EC:3.6.3.12)
	CD0798	NCBI:4913827	UniProt:Q189Z2	kegg:CD630_07980	c		membrane protein
	celB	NCBI:4916224	UniProt:Q183W6	kegg:CD630_28830	c	cdf02060	PTS system cellobiose-specific transporter subunit IIC
	phnH	NCBI:4912955	UniProt:Q181D8	kegg:CD630_35370	c	cdf00440	phosphonate metabolism protein
	asnA	NCBI:4914899	UniProt:Q183C9	kegg:CD630_26950	c	cdf00250:cdf00460:cdf01100:cdf01110:cdf01230	aspartate--ammonia ligase (EC:6.3.1.1)
	atpZ	NCBI:4913610	UniProt:Q180X4	kegg:CD630_34760	c		ATP synthase transporter protein AtpZ
	CD2282	NCBI:4916467	UniProt:Q185F2	kegg:CD630_22820	c	cdf00052:cdf01100:cdf02060	PTS system fructose/mannitol family transporter subunit IIA
	CD3263	NCBI:4915687	UniProt:Q180A7	kegg:CD630_32630	c	cdf02010	phosphate-specific ABC transporter permease
	CD0491	NCBI:4915093	UniProt:Q188T5	kegg:CD630_04910	c	cdf00051:cdf00520:cdf01100:cdf02060	PTS system mannose/fructose/sorbose transporter subunit IIA
	CD2623	NCBI:4915131	UniProt:Q182V8	kegg:CD630_26230	c		pyridoxal 5'-phosphate-dependent protein
	xdhA1	NCBI:4915513	UniProt:Q188E2	kegg:CD630_20730	c		xanthine dehydrogenase molybdenum binding subunit (EC:1.17.1.4)
	CD2107	NCBI:4913673	UniProt:Q188H4	kegg:CD630_21070	c		xanthine/uracil/thiamine/ascorbate permease family protein
	CD2970	NCBI:4913170	UniProt:Q184F9	kegg:CD630_29700	c	cdf00071:cdf00072:cdf00280:cdf00310:cdf00362:cdf00380:cdf00620:cdf00630:cdf00640:cdf00650:cdf00900:cdf01100:cdf01110:cdf01120:cdf01200:cdf01212:cdf02020	thiolase (EC:2.3.1.16)
	CD3414	NCBI:4914871	UniProt:Q180R1	kegg:CD630_34140	c	cdf02010	sugar family ABC transporter substrate-binding protein
	fabG	NCBI:4916385	UniProt:Q18B45	kegg:CD630_11820	c	cdf00061:cdf00780:cdf01040:cdf01100:cdf01212	3-oxoacyl-ACP reductase (EC:1.1.1.100)
	nrdD	NCBI:4913252	UniProt:Q18CJ6	kegg:CD630_01080	c	cdf00230:cdf00240:cdf01100	anaerobic ribonucleoside triphosphate reductase (EC:1.17.4.2)
	CD0391	NCBI:4915659	UniProt:Q188I0	kegg:CD630_03910	c	cdf00250:cdf01100:cdf01110	asparagine synthetase (EC:6.3.5.4)
	dpaL1	NCBI:4916347	UniProt:Q188F2	kegg:CD630_20850	c		diaminopropionate ammonia-lyase (EC:4.3.1.15)
	CD3130	NCBI:4916532	UniProt:Q184W9	kegg:CD630_31300	c	cdf00010	6-phospho-beta-glucosidase (EC:3.2.1.86)
	CD1696	NCBI:4916733	UniProt:Q186Q3	kegg:CD630_16960	c		sodium:alanine symporter
	accC	NCBI:4915966	UniProt:Q187P8	kegg:CD630_19380	c	cdf00061:cdf00620:cdf00640:cdf01100:cdf01110:cdf01120:cdf01200:cdf01212	acetyl-CoA carboxylase subunit (EC:6.4.1.2)
	CD2087	NCBI:4916349	UniProt:Q188F4	kegg:CD630_20870	c		xanthine dehydrogenase (EC:1.17.1.4)
	fabH	NCBI:4916382	UniProt:Q18B40	kegg:CD630_11790	c	cdf00061:cdf01100:cdf01212	3-oxoacyl-ACP synthase (EC:2.3.1.41)
	nadD	NCBI:4915282	UniProt:Q182L2	kegg:CD630_25240	c	cdf00760:cdf01100	nicotinic acid mononucleotide adenylyltransferase (EC:2.7.7.18)
	pyrD	NCBI:4915022	UniProt:Q18CS6	kegg:CD630_01860	c	cdf00240:cdf01100	dihydroorotate dehydrogenase 1B (EC:1.3.98.1)
	tkt	NCBI:4913780	UniProt:Q185J6	kegg:CD630_23220	c	cdf00030:cdf01100:cdf01110:cdf01120:cdf01200:cdf01230	transketolase (EC:2.2.1.1)
	celF	NCBI:4916223	UniProt:Q183W7	kegg:CD630_28820	c	cdf00010	cellobiose-6-phosphate hydrolase (EC:3.2.1.86)
	abgT	NCBI:4915402	UniProt:Q183S2	kegg:CD630_28350	c		aminobenzoyl-glutamate transport protein
	iscS1	NCBI:4915327	UniProt:Q189U9	kegg:CD630_07530	c	cdf00730:cdf01100:cdf04122	cysteine desulfurase (EC:2.8.1.7)
	CD2196	NCBI:4914523	UniProt:Q185Y5	kegg:CD630_21960	c		succinyl-CoA synthetase-like ATP-binding protein
	CD2326	NCBI:4913784	UniProt:Q185K1	kegg:CD630_23260	c	cdf00052:cdf01100:cdf02060	PTS system fructose/mannitol family transporter subunit IIB (EC:2.7.1.69)
	aspB	NCBI:4914368	UniProt:Q18BK6	kegg:CD630_13390	c	cdf00250:cdf00270:cdf00330:cdf00350:cdf00360:cdf00400:cdf00401:cdf01100:cdf01110:cdf01210:cdf01230	aspartate aminotransferase (EC:2.6.1.1)
	CD1904	NCBI:4915589	UniProt:Q187L5	kegg:CD630_19040	c		ABC transporter permease
	thiE1	NCBI:4913386	UniProt:Q186F8	kegg:CD630_16010	c	cdf00730:cdf01100	thiamine-phosphate pyrophosphorylase (EC:2.5.1.3)
	pdp	NCBI:4914867	UniProt:Q18B84	kegg:CD630_12250	c	cdf00240:cdf01100	pyrimidine-nucleoside phosphorylase (EC:2.4.2.2)
	cbiA	NCBI:4914764	UniProt:Q180T2	kegg:CD630_34340	c	cdf00860:cdf01100	cobyrinic acid A,C-diamide synthase (EC:6.3.5.9)
	tpiA	NCBI:4913220	UniProt:Q181T6	kegg:CD630_31720	c	cdf00010:cdf00051:cdf01100:cdf01110:cdf01120:cdf01200:cdf01230	triosephosphate isomerase (EC:5.3.1.1)
	CD2420	NCBI:4914309	UniProt:Q182A6	kegg:CD630_24200	c		hypothetical protein
	CD3215	NCBI:4914513	UniProt:Q17ZV9	kegg:CD630_32150	c	cdf02010	glycine betaine/carnitine/choline ABC transporter ATP-binding protein (EC:3.6.3.-)
	CD3103	NCBI:4916373	UniProt:Q184U0	kegg:CD630_31030	c	cdf00010:cdf00500:cdf00520:cdf02060	PTS system glucose-like transporter subunit IIA
	hom1	NCBI:4914995	UniProt:Q18B25	kegg:CD630_11660	c	cdf00260:cdf00270:cdf00300:cdf01100:cdf01110:cdf01120:cdf01230	homoserine dehydrogenase (EC:1.1.1.3)
	fba	NCBI:4914942	UniProt:Q188J1	kegg:CD630_04030	c	cdf00010:cdf00030:cdf00051:cdf00680:cdf01100:cdf01110:cdf01120:cdf01200:cdf01230	fructose-1,6-bisphosphate aldolase (EC:4.1.2.13)
	thiC	NCBI:4916741	UniProt:Q186R0	kegg:CD630_17020	c	cdf00730:cdf01100	phosphomethylpyrimidine synthase ThiC (EC:4.-.-.-)
	dapA4	NCBI:4914120	UniProt:Q181M9	kegg:CD630_36270	c	cdf00300:cdf01100:cdf01110:cdf01120:cdf01230	dihydrodipicolinate synthase 4
	prs	NCBI:4912961	UniProt:Q181B3	kegg:CD630_35140	c	cdf00030:cdf00230:cdf01100:cdf01110:cdf01120:cdf01200:cdf01230	ribose-phosphate pyrophosphokinase (EC:2.7.6.1)
	CD0487	NCBI:4915089	UniProt:Q188T2	kegg:CD630_04870	c		carbon-nitrogen hydrolase
	CD2567	NCBI:4914665	UniProt:Q182Q5	kegg:CD630_25670	c	cdf00051:cdf01100:cdf01120:cdf02060	PTS system mannose-specfic transporter subunit IIB (EC:2.7.1.69)
	gpmI	NCBI:4913219	UniProt:Q181T7	kegg:CD630_31710	c	cdf00010:cdf00260:cdf00680:cdf01100:cdf01110:cdf01120:cdf01200:cdf01230	phosphoglyceromutase (EC:5.4.2.1)
	CD2502	NCBI:4916706	UniProt:Q182I8	kegg:CD630_25020	c		pyridoxal phosphate-dependent transferase
	CD1543	NCBI:4916279	UniProt:Q18C63	kegg:CD630_15430	c		FMN-dependent NADH-azoreductase
	fchA	NCBI:4916828	UniProt:Q189R9	kegg:CD630_07190	c		methenyltetrahydrofolate cyclohydrolase (EC:3.5.4.9)
	nanE	NCBI:4915361	UniProt:Q185B2	kegg:CD630_22410	c	cdf00520	N-acetylmannosamine-6-phosphate 2-epimerase (EC:5.1.3.9)
	CD2669a	NCBI:4914391	UniProt:Q183A2	kegg:CD630_26691	c		Na(+)/H(+) antiporter
	cobU	NCBI:4914769	UniProt:Q180T7	kegg:CD630_34380	c	cdf00860:cdf01100	bifunctional adenosylcobalamin biosynthesis adenosylcobinamide kinase/adenosylcobinamide-phosphate guanylyltransferase (EC:2.7.7.62 2.7.1.156)
	argC	NCBI:4913887	UniProt:Q188A0	kegg:CD630_20340	c	cdf00330:cdf01100:cdf01110:cdf01210:cdf01230	N-acetyl-gamma-glutamyl-phosphate reductase (EC:1.2.1.38)
	CD2742	NCBI:4915427	UniProt:Q183H6	kegg:CD630_27420	c		hydrolase beta-lactamase-like
	scoA	NCBI:4914400	UniProt:Q183B2	kegg:CD630_26770	c	cdf00310:cdf00627:cdf00640:cdf00650:cdf01100:cdf01120:cdf02020	succinyl CoA:3-oxoacid CoA-transferase subunit A (EC:2.8.3.-)
	CD0137	NCBI:4914128	UniProt:Q18CM7	kegg:CD630_01370	c	cdf02060	PTS system lactose/cellobiose-family transporter subunit IIC
	CD0034	NCBI:4916503	UniProt:Q18CB8	kegg:CD630_00340	c		xylose transporter
	CD3445	NCBI:4913397	UniProt:Q180U4	kegg:CD630_34450	c	cdf02060	PTS system lactose/cellobiose-family transporter subunit IIA
	rpe	NCBI:4913777	UniProt:Q185J4	kegg:CD630_23190	c	cdf00030:cdf00040:cdf01100:cdf01110:cdf01120:cdf01200:cdf01230	ribulose-phosphate 3-epimerase (EC:5.1.3.1)
	CD1536	NCBI:4916272	UniProt:Q18C55	kegg:CD630_15360	c		ferredoxin-NADP(+) reductase subunit alpha (EC:1.18.1.2)
	atpE	NCBI:4913607	UniProt:Q180X0	kegg:CD630_34730	c	cdf00190:cdf01100	F0F1 ATP synthase subunit C (EC:3.6.3.14)
	CD0042	NCBI:4916630	UniProt:Q18CC5	kegg:CD630_00420	c	cdf00052:cdf01100:cdf02060	PTS system galactitol-specific transporter subunit IIB
	CD3331	NCBI:4912981	UniProt:Q180H5	kegg:CD630_33310	c		conjugative transposon protein
	atpD	NCBI:4914802	UniProt:Q180W5	kegg:CD630_34680	c	cdf00190:cdf01100	F0F1 ATP synthase subunit beta (EC:3.6.3.14)
	CD1808	NCBI:4914292	UniProt:Q187B7	kegg:CD630_18080	c	cdf00300:cdf01100:cdf01110:cdf01120:cdf01230	pyridoxal-dependent decarboxylase (EC:4.1.1.20)
	CD2122	NCBI:4914260	UniProt:Q185R0	kegg:CD630_21220	c		cations transporter
	kdgA	NCBI:4914119	UniProt:Q181M7	kegg:CD630_36260	c	cdf00030:cdf00630:cdf01100:cdf01120:cdf01200	4-hydroxy-2-oxoglutarate aldolase (EC:4.1.3.16)
	bacA1	NCBI:4914619	UniProt:Q18BJ5	kegg:CD630_13320	c	cdf00550	undecaprenyl pyrophosphate phosphatase (EC:3.6.1.27)
	pstS	NCBI:4915692	UniProt:Q180B2	kegg:CD630_32680	c	cdf02010:cdf02020	phosphate ABC transporter substrate-binding protein
	zupT	NCBI:4915733	UniProt:Q18AU0	kegg:CD630_10870	c		zinc transporter ZupT
	glmS	NCBI:4913508	UniProt:Q18CK9	kegg:CD630_01200	c	cdf00250:cdf00520:cdf01100:cdf01110	glucosamine--fructose-6-phosphate aminotransferase (EC:2.6.1.16)
	upp	NCBI:4913613	UniProt:Q180X8	kegg:CD630_34790	c	cdf00240:cdf01100	uracil phosphoribosyltransferase (EC:2.4.2.9)
	tal	NCBI:4914171	UniProt:Q185K3	kegg:CD630_23290	c	cdf00030:cdf01100:cdf01110:cdf01120:cdf01200:cdf01230	translaldolase (EC:2.2.1.2)
	xylA	NCBI:4915033	UniProt:Q184Q2	kegg:CD630_30640	c	cdf00040:cdf00051:cdf01100	xylose isomerase (EC:5.3.1.5)
	purC	NCBI:4916694	UniProt:Q18CV5	kegg:CD630_02190	c	cdf00230:cdf01100:cdf01110	phosphoribosylaminoimidazolesuccinocarboxamide synthase (EC:6.3.2.6)
	CD2737	NCBI:4915422	UniProt:Q183H2	kegg:CD630_27370	c		nitrilase/cyanide hydratase and apolipoprotein N-acyltransferase
	sucD	NCBI:4915138	UniProt:Q185L7	kegg:CD630_23420	c	cdf00650:cdf01100:cdf01200	succinate-semialdehyde dehydrogenase (EC:1.2.1.16)
	trxB3	NCBI:4915150	UniProt:Q185M7	kegg:CD630_23560	c	cdf00240:cdf00450	thioredoxin reductase 3 (EC:1.8.1.9)	Many gene identified as trxB, names chnged in order to avoid redundancy
	glnA	NCBI:4914372	UniProt:Q18BL0	kegg:CD630_13430	c	cdf00250:cdf00330:cdf00630:cdf00910:cdf01100:cdf01120:cdf01230:cdf02020	glutamine synthetase (EC:6.3.1.2)
	gutA	NCBI:4914303	UniProt:Q182A1	kegg:CD630_24140	c	cdf00051:cdf02060	PTS system sorbitol-like transporter subunit IIA (EC:2.7.1.-)
	cbiK	NCBI:4913184	UniProt:Q180S2	kegg:CD630_34220	c	cdf00860:cdf01100	sirohydrochlorin cobaltochelatase (EC:4.99.1.3)
	cobD	NCBI:4914762	UniProt:Q180S9	kegg:CD630_34320	c	cdf00860	threonine-phosphate decarboxylase (EC:4.1.1.81)
	feoA3	NCBI:4915170	UniProt:Q180B8	kegg:CD630_32730	c		ferrous iron transport protein
	prdF	NCBI:4916393	UniProt:Q17ZY4	kegg:CD630_32370	c	cdf00330:cdf01100	proline racemase (EC:5.1.1.4)
	mgtA	NCBI:4916610	UniProt:Q180M0	kegg:CD630_33730	c		magnesium-transporting ATPase (EC:3.6.3.2)
	CD1614	NCBI:4913946	UniProt:Q186G9	kegg:CD630_16140	c	cdf02010:cdf02020	ABC transporter ATP-binding protein (EC:3.6.3.-)
	metA	NCBI:4914754	UniProt:Q187D6	kegg:CD630_18260	c	cdf00270:cdf00920:cdf01100:cdf01110:cdf01230	homoserine O-succinyltransferase (EC:2.3.1.46)
	potD	NCBI:4916767	UniProt:Q18AM5	kegg:CD630_10270	c	cdf02010	spermidine/putrescine ABC transporter substrate-binding protein
	bglA1	NCBI:4916364	UniProt:Q184T2	kegg:CD630_30950	c	cdf00010	6-phospho-beta-glucosidase (EC:3.2.1.86)
	prdD	NCBI:4916396	UniProt:Q17ZY7	kegg:CD630_32400	c	cdf00330	proline reductase PrdD (EC:1.21.4.1)
	atpI	NCBI:4913159	UniProt:Q184E8	kegg:CD630_29600	c	cdf00190:cdf01100	V-type sodium ATP synthase subunit I (EC:3.6.3.15)
	xylB	NCBI:4915034	UniProt:Q184Q1	kegg:CD630_30650	c	cdf00040:cdf01100	xylulose kinase (EC:2.7.1.17)
	ntpD	NCBI:4913753	UniProt:Q184E4	kegg:CD630_29540	c	cdf00190:cdf01100	V-type ATP synthase subunit D (EC:3.6.3.14)
	CD2334	NCBI:4914177	UniProt:Q185K8	kegg:CD630_23340	c	cdf00051:cdf02060	PTS system mannitol-specific transporter subunit IICB (EC:2.7.1.69)
	xynC	NCBI:4913685	UniProt:Q184Q7	kegg:CD630_30700	c	cdf00051:cdf00520:cdf01100:cdf02060	PTS system xyloside-specific transporter subunit IIC
	CD2173	NCBI:4913709	UniProt:Q185W0	kegg:CD630_21730	c		peptidase (EC:3.5.1.-)
	CD2828	NCBI:4913006	UniProt:Q183R4	kegg:CD630_28280	c	cdf00250:cdf00270:cdf00330:cdf00350:cdf00360:cdf00400:cdf00401:cdf01100:cdf01110:cdf01210:cdf01230	aspartate aminotransferase (EC:2.6.1.1)
	CD3060	NCBI:4915029	UniProt:Q184P6	kegg:CD630_30600	c	cdf00500	phospho-alpha-glucosidase (EC:3.2.1.122)
	gpsA	NCBI:4913103	UniProt:Q182W5	kegg:CD630_26300	c	cdf00564	glycerol-3-phosphate dehydrogenase (EC:1.1.1.94)
	metI	NCBI:4916357	UniProt:Q18C10	kegg:CD630_14900	c	cdf02010	methionine-specific ABC transporter permease
	CD0345	NCBI:4915912	UniProt:Q18D82	kegg:CD630_03450	c	cdf00230	GTP pyrophosphokinase (EC:2.7.6.5)
	rbsK	NCBI:4913624	UniProt:Q18D39	kegg:CD630_02990	c	cdf00030	PfkB family ribokinase (EC:2.7.1.15)
	hcp	NCBI:4913704	UniProt:Q185V5	kegg:CD630_21680	c	cdf00910	hybrid cluster protein (EC:1.7.-.-)
	CD3413	NCBI:4914870	UniProt:Q180R2	kegg:CD630_34130	c		nucleotide pyrophosphatase (EC:3.6.1.9)
	rpiB2	NCBI:4913614	UniProt:Q180X7	kegg:CD630_34800	c	cdf00030:cdf00051:cdf01100:cdf01110:cdf01120:cdf01200:cdf01230	ribose-5-phosphate isomerase 2 (EC:5.3.1.6)
	CD0431	NCBI:4913479	UniProt:Q188L7	kegg:CD630_04310	c	cdf02010	cobalt-specific ABC transporter ATP-binding protein (EC:3.6.3.-)
	ntpE	NCBI:4913758	UniProt:Q184F0	kegg:CD630_29580	c	cdf00190:cdf01100	V-type ATP synthase subunit E (EC:3.6.3.14)
	CD2876	NCBI:4914726	UniProt:Q183W1	kegg:CD630_28760	c	cdf02010	ferrichrome-specific ABC transporter permease
	CD0207	NCBI:4915476	UniProt:Q18CU4	kegg:CD630_02070	c		PTS system fructose-like transporter subunit IIC
	CD0492	NCBI:4915094	UniProt:Q188T4	kegg:CD630_04920	c	cdf00051:cdf00520:cdf01100:cdf02060	PTS system mannose/fructose/sorbose transporter subunit IIB (EC:2.7.1.69)
	aroE	NCBI:4914445	UniProt:Q183E3	kegg:CD630_27080	c	cdf00400:cdf01100:cdf01110:cdf01230	shikimate 5-dehydrogenase (EC:1.1.1.25)
	bioB	NCBI:4913622	UniProt:Q18D35	kegg:CD630_02970	c	cdf00780:cdf01100	biotin synthase (EC:2.8.1.6)
	garK	NCBI:4915203	UniProt:Q184S0	kegg:CD630_30840	c	cdf00260:cdf00561:cdf00630:cdf01100:cdf01110	glycerate kinase (EC:2.7.1.31)
	lacC	NCBI:4913403	UniProt:Q180U9	kegg:CD630_34510	c	cdf00052:cdf01100	carbohydrate/purine kinase; putative tagatose-6-phosphate kinase LacC (EC:2.7.1.-)
	gloA	NCBI:4916285	UniProt:Q18AZ1	kegg:CD630_11340	c	cdf00620	lactoylglutathione lyase (EC:4.4.1.5)
	galE	NCBI:4916721	UniProt:Q183E8	kegg:CD630_27140	c	cdf00052:cdf00520:cdf01100:cdf01110	UDP-glucose 4-epimerase (EC:5.1.3.2)
	CD2102	NCBI:4913668	UniProt:Q188H0	kegg:CD630_21020	c		Na(+)/H(+) antiporter
	CD1679	NCBI:4915930	UniProt:Q186N5	kegg:CD630_16790	c	cdf00860:cdf01100:cdf01110	flavodoxin
	CD3403	NCBI:4915780	UniProt:Q180Q1	kegg:CD630_34030	c		formate/nitrite transporter
	pykF	NCBI:4913055	UniProt:Q180P2	kegg:CD630_33940	c	cdf00010:cdf00230:cdf00620:cdf01100:cdf01110:cdf01120:cdf01200:cdf01230	pyruvate kinase (EC:2.7.1.40)
	CD2200	NCBI:4914528	UniProt:Q185Y8	kegg:CD630_22000	c	cdf00340:cdf00350:cdf00360:cdf00400:cdf00401:cdf01100:cdf01110:cdf01230	histidinol-phosphate aminotransferase (EC:2.6.1.9)
	CD1001	NCBI:4914255	UniProt:Q18AK4	kegg:CD630_10010	c		nitrate/sulfonate/taurine ATP-binding protein (EC:3.6.3.-)
	gapA	NCBI:4913222	UniProt:Q181T9	kegg:CD630_31740	c	cdf00010:cdf01100:cdf01110:cdf01120:cdf01200:cdf01230	glyceraldehyde-3-phosphate dehydrogenase (EC:1.2.1.12)
	ispE	NCBI:4914205	UniProt:Q181G8	kegg:CD630_35660	c	cdf00900:cdf01100:cdf01110	4-diphosphocytidyl-2-C-methyl-D-erythritol kinase (EC:2.7.1.148)
	lysS	NCBI:4912888	UniProt:Q181F2	kegg:CD630_35520	c	cdf00970	lysyl-tRNA ligase (EC:6.1.1.6)
	CD1069	NCBI:4915671	UniProt:Q18AS0	kegg:CD630_10690	c	cdf00340:cdf01100:cdf01110:cdf01230	histidinol phosphatase/hydrolase (EC:3.1.3.15)
	gtaB	NCBI:4916722	UniProt:Q183E9	kegg:CD630_27150	c	cdf00040:cdf00052:cdf00500:cdf00520:cdf01100:cdf01110	UTP--glucose-1-phosphate uridylyltransferase (EC:2.7.7.9)
	leuD	NCBI:4914341	UniProt:Q18AJ1	kegg:CD630_09910	c	cdf00290:cdf00660:cdf01100:cdf01110:cdf01210:cdf01230	3-isopropylmalate dehydratase small subunit (EC:4.2.1.33)
	folP	NCBI:4915722	UniProt:Q18BX0	kegg:CD630_14500	c	cdf00790:cdf01100	dihydropteroate synthase (EC:2.5.1.15)
	CD3178	NCBI:4913226	UniProt:Q181U3	kegg:CD630_31780	c	cdf00240:cdf00410:cdf00770:cdf01100	D-hydantoinase (EC:3.5.2.2)
	CD1261	NCBI:4913740	UniProt:Q18BC3	kegg:CD630_12610	c	cdf00230:cdf00240:cdf01100	ribonucleotide-diphosphate reductase (EC:1.17.4.1)
	CD3632	NCBI:4914125	UniProt:Q181N3	kegg:CD630_36320	c		isochorismatase (EC:3.3.2.1)
	ispD	NCBI:4916635	UniProt:Q18CD1	kegg:CD630_00470	c	cdf00900:cdf01100:cdf01110	2-C-methyl-D-erythritol 4-phosphate cytidylyltransferase (EC:2.7.7.60)
	pepA	NCBI:4914015	UniProt:Q18BF9	kegg:CD630_13000	c	cdf00480:cdf01100	multifunctional aminopeptidase A (EC:3.4.11.1)
	CD1832	NCBI:4914600	UniProt:Q187E1	kegg:CD630_18320	c	cdf00400:cdf01100:cdf01110:cdf01230	3-deoxy-7-phosphoheptulonate synthase (EC:2.5.1.54)
	CD0862	NCBI:4916790	UniProt:Q18A55	kegg:CD630_08620	c	cdf02060	PTS system lactose/cellobiose-family transporter subunit IIC
	celC	NCBI:4916221	UniProt:Q183W9	kegg:CD630_28800	c	cdf02060	PTS system cellobiose-specific transporter subunit IIA (EC:2.7.1.69)
	srlB	NCBI:4915541	UniProt:Q189W1	kegg:CD630_07670	c	cdf00051:cdf02060	PTS system sorbitol-specific transporter subunit IIA (EC:2.7.1.-)
	CD0119	NCBI:4913506	UniProt:Q18CL0	kegg:CD630_01190	c	cdf00520:cdf01100	phosphoglucosamine mutase (EC:5.4.2.10)
	CD2156	NCBI:4913584	UniProt:Q185U4	kegg:CD630_21560	c	cdf00730:cdf01100	thiamine biosynthesis protein ThiH
	eutB	NCBI:4915599	UniProt:Q187M3	kegg:CD630_19130	c	cdf00564:cdf01100	ethanolamine ammonia lyase large subunit (EC:4.3.1.7)
	thiD	NCBI:4913384	UniProt:Q186F5	kegg:CD630_15990	c	cdf00730:cdf01100	phosphomethylpyrimidine kinase (EC:2.7.4.7)
	pyrR	NCBI:4915118	UniProt:Q182T5	kegg:CD630_25950	c	cdf00240:cdf01100	bifunctional pyrimidine operon regulatory protein/uracil phosphoribosyltransferase (EC:2.4.2.9)
	CD0725	NCBI:4914189	UniProt:Q189S1	kegg:CD630_07250	c	cdf00680:cdf01120:cdf01200	acetyl-CoA decarbonylase/synthase complex subunit delta
	CD2710	NCBI:4914447	UniProt:Q183E4	kegg:CD630_27100	c		sugar phosphate epimerase/isomerase
	CD3082	NCBI:4913697	UniProt:Q184R8	kegg:CD630_30820	c	cdf02060	PTS system lactose/cellobiose-family transporter subunit IIB
	CD2566	NCBI:4914664	UniProt:Q182Q6	kegg:CD630_25660	c	cdf00051:cdf01100:cdf01120:cdf02060	PTS system mannose-specfic transporter subunit IIA
	CD1632	NCBI:4915630	UniProt:Q186I9	kegg:CD630_16320	c	cdf00250:cdf01100:cdf01110	asparagine synthetase (EC:6.3.5.4)
	CD2537	NCBI:4913434	UniProt:Q182M3	kegg:CD630_25370	c		membrane-associated 5'-nucleotidase/phosphoesterase (EC:3.1.3.5)
	CD1723	NCBI:4916536	UniProt:Q186S9	kegg:CD630_17230	c	cdf00561:cdf00564:cdf01100	acyltransferase (EC:2.3.1.51)
	gutD	NCBI:4915542	UniProt:Q189W7	kegg:CD630_07680	c	cdf00051	sorbitol-6-phosphate dehydrogenase (EC:1.1.1.140)
	CD1387	NCBI:4914843	UniProt:Q18BQ7	kegg:CD630_13870	c		allophanate hydrolase subunit 2
	accB	NCBI:4913899	UniProt:Q187Q0	kegg:CD630_19390	c	cdf00061:cdf00620:cdf00640:cdf01100:cdf01110:cdf01120:cdf01200:cdf01212	acetyl-CoA carboxylase subunit
	ptsG-A	NCBI:4913822	UniProt:Q183A1	kegg:CD630_26660	c	cdf00520:cdf02060	PTS system glucose-specific transporter subunit IIA (EC:2.7.1.69)
	adhE	NCBI:4915990	UniProt:Q18D77	kegg:CD630_03340	c	cdf00010:cdf00071:cdf00350:cdf00620:cdf00625:cdf00626:cdf00650:cdf01100:cdf01110:cdf01120:cdf01220	bifunctional acetaldehyde-CoA/alcohol dehydrogenase (EC:1.2.1.10 1.1.1.1)
	CD2318	NCBI:4913776	UniProt:Q185J2	kegg:CD630_23180	c		phosphohexomutase (EC:5.4.2.-)
	ldhA	NCBI:4914933	UniProt:Q188H7	kegg:CD630_03940	c	cdf00620:cdf01120	D-lactate dehydrogenase (EC:1.1.1.28)
	feoA1	NCBI:4915900	UniProt:Q18BZ9	kegg:CD630_14780	c		ferrous iron transport protein
	CD3643	NCBI:4913797	UniProt:Q181P4	kegg:CD630_36430	c	cdf00240:cdf01100	dihydroorotase (EC:3.5.2.3)
	pyrAA2	NCBI:4912930	UniProt:Q181J3	kegg:CD630_35910	c	cdf00240:cdf00250:cdf01100	carbamoyl phosphate synthase small subunit (EC:6.3.5.5)
	trxB2	NCBI:4916443	UniProt:Q185Q5	kegg:CD630_21170	c	cdf00240:cdf00450	thioredoxin reductase (EC:1.8.1.9)
	CD0285	NCBI:4913557	UniProt:Q18D23	kegg:CD630_02850	c		PTS system mannose/fructose/sorbose transporter subunit IIB (EC:2.7.1.69)
	hisG	NCBI:4916284	UniProt:Q18C67	kegg:CD630_15480	c	cdf00340:cdf01100:cdf01110:cdf01230	ATP phosphoribosyltransferase (EC:2.4.2.17)
	CD2091	NCBI:4913683	UniProt:Q188G0	kegg:CD630_20910	c		xanthine/uracil permease
	mgsA	NCBI:4914589	UniProt:Q18B16	kegg:CD630_11530	c	cdf00640:cdf01120	methylglyoxal synthase (EC:4.2.3.3)
	vanTG	NCBI:4915626	UniProt:Q186I3	kegg:CD630_16280	c	cdf02020	alanine racemase 1 (EC:5.1.1.1)
	cls	NCBI:4915461	UniProt:Q18CT1	kegg:CD630_01920	c	cdf00564:cdf01100	cardiolipin synthetase 1 (EC:2.7.8.-)
	dapA2	NCBI:4915229	UniProt:Q17ZW8	kegg:CD630_32230	c	cdf00300:cdf01100:cdf01110:cdf01120:cdf01230	dihydrodipicolinate synthase 2
	CD1344	NCBI:4914373	UniProt:Q18BK9	kegg:CD630_13440	c	cdf00561:cdf01100	cell wall biosynthesis protein
	potC	NCBI:4916766	UniProt:Q18AM6	kegg:CD630_10260	c	cdf02010	spermidine/putrescine ABC transporter permease
	mapA	NCBI:4914354	UniProt:Q185X8	kegg:CD630_21880	c	cdf00500:cdf01100	maltose phosphorylase (EC:2.4.1.8)
	opuCC	NCBI:4914153	UniProt:Q18A95	kegg:CD630_09010	c	cdf02010	glycine betaine/carnitine/choline ABC transporter permease
	xdhB	NCBI:4913667	UniProt:Q188G8	kegg:CD630_21010	c		xanthine dehydrogenase subunit XdhB
	cooS	NCBI:4914840	UniProt:Q18CR1	kegg:CD630_01740	c	cdf00680:cdf01120:cdf01200	carbon monoxide dehydrogenase (EC:1.2.99.2)
	CD3074	NCBI:4913689	UniProt:Q184R0	kegg:CD630_30740	c	cdf00052:cdf01100	tagatose-bisphosphate aldolase (EC:4.1.2.2)
	hemN	NCBI:4916454	UniProt:Q182E9	kegg:CD630_24640	c	cdf00860:cdf01100:cdf01110	oxygen-independent coproporphyrinogen-III oxidase (EC:1.3.99.22)
	argG	NCBI:4914984	UniProt:Q186Z6	kegg:CD630_17850	c	cdf00250:cdf00330:cdf01100:cdf01110:cdf01230	argininosuccinate synthase (EC:6.3.4.5)
	cbiQ	NCBI:4913150	UniProt:Q18CJ3	kegg:CD630_01020	c	cdf02010	cobalt-specific ABC transporter permease
	CD1978	NCBI:4915063	UniProt:Q187T8	kegg:CD630_19780	c		ABC transporter ATP-binding protein (EC:3.6.3.-)
	CD3640	NCBI:4913794	UniProt:Q181P2	kegg:CD630_36400	c	cdf00030:cdf01100:cdf01120:cdf01200	ribokinase family sugar kinase (EC:2.7.-.-)
	thyX	NCBI:4916666	UniProt:Q18CE1	kegg:CD630_00540	c	cdf00240:cdf00670:cdf01100	FAD-dependent thymidylate synthase (EC:2.1.1.148)
	mngB	NCBI:4915204	UniProt:Q184S2	kegg:CD630_30850	c		alpha-mannosidase (EC:3.2.1.24)
	CD1765	NCBI:4916782	UniProt:Q186X5	kegg:CD630_17650	c	cdf00230	NUDIX family hydrolase
	alr	NCBI:4914797	UniProt:Q180W0	kegg:CD630_34630	c	cdf00473:cdf01100	alanine racemase (EC:5.1.1.1)
	CD3404	NCBI:4915781	UniProt:Q180Q2	kegg:CD630_34040	c	cdf00564:cdf01100	cardiolipin synthetase (EC:2.7.8.-)
	murI	NCBI:4914201	UniProt:Q181G1	kegg:CD630_35620	c	cdf00471:cdf01100	glutamate racemase (EC:5.1.1.3)
	oraE	NCBI:4913892	UniProt:Q188N7	kegg:CD630_04460	c		D-ornithine aminomutase E component (EC:5.4.3.5)
	phnA	NCBI:4914115	UniProt:Q181M1	kegg:CD630_36220	c	cdf00440:cdf01120	hypothetical protein
	CD1729	NCBI:4916542	UniProt:Q186T5	kegg:CD630_17290	c		sodium:phosphate symporter
	ackA	NCBI:4916377	UniProt:Q18B36	kegg:CD630_11750	c	cdf00430:cdf00620:cdf00640:cdf00680:cdf01100:cdf01120:cdf01200	acetate kinase (EC:2.7.2.1)
	CD2090	NCBI:4913682	UniProt:Q188F7	kegg:CD630_20900	c		xanthine/uracile permease
	glsA	NCBI:4916196	UniProt:Q189A6	kegg:CD630_05580	c	cdf00250:cdf00330:cdf00471:cdf01100	glutaminase (EC:3.5.1.2)
	CD3015	NCBI:4914378	UniProt:Q184K4	kegg:CD630_30150	c	cdf00051:cdf01100:cdf01120:cdf02060	PTS system mannose-specfic transporter subunit IIA
	ppaC	NCBI:4915989	UniProt:Q18D73	kegg:CD630_03330	c	cdf00190	manganese-dependent inorganic pyrophosphatase (EC:3.6.1.1)
	xynB	NCBI:4915037	UniProt:Q184Q6	kegg:CD630_30680	c	cdf00051:cdf00520:cdf01100:cdf02060	PTS system xyloside-specific transporter subunit IIB (EC:2.7.1.69)
	glvG	NCBI:4914367	UniProt:Q18BK1	kegg:CD630_13380	c	cdf00500	6-phospho-beta-glucosidase (EC:3.2.1.86)
	CD3030	NCBI:4913714	UniProt:Q184L8	kegg:CD630_30300	c	cdf00010:cdf00500:cdf02060	PTS system glucose-like transporter subunit IIBC (EC:2.7.1.69)
	CD0582	NCBI:4913367	UniProt:Q189C8	kegg:CD630_05820	c	cdf00620:cdf00680:cdf01100:cdf01120:cdf01200	pyruvate phosphate dikinase (EC:2.7.-.-)
	CD0493	NCBI:4915095	UniProt:Q188T3	kegg:CD630_04930	c	cdf00051:cdf00520:cdf01100:cdf02060	PTS system mannose/fructose/sorbose transporter subunit IIC
	CD3551	NCBI:4912882	UniProt:Q181F1	kegg:CD630_35510	c	cdf00330:cdf01100	arginine decarboxylase (EC:4.1.1.19)
	CD0742	NCBI:4914503	UniProt:Q189T9	kegg:CD630_07420	c		ethanolamine utilization protein EutH
	dapF	NCBI:4914712	UniProt:Q182T1	kegg:CD630_25900	c	cdf00300:cdf01100:cdf01110:cdf01120:cdf01230	diaminopimelate epimerase (EC:5.1.1.7)
	hadI	NCBI:4914935	UniProt:Q188I2	kegg:CD630_03960	c		activator of 2-hydroxyisocaproyl-CoA dehydratase
	nrdF	NCBI:4916213	UniProt:Q184I6	kegg:CD630_29940	c	cdf00230:cdf00240:cdf01100	ribonucleoside-diphosphate reductase subunit beta (EC:1.17.4.1)
	mgtC	NCBI:4916260	UniProt:Q180M2	kegg:CD630_33750	c		magnesium-transporting ATPase protein C
	CD0723	NCBI:4914187	UniProt:Q189R5	kegg:CD630_07230	c	cdf00010:cdf00020:cdf00260:cdf00280:cdf00620:cdf01100:cdf01110:cdf01120:cdf01200	bifunctional carbon monoxide dehydrogenase/acetyl-CoA synthase dihydrolipoyl dehydrogenase subunit (EC:1.8.1.4)
	CD2832	NCBI:4913010	UniProt:Q183R8	kegg:CD630_28320	c		cation efflux protein
	CD2256	NCBI:4916145	UniProt:Q185D4	kegg:CD630_22560	c		PTS system transporter subunit IIC
	CD1078	NCBI:4915680	UniProt:Q18AT2	kegg:CD630_10780	c	cdf00051:cdf00520:cdf01100:cdf02060	PTS system mannose/fructose/sorbose transporter subunit IID
	pabA	NCBI:4915495	UniProt:Q18BW6	kegg:CD630_14450	c	cdf00790	para-aminobenzoate/anthranilate synthase glutamine amidotransferase component II (EC:2.6.1.85 4.1.3.27)
	CD1386	NCBI:4914842	UniProt:Q18BQ8	kegg:CD630_13860	c		allophanate hydrolase subunit 1
	CD3279	NCBI:4915176	UniProt:Q180C2	kegg:CD630_32790	c	cdf00051:cdf00520:cdf01100:cdf02060	PTS system mannose/fructose/sorbose transporter subunit IIB (EC:2.7.1.69)
	mtlD	NCBI:4914174	UniProt:Q185K5	kegg:CD630_23310	c	cdf00051	mannitol-1-phosphate 5-dehydrogenase (EC:1.1.1.17)
	CD2819	NCBI:4915114	UniProt:Q183Q8	kegg:CD630_28190	c		amino acid racemase
	purA	NCBI:4915544	UniProt:Q181Q7	kegg:CD630_36550	c	cdf00230:cdf00250:cdf01100	adenylosuccinate synthetase (EC:6.3.4.4)
	CD3543	NCBI:4912898	UniProt:Q181E1	kegg:CD630_35430	c	cdf00760:cdf01100	nicotinate phosphribosyltransferase (EC:6.3.4.21)
	grdA	NCBI:4915147	UniProt:Q185M6	kegg:CD630_23520	c		glycine/sarcosine/betaine reductase complex protein A (EC:1.21.4.2 1.21.4.3 1.21.4.4)
	CD0834	NCBI:4913952	UniProt:Q18A33	kegg:CD630_08340	c	cdf00020:cdf01100:cdf01110:cdf01120:cdf01200:cdf01210:cdf01230	Isocitrate dehydrogenase (EC:1.1.1.41)
	atpA	NCBI:4914804	UniProt:Q180W8	kegg:CD630_34700	c	cdf00190:cdf01100	F1 ATPase subunit alpha (EC:3.6.3.14)
	CD1615	NCBI:4913947	UniProt:Q186H0	kegg:CD630_16150	c	cdf02010:cdf02020	ABC transporter permease
	bglA2	NCBI:4916658	UniProt:Q184V1	kegg:CD630_31150	c	cdf00010	6-phospho-beta-glucosidase (EC:3.2.1.86)
	gabT	NCBI:4913586	UniProt:Q185U6	kegg:CD630_21580	c	cdf00250:cdf00410:cdf00640:cdf00650:cdf01100	4-aminobutyrate aminotransferase (EC:2.6.1.-)
	CD0286	NCBI:4913558	UniProt:Q18D29	kegg:CD630_02860	c	cdf00030:cdf01120:cdf02060	PTS system mannose/fructose/sorbose transporter subunit IIA
	coaBC	NCBI:4914708	UniProt:Q182S7	kegg:CD630_25870	c	cdf00770:cdf01100	coenzyme A biosynthesis bifunctional phosphopantothenoylcysteine synthetase/decarboxylase (EC:4.1.1.36 6.3.2.5)
	pbuX	NCBI:4916337	UniProt:Q188E3	kegg:CD630_20750	c		xanthine permease
	CD3664	NCBI:4915554	UniProt:Q181R8	kegg:CD630_36640	c		aminotransferase (EC:2.6.1.-)
	CD3456	NCBI:4913408	UniProt:Q180V5	kegg:CD630_34560	c	cdf00670:cdf01100	5-formyltetrahydrofolate cyclo-ligase (EC:6.3.3.2)
	CD0451	NCBI:4913897	UniProt:Q188P2	kegg:CD630_04510	c		dioxygenase
	CD0045	NCBI:4916633	UniProt:Q18CC8	kegg:CD630_00450	c	cdf00051:cdf01120	sugar-phosphate aldolase
	hemZ	NCBI:4915426	UniProt:Q183H7	kegg:CD630_27410	c	cdf00860:cdf01100:cdf01110	coproporphyrinogen III oxidase (EC:1.3.99.22)
	CD0489	NCBI:4915091	UniProt:Q188T0	kegg:CD630_04890	c	cdf00230:cdf01100:cdf01110	phosphoribosylaminoimidazolesuccinocarboxamide synthase (EC:6.3.2.6)
	CD2439	NCBI:4915815	UniProt:Q182C4	kegg:CD630_24390	c	cdf00561:cdf00564:cdf01100	diacylglycerol kinase (EC:2.7.1.-)
	CD2202	NCBI:4914530	UniProt:Q185Z1	kegg:CD630_22020	c		SSS family Na+/solute symporter
	CD2155	NCBI:4913583	UniProt:Q185U5	kegg:CD630_21550	c	cdf00780:cdf01100	biotin synthase (EC:2.8.1.6)
	potA	NCBI:4916764	UniProt:Q18AM3	kegg:CD630_10240	c	cdf02010	spermidine/putrescine ATP-binding protein (EC:3.6.3.31)
	deoD	NCBI:4914866	UniProt:Q18B85	kegg:CD630_12240	c	cdf00230:cdf00240:cdf00760:cdf01100:cdf01110	purine nucleoside phosphorylase (EC:2.4.2.1)
	kdgT	NCBI:4914720	UniProt:Q183V7	kegg:CD630_28700	c		2-keto-3-deoxygluconate permease
	CD1817	NCBI:4914743	UniProt:Q187C7	kegg:CD630_18170	c	cdf00561:cdf00564:cdf01100	acyltransferase (EC:2.3.1.-)
	tkt'	NCBI:4913779	UniProt:Q185J5	kegg:CD630_23210	c	cdf00030:cdf01100:cdf01110:cdf01120:cdf01200:cdf01230	transketolase (EC:2.2.1.1)
	CD0797	NCBI:4913826	UniProt:Q189Z3	kegg:CD630_07970	c	cdf00072:cdf00280:cdf00650:cdf01100:cdf01110	pyruvate carboxyltransferase
	CD1637	NCBI:4914949	UniProt:Q186J2	kegg:CD630_16370	c		calcium-transporting ATPase (EC:3.6.3.8)
	CD0469	NCBI:4914240	UniProt:Q188R0	kegg:CD630_04690	c	cdf00500:cdf02060	PTS system sucrose-specific transporter subunit IIABC (EC:2.7.1.69)
	nagB	NCBI:4914486	UniProt:Q18AL0	kegg:CD630_10110	c	cdf00520:cdf01100:cdf01110	glucosamine-6-phosphate deaminase (EC:3.5.99.6)
	purF	NCBI:4916695	UniProt:Q18CV9	kegg:CD630_02200	c	cdf00230:cdf00250:cdf01100:cdf01110	amidophosphoribosyltransferase (EC:2.4.2.14)
	pmi	NCBI:4916617	UniProt:Q182H9	kegg:CD630_24910	c	cdf00051:cdf00520:cdf01100:cdf01110	mannose-6-phosphate isomerase (EC:5.3.1.8)
	hisZ	NCBI:4916283	UniProt:Q18C68	kegg:CD630_15470	c	cdf00340:cdf01100:cdf01110:cdf01230	ATP phosphoribosyltransferase regulatory subunit (EC:6.1.1.21)
	aroK	NCBI:4914606	UniProt:Q187E9	kegg:CD630_18380	c	cdf00400:cdf01100:cdf01110:cdf01230	shikimate kinase (EC:2.7.1.71)
	CD3014	NCBI:4914377	UniProt:Q184K5	kegg:CD630_30140	c	cdf00051:cdf01100:cdf01120:cdf02060	PTS system mannose-specfic transporter subunit IIB (EC:2.7.1.69)
	CD2194	NCBI:4914521	UniProt:Q185Y3	kegg:CD630_21940	c		ROK protein
	CD2859	NCBI:4913141	UniProt:Q183U7	kegg:CD630_28590	c		D-aminoacylase (EC:3.5.1.81)
	hbd	NCBI:4915190	UniProt:Q18AQ7	kegg:CD630_10580	c	cdf00360:cdf00362:cdf00650:cdf01100:cdf01120	3-hydroxybutyryl-CoA dehydrogenase (EC:1.1.1.157)
	thlA1	NCBI:4915191	UniProt:Q18AR0	kegg:CD630_10590	c	cdf00071:cdf00072:cdf00280:cdf00310:cdf00362:cdf00380:cdf00620:cdf00630:cdf00640:cdf00650:cdf00900:cdf01100:cdf01110:cdf01120:cdf01200:cdf01212:cdf02020	acetoacetyl-CoA thiolase 1 (EC:2.3.1.9)
	CD3520	NCBI:4912967	UniProt:Q181B8	kegg:CD630_35200	c		cation efflux protein
	CD2027	NCBI:4913880	UniProt:Q187Z4	kegg:CD630_20270	c	cdf00230:cdf01120	N-carbamoyl-L-amino acid hydrolase (EC:3.5.1.87)
	cbiJ	NCBI:4913185	UniProt:Q180S1	kegg:CD630_34230	c	cdf00860:cdf01100	cobalt-precorrin-6A reductase (EC:1.3.1.-)
	cbiH	NCBI:4913186	UniProt:Q180S0	kegg:CD630_34240	c	cdf00860:cdf01100	cobalt-precorrin-3B C(17)-methyltransferase (EC:2.1.1.-)
	CD3575	NCBI:4915873	UniProt:Q181H6	kegg:CD630_35750	c		sodium:solute symporter
	CD1077	NCBI:4915679	UniProt:Q18AS7	kegg:CD630_10770	c	cdf00051:cdf00520:cdf01100:cdf02060	PTS system mannose/fructose/sorbose transporter subunit IIC
	CD2484	NCBI:4915764	UniProt:Q182H1	kegg:CD630_24840	c	cdf00270:cdf00450:cdf01100:cdf01110:cdf01230	pyridoxal phosphate-dependent transferase
	CD1334	NCBI:4914363	UniProt:Q18BJ9	kegg:CD630_13340	c	cdf00230:cdf00250:cdf01100:cdf01110	adenylosuccinate lyase (EC:4.3.2.2)
	CD0769	NCBI:4915543	UniProt:Q189W6	kegg:CD630_07690	c		oxidoreductase subunit
	xdhC1	NCBI:4916343	UniProt:Q188E9	kegg:CD630_20810	c	cdf00680:cdf01120:cdf01200	xanthine dehydrogenase iron-sulfur binding subunit XdhC1 (EC:1.17.1.4)
	CD2966	NCBI:4913165	UniProt:Q184F6	kegg:CD630_29660	c	cdf00010:cdf00071:cdf00350:cdf00620:cdf00625:cdf00626:cdf00650:cdf01100:cdf01110:cdf01120:cdf01220	bifunctional acetaldehyde-CoA/alcohol dehydrogenase (EC:1.2.1.10 1.1.1.1)
	bacA2	NCBI:4915854	UniProt:Q184H7	kegg:CD630_29860	c	cdf00550	undecaprenyl pyrophosphate phosphatase (EC:3.6.1.27)
	CD3555	NCBI:4912891	UniProt:Q181F7	kegg:CD630_35550	c	cdf00770:cdf01100	pantothenate kinase (EC:2.7.1.33)
	prdE	NCBI:4916395	UniProt:Q17ZY2	kegg:CD630_32390	c	cdf00330	proline reductase PrdE (EC:1.21.4.1)
	deoC	NCBI:4916590	UniProt:Q18C22	kegg:CD630_15020	c	cdf00030	deoxyribose-phosphate aldolase (EC:4.1.2.4)
	ntpK	NCBI:4913759	UniProt:Q184E9	kegg:CD630_29590	c	cdf00190:cdf01100	V-type ATP synthase subunit K (EC:3.6.3.14)
	argF	NCBI:4913883	UniProt:Q187Z7	kegg:CD630_20300	c	cdf00330:cdf01100:cdf01110:cdf01230	ornithine carbamoyltransferase (EC:2.1.3.3)
	scrK	NCBI:4914290	UniProt:Q187B6	kegg:CD630_18060	c	cdf00051:cdf00500:cdf00520:cdf01100	fructokinase (EC:2.7.1.4)
	CD3616	NCBI:4916128	UniProt:Q181L8	kegg:CD630_36160	c		potassium/proton antiporter
	CD3102	NCBI:4916372	UniProt:Q184U1	kegg:CD630_31020	c		peptidase
	trxB1	NCBI:4916256	UniProt:Q186P9	kegg:CD630_16910	c	cdf00240:cdf00450	thioredoxin-disulfide reductase (EC:1.8.1.9)
	potB	NCBI:4916765	UniProt:Q18AM7	kegg:CD630_10250	c	cdf02010	spermidine/putrescine ABC transporter permease
	CD3097	NCBI:4916366	UniProt:Q184T4	kegg:CD630_30970	c	cdf02060	PTS system beta-glucoside-specific transporter subunit IIABC (EC:2.7.1.69)
	CD2179	NCBI:4914345	UniProt:Q185W8	kegg:CD630_21790	c		anaerobic dehydrogenase (EC:1.7.99.4)
	xpt	NCBI:4914172	UniProt:Q185K4	kegg:CD630_23300	c	cdf00230:cdf01100:cdf01110	xanthine phosphoribosyltransferase (EC:2.4.2.22)
	uppS	NCBI:4913115	UniProt:Q185S4	kegg:CD630_21360	c	cdf00900:cdf01110	undecaprenyl pyrophosphate synthetase (EC:2.5.1.31)
	ribE	NCBI:4916736	UniProt:Q186Q6	kegg:CD630_16990	c	cdf00740:cdf01100	riboflavin synthase subunit alpha (EC:2.5.1.9)
	cbiO1	NCBI:4913148	UniProt:Q18CJ0	kegg:CD630_01000	c	cdf02010	cobalt-specific ABC transporter ATP-binding protein (EC:3.6.3.-)
	CD1993	NCBI:4913372	UniProt:Q187V4	kegg:CD630_19930	c		decarboxylase
	CD2109	NCBI:4916435	UniProt:Q185P8	kegg:CD630_21090	c		anion:Na+ symporter
	dut	NCBI:4915745	UniProt:Q181Y7	kegg:CD630_24030	c	cdf00240:cdf01100	deoxyuridine 5'-triphosphate nucleotidohydrolase (EC:3.6.1.23)
	CD2422	NCBI:4914311	UniProt:Q182A8	kegg:CD630_24220	c		sodium:alanine symporter
	hisF	NCBI:4913344	UniProt:Q18C74	kegg:CD630_15530	c	cdf00340:cdf01100:cdf01110:cdf01230	Imidazole glycerol phosphate synthase subunit HisF (EC:4.1.3.-)
	CD2989	NCBI:4916208	UniProt:Q184I1	kegg:CD630_29890	c	cdf00920:cdf02010	sulfonate family ABC transporter substrate-binding protein
	sdaB	NCBI:4915228	UniProt:Q17ZW7	kegg:CD630_32220	c	cdf00260:cdf00270:cdf01100:cdf01110:cdf01200:cdf01230	L-serine dehydratase (EC:4.3.1.17)
	CD0241	NCBI:4916759	UniProt:Q18CY3	kegg:CD630_02410	c		phosphoserine phosphatase (EC:3.1.3.3)
	CD3550	NCBI:4912881	UniProt:Q181E7	kegg:CD630_35500	c	cdf00240:cdf01100	thymidylate kinase (EC:2.7.4.9)
	adk	NCBI:4916513	UniProt:Q18CH9	kegg:CD630_00910	c	cdf00230:cdf01100:cdf01110	adenylate kinase (EC:2.7.4.3)
	CD3270	NCBI:4915167	UniProt:Q180B3	kegg:CD630_32700	c		MgtC/SapB family magnesium transport ATPase
	purN	NCBI:4916697	UniProt:Q18CW1	kegg:CD630_02220	c	cdf00230:cdf00670:cdf01100:cdf01110	phosphoribosylglycinamide formyltransferase (EC:2.1.2.2)
	CD3125	NCBI:4916527	UniProt:Q184W3	kegg:CD630_31250	c	cdf02060	PTS system beta-glucoside-specific transporter subunit IIABC (EC:2.7.1.69)
	CD2236	NCBI:4915356	UniProt:Q185B0	kegg:CD630_22360	c		ROK family glucokinase (EC:2.7.1.-)
	pflD	NCBI:4916014	UniProt:Q18AX8	kegg:CD630_11200	c	cdf00620:cdf00640:cdf00650:cdf01100	formate acetyltransferase (EC:2.3.1.54)
	glyC	NCBI:4915203	UniProt:Q184S0	kegg:CD630_30840	c	cdf00260:cdf00561:cdf00630:cdf01100:cdf01110	glycerate kinase (EC:2.7.1.31)
	CD0288	NCBI:4913560	UniProt:Q18D27	kegg:CD630_02880	c	cdf00030:cdf01120:cdf02060	PTS system mannose/fructose/sorbose transporter subunit IIC
	dapA3	NCBI:4915232	UniProt:Q17ZX0	kegg:CD630_32250	c	cdf00300:cdf01100:cdf01110:cdf01120:cdf01230	dihydrodipicolinate synthase 3
	glcK	NCBI:4916449	UniProt:Q182E6	kegg:CD630_24590	c	cdf00010:cdf00052:cdf00500:cdf00520:cdf00521:cdf01100:cdf01110:cdf01120:cdf01200	ROK family glucokinase (EC:2.7.1.-)
	thiM	NCBI:4913385	UniProt:Q186F4	kegg:CD630_16000	c	cdf00730:cdf01100	hydroxyethylthiazole kinase (EC:2.7.1.50)
	speE	NCBI:4914142	UniProt:Q18A85	kegg:CD630_08900	c	cdf00270:cdf00330:cdf00410:cdf00480:cdf01100	spermidine synthase (EC:2.5.1.16)
	grdB	NCBI:4915146	UniProt:Q185M3	kegg:CD630_23510	c		glycine reductase complex component B subunit gamma (EC:1.21.4.2)
	bglA3	NCBI:4913457	UniProt:Q184X3	kegg:CD630_31360	c	cdf00010	6-phospho-beta-glucosidase (EC:3.2.1.86)
	metN	NCBI:4916356	UniProt:Q18C09	kegg:CD630_14890	c	cdf02010	methionine-specific ABC transporter ATP-binding protein (EC:3.6.3.-)
	CD1649	NCBI:4915337	UniProt:Q186K5	kegg:CD630_16490	c	cdf02010	iron family ABC transporter ATP-binding protein (EC:3.6.3.-)
	fbp	NCBI:4916186	UniProt:Q18B55	kegg:CD630_11910	c	cdf00010:cdf00030:cdf00051:cdf00680:cdf01100:cdf01110:cdf01120:cdf01200	fructose-1,6-bisphosphatase (EC:3.1.3.11)
	abfD	NCBI:4915137	UniProt:Q185L4	kegg:CD630_23410	c	cdf00650:cdf01100:cdf01120:cdf01200	gamma-aminobutyrate metabolism dehydratase/isomerase (EC:4.2.1.- 5.3.3.3)
	aroC	NCBI:4914603	UniProt:Q187E5	kegg:CD630_18350	c	cdf00400:cdf01100:cdf01110:cdf01230	chorismate synthase (EC:4.2.3.5)
	pabC	NCBI:4915497	UniProt:Q18BW9	kegg:CD630_14470	c	cdf00790	aminodeoxychorismate lyase (EC:4.1.3.38)
	CD2878	NCBI:4916219	UniProt:Q183W4	kegg:CD630_28780	c	cdf02010	ferrichrome-specific ABC transportersubstrate-binding protein
	CD0863	NCBI:4916791	UniProt:Q18A54	kegg:CD630_08630	c		PTS system lactose/cellobiose-family transporter subunit IIA
	CD2121	NCBI:4916448	UniProt:Q185R1	kegg:CD630_21210	c		hypothetical protein
	tdcB	NCBI:4915270	UniProt:Q182J9	kegg:CD630_25140	c	cdf00260:cdf00290:cdf01100:cdf01110:cdf01200:cdf01230	threonine dehydratase II (EC:4.3.1.19)
	hisA	NCBI:4913343	UniProt:Q18C71	kegg:CD630_15520	c	cdf00340:cdf01100:cdf01110:cdf01230	1-(5-phosphoribosyl)-5-[(5-phosphoribosylamino)methylideneamino] imidazole-4-carboxamide isomerase (EC:5.3.1.16)
	CD0494	NCBI:4915096	UniProt:Q188T9	kegg:CD630_04940	c	cdf00051:cdf00520:cdf01100:cdf02060	PTS system mannose/fructose/sorbose transporter subunit IID
	eutC	NCBI:4915600	UniProt:Q187M6	kegg:CD630_19140	c	cdf00564:cdf01100	ethanolamine ammonia-lyase small subunit (EC:4.3.1.7)
	CD3350	NCBI:4913074	UniProt:Q180J5	kegg:CD630_33500	c		family 2 glycosyl transferase
	phnI	NCBI:4912954	UniProt:Q181D4	kegg:CD630_35360	c	cdf00440	carbon-phosphorus lyase complex subunit PhnI
	CD0682	NCBI:4914274	UniProt:Q189M3	kegg:CD630_06820	c		sodium:solute symporter
	CD1674	NCBI:4915924	UniProt:Q186N1	kegg:CD630_16740	c		NADPH-dependent FMN reductase
	CD1648	NCBI:4915336	UniProt:Q186K3	kegg:CD630_16480	c	cdf02010	iron family ABC transporter permease
	leuB	NCBI:4914342	UniProt:Q18AJ0	kegg:CD630_09920	c	cdf00290:cdf00660:cdf01100:cdf01110:cdf01210:cdf01230	3-isopropylmalate dehydrogenase (EC:1.1.1.85)
	bltD	NCBI:4913272	UniProt:Q18B76	kegg:CD630_12120	c	cdf00330:cdf01100	diamine N-acetyltransferase (EC:2.3.1.57)
	rluB	NCBI:4914466	UniProt:Q188B7	kegg:CD630_20500	c		ribosomal large subunit pseudouridine synthase B (EC:4.2.1.70)
	CD2549	NCBI:4914005	UniProt:Q182N6	kegg:CD630_25490	c		sugar family ABC transporter permease
	CD0043	NCBI:4916631	UniProt:Q18CD0	kegg:CD630_00430	c	cdf00052:cdf01100:cdf02060	PTS system galactitol-specific transporter subunit IIC
	CD1049	NCBI:4915080	UniProt:Q18AP9	kegg:CD630_10490	c	cdf00760:cdf01100	inorganic polyphosphate/ATP-NAD kinase (EC:2.7.1.23)
	CD1716	NCBI:4916044	UniProt:Q186S4	kegg:CD630_17160	c		permease
	nrdE	NCBI:4916214	UniProt:Q184I5	kegg:CD630_29950	c	cdf00230:cdf00240:cdf01100	ribonucleoside-diphosphate reductase subunit alpha (EC:1.17.4.1)
	CD2812	NCBI:4915107	UniProt:Q183P6	kegg:CD630_28120	c		gluconate permease
	lysA	NCBI:4915067	UniProt:Q188C1	kegg:CD630_20530	c	cdf00300:cdf01100:cdf01110:cdf01120:cdf01230	diaminopimelate decarboxylase (EC:4.1.1.20)
	CD2276	NCBI:4916416	UniProt:Q185E7	kegg:CD630_22760	c		sodium:alanine symporter
	hadA	NCBI:4914934	UniProt:Q188I3	kegg:CD630_03950	c		isocaprenoyl-CoA:2-hydroxyisocaproate CoA-transferase (EC:2.8.3.-)
	dapB2	NCBI:4915236	UniProt:Q17ZX4	kegg:CD630_32290	c	cdf00300:cdf01100:cdf01110:cdf01120:cdf01230	dihydrodipicolinate reductase (EC:1.17.1.8)
	cysD	NCBI:4914753	UniProt:Q187D4	kegg:CD630_18250	c	cdf00270:cdf01100	O-acetylhomoserine sulfhydrylase (EC:2.5.1.49)
	CD2172	NCBI:4913708	UniProt:Q185W1	kegg:CD630_21720	c	cdf02010	cystine/aminoacid family ABC transporter ATP-binding protein (EC:3.6.3.-)
	CD0116	NCBI:4913503	UniProt:Q18CK8	kegg:CD630_01160	c	cdf00020:cdf01100:cdf01120:cdf01200	2-ketoisovalerate ferredoxin reductase (EC:1.2.7.-)
	eutH	NCBI:4914736	UniProt:Q187N3	kegg:CD630_19240	c		ethanolamine utilization protein EutH
	xynA	NCBI:4915036	UniProt:Q184Q3	kegg:CD630_30670	c	cdf00051:cdf00520:cdf01100:cdf02060	PTS system xyloside-specific transporter subunit IIA
	CD0313	NCBI:4914639	UniProt:Q18D50	kegg:CD630_03130	c		K/Mg/Cd/Cu/Zn/Na/Ca/Na/H-transporting P-type ATPase (EC:3.6.3.5)
	CD3641	NCBI:4913795	UniProt:Q181P3	kegg:CD630_36410	c		hypothetical protein
	accD	NCBI:4915965	UniProt:Q187P6	kegg:CD630_19370	c	cdf00061:cdf00620:cdf00640:cdf01100:cdf01110:cdf01120:cdf01200:cdf01212	acetyl-CoA carboxylase subunit beta (EC:6.4.1.2)
	purG	NCBI:4916696	UniProt:Q18CW2	kegg:CD630_02210	c	cdf00230:cdf01100:cdf01110	phosphoribosylaminoimidazole synthetase (EC:6.3.3.1)
	rpiB1	NCBI:4913778	UniProt:Q185J3	kegg:CD630_23200	c	cdf00030:cdf00051:cdf01100:cdf01110:cdf01120:cdf01200:cdf01230	ribose-5-phosphate isomerase B (EC:5.3.1.6)
	ortA	NCBI:4913773	UniProt:Q188N3	kegg:CD630_04430	c		2-amino-4-ketopentanoate thiolase subunit alpha
	rbsA	NCBI:4913626	UniProt:Q18D42	kegg:CD630_03010	c	cdf02010	ribose-specific ABC transporter ATP-binding protein (EC:3.6.3.-)
	ltaE	NCBI:4914757	UniProt:Q182T0	kegg:CD630_25910	c	cdf00260:cdf01100:cdf01110:cdf01120:cdf01230	low specificity L-threonine aldolase (EC:4.1.2.5)
	cbiO	NCBI:4915983	UniProt:Q18D67	kegg:CD630_03270	c	cdf02010	cobalt-specific ABC transporter ATP-binding protein (EC:3.6.3.-)
	ribD	NCBI:4916737	UniProt:Q186Q7	kegg:CD630_17000	c	cdf00740:cdf01100	riboflavin biosynthesis bifunctional diaminohydroxyphosphoribosylaminopyrimidine deaminase/5-amino-6-(5-phosphoribosylamino)uracil reductase (EC:1.1.1.193 3.5.4.26)
	CD2198	NCBI:4914525	UniProt:Q185Y7	kegg:CD630_21980	c	cdf00020:cdf01100:cdf01120:cdf01200	ferredoxin/flavodoxin oxidoreductase subunit beta (EC:1.2.7.-)
	CD2425	NCBI:4914314	UniProt:Q182B1	kegg:CD630_24250	c	cdf00650:cdf01100	phosphate butyryltransferase (EC:2.3.1.19)
	CD3488	NCBI:4915636	UniProt:Q180Y5	kegg:CD630_34880	c	cdf00040:cdf00052:cdf00500:cdf00520:cdf01100:cdf01110	UTP--glucose-1-phosphate uridylyltransferase (EC:2.7.7.9)
	CD2377	NCBI:4914030	UniProt:Q181W3	kegg:CD630_23770	c		NUDIX family hydrolase
	CD1824	NCBI:4914751	UniProt:Q187D1	kegg:CD630_18240	c		P-type calcium transport ATPase (EC:3.6.3.8)
	CD2692	NCBI:4914896	UniProt:Q183C6	kegg:CD630_26920	c	cdf00860	threonine-phosphate decarboxylase (EC:4.1.1.81)
	crt2	NCBI:4915189	UniProt:Q18AQ8	kegg:CD630_10570	c	cdf00650:cdf01100:cdf01120:cdf01200	3-hydroxybutyryl-CoA dehydratase (EC:4.2.1.55)
	carA	NCBI:4912928	UniProt:Q181J1	kegg:CD630_35890	c	cdf00240:cdf00250:cdf01100	carbamoyl phosphate synthase small subunit (EC:6.3.5.5)
	CD0715	NCBI:4916824	UniProt:Q189Q9	kegg:CD630_07150	c	cdf00650:cdf01100	phosphate butyryltransferase (EC:2.3.1.19)
	dapH	NCBI:4915234	UniProt:Q17ZX2	kegg:CD630_32270	c	cdf00300:cdf01100:cdf01120:cdf01230	2,3,4,5-tetrahydropyridine-2,6-carboxylate N-succinyltransferase (EC:2.3.1.89)
	gatY	NCBI:4913400	UniProt:Q180U5	kegg:CD630_34480	c	cdf00052:cdf01100	tagatose-bisphosphate aldolase (EC:4.1.2.-)
	atpC	NCBI:4913757	UniProt:Q184E5	kegg:CD630_29570	c	cdf00190:cdf01100	V-type ATP synthase subunit C (EC:3.6.3.14)
	thiF	NCBI:4916743	UniProt:Q186R2	kegg:CD630_17030	c	cdf00730:cdf01100:cdf04122	thiamine biosynthesis protein ThiF
	phnK	NCBI:4912952	UniProt:Q181D3	kegg:CD630_35340	c		phosphonate-specific ABC transporter ATP-binding protein (EC:3.6.3.-)
	CD3431	NCBI:4914761	UniProt:Q180T0	kegg:CD630_34310	c	cdf00860	cobalamin biosynthesis L-threonine PduX-like kinase
	thrB	NCBI:4916446	UniProt:Q185Q8	kegg:CD630_21190	c	cdf00260:cdf01100:cdf01120:cdf01230	homoserine kinase (EC:2.7.1.39)
	pyrH	NCBI:4913118	UniProt:Q185S7	kegg:CD630_21380	c	cdf00240:cdf01100	uridylate kinase (EC:2.7.4.22)
	CD3276	NCBI:4915173	UniProt:Q180B9	kegg:CD630_32760	c	cdf00051:cdf00520:cdf01100:cdf02060	PTS system mannose/fructose/sorbose transporter subunit IID
	ilvC	NCBI:4913060	UniProt:Q18C83	kegg:CD630_15650	c	cdf00290:cdf00770:cdf01100:cdf01110:cdf01210:cdf01230	ketol-acid reductoisomerase (EC:1.1.1.86)
	CD1588	NCBI:4914781	UniProt:Q186E3	kegg:CD630_15880	c	cdf02010	sugar family ABC transporter permease
	CD0244	NCBI:4915947	UniProt:Q18CY0	kegg:CD630_02440	c		CDP-glycerol:poly(glycerophosphate) glycerophosphotransferase
	CD0557	NCBI:4916195	UniProt:Q189A1	kegg:CD630_05570	c	cdf00240:cdf01100	uridine kinase (EC:2.7.1.48)
	CD2436	NCBI:4915812	UniProt:Q182C2	kegg:CD630_24360	c		divalent cation transporter
	CD2213	NCBI:4914548	UniProt:Q186A4	kegg:CD630_22130	c	cdf00910	carbonic anhydrase (EC:4.2.1.1)
	CD0994	NCBI:4914248	UniProt:Q18AJ4	kegg:CD630_09940	c		serine-pyruvate aminotransferase (EC:2.6.1.-)
	grdC	NCBI:4915145	UniProt:Q185M4	kegg:CD630_23490	c		glycine reductase complex component C subunit beta (EC:1.21.4.2)
	thiG	NCBI:4916744	UniProt:Q186R1	kegg:CD630_17040	c	cdf00730:cdf01100	thiazole synthase (EC:4.-.-.-)
	feoB1	NCBI:4915901	UniProt:Q18BZ8	kegg:CD630_14790	c		ferrous iron transport protein B
	CD2568	NCBI:4914666	UniProt:Q182Q7	kegg:CD630_25680	c	cdf00051:cdf01100:cdf01120:cdf02060	PTS system mannose-specfic transporter subunit IIC
	plfB	NCBI:4915333	UniProt:Q189V5	kegg:CD630_07590	c	cdf00620:cdf00640:cdf00650:cdf01100	pyruvate formate-lyase (EC:2.3.1.54)
	CD3110	NCBI:4916653	UniProt:Q184U6	kegg:CD630_31100	c	cdf00010:cdf00030:cdf00051:cdf00052:cdf00680:cdf01100:cdf01110:cdf01120:cdf01200:cdf01230	6-phosphofructokinase (EC:2.7.1.11)
	CD1083	NCBI:4915729	UniProt:Q18AT4	kegg:CD630_10830	c	cdf00052:cdf01100:cdf02060	PTS system transporter subunit IIB
	add	NCBI:4913234	UniProt:Q186V5	kegg:CD630_17470	c	cdf00230:cdf01100	adenosine deaminase (EC:3.5.4.4)
	coaD	NCBI:4914231	UniProt:Q182P5	kegg:CD630_25580	c	cdf00770:cdf01100	phosphopantetheine adenylyltransferase (EC:2.7.7.3)
	buk1	NCBI:4914533	UniProt:Q182B0	kegg:CD630_24260	c	cdf00650:cdf01100	butyrate kinase (EC:2.7.2.7)
	CD2574	NCBI:4914672	UniProt:Q182R4	kegg:CD630_25740	c	cdf00730:cdf01100	thiamine pyrophosphokinase (EC:2.7.6.2)
	pucC2	NCBI:4916342	UniProt:Q188E7	kegg:CD630_20800	c		xanthine dehydrogenase FAD-binding subunit (EC:1.17.1.4)
	glpK2	NCBI:4914817	UniProt:Q18BQ0	kegg:CD630_13820	c	cdf00561:cdf01100	glycerol kinase (EC:2.7.1.30)
	hpdA	NCBI:4914361	UniProt:Q18CP3	kegg:CD630_01550	c		4-hydroxyphenylacetate decarboxylase activating subunit HpdA
	acoA	NCBI:4916505	UniProt:Q18CB6	kegg:CD630_00360	c	cdf00010:cdf00020:cdf00620:cdf01100:cdf01110:cdf01120:cdf01200	acetoin dehydrogenase E1 component subunit alpha (EC:1.2.4.1)
	uraA	NCBI:4915117	UniProt:Q182T4	kegg:CD630_25940	c		uracil-specific ABC transporter permease
	CD3101	NCBI:4916371	UniProt:Q184T8	kegg:CD630_31010	c		PTS system glucose-like transporter subunit IIBC (EC:2.7.1.69)
	CD2834	NCBI:4915401	UniProt:Q183S3	kegg:CD630_28340	c	cdf00260:cdf00460:cdf00630:cdf00670:cdf00680:cdf01100:cdf01110:cdf01120:cdf01200:cdf01230	serine hydroxymethyltransferase (EC:2.1.2.1)
	CD3080	NCBI:4913695	UniProt:Q184R7	kegg:CD630_30800	c	cdf02060	PTS system lactose/cellobiose-family transporter subunit IIA
	CD2762	NCBI:4913175	UniProt:Q183J8	kegg:CD630_27620	c	cdf00900:cdf01110	undecaprenyl pyrophosphate synthetase (EC:2.5.1.31)
	cobS	NCBI:4914768	UniProt:Q180T5	kegg:CD630_34370	c	cdf00860:cdf01100	cobalamin synthase CobS (EC:2.-.-.-)
	garR	NCBI:4915108	UniProt:Q183P5	kegg:CD630_28130	c	cdf00630:cdf01100	tartronate semialdehyde reductase (EC:1.1.1.60)
	aksA	NCBI:4913950	UniProt:Q18A29	kegg:CD630_08320	c	cdf00620	trans-homoaconitate synthase (EC:2.3.-.-)
	hemC	NCBI:4913183	UniProt:Q180R9	kegg:CD630_34210	c	cdf00860:cdf01100:cdf01110	porphobilinogen deaminase (EC:2.5.1.61)
	murB	NCBI:4915779	UniProt:Q180P9	kegg:CD630_34020	c	cdf00520:cdf00550:cdf01100	UDP-N-acetylenolpyruvoylglucosamine reductase (EC:1.3.1.98)
	CD1650	NCBI:4915338	UniProt:Q186K4	kegg:CD630_16500	c	cdf02010	iron family ABC transporter substrate-binding protein
	asrA	NCBI:4915353	UniProt:Q185A6	kegg:CD630_22330	c	cdf00920:cdf01120	anaerobic sulfite reductase subunit A (EC:1.12.2.1)
	aroB	NCBI:4914601	UniProt:Q187E4	kegg:CD630_18330	c	cdf00400:cdf01100:cdf01110:cdf01230	3-dehydroquinate synthase (EC:4.2.3.4)
	hpt	NCBI:4914895	UniProt:Q183C4	kegg:CD630_26910	c	cdf00230:cdf01100:cdf01110	hypoxanthine phosphoribosyltransferase (EC:2.4.2.8)
	panC	NCBI:4916551	UniProt:Q18C33	kegg:CD630_15120	c	cdf00410:cdf00770:cdf01100:cdf01110	pantoate--beta-alanine ligase (EC:6.3.2.1)
	ntpB	NCBI:4913754	UniProt:Q184E3	kegg:CD630_29550	c	cdf00190:cdf01100	V-type ATP synthase subunit B (EC:3.6.3.14)
	pyrF	NCBI:4915363	UniProt:Q181J5	kegg:CD630_35920	c	cdf00240:cdf01100	orotidine 5'-phosphate decarboxylase (EC:4.1.1.23)
	hymA	NCBI:4915782	UniProt:Q180Q3	kegg:CD630_34050	c	cdf00190:cdf01100	iron-only hydrogenase electron-transferring subunit HymA-like protein (EC:1.6.99.5)
	relA	NCBI:4915240	UniProt:Q183H8	kegg:CD630_27440	c	cdf00230	GTP pyrophosphokinase (EC:2.7.6.5)
	bglA	NCBI:4915657	UniProt:Q18DC7	kegg:CD630_03890	c	cdf00010	6-phospho-beta-glucosidase (EC:3.2.1.86)
	murA	NCBI:4913800	UniProt:Q18CL1	kegg:CD630_01230	c	cdf00520:cdf00550:cdf01100	UDP-N-acetylglucosamine 1-carboxyvinyltransferase (EC:2.5.1.7)
	pgsA	NCBI:4914614	UniProt:Q18BJ1	kegg:CD630_13270	c	cdf00564:cdf01100	CDP-diacylglycerol--glycerol-3-phosphate 3-phosphatidyltransferase (EC:2.7.8.5)
	acoL	NCBI:4916627	UniProt:Q18CC1	kegg:CD630_00390	c	cdf00010:cdf00020:cdf00260:cdf00280:cdf00620:cdf01100:cdf01110:cdf01120:cdf01200	acetoin dehydrogenase E3 component dihydrolipoamide dehydrogenase (EC:1.8.1.4)
	atpH	NCBI:4914805	UniProt:Q180W9	kegg:CD630_34710	c	cdf00190:cdf01100	F1 ATP synthase subunit delta (EC:3.6.3.14)
	CD1899	NCBI:4915383	UniProt:Q187L0	kegg:CD630_18990	c	cdf00240:cdf01100	dCMP deaminase (EC:3.5.4.12)
	cbiD	NCBI:4913191	UniProt:Q180S8	kegg:CD630_34290	c	cdf00860:cdf01100	cobalt-precorrin-6A synthase (EC:2.1.1.-)
	fabD	NCBI:4916384	UniProt:Q18B46	kegg:CD630_11810	c	cdf00061:cdf01100:cdf01212	malonyl CoA-acyl carrier protein transacylase (EC:2.3.1.39)
	speD	NCBI:4914141	UniProt:Q18A81	kegg:CD630_08890	c	cdf00270:cdf00330:cdf01100	S-adenosylmethionine decarboxylase (EC:4.1.1.50)
	dpaL2	NCBI:4916079	UniProt:Q181U9	kegg:CD630_31840	c		diaminopropionate ammonia-lyase (EC:4.3.1.15)
	eutT	NCBI:4914731	UniProt:Q187M9	kegg:CD630_19190	c	cdf00860	ethanolamine corrinoid cobalamin adenosyltransferase (EC:2.5.1.17)
	apt	NCBI:4915241	UniProt:Q183I0	kegg:CD630_27450	c	cdf00230:cdf01100	adenine phosphoribosyltransferase (EC:2.4.2.7)
	ilvB	NCBI:4913061	UniProt:Q186C0	kegg:CD630_15660	c	cdf00290:cdf00650:cdf00660:cdf00770:cdf01100:cdf01110:cdf01210:cdf01230	acetolactate synthase large subunit (EC:2.2.1.6)
	murG	NCBI:4913334	UniProt:Q182Y6	kegg:CD630_26510	c	cdf00550:cdf01100	UDP-N-acetylglucosamine-N-acetylmuramyl-(pentapeptide) pyrophosphoryl-undecaprenol N-acetylglucosamine transferase (EC:2.4.1.227)
	phnJ	NCBI:4912953	UniProt:Q181D5	kegg:CD630_35350	c	cdf00440	carbon-phosphorus lyase complex subunit PhnJ
	pgi	NCBI:4913024	UniProt:Q180C9	kegg:CD630_32850	c	cdf00010:cdf00030:cdf00500:cdf00520:cdf01100:cdf01110:cdf01120:cdf01200	glucose-6-phosphate isomerase (EC:5.3.1.9)
	CD3459	NCBI:4914793	UniProt:Q180V8	kegg:CD630_34590	c	cdf00030:cdf01100:cdf01110:cdf01120:cdf01200:cdf01230	transketolase (EC:2.2.1.1)
	pgm2	NCBI:4915153	UniProt:Q183L5	kegg:CD630_27800	c	cdf00010:cdf00030:cdf00052:cdf00230:cdf00500:cdf00520:cdf00521:cdf01100:cdf01110:cdf01120	phosphoglucomutase (EC:5.4.2.2)
	CD0752	NCBI:4915326	UniProt:Q189V0	kegg:CD630_07520	c		amino acid family ABC transporter ATP-binding protein (EC:3.6.3.-)
	CD3179	NCBI:4913227	UniProt:Q181U4	kegg:CD630_31790	c		dihydroorotate dehydrogenase catalytic subunit (EC:1.3.98.1)
	panB	NCBI:4916552	UniProt:Q18C32	kegg:CD630_15130	c	cdf00770:cdf01100:cdf01110	3-methyl-2-oxobutanoate hydroxymethyltransferase (EC:2.1.2.11)
	asrB	NCBI:4915352	UniProt:Q185A7	kegg:CD630_22320	c	cdf00920:cdf01120	anaerobic sulfite reductase subunit B
	pstB	NCBI:4915685	UniProt:Q180A5	kegg:CD630_32610	c	cdf02010	phosphate transporter ATP-binding protein (EC:3.6.3.27)
	CD2734	NCBI:4915419	UniProt:Q183G8	kegg:CD630_27340	c		NhaC family Na+/H+ antiporter
	CD2280	NCBI:4916465	UniProt:Q185F1	kegg:CD630_22800	c	cdf00052:cdf01100:cdf02060	PTS system fructose/mannitol family transporter subunit IIC
	coaE	NCBI:4916566	UniProt:Q18AZ0	kegg:CD630_11290	c	cdf00770:cdf01100	dephospho-CoA kinase (EC:2.7.1.24)
	cobC	NCBI:4914767	UniProt:Q180T3	kegg:CD630_34360	c	cdf00860:cdf01100	cobalamin biosynthesis phosphoglycerate mutase CobC (EC:3.1.3.-)
	CD2875	NCBI:4914725	UniProt:Q183W2	kegg:CD630_28750	c	cdf02010	ferrichrome-specific ABC transporter ATP-binding protein (EC:3.6.3.-)
	iunH	NCBI:4916247	UniProt:Q186N9	kegg:CD630_16820	c	cdf00230:cdf00760:cdf01100	nucleoside hydrolase (EC:3.2.2.1)
	iscS2	NCBI:4913510	UniProt:Q18BE4	kegg:CD630_12790	c	cdf00730:cdf01100:cdf04122	cysteine desulfurase (EC:2.8.1.7)
	treA	NCBI:4915210	UniProt:Q184S7	kegg:CD630_30910	c	cdf00500	trehalose-6-phosphate hydrolase (EC:3.2.1.93)
	dapA1	NCBI:4914917	UniProt:Q184J1	kegg:CD630_30000	c	cdf00300:cdf01100:cdf01110:cdf01120:cdf01230	dihydrodipicolinate synthase 1
	atpB	NCBI:4913608	UniProt:Q180X2	kegg:CD630_34740	c	cdf00190:cdf01100	F0 ATP synthase subunit A (EC:3.6.3.14)
	CD1353	NCBI:4914411	UniProt:Q18BM1	kegg:CD630_13530	c	cdf00750:cdf01100	phosphomethylpyrimidine kinase (EC:2.7.4.7)
	CD1966	NCBI:4913578	UniProt:Q187S7	kegg:CD630_19660	c		acyl-CoA thioesterase
	CD2577	NCBI:4914698	UniProt:Q182R6	kegg:CD630_25770	c	cdf00061:cdf00780:cdf01040:cdf01100:cdf01212	3-oxoacyl-ACP reductase (EC:1.1.1.100)
	CD0556	NCBI:4916194	UniProt:Q189A2	kegg:CD630_05560	c		sugar isomerase / endonuclease
	pgmB	NCBI:4914355	UniProt:Q185X7	kegg:CD630_21890	c	cdf00500	beta-phosphoglucomutase (EC:5.4.2.6)
	CD0591	NCBI:4913323	UniProt:Q189D2	kegg:CD630_05910	c		ATPase
	CD1005	NCBI:4914259	UniProt:Q18AK8	kegg:CD630_10050	c	cdf00620:cdf01200:cdf02020	NAD-dependent malic enzyme (EC:1.1.1.38)
	CD0206	NCBI:4915475	UniProt:Q18CU5	kegg:CD630_02060	c	cdf00051:cdf01100:cdf01120:cdf02060	PTS system fructose-like transporter subunit IIA
	manC	NCBI:4915152	UniProt:Q183L6	kegg:CD630_27790	c	cdf00051:cdf00520:cdf01100:cdf01110	mannose-1-phosphate guanylyltransferase (EC:2.7.7.22)
	ortB	NCBI:4913890	UniProt:Q188N9	kegg:CD630_04440	c		2-amino-4-ketopentanoate thiolase subunit beta
	rluA	NCBI:4914944	UniProt:Q188I9	kegg:CD630_04050	c		ribosomal small subunit pseudouridine synthase A (EC:4.2.1.70)
	CD0724	NCBI:4914188	UniProt:Q189S2	kegg:CD630_07240	c		bifunctional carbon monoxide dehydrogenase/acetyl-CoA synthasenickel-inserting subunit
	CD0019	NCBI:4916108	UniProt:Q18CA1	kegg:CD630_00190	c	cdf00561:cdf01100	glycosyl transferase family protein (EC:2.4.1.-)
	glgC	NCBI:4913417	UniProt:Q18A75	kegg:CD630_08820	c	cdf00500:cdf00520:cdf01100:cdf01110	glucose-1-phosphate adenylyltransferase (EC:2.7.7.27)
	CD0864	NCBI:4916792	UniProt:Q18A53	kegg:CD630_08640	c	cdf00500	maltose-6'-phosphate glucosidase (EC:3.2.1.122)
	hisD	NCBI:4913042	UniProt:Q186D5	kegg:CD630_15820	c	cdf00340:cdf01100:cdf01110:cdf01230	histidinol dehydrogenase (EC:1.1.1.23)
	CD2142	NCBI:4913122	UniProt:Q185T2	kegg:CD630_21420	c		transporter
	carB2	NCBI:4912929	UniProt:Q181J2	kegg:CD630_35900	c	cdf00240:cdf00250:cdf01100	carbamoyl phosphate synthase large subunit (EC:6.3.5.5)
	cbiN	NCBI:4915981	UniProt:Q18D62	kegg:CD630_03250	c	cdf02010	cobalt-specific ABC transporter substrate-binding protein
	CD3310	NCBI:4912931	UniProt:Q180F5	kegg:CD630_33100	c		D-isomer specific 2-hydroxyacid dehydrogenase (EC:1.1.1.-)
	CD3417	NCBI:4913979	UniProt:Q180R5	kegg:CD630_34170	c	cdf02010	sugar family ABC transporter ATP-binding protein (EC:3.6.3.-)
	ispF	NCBI:4916636	UniProt:Q18CD3	kegg:CD630_00480	c	cdf00900:cdf01100:cdf01110	2-C-methyl-D-erythritol 2,4-cyclo diphosphate synthase (EC:4.6.1.12)
	ddl	NCBI:4914969	UniProt:Q18BS9	kegg:CD630_14080	c	cdf00473:cdf00550:cdf01100	D-alanine--D-alanine ligase (EC:6.3.2.4)
	ilvD	NCBI:4915564	UniProt:Q187Y2	kegg:CD630_20140	c	cdf00290:cdf00770:cdf01100:cdf01110:cdf01210:cdf01230	dihydroxy-acid dehydratase (EC:4.2.1.9)
	nanA	NCBI:4915360	UniProt:Q185B3	kegg:CD630_22400	c	cdf00520	N-acetylneuraminate lyase (EC:4.1.3.3)
	argH	NCBI:4916703	UniProt:Q182I5	kegg:CD630_25000	c	cdf00250:cdf00330:cdf01100:cdf01110:cdf01230	argininosuccinate lyase (EC:4.3.2.1)
	bglF	NCBI:4915656	UniProt:Q18DC5	kegg:CD630_03880	c	cdf02060	PTS system beta-glucoside-specific transporter subunit IIABC (EC:2.7.1.69)	Many gene identified as bglA in different database, names changed in order to avoid redundancy
	CD2575	NCBI:4914673	UniProt:Q182R3	kegg:CD630_25750	c	cdf00030:cdf00040:cdf01100:cdf01110:cdf01120:cdf01200:cdf01230	ribulose-phosphate 3-epimerase (EC:5.1.3.1)
	racX	NCBI:4913881	UniProt:Q187Z6	kegg:CD630_20280	c	cdf00250:cdf01054	aspartate racemase RacX (EC:5.1.1.13)
	malY	NCBI:4913713	UniProt:Q184L6	kegg:CD630_30290	c	cdf00270:cdf00450:cdf01100:cdf01110:cdf01230	bifunctional cystathionine beta-lyase / repressor (EC:4.4.1.8)
	murC	NCBI:4912965	UniProt:Q181B7	kegg:CD630_35180	c	cdf00471:cdf00550:cdf01100	UDP-N-acetylmuramate--L-alanine ligase (EC:6.3.2.8)
	tagK	NCBI:4913691	UniProt:Q184R4	kegg:CD630_30760	c		tagatose-6-phosphate kinase (EC:2.7.1.144)
	eutA	NCBI:4915598	UniProt:Q187M4	kegg:CD630_19120	c	cdf00564:cdf01100	reactivating factor for ethanolamine ammonia lyase
	gatD	NCBI:4913782	UniProt:Q185J9	kegg:CD630_23240	c	cdf00040:cdf00051:cdf01100	sugar-phosphate dehydrogenase (EC:1.1.1.-)
	grdD	NCBI:4915144	UniProt:Q185M1	kegg:CD630_23480	c		glycine reductase complex component C subunit alpha (EC:1.21.4.3 1.21.4.4 1.21.4.2)
	ribC	NCBI:4914474	UniProt:Q18BI2	kegg:CD630_13150	c	cdf00740:cdf01100	riboflavin biosynthesis protein
	CD2361	NCBI:4915710	UniProt:Q185N2	kegg:CD630_23610	c		nitrate/sulfonate/taurine ATP-binding protein (EC:3.6.3.-)
	CD0671	NCBI:4914101	UniProt:Q189L7	kegg:CD630_06710	c		hypothetical protein
	aldH	NCBI:4914541	UniProt:Q185Z3	kegg:CD630_22060	c	cdf00010:cdf00040:cdf00053:cdf00071:cdf00280:cdf00310:cdf00330:cdf00340:cdf00380:cdf00410:cdf00561:cdf00620:cdf00625:cdf00903:cdf01100:cdf01110:cdf01120	aldehyde dehydrogenase (EC:1.2.1.3)
	dxr	NCBI:4914268	UniProt:Q185R8	kegg:CD630_21300	c	cdf00900:cdf01100:cdf01110	1-deoxy-D-xylulose 5-phosphate reductoisomerase (EC:1.1.1.267)
	feoB3	NCBI:4915171	UniProt:Q180B7	kegg:CD630_32740	c		ferrous iron transport protein B
	CD0697	NCBI:4916804	UniProt:Q189P2	kegg:CD630_06970	c		regulator of K+ conductance
	pepD	NCBI:4916816	UniProt:Q189Q4	kegg:CD630_07080	c	cdf00480:cdf01100	peptidase D
	deoB	NCBI:4914865	UniProt:Q18B86	kegg:CD630_12230	c	cdf00030:cdf00230	phosphopentomutase (EC:5.4.2.7)
	CD3596	NCBI:4915367	UniProt:Q181J6	kegg:CD630_35960	c	cdf00270:cdf00450:cdf00670:cdf01100:cdf01110:cdf01230	homocysteine S-methyltransferase (EC:2.1.1.13)
	serA	NCBI:4914249	UniProt:Q18AJ3	kegg:CD630_09950	c	cdf00260:cdf00680:cdf01100:cdf01120:cdf01200:cdf01230	D-3-phosphoglycerate dehydrogenase (EC:1.1.1.95)
	acoB	NCBI:4916625	UniProt:Q18CC3	kegg:CD630_00370	c	cdf00010:cdf00020:cdf00620:cdf01100:cdf01110:cdf01120:cdf01200	acetoin dehydrogenase E1 component subunit beta (EC:1.2.4.1)
	CD3440	NCBI:4914771	UniProt:Q180T9	kegg:CD630_34400	c		glycoside hydrolase-type carbohydrate-binding protein
	hpdB	NCBI:4914359	UniProt:Q18CP5	kegg:CD630_01530	c		4-hydroxyphenylacetate decarboxylase catalytic subunit HpdB
	thiH	NCBI:4916745	UniProt:Q186R5	kegg:CD630_17050	c	cdf00730:cdf01100	thiamine biosynthesis protein ThiH
	carB	NCBI:4912927	UniProt:Q181J0	kegg:CD630_35880	c	cdf00240:cdf00250:cdf01100	carbamoyl phosphate synthase large subunit (EC:6.3.5.5)
	guaA	NCBI:4915467	UniProt:Q18CT8	kegg:CD630_01980	c	cdf00230:cdf01100	GMP synthase (EC:6.3.5.2)
	hemB	NCBI:4913181	UniProt:Q180R7	kegg:CD630_34190	c	cdf00860:cdf01100:cdf01110	delta-aminolevulinic acid dehydratase (EC:4.2.1.24)
	CD0449	NCBI:4913895	UniProt:Q188P4	kegg:CD630_04490	c		NhaA family Na+/H+ antiporter
	acpS	NCBI:4914800	UniProt:Q180W4	kegg:CD630_34660	c	cdf00770	4'-phosphopantetheinyl transferase (EC:2.7.8.7)
	CD2332	NCBI:4914175	UniProt:Q185K6	kegg:CD630_23320	c	cdf00051:cdf02060	PTS system mannitol-specific transporter subunit IIA (EC:2.7.1.69)
	phnL	NCBI:4912951	UniProt:Q181D2	kegg:CD630_35330	c	cdf00440	phosphonate-specific ABC transporter ATP-binding protein (EC:3.6.3.-)
	glyA	NCBI:4912877	UniProt:Q183G0	kegg:CD630_27260	c	cdf00260:cdf00460:cdf00630:cdf00670:cdf00680:cdf01100:cdf01110:cdf01120:cdf01200:cdf01230	serine hydroxymethyltransferase (EC:2.1.2.1)
	CD2532	NCBI:4913429	UniProt:Q182L9	kegg:CD630_25320	c		alanine--glyoxylate transaminase (EC:2.6.1.-)
	CD0727	NCBI:4914191	UniProt:Q189S6	kegg:CD630_07270	c	cdf01120:cdf01200	bifunctional carbon monoxide dehydrogenase/acetyl-CoA synthase methyltransferase subunit
	CD3004	NCBI:4914921	UniProt:Q184J5	kegg:CD630_30040	c		2-keto-3-deoxygluconate permease
	CD3629	NCBI:4914122	UniProt:Q181N0	kegg:CD630_36290	c	cdf00053:cdf01100:cdf01120:cdf02060	PTS system ascorbate-specific transporter subunit IIC
	CD2627	NCBI:4915135	UniProt:Q182W2	kegg:CD630_26270	c		hypothetical protein
	CD2396	NCBI:4915738	UniProt:Q181Y2	kegg:CD630_23960	c		hypothetical protein
	plsX	NCBI:4916381	UniProt:Q18B41	kegg:CD630_11780	c	cdf00561:cdf00564:cdf01100	phosphate acyltransferase
	uxaA'	NCBI:4914721	UniProt:Q183V6	kegg:CD630_28710	c	cdf00040:cdf01100	carbohydrate hydrolase, SAF domain-containing protein
	crt1	NCBI:4913829	UniProt:Q189Z6	kegg:CD630_08000	c	cdf00650:cdf01100:cdf01120:cdf01200	3-hydroxybutyryl-CoA dehydratase (EC:4.2.1.55)
	leuC	NCBI:4914340	UniProt:Q18AJ2	kegg:CD630_09900	c	cdf00290:cdf00660:cdf01100:cdf01110:cdf01210:cdf01230	3-isopropylmalate dehydratase large subunit (EC:4.2.1.33)
	thrC	NCBI:4916445	UniProt:Q185Q9	kegg:CD630_21180	c	cdf00260:cdf00750:cdf01100:cdf01120:cdf01230	threonine synthase (EC:4.2.3.1)
	CD2541	NCBI:4913997	UniProt:Q182M8	kegg:CD630_25410	c		sodium:glutamate/aspartate symporter family protein
	nadA	NCBI:4914025	UniProt:Q185P4	kegg:CD630_23720	c	cdf00760:cdf01100	quinolinate synthetase
	CD3497	NCBI:4913087	UniProt:Q180Z6	kegg:CD630_34970	c		bifunctional tetrapyrrole methylase/NTP pyrophosphohydrolase MazG
	glpK1	NCBI:4914502	UniProt:Q189T3	kegg:CD630_07410	c	cdf00561:cdf01100	glycerol kinase (EC:2.7.1.30)
	srlEa	NCBI:4915539	UniProt:	kegg:CD630_07650	c		pseudogene
	CD1587	NCBI:4914780	UniProt:Q186E2	kegg:CD630_15870	c	cdf02010	sugar family ABC transporter ATP-binding protein (EC:3.6.3.-)
	CD2733	NCBI:4915418	UniProt:Q183G9	kegg:CD630_27330	c	cdf00270:cdf00450:cdf01100:cdf01110:cdf01230	pyridoxal phosphate-dependent transferase
	CD3081	NCBI:4913696	UniProt:Q184R9	kegg:CD630_30810	c	cdf02060	PTS system lactose/cellobiose-family transporter subunit IIC
	CD3127	NCBI:4916529	UniProt:Q184W5	kegg:CD630_31270	c	cdf02060	PTS system beta-glucoside-like transporter subunit IIBC (EC:2.7.1.69)
	CD3134	NCBI:4913455	UniProt:Q184X2	kegg:CD630_31340	c	cdf00051:cdf01100:cdf01120:cdf02060	PTS system fructose-like transporter subunit IIABC (EC:2.7.1.69)
	ntpA	NCBI:4913755	UniProt:Q184E7	kegg:CD630_29560	c	cdf00190:cdf01100	V-type ATP synthase subunit A (EC:3.6.3.14)
	dapG	NCBI:4914609	UniProt:Q18BI5	kegg:CD630_13220	c	cdf00260:cdf00270:cdf00300:cdf01100:cdf01110:cdf01120:cdf01210:cdf01230	aspartate kinase I (EC:2.7.2.4)
	aspC	NCBI:4913251	UniProt:Q18CJ7	kegg:CD630_01070	c	cdf00250:cdf00270:cdf00330:cdf00350:cdf00360:cdf00400:cdf00401:cdf01100:cdf01110:cdf01210:cdf01230	aspartate aminotransferase (EC:2.6.1.1)
	CD1653	NCBI:4915341	UniProt:Q186K7	kegg:CD630_16530	c		D-methionine-binding lipoprotein
	CD3100	NCBI:4916369	UniProt:Q184T7	kegg:CD630_31000	c		C4-dicarboxylate anaerobic carrier
	hom2	NCBI:4913040	UniProt:Q186D4	kegg:CD630_15800	c	cdf00260:cdf00270:cdf00300:cdf01100:cdf01110:cdf01120:cdf01230	homoserine dehydrogenase (EC:1.1.1.3)
	CD0760	NCBI:4915334	UniProt:Q189V4	kegg:CD630_07600	c		Ca2+/Na+ antiporter
	aroA	NCBI:4914602	UniProt:Q187E3	kegg:CD630_18340	c	cdf00400:cdf01100:cdf01110:cdf01230	3-phosphoshikimate 1-carboxyvinyltransferase (EC:2.5.1.19)
	CD1060	NCBI:4915192	UniProt:Q18AQ9	kegg:CD630_10600	c		pseudouridylate synthase (EC:4.2.1.70)
	purD	NCBI:4916699	UniProt:Q18CW4	kegg:CD630_02240	c	cdf00230:cdf01100:cdf01110	phosphoribosylamine--glycine ligase (EC:6.3.4.13)
	CD1340	NCBI:4914369	UniProt:Q18BK5	kegg:CD630_13400	c	cdf00052:cdf00520:cdf01100:cdf01110	galactose-1-phosphate uridylyltransferase (EC:2.7.7.12)
	agaA	NCBI:4913405	UniProt:Q180V0	kegg:CD630_34530	c	cdf00520:cdf01110	N-acetylglucosamine-6-phosphate deacetylase (EC:3.5.1.25)
	argE	NCBI:4913628	UniProt:Q18D47	kegg:CD630_03030	c	cdf00330:cdf01100:cdf01110:cdf01210:cdf01230	acetylornithine deacetylase ArgE (EC:3.5.1.16)
	kdpC	NCBI:4914786	UniProt:Q186E8	kegg:CD630_15930	c	cdf02020	potassium-transporting ATPase subunit C (EC:3.6.3.12)
	fdhF	NCBI:4912939	UniProt:Q180G2	kegg:CD630_33170	c	cdf00630:cdf00680:cdf01100:cdf01120:cdf01200	formate dehydrogenase-H (EC:1.2.1.2)
	CD0135	NCBI:4914126	UniProt:Q18CM9	kegg:CD630_01350	c	cdf02060	PTS system lactose/cellobiose-family transporter subunit IIA
	folD	NCBI:4914184	UniProt:Q189R8	kegg:CD630_07200	c	cdf00670:cdf01100:cdf01120:cdf01200	bifunctional 5,10-methylene-tetrahydrofolate dehydrogenase/5,10-methenyl-tetrahydrofolate cyclohydrolase FolD (EC:1.5.1.5 3.5.4.9)
	CD0657	NCBI:4914071	UniProt:Q189K0	kegg:CD630_06570	c		Na(+)/H(+) antiporter
	atpF	NCBI:4913606	UniProt:Q180X1	kegg:CD630_34720	c	cdf00190:cdf01100	F0 ATP synthase subunit B (EC:3.6.3.14)
	carB1	NCBI:4912927	UniProt:Q181J0	kegg:CD630_35880	c	cdf00240:cdf00250:cdf01100	carbamoyl phosphate synthase large subunit (EC:6.3.5.5)
	cobT	NCBI:4914770	UniProt:Q180T6	kegg:CD630_34390	c	cdf00860:cdf01100	nicotinate-nucleotide--dimethylbenzimidazole phosphoribosyltransferase (EC:2.4.2.21)
	cat2	NCBI:4914182	UniProt:Q185L2	kegg:CD630_23390	c	cdf00650:cdf01100:cdf01200	4-hydroxybutyrate CoA-transferase
	CD1647	NCBI:4915335	UniProt:Q186K1	kegg:CD630_16470	c	cdf02010	iron family ABC transporter permease
	CD0326	NCBI:4915982	UniProt:Q18D68	kegg:CD630_03260	c	cdf02010	cobalt-specific ABC transporter permease
	ribH	NCBI:4916734	UniProt:Q186Q5	kegg:CD630_16970	c	cdf00740:cdf01100	6,7-dimethyl-8-ribityllumazine synthase (EC:2.5.1.9)
	CD3477	NCBI:4913611	UniProt:Q180X5	kegg:CD630_34770	c	cdf00240:cdf01100	dCMP deaminase (EC:3.5.4.12)
	mnaA	NCBI:4914419	UniProt:Q18AN3	kegg:CD630_10330	c	cdf00520:cdf01100:cdf01110	UDP-N-acetylglucosamine 2-epimerase (EC:5.1.3.14)
	CD3180	NCBI:4913228	UniProt:Q181U5	kegg:CD630_31800	c		purine permease
	CD0289	NCBI:4913561	UniProt:Q18D26	kegg:CD630_02890	c	cdf00030:cdf01120:cdf02060	PTS system mannose/fructose/sorbose transporter subunit IID
	murF	NCBI:4913338	UniProt:Q182Y9	kegg:CD630_26550	c	cdf00300:cdf00550:cdf01100	UDP-N-acetylmuramoyl-tripeptide--D-alanyl-D-alanine ligase (EC:6.3.2.10)
	prdA	NCBI:4916399	UniProt:Q17ZY9	kegg:CD630_32440	c	cdf00330	D-proline reductase PrdA (EC:1.21.4.1)
	CD1979	NCBI:4915064	UniProt:Q187U0	kegg:CD630_19790	c		ABC transportersubstrate-binding protein
	orr	NCBI:4913894	UniProt:Q188N5	kegg:CD630_04480	c		ornithine racemase (EC:5.1.1.12)
	CD3109	NCBI:4916652	UniProt:Q184U7	kegg:CD630_31090	c		pentose-5-phosphate 3-epimerase (EC:5.1.3.1)
	eutE	NCBI:4914729	UniProt:Q187M7	kegg:CD630_19170	c		ethanolamine acetaldehyde oxidoreductase (EC:1.2.1.10)
	cbiF	NCBI:4913188	UniProt:Q180S3	kegg:CD630_34260	c	cdf00860:cdf01100	cobalt-precorrin-4 C(11)-methyltransferase (EC:2.1.1.-)
[truncated: 178 more rows]

## Sheet: COMPS
#	COMPABBREV	COMPNAME	INSIDE	GOTERM
[truncated: 3 more rows]

## Sheet: MODEL
#	MODELID	MODELNAME	DEFAULTLOWER	DEFAULTUPPER	DEFAULTUPPER	CONTACT GIVEN NAME	CONTACT FAMILY NAME	CONTACT EMAIL	ORGANIZATION	TAXONOMY	NOTES
[truncated: 1 more rows]
