# Supplementary material for: A curated C. difficile strain 630 metabolic network: prediction of essential targets and inhibitors
Source: BMC Syst Biol. 2014 Oct 15;8:117. doi: 10.1186/s12918-014-0117-z (PMC4207893; doi:10.1186/s12918-014-0117-z)
Supplement: Additional file 1: Figure S1. — Comparison of the metabolites (A) and genes (B) from iMLTC806cdf to those in the automatic network. Figure S2. Comparison of the metabolites (A), genes (B) and reaction (C) from the Clostridium difficile metabolic network to those from the network of Clostridium acetobutylicum. Figure S3. Example of reaction involving oxygen and their curation. Figure S4. Stickland reactions. Stickland reactions are an example of reactions often incomplete in metabolic databases that were added to the network based on Clostridium difficile specific literature. Table S1. Validation: addition or removal of various metabolites and comparison with literature data. Table S2. Utilization of various metabolites as carbon source and comparison with literature data. Table S3. List of dead-end metabolites identified in Clostridium acetobutilicum network (iCAC490). Table S4. Predicted Clostridium difficile gene essentiality vs. experimental data for functional homologs in Bacillus subtilis. Table S5. Comparison of predicted C. difficile and C. acetobutylicum gene essentiality. Table S6. Details of the predicted essential genes and comparison with targets identified in other target databases. Table S7. Binding site environment similarity used to find possible cross-reactive targets in human for Clostridium difficile essential genes without human homologs. Table S8. List of essential gene pairs with (A) or without (B) synergetic effect. Table S9. Details of the double mutant deleterious gene pairs with synergetic effect. Table S10. Functional classification of metabolic pathways. Table S11. Distribution of essential genes and genes involved in essential pairs in pathways. Table S12. Treatment of dead-end metabolites in the network. Table S13. Full list of protein complexes present in the network. Table S14. Clostridium difficile macromolecule and biomass constitution. [file 12918_2014_117_MOESM1_ESM.zip › Additional files/iMLTC806cdf.xml]

<?xml version="1.0" encoding="UTF-8" ?><sbml xmlns="http://www.sbml.org/sbml/level2/version3" level="2" version="3"><model metaid="metaid_iMLTC806cdf" id="iMLTC806cdf" name="Clostridium difficile strain 630 model by  Mathieu Larocque and Thierry Chenard under the supervision of Rafael Najmanovich"><annotation><rdf:RDF xmlns:rdf="http://www.w3.org/1999/02/22-rdf-syntax-ns#" xmlns:dc="http://purl.org/dc/elements/1.1/" xmlns:dcterms="http://purl.org/dc/terms/" xmlns:vCard="http://www.w3.org/2001/vcard-rdf/3.0#" xmlns:bqbiol="http://biomodels.net/biology-qualifiers/" xmlns:bqmodel="http://biomodels.net/model-qualifiers/"><rdf:Description rdf:about="#metaid_iMLTC806cdf"><dc:creator rdf:parseType="Resource"><rdf:Bag><rdf:li rdf:parseType="Resource"><vCard:N rdf:parseType="Resource"><vCard:Family>Najmanovich</vCard:Family><vCard:Given>Rafael</vCard:Given></vCard:N><vCard:EMAIL>rafael.najmanovich@usherbrooke.ca</vCard:EMAIL><vCard:ORG><vCard:Orgname>University of Sherbrooke</vCard:Orgname></vCard:ORG></rdf:li></rdf:Bag></dc:creator><dcterms:created rdf:parseType="Resource"><dcterms:W3CDTF>2014-09-22T10:48:25Z</dcterms:W3CDTF></dcterms:created><dcterms:modified rdf:parseType="Resource"><dcterms:W3CDTF>2014-09-22T10:48:25Z</dcterms:W3CDTF></dcterms:modified><bqbiol:is><rdf:Bag><rdf:li rdf:resource="urn:miriam:Clostridium difficile strain 630" /></rdf:Bag></bqbiol:is></rdf:Description></rdf:RDF></annotation>
<listOfUnitDefinitions><unitDefinition id="mmol_per_gDW_per_hr"><listOfUnits><unit kind="mole" scale="-3"/><unit kind="second" multiplier="0.00027778" exponent="-1"/></listOfUnits></unitDefinition></listOfUnitDefinitions>
<listOfCompartments><compartment metaid="metaid_C_c" id="C_c" name="Cytosol" outside="C_e" spatialDimensions="3" sboTerm="SBO:0000290"></compartment><compartment metaid="metaid_C_e" id="C_e" name="Extracellular" outside="C_b" spatialDimensions="3" sboTerm="SBO:0000290"></compartment><compartment metaid="metaid_C_b" id="C_b" name="Boundary" spatialDimensions="3" sboTerm="SBO:0000290"></compartment></listOfCompartments>
<listOfSpecies><species metaid="metaid_M_pepyr_c" id="M_pepyr_c" name="phosphoenolpyruvate" compartment="C_c" boundaryCondition="false" sboTerm="SBO:0000299"><notes><body xmlns="http://www.w3.org/1999/xhtml"><p>FORMULA: C3H5O6P</p></body></notes></species>
<species metaid="metaid_M_idp_c" id="M_idp_c" name="IDP" compartment="C_c" boundaryCondition="false" sboTerm="SBO:0000299"><notes><body xmlns="http://www.w3.org/1999/xhtml"><p>FORMULA: C10H14N4O11P2</p></body></notes></species>
<species metaid="metaid_M_pyr_c" id="M_pyr_c" name="pyruvate" compartment="C_c" boundaryCondition="false" sboTerm="SBO:0000299"><notes><body xmlns="http://www.w3.org/1999/xhtml"><p>FORMULA: C3H4O3</p></body></notes></species>
<species metaid="metaid_M_itp_c" id="M_itp_c" name="ITP" compartment="C_c" boundaryCondition="false" sboTerm="SBO:0000299"><notes><body xmlns="http://www.w3.org/1999/xhtml"><p>FORMULA: C10H15N4O14P3</p></body></notes></species>
<species metaid="metaid_M_sprm_c" id="M_sprm_c" name="spermine" compartment="C_c" boundaryCondition="false" sboTerm="SBO:0000299"><notes><body xmlns="http://www.w3.org/1999/xhtml"><p>FORMULA: C10H26N4</p></body></notes></species>
<species metaid="metaid_M_acoa_c" id="M_acoa_c" name="acetyl-CoA" compartment="C_c" boundaryCondition="false" sboTerm="SBO:0000299"><notes><body xmlns="http://www.w3.org/1999/xhtml"><p>FORMULA: C23H38N7O17P3S</p></body></notes></species>
<species metaid="metaid_M_naspin_c" id="M_naspin_c" name="N-acetylspermine" compartment="C_c" boundaryCondition="false" sboTerm="SBO:0000299"></species>
<species metaid="metaid_M_coa_c" id="M_coa_c" name="coenzyme A" compartment="C_c" boundaryCondition="false" sboTerm="SBO:0000299"><notes><body xmlns="http://www.w3.org/1999/xhtml"><p>FORMULA: C21H36N7O16P3S</p></body></notes></species>
<species metaid="metaid_M_gth_c" id="M_gth_c" name="glutathione" compartment="C_c" boundaryCondition="false" sboTerm="SBO:0000299"><notes><body xmlns="http://www.w3.org/1999/xhtml"><p>FORMULA: C10H17N3O6S</p></body></notes></species>
<species metaid="metaid_M_h2o_c" id="M_h2o_c" name="H2O" compartment="C_c" boundaryCondition="false" sboTerm="SBO:0000299"><notes><body xmlns="http://www.w3.org/1999/xhtml"><p>FORMULA: H2O</p></body></notes></species>
<species metaid="metaid_M_h2o_b" id="M_h2o_b" name="H2O" compartment="C_b" boundaryCondition="true" sboTerm="SBO:0000299"><notes><body xmlns="http://www.w3.org/1999/xhtml"><p>FORMULA: H2O</p></body></notes></species>
<species metaid="metaid_M_cysgly_c" id="M_cysgly_c" name="cys-gly" compartment="C_c" boundaryCondition="false" sboTerm="SBO:0000299"><notes><body xmlns="http://www.w3.org/1999/xhtml"><p>FORMULA: C5H10N2O3S</p></body></notes></species>
<species metaid="metaid_M_gluL_c" id="M_gluL_c" name="L-glutamate" compartment="C_c" boundaryCondition="false" sboTerm="SBO:0000299"><notes><body xmlns="http://www.w3.org/1999/xhtml"><p>FORMULA: C5H9NO4</p></body></notes></species>
<species metaid="metaid_M_gluL_b" id="M_gluL_b" name="L-glutamate" compartment="C_b" boundaryCondition="true" sboTerm="SBO:0000299"><notes><body xmlns="http://www.w3.org/1999/xhtml"><p>FORMULA: C5H9NO4</p></body></notes></species>
<species metaid="metaid_M_ivalcoa_c" id="M_ivalcoa_c" name="isovaleryl-CoA" compartment="C_c" boundaryCondition="false" sboTerm="SBO:0000299"><notes><body xmlns="http://www.w3.org/1999/xhtml"><p>FORMULA: C26H44N7O17P3S</p></body></notes></species>
<species metaid="metaid_M_pi_c" id="M_pi_c" name="phosphate" compartment="C_c" boundaryCondition="false" sboTerm="SBO:0000299"><notes><body xmlns="http://www.w3.org/1999/xhtml"><p>FORMULA: H3PO4</p></body></notes></species>
<species metaid="metaid_M_pi_b" id="M_pi_b" name="phosphate" compartment="C_b" boundaryCondition="true" sboTerm="SBO:0000299"><notes><body xmlns="http://www.w3.org/1999/xhtml"><p>FORMULA: H3PO4</p></body></notes></species>
<species metaid="metaid_M_isop_c" id="M_isop_c" name="isopentanoylphosphate" compartment="C_c" boundaryCondition="false" sboTerm="SBO:0000299"><notes><body xmlns="http://www.w3.org/1999/xhtml"><p>FORMULA: C5H11O5P</p></body></notes></species>
<species metaid="metaid_M_dtmp_c" id="M_dtmp_c" name="dTMP" compartment="C_c" boundaryCondition="false" sboTerm="SBO:0000299"><notes><body xmlns="http://www.w3.org/1999/xhtml"><p>FORMULA: C10H15N2O8P</p></body></notes></species>
<species metaid="metaid_M_atp_c" id="M_atp_c" name="ATP" compartment="C_c" boundaryCondition="false" sboTerm="SBO:0000299"><notes><body xmlns="http://www.w3.org/1999/xhtml"><p>FORMULA: C10H16N5O13P3</p></body></notes></species>
<species metaid="metaid_M_dtdp_c" id="M_dtdp_c" name="dTDP" compartment="C_c" boundaryCondition="false" sboTerm="SBO:0000299"><notes><body xmlns="http://www.w3.org/1999/xhtml"><p>FORMULA: C10H16N2O11P2</p></body></notes></species>
<species metaid="metaid_M_adp_c" id="M_adp_c" name="ADP" compartment="C_c" boundaryCondition="false" sboTerm="SBO:0000299"><notes><body xmlns="http://www.w3.org/1999/xhtml"><p>FORMULA: C10H15N5O10P2</p></body></notes></species>
<species metaid="metaid_M_2alac_c" id="M_2alac_c" name="2-acetolactate" compartment="C_c" boundaryCondition="false" sboTerm="SBO:0000299"><notes><body xmlns="http://www.w3.org/1999/xhtml"><p>FORMULA: C5H8O4</p></body></notes></species>
<species metaid="metaid_M_elecacceptoxi_c" id="M_elecacceptoxi_c" name="oxidized electron acceptor" compartment="C_c" boundaryCondition="false" sboTerm="SBO:0000299"></species>
<species metaid="metaid_M_da_c" id="M_da_c" name="diacetyl" compartment="C_c" boundaryCondition="false" sboTerm="SBO:0000299"><notes><body xmlns="http://www.w3.org/1999/xhtml"><p>FORMULA: C4H6O2</p></body></notes></species>
<species metaid="metaid_M_elecacceptred_c" id="M_elecacceptred_c" name="reduced electron acceptor" compartment="C_c" boundaryCondition="false" sboTerm="SBO:0000299"></species>
<species metaid="metaid_M_co2_c" id="M_co2_c" name="CO2" compartment="C_c" boundaryCondition="false" sboTerm="SBO:0000299"><notes><body xmlns="http://www.w3.org/1999/xhtml"><p>FORMULA: CO2</p></body></notes></species>
<species metaid="metaid_M_co2_b" id="M_co2_b" name="CO2" compartment="C_b" boundaryCondition="true" sboTerm="SBO:0000299"><notes><body xmlns="http://www.w3.org/1999/xhtml"><p>FORMULA: CO2</p></body></notes></species>
<species metaid="metaid_M_aro_c" id="M_aro_c" name="L-arogenate" compartment="C_c" boundaryCondition="false" sboTerm="SBO:0000299"><notes><body xmlns="http://www.w3.org/1999/xhtml"><p>FORMULA: C10H13NO5</p></body></notes></species>
<species metaid="metaid_M_pheL_c" id="M_pheL_c" name="L-phenylalanine" compartment="C_c" boundaryCondition="false" sboTerm="SBO:0000299"><notes><body xmlns="http://www.w3.org/1999/xhtml"><p>FORMULA: C9H11NO2</p></body></notes></species>
<species metaid="metaid_M_pheL_b" id="M_pheL_b" name="L-phenylalanine" compartment="C_b" boundaryCondition="true" sboTerm="SBO:0000299"><notes><body xmlns="http://www.w3.org/1999/xhtml"><p>FORMULA: C9H11NO2</p></body></notes></species>
<species metaid="metaid_M_utp_c" id="M_utp_c" name="UTP" compartment="C_c" boundaryCondition="false" sboTerm="SBO:0000299"><notes><body xmlns="http://www.w3.org/1999/xhtml"><p>FORMULA: C9H15N2O15P3</p></body></notes></species>
<species metaid="metaid_M_uri5p_c" id="M_uri5p_c" name="uridine-5'-phosphate" compartment="C_c" boundaryCondition="false" sboTerm="SBO:0000299"><notes><body xmlns="http://www.w3.org/1999/xhtml"><p>FORMULA: C9H13N2O9P</p></body></notes></species>
<species metaid="metaid_M_glyo_c" id="M_glyo_c" name="glycerol" compartment="C_c" boundaryCondition="false" sboTerm="SBO:0000299"><notes><body xmlns="http://www.w3.org/1999/xhtml"><p>FORMULA: C3H8O3</p></body></notes></species>
<species metaid="metaid_M_glyo_b" id="M_glyo_b" name="glycerol" compartment="C_b" boundaryCondition="true" sboTerm="SBO:0000299"><notes><body xmlns="http://www.w3.org/1999/xhtml"><p>FORMULA: C3H8O3</p></body></notes></species>
<species metaid="metaid_M_nad_c" id="M_nad_c" name="NAD+" compartment="C_c" boundaryCondition="false" sboTerm="SBO:0000299"><notes><body xmlns="http://www.w3.org/1999/xhtml"><p>FORMULA: C21H28N7O14P2</p></body></notes></species>
<species metaid="metaid_M_glyald_c" id="M_glyald_c" name="D-glyceraldehyde" compartment="C_c" boundaryCondition="false" sboTerm="SBO:0000299"><notes><body xmlns="http://www.w3.org/1999/xhtml"><p>FORMULA: C3H6O3</p></body></notes></species>
<species metaid="metaid_M_nadh_c" id="M_nadh_c" name="NADH" compartment="C_c" boundaryCondition="false" sboTerm="SBO:0000299"><notes><body xmlns="http://www.w3.org/1999/xhtml"><p>FORMULA: C21H29N7O14P2</p></body></notes></species>
<species metaid="metaid_M_h_c" id="M_h_c" name="H+" compartment="C_c" boundaryCondition="false" sboTerm="SBO:0000299"><notes><body xmlns="http://www.w3.org/1999/xhtml"><p>FORMULA: H</p></body></notes></species>
<species metaid="metaid_M_h_b" id="M_h_b" name="H+" compartment="C_b" boundaryCondition="true" sboTerm="SBO:0000299"><notes><body xmlns="http://www.w3.org/1999/xhtml"><p>FORMULA: H</p></body></notes></species>
<species metaid="metaid_M_rbl5p_c" id="M_rbl5p_c" name="L-ribulose-5-phosphate" compartment="C_c" boundaryCondition="false" sboTerm="SBO:0000299"><notes><body xmlns="http://www.w3.org/1999/xhtml"><p>FORMULA: C5H11O8P</p></body></notes></species>
<species metaid="metaid_M_xyl5p_c" id="M_xyl5p_c" name="D-xylulose-5-phosphate" compartment="C_c" boundaryCondition="false" sboTerm="SBO:0000299"><notes><body xmlns="http://www.w3.org/1999/xhtml"><p>FORMULA: C5H11O8P</p></body></notes></species>
<species metaid="metaid_M_3ipm_c" id="M_3ipm_c" name="(2R,3S)-3-isopropylmalate" compartment="C_c" boundaryCondition="false" sboTerm="SBO:0000299"><notes><body xmlns="http://www.w3.org/1999/xhtml"><p>FORMULA: C7H12O5</p></body></notes></species>
<species metaid="metaid_M_2ip3os_c" id="M_2ip3os_c" name="(2S)-2-isopropyl-3-oxosuccinate" compartment="C_c" boundaryCondition="false" sboTerm="SBO:0000299"><notes><body xmlns="http://www.w3.org/1999/xhtml"><p>FORMULA: C7H10O5</p></body></notes></species>
<species metaid="metaid_M_gluD_c" id="M_gluD_c" name="D-glutamate" compartment="C_c" boundaryCondition="false" sboTerm="SBO:0000299"><notes><body xmlns="http://www.w3.org/1999/xhtml"><p>FORMULA: C5H9NO4</p></body></notes></species>
<species metaid="metaid_M_glcAD_e" id="M_glcAD_e" name="alpha-D-glucose" compartment="C_e" boundaryCondition="false" sboTerm="SBO:0000299"><notes><body xmlns="http://www.w3.org/1999/xhtml"><p>FORMULA: C6H12O6</p></body></notes></species>
<species metaid="metaid_M_glcAD_b" id="M_glcAD_b" name="alpha-D-glucose" compartment="C_b" boundaryCondition="true" sboTerm="SBO:0000299"><notes><body xmlns="http://www.w3.org/1999/xhtml"><p>FORMULA: C6H12O6</p></body></notes></species>
<species metaid="metaid_M_h_e" id="M_h_e" name="H+" compartment="C_e" boundaryCondition="false" sboTerm="SBO:0000299"><notes><body xmlns="http://www.w3.org/1999/xhtml"><p>FORMULA: H</p></body></notes></species>
<species metaid="metaid_M_glcAD_c" id="M_glcAD_c" name="alpha-D-glucose" compartment="C_c" boundaryCondition="false" sboTerm="SBO:0000299"><notes><body xmlns="http://www.w3.org/1999/xhtml"><p>FORMULA: C6H12O6</p></body></notes></species>
<species metaid="metaid_M_udp_c" id="M_udp_c" name="UDP" compartment="C_c" boundaryCondition="false" sboTerm="SBO:0000299"><notes><body xmlns="http://www.w3.org/1999/xhtml"><p>FORMULA: C9H14N2O12P2</p></body></notes></species>
<species metaid="metaid_M_fald_c" id="M_fald_c" name="formaldehyde" compartment="C_c" boundaryCondition="false" sboTerm="SBO:0000299"><notes><body xmlns="http://www.w3.org/1999/xhtml"><p>FORMULA: CH2O</p></body></notes></species>
<species metaid="metaid_M_thf_c" id="M_thf_c" name="tetrahydrofolate" compartment="C_c" boundaryCondition="false" sboTerm="SBO:0000299"><notes><body xmlns="http://www.w3.org/1999/xhtml"><p>FORMULA: C19H23N7O6</p></body></notes></species>
<species metaid="metaid_M_510mlethf_c" id="M_510mlethf_c" name="5,10-methylenetetrahydrofolate" compartment="C_c" boundaryCondition="false" sboTerm="SBO:0000299"><notes><body xmlns="http://www.w3.org/1999/xhtml"><p>FORMULA: C20H23N7O6</p></body></notes></species>
<species metaid="metaid_M_actid_c" id="M_actid_c" name="Acetamide" compartment="C_c" boundaryCondition="false" sboTerm="SBO:0000299"><notes><body xmlns="http://www.w3.org/1999/xhtml"><p>FORMULA: C2H5NO</p></body></notes></species>
<species metaid="metaid_M_actid_b" id="M_actid_b" name="Acetamide" compartment="C_b" boundaryCondition="true" sboTerm="SBO:0000299"><notes><body xmlns="http://www.w3.org/1999/xhtml"><p>FORMULA: C2H5NO</p></body></notes></species>
<species metaid="metaid_M_actid_e" id="M_actid_e" name="Acetamide" compartment="C_e" boundaryCondition="false" sboTerm="SBO:0000299"><notes><body xmlns="http://www.w3.org/1999/xhtml"><p>FORMULA: C2H5NO</p></body></notes></species>
<species metaid="metaid_M_23diap_c" id="M_23diap_c" name="2,3-diaminopropanoate" compartment="C_c" boundaryCondition="false" sboTerm="SBO:0000299"><notes><body xmlns="http://www.w3.org/1999/xhtml"><p>FORMULA: C3H8N2O2</p></body></notes></species>
<species metaid="metaid_M_23diap_b" id="M_23diap_b" name="2,3-diaminopropanoate" compartment="C_b" boundaryCondition="true" sboTerm="SBO:0000299"><notes><body xmlns="http://www.w3.org/1999/xhtml"><p>FORMULA: C3H8N2O2</p></body></notes></species>
<species metaid="metaid_M_nh3_c" id="M_nh3_c" name="ammonia" compartment="C_c" boundaryCondition="false" sboTerm="SBO:0000299"><notes><body xmlns="http://www.w3.org/1999/xhtml"><p>FORMULA: NH3</p></body></notes></species>
<species metaid="metaid_M_nh3_b" id="M_nh3_b" name="ammonia" compartment="C_b" boundaryCondition="true" sboTerm="SBO:0000299"><notes><body xmlns="http://www.w3.org/1999/xhtml"><p>FORMULA: NH3</p></body></notes></species>
<species metaid="metaid_M_2p4c5dp2me_c" id="M_2p4c5dp2me_c" name="2-phospho-4-(cytidine 5'-diphospho)-2-C-methyl-D-erythritol" compartment="C_c" boundaryCondition="false" sboTerm="SBO:0000299"><notes><body xmlns="http://www.w3.org/1999/xhtml"><p>FORMULA: C14H26N3O17P3</p></body></notes></species>
<species metaid="metaid_M_2me24cdp_c" id="M_2me24cdp_c" name="2-C-methyl-D-erythritol-2,4-cyclodiphosphate" compartment="C_c" boundaryCondition="false" sboTerm="SBO:0000299"><notes><body xmlns="http://www.w3.org/1999/xhtml"><p>FORMULA: C5H12O9P2</p></body></notes></species>
<species metaid="metaid_M_cmp_c" id="M_cmp_c" name="CMP" compartment="C_c" boundaryCondition="false" sboTerm="SBO:0000299"><notes><body xmlns="http://www.w3.org/1999/xhtml"><p>FORMULA: C9H14N3O8P</p></body></notes></species>
<species metaid="metaid_M_r3hbat_c" id="M_r3hbat_c" name="(R)-3-hydroxybutanoate" compartment="C_c" boundaryCondition="false" sboTerm="SBO:0000299"><notes><body xmlns="http://www.w3.org/1999/xhtml"><p>FORMULA: C4H8O3</p></body></notes></species>
<species metaid="metaid_M_aac_c" id="M_aac_c" name="acetoacetate" compartment="C_c" boundaryCondition="false" sboTerm="SBO:0000299"><notes><body xmlns="http://www.w3.org/1999/xhtml"><p>FORMULA: C4H6O3</p></body></notes></species>
<species metaid="metaid_M_2oa_c" id="M_2oa_c" name="2-oxoadipate" compartment="C_c" boundaryCondition="false" sboTerm="SBO:0000299"><notes><body xmlns="http://www.w3.org/1999/xhtml"><p>FORMULA: C6H8O5</p></body></notes></species>
<species metaid="metaid_M_gcoa_c" id="M_gcoa_c" name="glutaryl-CoA" compartment="C_c" boundaryCondition="false" sboTerm="SBO:0000299"><notes><body xmlns="http://www.w3.org/1999/xhtml"><p>FORMULA: C26H42N7O19P3S</p></body></notes></species>
<species metaid="metaid_M_isocapcoa_c" id="M_isocapcoa_c" name="Isocaproyl-CoA" compartment="C_c" boundaryCondition="false" sboTerm="SBO:0000299"><notes><body xmlns="http://www.w3.org/1999/xhtml"><p>FORMULA: C27H49N7O17P3S</p></body></notes></species>
<species metaid="metaid_M_isocap_c" id="M_isocap_c" name="Isocaproate" compartment="C_c" boundaryCondition="false" sboTerm="SBO:0000299"><notes><body xmlns="http://www.w3.org/1999/xhtml"><p>FORMULA: C6H11O2</p></body></notes></species>
<species metaid="metaid_M_isocap_b" id="M_isocap_b" name="Isocaproate" compartment="C_b" boundaryCondition="true" sboTerm="SBO:0000299"><notes><body xmlns="http://www.w3.org/1999/xhtml"><p>FORMULA: C6H11O2</p></body></notes></species>
<species metaid="metaid_M_btal_c" id="M_btal_c" name="butanal" compartment="C_c" boundaryCondition="false" sboTerm="SBO:0000299"><notes><body xmlns="http://www.w3.org/1999/xhtml"><p>FORMULA: C4H8O</p></body></notes></species>
<species metaid="metaid_M_nadph_c" id="M_nadph_c" name="NADPH" compartment="C_c" boundaryCondition="false" sboTerm="SBO:0000299"><notes><body xmlns="http://www.w3.org/1999/xhtml"><p>FORMULA: C21H30N7O17P3</p></body></notes></species>
<species metaid="metaid_M_buta_c" id="M_buta_c" name="n-butanol" compartment="C_c" boundaryCondition="false" sboTerm="SBO:0000299"><notes><body xmlns="http://www.w3.org/1999/xhtml"><p>FORMULA: C4H10O</p></body></notes></species>
<species metaid="metaid_M_nadp_c" id="M_nadp_c" name="NADP+" compartment="C_c" boundaryCondition="false" sboTerm="SBO:0000299"><notes><body xmlns="http://www.w3.org/1999/xhtml"><p>FORMULA: C21H29N7O17P3</p></body></notes></species>
<species metaid="metaid_M_hoam_c" id="M_hoam_c" name="Hydroxylamine" compartment="C_c" boundaryCondition="false" sboTerm="SBO:0000299"><notes><body xmlns="http://www.w3.org/1999/xhtml"><p>FORMULA: NH3O</p></body></notes></species>
<species metaid="metaid_M_hoam_b" id="M_hoam_b" name="Hydroxylamine" compartment="C_b" boundaryCondition="true" sboTerm="SBO:0000299"><notes><body xmlns="http://www.w3.org/1999/xhtml"><p>FORMULA: NH3O</p></body></notes></species>
<species metaid="metaid_M_hepdp_c" id="M_hepdp_c" name="all-trans-heptaprenyl diphosphate" compartment="C_c" boundaryCondition="false" sboTerm="SBO:0000299"><notes><body xmlns="http://www.w3.org/1999/xhtml"><p>FORMULA: C35H60O7P2</p></body></notes></species>
<species metaid="metaid_M_ipdp_c" id="M_ipdp_c" name="isopentenyl diphosphate" compartment="C_c" boundaryCondition="false" sboTerm="SBO:0000299"><notes><body xmlns="http://www.w3.org/1999/xhtml"><p>FORMULA: C5H12O7P2</p></body></notes></species>
<species metaid="metaid_M_octdp_c" id="M_octdp_c" name="all-trans-octaprenyl diphosphate" compartment="C_c" boundaryCondition="false" sboTerm="SBO:0000299"><notes><body xmlns="http://www.w3.org/1999/xhtml"><p>FORMULA: C40H68O7P2</p></body></notes></species>
<species metaid="metaid_M_ppi_c" id="M_ppi_c" name="diphosphate" compartment="C_c" boundaryCondition="false" sboTerm="SBO:0000299"><notes><body xmlns="http://www.w3.org/1999/xhtml"><p>FORMULA: H4P2O7</p></body></notes></species>
<species metaid="metaid_M_3h3mgcoa_c" id="M_3h3mgcoa_c" name="(S)-3-hydroxy-3-methylglutaryl-CoA" compartment="C_c" boundaryCondition="false" sboTerm="SBO:0000299"><notes><body xmlns="http://www.w3.org/1999/xhtml"><p>FORMULA: C27H44N7O20P3S</p></body></notes></species>
<species metaid="metaid_M_acgdp_c" id="M_acgdp_c" name="adenosylcobinamide-GDP" compartment="C_c" boundaryCondition="false" sboTerm="SBO:0000299"><notes><body xmlns="http://www.w3.org/1999/xhtml"><p>FORMULA: C68H97CoN21O21P2</p></body></notes></species>
<species metaid="metaid_M_rz_c" id="M_rz_c" name="alpha-ribazole" compartment="C_c" boundaryCondition="false" sboTerm="SBO:0000299"><notes><body xmlns="http://www.w3.org/1999/xhtml"><p>FORMULA: C14H18N2O4</p></body></notes></species>
<species metaid="metaid_M_coB12_c" id="M_coB12_c" name="coenzyme B12" compartment="C_c" boundaryCondition="false" sboTerm="SBO:0000299"><notes><body xmlns="http://www.w3.org/1999/xhtml"><p>FORMULA: C72H100CoN18O17P</p></body></notes></species>
<species metaid="metaid_M_gmp_c" id="M_gmp_c" name="GMP" compartment="C_c" boundaryCondition="false" sboTerm="SBO:0000299"><notes><body xmlns="http://www.w3.org/1999/xhtml"><p>FORMULA: C10H14N5O8P</p></body></notes></species>
<species metaid="metaid_M_dgtp_c" id="M_dgtp_c" name="dGTP" compartment="C_c" boundaryCondition="false" sboTerm="SBO:0000299"><notes><body xmlns="http://www.w3.org/1999/xhtml"><p>FORMULA: C10H16N5O13P3</p></body></notes></species>
<species metaid="metaid_M_dgdp_c" id="M_dgdp_c" name="dGDP" compartment="C_c" boundaryCondition="false" sboTerm="SBO:0000299"><notes><body xmlns="http://www.w3.org/1999/xhtml"><p>FORMULA: C10H15N5O10P2</p></body></notes></species>
<species metaid="metaid_M_2o6pamg2d_e" id="M_2o6pamg2d_e" name="2-O-(6-phospho-alpha-D-mannosyl)-D-glycerate" compartment="C_e" boundaryCondition="false" sboTerm="SBO:0000299"><notes><body xmlns="http://www.w3.org/1999/xhtml"><p>FORMULA: C9H17O12P</p></body></notes></species>
<species metaid="metaid_M_2o6pamg2d_b" id="M_2o6pamg2d_b" name="2-O-(6-phospho-alpha-D-mannosyl)-D-glycerate" compartment="C_b" boundaryCondition="true" sboTerm="SBO:0000299"><notes><body xmlns="http://www.w3.org/1999/xhtml"><p>FORMULA: C9H17O12P</p></body></notes></species>
<species metaid="metaid_M_2o6pamg2d_c" id="M_2o6pamg2d_c" name="2-O-(6-phospho-alpha-D-mannosyl)-D-glycerate" compartment="C_c" boundaryCondition="false" sboTerm="SBO:0000299"><notes><body xmlns="http://www.w3.org/1999/xhtml"><p>FORMULA: C9H17O12P</p></body></notes></species>
<species metaid="metaid_M_nacmnc_c" id="M_nacmnc_c" name="nicotinate mononucleotide" compartment="C_c" boundaryCondition="false" sboTerm="SBO:0000299"><notes><body xmlns="http://www.w3.org/1999/xhtml"><p>FORMULA: C11H15NO9P</p></body></notes></species>
<species metaid="metaid_M_nacaddn_c" id="M_nacaddn_c" name="nicotinate adenine dinucleotide" compartment="C_c" boundaryCondition="false" sboTerm="SBO:0000299"><notes><body xmlns="http://www.w3.org/1999/xhtml"><p>FORMULA: C21H27N6O15P2</p></body></notes></species>
<species metaid="metaid_M_leuL_c" id="M_leuL_c" name="L-leucine" compartment="C_c" boundaryCondition="false" sboTerm="SBO:0000299"><notes><body xmlns="http://www.w3.org/1999/xhtml"><p>FORMULA: C6H13NO2</p></body></notes></species>
<species metaid="metaid_M_leuL_b" id="M_leuL_b" name="L-leucine" compartment="C_b" boundaryCondition="true" sboTerm="SBO:0000299"><notes><body xmlns="http://www.w3.org/1999/xhtml"><p>FORMULA: C6H13NO2</p></body></notes></species>
<species metaid="metaid_M_2oglut_c" id="M_2oglut_c" name="2-oxoglutarate" compartment="C_c" boundaryCondition="false" sboTerm="SBO:0000299"><notes><body xmlns="http://www.w3.org/1999/xhtml"><p>FORMULA: C5H6O5</p></body></notes></species>
<species metaid="metaid_M_4m2op_c" id="M_4m2op_c" name="4-methyl-2-oxopentanoate" compartment="C_c" boundaryCondition="false" sboTerm="SBO:0000299"><notes><body xmlns="http://www.w3.org/1999/xhtml"><p>FORMULA: C6H10O3</p></body></notes></species>
<species metaid="metaid_M_dump_c" id="M_dump_c" name="dUMP" compartment="C_c" boundaryCondition="false" sboTerm="SBO:0000299"><notes><body xmlns="http://www.w3.org/1999/xhtml"><p>FORMULA: C9H13N2O8P</p></body></notes></species>
<species metaid="metaid_M_78dhfmg_c" id="M_78dhfmg_c" name="7,8-dihydrofolate monoglutamate" compartment="C_c" boundaryCondition="false" sboTerm="SBO:0000299"><notes><body xmlns="http://www.w3.org/1999/xhtml"><p>FORMULA: C19H21N7O6</p></body></notes></species>
<species metaid="metaid_M_cdpg_e" id="M_cdpg_e" name="CDP-glycerol" compartment="C_e" boundaryCondition="false" sboTerm="SBO:0000299"><notes><body xmlns="http://www.w3.org/1999/xhtml"><p>FORMULA: C12H21N3O13P2</p></body></notes></species>
<species metaid="metaid_M_cdpg_b" id="M_cdpg_b" name="CDP-glycerol" compartment="C_b" boundaryCondition="true" sboTerm="SBO:0000299"><notes><body xmlns="http://www.w3.org/1999/xhtml"><p>FORMULA: C12H21N3O13P2</p></body></notes></species>
<species metaid="metaid_M_cdpg_c" id="M_cdpg_c" name="CDP-glycerol" compartment="C_c" boundaryCondition="false" sboTerm="SBO:0000299"><notes><body xmlns="http://www.w3.org/1999/xhtml"><p>FORMULA: C12H21N3O13P2</p></body></notes></species>
<species metaid="metaid_M_damp_c" id="M_damp_c" name="dAMP" compartment="C_c" boundaryCondition="false" sboTerm="SBO:0000299"><notes><body xmlns="http://www.w3.org/1999/xhtml"><p>FORMULA: C10H14N5O6P</p></body></notes></species>
<species metaid="metaid_M_dad_c" id="M_dad_c" name="deoxyadenosine" compartment="C_c" boundaryCondition="false" sboTerm="SBO:0000299"><notes><body xmlns="http://www.w3.org/1999/xhtml"><p>FORMULA: C10H13N5O3</p></body></notes></species>
<species metaid="metaid_M_dad_b" id="M_dad_b" name="deoxyadenosine" compartment="C_b" boundaryCondition="true" sboTerm="SBO:0000299"><notes><body xmlns="http://www.w3.org/1999/xhtml"><p>FORMULA: C10H13N5O3</p></body></notes></species>
<species metaid="metaid_M_isocaprecoa_c" id="M_isocaprecoa_c" name="2-Isocaprenoyl-CoA" compartment="C_c" boundaryCondition="false" sboTerm="SBO:0000299"><notes><body xmlns="http://www.w3.org/1999/xhtml"><p>FORMULA: C27H47N7O17P3S</p></body></notes></species>
<species metaid="metaid_M_2s6h24ch1c_c" id="M_2s6h24ch1c_c" name="2-succinyl-6-hydroxy-2,4-cyclohexadiene-1-carboxylate" compartment="C_c" boundaryCondition="false" sboTerm="SBO:0000299"><notes><body xmlns="http://www.w3.org/1999/xhtml"><p>FORMULA: C11H12O6</p></body></notes></species>
<species metaid="metaid_M_2sucbz_c" id="M_2sucbz_c" name="2-succinylbenzoate" compartment="C_c" boundaryCondition="false" sboTerm="SBO:0000299"><notes><body xmlns="http://www.w3.org/1999/xhtml"><p>FORMULA: C11H10O5</p></body></notes></species>
<species metaid="metaid_M_escul_e" id="M_escul_e" name="esculin" compartment="C_e" boundaryCondition="false" sboTerm="SBO:0000299"><notes><body xmlns="http://www.w3.org/1999/xhtml"><p>FORMULA: C15H16O9</p></body></notes></species>
<species metaid="metaid_M_escul_b" id="M_escul_b" name="esculin" compartment="C_b" boundaryCondition="true" sboTerm="SBO:0000299"><notes><body xmlns="http://www.w3.org/1999/xhtml"><p>FORMULA: C15H16O9</p></body></notes></species>
<species metaid="metaid_M_escul_c" id="M_escul_c" name="esculin" compartment="C_c" boundaryCondition="false" sboTerm="SBO:0000299"><notes><body xmlns="http://www.w3.org/1999/xhtml"><p>FORMULA: C15H16O9</p></body></notes></species>
<species metaid="metaid_M_aacp_c" id="M_aacp_c" name="apo[acp]" compartment="C_c" boundaryCondition="false" sboTerm="SBO:0000299"></species>
<species metaid="metaid_M_pap_c" id="M_pap_c" name="adenosine 3',5'-bisphosphate" compartment="C_c" boundaryCondition="false" sboTerm="SBO:0000299"><notes><body xmlns="http://www.w3.org/1999/xhtml"><p>FORMULA: C10H15N5O10P2</p></body></notes></species>
<species metaid="metaid_M_hacp_c" id="M_hacp_c" name="holo[acp]" compartment="C_c" boundaryCondition="false" sboTerm="SBO:0000299"></species>
<species metaid="metaid_M_laldS_c" id="M_laldS_c" name="(S)-lactaldehyde" compartment="C_c" boundaryCondition="false" sboTerm="SBO:0000299"><notes><body xmlns="http://www.w3.org/1999/xhtml"><p>FORMULA: C3H6O2</p></body></notes></species>
<species metaid="metaid_M_lacS_c" id="M_lacS_c" name="(S)-lactate" compartment="C_c" boundaryCondition="false" sboTerm="SBO:0000299"><notes><body xmlns="http://www.w3.org/1999/xhtml"><p>FORMULA: C3H6O3</p></body></notes></species>
<species metaid="metaid_M_for_c" id="M_for_c" name="formate" compartment="C_c" boundaryCondition="false" sboTerm="SBO:0000299"><notes><body xmlns="http://www.w3.org/1999/xhtml"><p>FORMULA: CH2O2</p></body></notes></species>
<species metaid="metaid_M_for_b" id="M_for_b" name="formate" compartment="C_b" boundaryCondition="true" sboTerm="SBO:0000299"><notes><body xmlns="http://www.w3.org/1999/xhtml"><p>FORMULA: CH2O2</p></body></notes></species>
<species metaid="metaid_M_cbshclin_c" id="M_cbshclin_c" name="Cobalt-sirohydrochlorin" compartment="C_c" boundaryCondition="false" sboTerm="SBO:0000299"><notes><body xmlns="http://www.w3.org/1999/xhtml"><p>FORMULA: C42H44CoN4O16</p></body></notes></species>
<species metaid="metaid_M_amet_c" id="M_amet_c" name="S-adenosyl-L-methionine" compartment="C_c" boundaryCondition="false" sboTerm="SBO:0000299"><notes><body xmlns="http://www.w3.org/1999/xhtml"><p>FORMULA: C15H22N6O5S</p></body></notes></species>
<species metaid="metaid_M_cbfIII_c" id="M_cbfIII_c" name="Cobalt-factor III" compartment="C_c" boundaryCondition="false" sboTerm="SBO:0000299"><notes><body xmlns="http://www.w3.org/1999/xhtml"><p>FORMULA: C43H46CoN4O16</p></body></notes></species>
<species metaid="metaid_M_ahcys_c" id="M_ahcys_c" name="S-adenosyl-L-homocysteine" compartment="C_c" boundaryCondition="false" sboTerm="SBO:0000299"><notes><body xmlns="http://www.w3.org/1999/xhtml"><p>FORMULA: C14H20N6O5S</p></body></notes></species>
<species metaid="metaid_M_pi_e" id="M_pi_e" name="phosphate" compartment="C_e" boundaryCondition="false" sboTerm="SBO:0000299"><notes><body xmlns="http://www.w3.org/1999/xhtml"><p>FORMULA: H3PO4</p></body></notes></species>
<species metaid="metaid_M_na_e" id="M_na_e" name="Na+" compartment="C_e" boundaryCondition="false" sboTerm="SBO:0000299"><notes><body xmlns="http://www.w3.org/1999/xhtml"><p>FORMULA: Na</p></body></notes></species>
<species metaid="metaid_M_na_b" id="M_na_b" name="Na+" compartment="C_b" boundaryCondition="true" sboTerm="SBO:0000299"><notes><body xmlns="http://www.w3.org/1999/xhtml"><p>FORMULA: Na</p></body></notes></species>
<species metaid="metaid_M_na_c" id="M_na_c" name="Na+" compartment="C_c" boundaryCondition="false" sboTerm="SBO:0000299"><notes><body xmlns="http://www.w3.org/1999/xhtml"><p>FORMULA: Na</p></body></notes></species>
<species metaid="metaid_M_glc1pA_c" id="M_glc1pA_c" name="alpha-D-glucose 1-phosphate" compartment="C_c" boundaryCondition="false" sboTerm="SBO:0000299"><notes><body xmlns="http://www.w3.org/1999/xhtml"><p>FORMULA: C6H13O9P</p></body></notes></species>
<species metaid="metaid_M_glc_c" id="M_glc_c" name="beta-D-glucose" compartment="C_c" boundaryCondition="false" sboTerm="SBO:0000299"><notes><body xmlns="http://www.w3.org/1999/xhtml"><p>FORMULA: C6H12O6</p></body></notes></species>
<species metaid="metaid_M_glc_b" id="M_glc_b" name="beta-D-glucose" compartment="C_b" boundaryCondition="true" sboTerm="SBO:0000299"><notes><body xmlns="http://www.w3.org/1999/xhtml"><p>FORMULA: C6H12O6</p></body></notes></species>
<species metaid="metaid_M_uri_c" id="M_uri_c" name="uridine" compartment="C_c" boundaryCondition="false" sboTerm="SBO:0000299"><notes><body xmlns="http://www.w3.org/1999/xhtml"><p>FORMULA: C9H12N2O6</p></body></notes></species>
<species metaid="metaid_M_uri_b" id="M_uri_b" name="uridine" compartment="C_b" boundaryCondition="true" sboTerm="SBO:0000299"><notes><body xmlns="http://www.w3.org/1999/xhtml"><p>FORMULA: C9H12N2O6</p></body></notes></species>
<species metaid="metaid_M_cytd_c" id="M_cytd_c" name="cytidine" compartment="C_c" boundaryCondition="false" sboTerm="SBO:0000299"><notes><body xmlns="http://www.w3.org/1999/xhtml"><p>FORMULA: C9H13N3O5</p></body></notes></species>
<species metaid="metaid_M_4abald_c" id="M_4abald_c" name="4-aminobutyraldehyde" compartment="C_c" boundaryCondition="false" sboTerm="SBO:0000299"><notes><body xmlns="http://www.w3.org/1999/xhtml"><p>FORMULA: C4H9NO</p></body></notes></species>
<species metaid="metaid_M_4abat_c" id="M_4abat_c" name="4-Aminobutanoate" compartment="C_c" boundaryCondition="false" sboTerm="SBO:0000299"><notes><body xmlns="http://www.w3.org/1999/xhtml"><p>FORMULA: C4H9NO2</p></body></notes></species>
<species metaid="metaid_M_no2_c" id="M_no2_c" name="nitrite" compartment="C_c" boundaryCondition="false" sboTerm="SBO:0000299"><notes><body xmlns="http://www.w3.org/1999/xhtml"><p>FORMULA: HNO2</p></body></notes></species>
<species metaid="metaid_M_no2_b" id="M_no2_b" name="nitrite" compartment="C_b" boundaryCondition="true" sboTerm="SBO:0000299"><notes><body xmlns="http://www.w3.org/1999/xhtml"><p>FORMULA: HNO2</p></body></notes></species>
<species metaid="metaid_M_lacR_c" id="M_lacR_c" name="(R)-lactate" compartment="C_c" boundaryCondition="false" sboTerm="SBO:0000299"><notes><body xmlns="http://www.w3.org/1999/xhtml"><p>FORMULA: C3H6O3</p></body></notes></species>
<species metaid="metaid_M_uqnn8_c" id="M_uqnn8_c" name="ubiquinone-8" compartment="C_c" boundaryCondition="false" sboTerm="SBO:0000299"><notes><body xmlns="http://www.w3.org/1999/xhtml"><p>FORMULA: C49H74O4</p></body></notes></species>
<species metaid="metaid_M_uqnl8_c" id="M_uqnl8_c" name="ubiquinol-8" compartment="C_c" boundaryCondition="false" sboTerm="SBO:0000299"><notes><body xmlns="http://www.w3.org/1999/xhtml"><p>FORMULA: C49H76O4</p></body></notes></species>
<species metaid="metaid_M_glc6p_c" id="M_glc6p_c" name="beta-D-glucose-6-phosphate" compartment="C_c" boundaryCondition="false" sboTerm="SBO:0000299"><notes><body xmlns="http://www.w3.org/1999/xhtml"><p>FORMULA: C6H13O9P</p></body></notes></species>
<species metaid="metaid_M_6pg15l_c" id="M_6pg15l_c" name="6-phospho-D-glucono-1,5-lactone" compartment="C_c" boundaryCondition="false" sboTerm="SBO:0000299"><notes><body xmlns="http://www.w3.org/1999/xhtml"><p>FORMULA: C6H11O9P</p></body></notes></species>
<species metaid="metaid_M_glcn_e" id="M_glcn_e" name="D-gluconate" compartment="C_e" boundaryCondition="false" sboTerm="SBO:0000299"><notes><body xmlns="http://www.w3.org/1999/xhtml"><p>FORMULA: C6H12O7</p></body></notes></species>
<species metaid="metaid_M_glcn_b" id="M_glcn_b" name="D-gluconate" compartment="C_b" boundaryCondition="true" sboTerm="SBO:0000299"><notes><body xmlns="http://www.w3.org/1999/xhtml"><p>FORMULA: C6H12O7</p></body></notes></species>
<species metaid="metaid_M_glcn_c" id="M_glcn_c" name="D-gluconate" compartment="C_c" boundaryCondition="false" sboTerm="SBO:0000299"><notes><body xmlns="http://www.w3.org/1999/xhtml"><p>FORMULA: C6H12O7</p></body></notes></species>
<species metaid="metaid_M_1h2m2b4dp_c" id="M_1h2m2b4dp_c" name="1-hydroxy-2-methyl-2-(E)-butenyl 4-diphosphate" compartment="C_c" boundaryCondition="false" sboTerm="SBO:0000299"><notes><body xmlns="http://www.w3.org/1999/xhtml"><p>FORMULA: C5H12O8P2</p></body></notes></species>
<species metaid="metaid_M_adcbam_c" id="M_adcbam_c" name="adenosylcobinamide" compartment="C_c" boundaryCondition="false" sboTerm="SBO:0000299"><notes><body xmlns="http://www.w3.org/1999/xhtml"><p>FORMULA: C58H84CoN16O11</p></body></notes></species>
<species metaid="metaid_M_gtp_c" id="M_gtp_c" name="GTP" compartment="C_c" boundaryCondition="false" sboTerm="SBO:0000299"><notes><body xmlns="http://www.w3.org/1999/xhtml"><p>FORMULA: C10H16N5O14P3</p></body></notes></species>
<species metaid="metaid_M_adcobamp_c" id="M_adcobamp_c" name="adenosylcobinamide-phosphate" compartment="C_c" boundaryCondition="false" sboTerm="SBO:0000299"><notes><body xmlns="http://www.w3.org/1999/xhtml"><p>FORMULA: C58H85CoN16O14P</p></body></notes></species>
<species metaid="metaid_M_gdp_c" id="M_gdp_c" name="GDP" compartment="C_c" boundaryCondition="false" sboTerm="SBO:0000299"><notes><body xmlns="http://www.w3.org/1999/xhtml"><p>FORMULA: C10H15N5O11P2</p></body></notes></species>
<species metaid="metaid_M_succoa_c" id="M_succoa_c" name="succinyl-CoA" compartment="C_c" boundaryCondition="false" sboTerm="SBO:0000299"><notes><body xmlns="http://www.w3.org/1999/xhtml"><p>FORMULA: C25H40N7O19P3S</p></body></notes></species>
<species metaid="metaid_M_sucsald_c" id="M_sucsald_c" name="succinate semialdehyde" compartment="C_c" boundaryCondition="false" sboTerm="SBO:0000299"><notes><body xmlns="http://www.w3.org/1999/xhtml"><p>FORMULA: C4H6O3</p></body></notes></species>
<species metaid="metaid_M_ptcys_c" id="M_ptcys_c" name="N-((R)-pantothenoyl)-L-cysteine" compartment="C_c" boundaryCondition="false" sboTerm="SBO:0000299"><notes><body xmlns="http://www.w3.org/1999/xhtml"><p>FORMULA: C12H22N2O6S</p></body></notes></species>
<species metaid="metaid_M_ptth_c" id="M_ptth_c" name="pantetheine" compartment="C_c" boundaryCondition="false" sboTerm="SBO:0000299"><notes><body xmlns="http://www.w3.org/1999/xhtml"><p>FORMULA: C11H22N2O4S</p></body></notes></species>
<species metaid="metaid_M_2oiv_c" id="M_2oiv_c" name="2-oxoisovalerate" compartment="C_c" boundaryCondition="false" sboTerm="SBO:0000299"><notes><body xmlns="http://www.w3.org/1999/xhtml"><p>FORMULA: C5H8O3</p></body></notes></species>
<species metaid="metaid_M_2ipm_c" id="M_2ipm_c" name="(2S)-2-isopropylmalate" compartment="C_c" boundaryCondition="false" sboTerm="SBO:0000299"><notes><body xmlns="http://www.w3.org/1999/xhtml"><p>FORMULA: C7H12O5</p></body></notes></species>
<species metaid="metaid_M_asp4p_c" id="M_asp4p_c" name="L-aspartyl-4-phosphate" compartment="C_c" boundaryCondition="false" sboTerm="SBO:0000299"><notes><body xmlns="http://www.w3.org/1999/xhtml"><p>FORMULA: C4H8NO7P</p></body></notes></species>
<species metaid="metaid_M_aspsald_c" id="M_aspsald_c" name="L-aspartate-semialdehyde" compartment="C_c" boundaryCondition="false" sboTerm="SBO:0000299"><notes><body xmlns="http://www.w3.org/1999/xhtml"><p>FORMULA: C4H7NO3</p></body></notes></species>
<species metaid="metaid_M_feroxoxi_c" id="M_feroxoxi_c" name="oxidized ferredoxin" compartment="C_c" boundaryCondition="false" sboTerm="SBO:0000299"></species>
<species metaid="metaid_M_feroxred_c" id="M_feroxred_c" name="reduced ferredoxin" compartment="C_c" boundaryCondition="false" sboTerm="SBO:0000299"></species>
<species metaid="metaid_M_56dhthy_c" id="M_56dhthy_c" name="5,6-dihydrothymine" compartment="C_c" boundaryCondition="false" sboTerm="SBO:0000299"><notes><body xmlns="http://www.w3.org/1999/xhtml"><p>FORMULA: C5H8N2O2</p></body></notes></species>
<species metaid="metaid_M_3uib_c" id="M_3uib_c" name="3-ureido-isobutyrate" compartment="C_c" boundaryCondition="false" sboTerm="SBO:0000299"><notes><body xmlns="http://www.w3.org/1999/xhtml"><p>FORMULA: C5H10N2O3</p></body></notes></species>
<species metaid="metaid_M_glc6pA_c" id="M_glc6pA_c" name="alpha-D-glucose 6-phosphate" compartment="C_c" boundaryCondition="false" sboTerm="SBO:0000299"><notes><body xmlns="http://www.w3.org/1999/xhtml"><p>FORMULA: C6H13O9P</p></body></notes></species>
<species metaid="metaid_M_fru6p_c" id="M_fru6p_c" name="D-fructose-6-phosphate" compartment="C_c" boundaryCondition="false" sboTerm="SBO:0000299"><notes><body xmlns="http://www.w3.org/1999/xhtml"><p>FORMULA: C6H13O9P</p></body></notes></species>
<species metaid="metaid_M_dhap_c" id="M_dhap_c" name="dihydroxyacetone phosphate" compartment="C_c" boundaryCondition="false" sboTerm="SBO:0000299"><notes><body xmlns="http://www.w3.org/1999/xhtml"><p>FORMULA: C3H7O6P</p></body></notes></species>
<species metaid="metaid_M_g3p_c" id="M_g3p_c" name="sn-glycerol-3-phosphate" compartment="C_c" boundaryCondition="false" sboTerm="SBO:0000299"><notes><body xmlns="http://www.w3.org/1999/xhtml"><p>FORMULA: C3H9O6P</p></body></notes></species>
<species metaid="metaid_M_g3p_b" id="M_g3p_b" name="sn-glycerol-3-phosphate" compartment="C_b" boundaryCondition="true" sboTerm="SBO:0000299"><notes><body xmlns="http://www.w3.org/1999/xhtml"><p>FORMULA: C3H9O6P</p></body></notes></species>
<species metaid="metaid_M_3ppyr_c" id="M_3ppyr_c" name="3-Phosphonopyruvate" compartment="C_c" boundaryCondition="false" sboTerm="SBO:0000299"><notes><body xmlns="http://www.w3.org/1999/xhtml"><p>FORMULA: C3H5O6P</p></body></notes></species>
<species metaid="metaid_M_sucr_e" id="M_sucr_e" name="sucrose" compartment="C_e" boundaryCondition="false" sboTerm="SBO:0000299"><notes><body xmlns="http://www.w3.org/1999/xhtml"><p>FORMULA: C12H22O11</p></body></notes></species>
<species metaid="metaid_M_sucr_b" id="M_sucr_b" name="sucrose" compartment="C_b" boundaryCondition="true" sboTerm="SBO:0000299"><notes><body xmlns="http://www.w3.org/1999/xhtml"><p>FORMULA: C12H22O11</p></body></notes></species>
<species metaid="metaid_M_sucr6p_c" id="M_sucr6p_c" name="sucrose-6-phosphate" compartment="C_c" boundaryCondition="false" sboTerm="SBO:0000299"><notes><body xmlns="http://www.w3.org/1999/xhtml"><p>FORMULA: C12H23O14P</p></body></notes></species>
<species metaid="metaid_M_ncamrib_c" id="M_ncamrib_c" name="nicotinamide-beta-riboside" compartment="C_c" boundaryCondition="false" sboTerm="SBO:0000299"><notes><body xmlns="http://www.w3.org/1999/xhtml"><p>FORMULA: C11H15N2O5</p></body></notes></species>
<species metaid="metaid_M_ncam_c" id="M_ncam_c" name="nicotinamide" compartment="C_c" boundaryCondition="false" sboTerm="SBO:0000299"><notes><body xmlns="http://www.w3.org/1999/xhtml"><p>FORMULA: C6H6N2O</p></body></notes></species>
<species metaid="metaid_M_ncam_b" id="M_ncam_b" name="nicotinamide" compartment="C_b" boundaryCondition="true" sboTerm="SBO:0000299"><notes><body xmlns="http://www.w3.org/1999/xhtml"><p>FORMULA: C6H6N2O</p></body></notes></species>
<species metaid="metaid_M_ribD_c" id="M_ribD_c" name="D-ribose" compartment="C_c" boundaryCondition="false" sboTerm="SBO:0000299"><notes><body xmlns="http://www.w3.org/1999/xhtml"><p>FORMULA: C5H10O5</p></body></notes></species>
<species metaid="metaid_M_ribD_b" id="M_ribD_b" name="D-ribose" compartment="C_b" boundaryCondition="true" sboTerm="SBO:0000299"><notes><body xmlns="http://www.w3.org/1999/xhtml"><p>FORMULA: C5H10O5</p></body></notes></species>
<species metaid="metaid_M_abdmagdpu_c" id="M_abdmagdpu_c" name="N-acetyl-beta-D-mannosaminyl-1,4-N-acetyl-D-glucosaminyldiphosphoundecaprenol" compartment="C_c" boundaryCondition="false" sboTerm="SBO:0000299"><notes><body xmlns="http://www.w3.org/1999/xhtml"><p>FORMULA: C71H118N2O17P2</p></body></notes></species>
<species metaid="metaid_M_teichoic_c" id="M_teichoic_c" name="teichoic acid" compartment="C_c" boundaryCondition="false" sboTerm="SBO:0000299"></species>
<species metaid="metaid_M_lcacoa_c" id="M_lcacoa_c" name="long-chain acyl-CoA" compartment="C_c" boundaryCondition="false" sboTerm="SBO:0000299"><notes><body xmlns="http://www.w3.org/1999/xhtml"><p>FORMULA: C23H38N7O17P3S(CH2)2n</p></body></notes></species>
<species metaid="metaid_M_fadh2_c" id="M_fadh2_c" name="FADH2" compartment="C_c" boundaryCondition="false" sboTerm="SBO:0000299"><notes><body xmlns="http://www.w3.org/1999/xhtml"><p>FORMULA: C27H35N9O15P2</p></body></notes></species>
<species metaid="metaid_M_fad_c" id="M_fad_c" name="FAD" compartment="C_c" boundaryCondition="false" sboTerm="SBO:0000299"><notes><body xmlns="http://www.w3.org/1999/xhtml"><p>FORMULA: C27H33N9O15P2</p></body></notes></species>
<species metaid="metaid_M_icit_c" id="M_icit_c" name="isocitrate" compartment="C_c" boundaryCondition="false" sboTerm="SBO:0000299"><notes><body xmlns="http://www.w3.org/1999/xhtml"><p>FORMULA: C6H8O7</p></body></notes></species>
<species metaid="metaid_M_ura_e" id="M_ura_e" name="uracil" compartment="C_e" boundaryCondition="false" sboTerm="SBO:0000299"><notes><body xmlns="http://www.w3.org/1999/xhtml"><p>FORMULA: C4H4N2O2</p></body></notes></species>
<species metaid="metaid_M_ura_b" id="M_ura_b" name="uracil" compartment="C_b" boundaryCondition="true" sboTerm="SBO:0000299"><notes><body xmlns="http://www.w3.org/1999/xhtml"><p>FORMULA: C4H4N2O2</p></body></notes></species>
<species metaid="metaid_M_ura_c" id="M_ura_c" name="uracil" compartment="C_c" boundaryCondition="false" sboTerm="SBO:0000299"><notes><body xmlns="http://www.w3.org/1999/xhtml"><p>FORMULA: C4H4N2O2</p></body></notes></species>
<species metaid="metaid_M_dudp_c" id="M_dudp_c" name="dUDP" compartment="C_c" boundaryCondition="false" sboTerm="SBO:0000299"><notes><body xmlns="http://www.w3.org/1999/xhtml"><p>FORMULA: C9H14N2O11P2</p></body></notes></species>
<species metaid="metaid_M_ade_c" id="M_ade_c" name="adenine" compartment="C_c" boundaryCondition="false" sboTerm="SBO:0000299"><notes><body xmlns="http://www.w3.org/1999/xhtml"><p>FORMULA: C5H5N5</p></body></notes></species>
<species metaid="metaid_M_5pr1dp_c" id="M_5pr1dp_c" name="5-phospho-alpha-D-ribose 1-diphosphate" compartment="C_c" boundaryCondition="false" sboTerm="SBO:0000299"><notes><body xmlns="http://www.w3.org/1999/xhtml"><p>FORMULA: C5H13O14P3</p></body></notes></species>
<species metaid="metaid_M_amp_c" id="M_amp_c" name="AMP" compartment="C_c" boundaryCondition="false" sboTerm="SBO:0000299"><notes><body xmlns="http://www.w3.org/1999/xhtml"><p>FORMULA: C10H14N5O7P</p></body></notes></species>
<species metaid="metaid_M_man6p_c" id="M_man6p_c" name="D-mannose 6-phosphate" compartment="C_c" boundaryCondition="false" sboTerm="SBO:0000299"><notes><body xmlns="http://www.w3.org/1999/xhtml"><p>FORMULA: C6H13O9P</p></body></notes></species>
<species metaid="metaid_M_man1p_c" id="M_man1p_c" name="alpha-D-mannose 1-phosphate" compartment="C_c" boundaryCondition="false" sboTerm="SBO:0000299"><notes><body xmlns="http://www.w3.org/1999/xhtml"><p>FORMULA: C6H13O9P</p></body></notes></species>
<species metaid="metaid_M_bio_e" id="M_bio_e" name="biotin" compartment="C_e" boundaryCondition="false" sboTerm="SBO:0000299"><notes><body xmlns="http://www.w3.org/1999/xhtml"><p>FORMULA: C10H16N2O3S</p></body></notes></species>
<species metaid="metaid_M_bio_b" id="M_bio_b" name="biotin" compartment="C_b" boundaryCondition="true" sboTerm="SBO:0000299"><notes><body xmlns="http://www.w3.org/1999/xhtml"><p>FORMULA: C10H16N2O3S</p></body></notes></species>
<species metaid="metaid_M_bio_c" id="M_bio_c" name="biotin" compartment="C_c" boundaryCondition="false" sboTerm="SBO:0000299"><notes><body xmlns="http://www.w3.org/1999/xhtml"><p>FORMULA: C10H16N2O3S</p></body></notes></species>
<species metaid="metaid_M_dcmp_c" id="M_dcmp_c" name="dCMP" compartment="C_c" boundaryCondition="false" sboTerm="SBO:0000299"><notes><body xmlns="http://www.w3.org/1999/xhtml"><p>FORMULA: C9H14N3O7P</p></body></notes></species>
<species metaid="metaid_M_dcyt_c" id="M_dcyt_c" name="deoxycytidine" compartment="C_c" boundaryCondition="false" sboTerm="SBO:0000299"><notes><body xmlns="http://www.w3.org/1999/xhtml"><p>FORMULA: C9H13N3O4</p></body></notes></species>
<species metaid="metaid_M_dcyt_b" id="M_dcyt_b" name="deoxycytidine" compartment="C_b" boundaryCondition="true" sboTerm="SBO:0000299"><notes><body xmlns="http://www.w3.org/1999/xhtml"><p>FORMULA: C9H13N3O4</p></body></notes></species>
<species metaid="metaid_M_eimzgp_c" id="M_eimzgp_c" name="D-erythro-imidazole-glycerol-phosphate" compartment="C_c" boundaryCondition="false" sboTerm="SBO:0000299"><notes><body xmlns="http://www.w3.org/1999/xhtml"><p>FORMULA: C6H11N2O6P</p></body></notes></species>
<species metaid="metaid_M_imzap_c" id="M_imzap_c" name="imidazole acetol-phosphate" compartment="C_c" boundaryCondition="false" sboTerm="SBO:0000299"><notes><body xmlns="http://www.w3.org/1999/xhtml"><p>FORMULA: C6H9N2O5P</p></body></notes></species>
<species metaid="metaid_M_uppg3_c" id="M_uppg3_c" name="uroporphyrinogen-III" compartment="C_c" boundaryCondition="false" sboTerm="SBO:0000299"><notes><body xmlns="http://www.w3.org/1999/xhtml"><p>FORMULA: C40H44N4O16</p></body></notes></species>
<species metaid="metaid_M_pc1_c" id="M_pc1_c" name="precorrin-1" compartment="C_c" boundaryCondition="false" sboTerm="SBO:0000299"><notes><body xmlns="http://www.w3.org/1999/xhtml"><p>FORMULA: C41H46N4O16</p></body></notes></species>
<species metaid="metaid_M_2dh3dg_c" id="M_2dh3dg_c" name="2-dehydro-3-deoxy-D-gluconate" compartment="C_c" boundaryCondition="false" sboTerm="SBO:0000299"><notes><body xmlns="http://www.w3.org/1999/xhtml"><p>FORMULA: C6H10O6</p></body></notes></species>
<species metaid="metaid_M_2dh3dg_b" id="M_2dh3dg_b" name="2-dehydro-3-deoxy-D-gluconate" compartment="C_b" boundaryCondition="true" sboTerm="SBO:0000299"><notes><body xmlns="http://www.w3.org/1999/xhtml"><p>FORMULA: C6H10O6</p></body></notes></species>
<species metaid="metaid_M_2dh3dg6p_c" id="M_2dh3dg6p_c" name="2-dehydro-3-deoxy-D-gluconate-6-phosphate" compartment="C_c" boundaryCondition="false" sboTerm="SBO:0000299"><notes><body xmlns="http://www.w3.org/1999/xhtml"><p>FORMULA: C6H11O9P</p></body></notes></species>
<species metaid="metaid_M_hco3_e" id="M_hco3_e" name="bicarbonate" compartment="C_e" boundaryCondition="false" sboTerm="SBO:0000299"><notes><body xmlns="http://www.w3.org/1999/xhtml"><p>FORMULA: HCO3</p></body></notes></species>
<species metaid="metaid_M_hco3_b" id="M_hco3_b" name="bicarbonate" compartment="C_b" boundaryCondition="true" sboTerm="SBO:0000299"><notes><body xmlns="http://www.w3.org/1999/xhtml"><p>FORMULA: HCO3</p></body></notes></species>
<species metaid="metaid_M_hco3_c" id="M_hco3_c" name="bicarbonate" compartment="C_c" boundaryCondition="false" sboTerm="SBO:0000299"><notes><body xmlns="http://www.w3.org/1999/xhtml"><p>FORMULA: HCO3</p></body></notes></species>
<species metaid="metaid_M_dctp_c" id="M_dctp_c" name="dCTP" compartment="C_c" boundaryCondition="false" sboTerm="SBO:0000299"><notes><body xmlns="http://www.w3.org/1999/xhtml"><p>FORMULA: C9H16N3O13P3</p></body></notes></species>
<species metaid="metaid_M_dutp_c" id="M_dutp_c" name="dUTP" compartment="C_c" boundaryCondition="false" sboTerm="SBO:0000299"><notes><body xmlns="http://www.w3.org/1999/xhtml"><p>FORMULA: C9H15N2O14P3</p></body></notes></species>
<species metaid="metaid_M_fardp_c" id="M_fardp_c" name="(2E,6E)-farnesyl diphosphate" compartment="C_c" boundaryCondition="false" sboTerm="SBO:0000299"><notes><body xmlns="http://www.w3.org/1999/xhtml"><p>FORMULA: C15H28O7P2</p></body></notes></species>
<species metaid="metaid_M_grgrdp_c" id="M_grgrdp_c" name="geranylgeranyl diphosphate" compartment="C_c" boundaryCondition="false" sboTerm="SBO:0000299"><notes><body xmlns="http://www.w3.org/1999/xhtml"><p>FORMULA: C20H36O7P2</p></body></notes></species>
<species metaid="metaid_M_alaD_c" id="M_alaD_c" name="D-alanine" compartment="C_c" boundaryCondition="false" sboTerm="SBO:0000299"><notes><body xmlns="http://www.w3.org/1999/xhtml"><p>FORMULA: C3H7NO2</p></body></notes></species>
<species metaid="metaid_M_btcoa_c" id="M_btcoa_c" name="butanoyl-CoA" compartment="C_c" boundaryCondition="false" sboTerm="SBO:0000299"><notes><body xmlns="http://www.w3.org/1999/xhtml"><p>FORMULA: C25H42N7O17P3S</p></body></notes></species>
<species metaid="metaid_M_ac_c" id="M_ac_c" name="acetate" compartment="C_c" boundaryCondition="false" sboTerm="SBO:0000299"><notes><body xmlns="http://www.w3.org/1999/xhtml"><p>FORMULA: C2H4O2</p></body></notes></species>
<species metaid="metaid_M_ac_b" id="M_ac_b" name="acetate" compartment="C_b" boundaryCondition="true" sboTerm="SBO:0000299"><notes><body xmlns="http://www.w3.org/1999/xhtml"><p>FORMULA: C2H4O2</p></body></notes></species>
<species metaid="metaid_M_2but_c" id="M_2but_c" name="2-butanoate" compartment="C_c" boundaryCondition="false" sboTerm="SBO:0000299"><notes><body xmlns="http://www.w3.org/1999/xhtml"><p>FORMULA: C4H8O2</p></body></notes></species>
<species metaid="metaid_M_sh17bp_c" id="M_sh17bp_c" name="sedoheptulose 1,7-bisphosphate" compartment="C_c" boundaryCondition="false" sboTerm="SBO:0000299"><notes><body xmlns="http://www.w3.org/1999/xhtml"><p>FORMULA: C7H16O13P2</p></body></notes></species>
<species metaid="metaid_M_shl7p_c" id="M_shl7p_c" name="D-sedoheptulose-7-phosphate" compartment="C_c" boundaryCondition="false" sboTerm="SBO:0000299"><notes><body xmlns="http://www.w3.org/1999/xhtml"><p>FORMULA: C7H15O10P</p></body></notes></species>
<species metaid="metaid_M_thymd_c" id="M_thymd_c" name="thymidine" compartment="C_c" boundaryCondition="false" sboTerm="SBO:0000299"><notes><body xmlns="http://www.w3.org/1999/xhtml"><p>FORMULA: C10H14N2O5</p></body></notes></species>
<species metaid="metaid_M_thymd_b" id="M_thymd_b" name="thymidine" compartment="C_b" boundaryCondition="true" sboTerm="SBO:0000299"><notes><body xmlns="http://www.w3.org/1999/xhtml"><p>FORMULA: C10H14N2O5</p></body></notes></species>
<species metaid="metaid_M_78dhpte_c" id="M_78dhpte_c" name="7,8-dihydropteroate" compartment="C_c" boundaryCondition="false" sboTerm="SBO:0000299"><notes><body xmlns="http://www.w3.org/1999/xhtml"><p>FORMULA: C14H14N6O3</p></body></notes></species>
<species metaid="metaid_M_hisp_c" id="M_hisp_c" name="L-histidinol-phosphate" compartment="C_c" boundaryCondition="false" sboTerm="SBO:0000299"><notes><body xmlns="http://www.w3.org/1999/xhtml"><p>FORMULA: C6H12N3O4P</p></body></notes></species>
<species metaid="metaid_M_histd_c" id="M_histd_c" name="histidinol" compartment="C_c" boundaryCondition="false" sboTerm="SBO:0000299"><notes><body xmlns="http://www.w3.org/1999/xhtml"><p>FORMULA: C6H11N3O</p></body></notes></species>
<species metaid="metaid_M_1ag3p_c" id="M_1ag3p_c" name="1-acyl-sn-glycerol-3-phosphate" compartment="C_c" boundaryCondition="false" sboTerm="SBO:0000299"><notes><body xmlns="http://www.w3.org/1999/xhtml"><p>FORMULA: C4H8O7PR</p></body></notes></species>
<species metaid="metaid_M_3dhq_c" id="M_3dhq_c" name="3-dehydroquinate" compartment="C_c" boundaryCondition="false" sboTerm="SBO:0000299"><notes><body xmlns="http://www.w3.org/1999/xhtml"><p>FORMULA: C7H10O6</p></body></notes></species>
<species metaid="metaid_M_3dhsk_c" id="M_3dhsk_c" name="3-dehydroshikimate" compartment="C_c" boundaryCondition="false" sboTerm="SBO:0000299"><notes><body xmlns="http://www.w3.org/1999/xhtml"><p>FORMULA: C7H8O5</p></body></notes></species>
<species metaid="metaid_M_adn_c" id="M_adn_c" name="adenosine" compartment="C_c" boundaryCondition="false" sboTerm="SBO:0000299"><notes><body xmlns="http://www.w3.org/1999/xhtml"><p>FORMULA: C10H13N5O4</p></body></notes></species>
<species metaid="metaid_M_adn_b" id="M_adn_b" name="adenosine" compartment="C_b" boundaryCondition="true" sboTerm="SBO:0000299"><notes><body xmlns="http://www.w3.org/1999/xhtml"><p>FORMULA: C10H13N5O4</p></body></notes></species>
<species metaid="metaid_M_hicit_c" id="M_hicit_c" name="homoisocitrate" compartment="C_c" boundaryCondition="false" sboTerm="SBO:0000299"><notes><body xmlns="http://www.w3.org/1999/xhtml"><p>FORMULA: C7H10O7</p></body></notes></species>
<species metaid="metaid_M_gsn_c" id="M_gsn_c" name="guanosine" compartment="C_c" boundaryCondition="false" sboTerm="SBO:0000299"><notes><body xmlns="http://www.w3.org/1999/xhtml"><p>FORMULA: C10H13N5O5</p></body></notes></species>
<species metaid="metaid_M_gua_c" id="M_gua_c" name="guanine" compartment="C_c" boundaryCondition="false" sboTerm="SBO:0000299"><notes><body xmlns="http://www.w3.org/1999/xhtml"><p>FORMULA: C5H5N5O</p></body></notes></species>
<species metaid="metaid_M_ptpphygen_c" id="M_ptpphygen_c" name="protoporphyrinogen IX" compartment="C_c" boundaryCondition="false" sboTerm="SBO:0000299"><notes><body xmlns="http://www.w3.org/1999/xhtml"><p>FORMULA: C34H40N4O4</p></body></notes></species>
<species metaid="metaid_M_mqn_c" id="M_mqn_c" name="menaquinone" compartment="C_c" boundaryCondition="false" sboTerm="SBO:0000299"><notes><body xmlns="http://www.w3.org/1999/xhtml"><p>FORMULA: C16H16O2(C5H8)n</p></body></notes></species>
<species metaid="metaid_M_ptphyrin_c" id="M_ptphyrin_c" name="protoporphyrin IX" compartment="C_c" boundaryCondition="false" sboTerm="SBO:0000299"><notes><body xmlns="http://www.w3.org/1999/xhtml"><p>FORMULA: C34H34N4O4</p></body></notes></species>
<species metaid="metaid_M_mql_c" id="M_mql_c" name="menaquinol" compartment="C_c" boundaryCondition="false" sboTerm="SBO:0000299"><notes><body xmlns="http://www.w3.org/1999/xhtml"><p>FORMULA: C16H18O2(C5H8)n</p></body></notes></species>
<species metaid="metaid_M_4ppcys_c" id="M_4ppcys_c" name="R-4'-phosphopantothenoyl-L-cysteine" compartment="C_c" boundaryCondition="false" sboTerm="SBO:0000299"><notes><body xmlns="http://www.w3.org/1999/xhtml"><p>FORMULA: C12H23N2O9PS</p></body></notes></species>
<species metaid="metaid_M_3g12dag_c" id="M_3g12dag_c" name="3-D-glucosyl-1,2-diacylglycerol" compartment="C_c" boundaryCondition="false" sboTerm="SBO:0000299"><notes><body xmlns="http://www.w3.org/1999/xhtml"><p>FORMULA: C11H16O10R2</p></body></notes></species>
<species metaid="metaid_M_udpglu_c" id="M_udpglu_c" name="UDP-D-glucose" compartment="C_c" boundaryCondition="false" sboTerm="SBO:0000299"><notes><body xmlns="http://www.w3.org/1999/xhtml"><p>FORMULA: C15H24N2O17P2</p></body></notes></species>
<species metaid="metaid_M_dgdag_c" id="M_dgdag_c" name="diglucosyl-diacylglycerol" compartment="C_c" boundaryCondition="false" sboTerm="SBO:0000299"><notes><body xmlns="http://www.w3.org/1999/xhtml"><p>FORMULA: C17H26O15R2</p></body></notes></species>
<species metaid="metaid_M_cdp_c" id="M_cdp_c" name="CDP" compartment="C_c" boundaryCondition="false" sboTerm="SBO:0000299"><notes><body xmlns="http://www.w3.org/1999/xhtml"><p>FORMULA: C9H15N3O11P2</p></body></notes></species>
<species metaid="metaid_M_succ_c" id="M_succ_c" name="succinate" compartment="C_c" boundaryCondition="false" sboTerm="SBO:0000299"><notes><body xmlns="http://www.w3.org/1999/xhtml"><p>FORMULA: C4H6O4</p></body></notes></species>
<species metaid="metaid_M_gly_e" id="M_gly_e" name="glycine" compartment="C_e" boundaryCondition="false" sboTerm="SBO:0000299"><notes><body xmlns="http://www.w3.org/1999/xhtml"><p>FORMULA: C2H5NO2</p></body></notes></species>
<species metaid="metaid_M_gly_b" id="M_gly_b" name="glycine" compartment="C_b" boundaryCondition="true" sboTerm="SBO:0000299"><notes><body xmlns="http://www.w3.org/1999/xhtml"><p>FORMULA: C2H5NO2</p></body></notes></species>
<species metaid="metaid_M_gly_c" id="M_gly_c" name="glycine" compartment="C_c" boundaryCondition="false" sboTerm="SBO:0000299"><notes><body xmlns="http://www.w3.org/1999/xhtml"><p>FORMULA: C2H5NO2</p></body></notes></species>
<species metaid="metaid_M_23dh23dhvz_c" id="M_23dh23dhvz_c" name="2,3-dihydro-2,3-dihydroxybenzoate" compartment="C_c" boundaryCondition="false" sboTerm="SBO:0000299"><notes><body xmlns="http://www.w3.org/1999/xhtml"><p>FORMULA: C7H8O4</p></body></notes></species>
<species metaid="metaid_M_23dhbz_c" id="M_23dhbz_c" name="2,3-dihydroxybenzoate" compartment="C_c" boundaryCondition="false" sboTerm="SBO:0000299"><notes><body xmlns="http://www.w3.org/1999/xhtml"><p>FORMULA: C7H6O4</p></body></notes></species>
<species metaid="metaid_M_23dhbz_b" id="M_23dhbz_b" name="2,3-dihydroxybenzoate" compartment="C_b" boundaryCondition="true" sboTerm="SBO:0000299"><notes><body xmlns="http://www.w3.org/1999/xhtml"><p>FORMULA: C7H6O4</p></body></notes></species>
<species metaid="metaid_M_asnL_c" id="M_asnL_c" name="L-asparagine" compartment="C_c" boundaryCondition="false" sboTerm="SBO:0000299"><notes><body xmlns="http://www.w3.org/1999/xhtml"><p>FORMULA: C4H8N2O3</p></body></notes></species>
<species metaid="metaid_M_asnL_b" id="M_asnL_b" name="L-asparagine" compartment="C_b" boundaryCondition="true" sboTerm="SBO:0000299"><notes><body xmlns="http://www.w3.org/1999/xhtml"><p>FORMULA: C4H8N2O3</p></body></notes></species>
<species metaid="metaid_M_aspL_c" id="M_aspL_c" name="L-aspartate" compartment="C_c" boundaryCondition="false" sboTerm="SBO:0000299"><notes><body xmlns="http://www.w3.org/1999/xhtml"><p>FORMULA: C4H7NO4</p></body></notes></species>
<species metaid="metaid_M_aspL_b" id="M_aspL_b" name="L-aspartate" compartment="C_b" boundaryCondition="true" sboTerm="SBO:0000299"><notes><body xmlns="http://www.w3.org/1999/xhtml"><p>FORMULA: C4H7NO4</p></body></notes></species>
<species metaid="metaid_M_sucr_c" id="M_sucr_c" name="sucrose" compartment="C_c" boundaryCondition="false" sboTerm="SBO:0000299"><notes><body xmlns="http://www.w3.org/1999/xhtml"><p>FORMULA: C12H22O11</p></body></notes></species>
<species metaid="metaid_M_fru_c" id="M_fru_c" name="D-fructose" compartment="C_c" boundaryCondition="false" sboTerm="SBO:0000299"><notes><body xmlns="http://www.w3.org/1999/xhtml"><p>FORMULA: C6H12O6</p></body></notes></species>
<species metaid="metaid_M_fru_b" id="M_fru_b" name="D-fructose" compartment="C_b" boundaryCondition="true" sboTerm="SBO:0000299"><notes><body xmlns="http://www.w3.org/1999/xhtml"><p>FORMULA: C6H12O6</p></body></notes></species>
<species metaid="metaid_M_cysthL_c" id="M_cysthL_c" name="L-cystathionine" compartment="C_c" boundaryCondition="false" sboTerm="SBO:0000299"><notes><body xmlns="http://www.w3.org/1999/xhtml"><p>FORMULA: C7H14N2O4S</p></body></notes></species>
<species metaid="metaid_M_hcys_c" id="M_hcys_c" name="L-homocysteine" compartment="C_c" boundaryCondition="false" sboTerm="SBO:0000299"><notes><body xmlns="http://www.w3.org/1999/xhtml"><p>FORMULA: C4H9NO2S</p></body></notes></species>
<species metaid="metaid_M_dgsn_c" id="M_dgsn_c" name="deoxyguanosine" compartment="C_c" boundaryCondition="false" sboTerm="SBO:0000299"><notes><body xmlns="http://www.w3.org/1999/xhtml"><p>FORMULA: C10H13N5O4</p></body></notes></species>
<species metaid="metaid_M_drin1p_c" id="M_drin1p_c" name="deoxyribose-1-phosphate" compartment="C_c" boundaryCondition="false" sboTerm="SBO:0000299"><notes><body xmlns="http://www.w3.org/1999/xhtml"><p>FORMULA: C5H11O7P</p></body></notes></species>
<species metaid="metaid_M_skm3p_c" id="M_skm3p_c" name="shikimate-3-phosphate" compartment="C_c" boundaryCondition="false" sboTerm="SBO:0000299"><notes><body xmlns="http://www.w3.org/1999/xhtml"><p>FORMULA: C7H11O8P</p></body></notes></species>
<species metaid="metaid_M_5epyrsk3p_c" id="M_5epyrsk3p_c" name="5-enolpyruvyl-shikimate-3-phosphate" compartment="C_c" boundaryCondition="false" sboTerm="SBO:0000299"><notes><body xmlns="http://www.w3.org/1999/xhtml"><p>FORMULA: C10H13O10P</p></body></notes></species>
<species metaid="metaid_M_thioredoxred_c" id="M_thioredoxred_c" name="reduced thioredoxin" compartment="C_c" boundaryCondition="false" sboTerm="SBO:0000299"><notes><body xmlns="http://www.w3.org/1999/xhtml"><p>FORMULA: C10H14N4O4S2R4</p></body></notes></species>
<species metaid="metaid_M_dcdp_c" id="M_dcdp_c" name="dCDP" compartment="C_c" boundaryCondition="false" sboTerm="SBO:0000299"><notes><body xmlns="http://www.w3.org/1999/xhtml"><p>FORMULA: C9H15N3O10P2</p></body></notes></species>
<species metaid="metaid_M_thioredoxoxi_c" id="M_thioredoxoxi_c" name="oxidized thioredoxin" compartment="C_c" boundaryCondition="false" sboTerm="SBO:0000299"><notes><body xmlns="http://www.w3.org/1999/xhtml"><p>FORMULA: C10H12N4O4S2R4</p></body></notes></species>
<species metaid="metaid_M_metL_c" id="M_metL_c" name="L-methionine" compartment="C_c" boundaryCondition="false" sboTerm="SBO:0000299"><notes><body xmlns="http://www.w3.org/1999/xhtml"><p>FORMULA: C5H11NO2S</p></body></notes></species>
<species metaid="metaid_M_metL_b" id="M_metL_b" name="L-methionine" compartment="C_b" boundaryCondition="true" sboTerm="SBO:0000299"><notes><body xmlns="http://www.w3.org/1999/xhtml"><p>FORMULA: C5H11NO2S</p></body></notes></species>
<species metaid="metaid_M_ch4s_c" id="M_ch4s_c" name="methanethiol" compartment="C_c" boundaryCondition="false" sboTerm="SBO:0000299"><notes><body xmlns="http://www.w3.org/1999/xhtml"><p>FORMULA: CH4S</p></body></notes></species>
<species metaid="metaid_M_2obut_c" id="M_2obut_c" name="2-oxobutanoate" compartment="C_c" boundaryCondition="false" sboTerm="SBO:0000299"><notes><body xmlns="http://www.w3.org/1999/xhtml"><p>FORMULA: C4H6O3</p></body></notes></species>
<species metaid="metaid_M_hser_c" id="M_hser_c" name="L-homoserine" compartment="C_c" boundaryCondition="false" sboTerm="SBO:0000299"><notes><body xmlns="http://www.w3.org/1999/xhtml"><p>FORMULA: C4H9NO3</p></body></notes></species>
<species metaid="metaid_M_ahser_c" id="M_ahser_c" name="O-acetyl-L-homoserine" compartment="C_c" boundaryCondition="false" sboTerm="SBO:0000299"><notes><body xmlns="http://www.w3.org/1999/xhtml"><p>FORMULA: C6H11NO4</p></body></notes></species>
<species metaid="metaid_M_cbprc5a_c" id="M_cbprc5a_c" name="cobalt-precorrin-5A" compartment="C_c" boundaryCondition="false" sboTerm="SBO:0000299"><notes><body xmlns="http://www.w3.org/1999/xhtml"><p>FORMULA: C45H52CoN4O16</p></body></notes></species>
<species metaid="metaid_M_cbpcr5b_c" id="M_cbpcr5b_c" name="cobalt-precorrin-5B" compartment="C_c" boundaryCondition="false" sboTerm="SBO:0000299"><notes><body xmlns="http://www.w3.org/1999/xhtml"><p>FORMULA: C43H50CoN4O16</p></body></notes></species>
<species metaid="metaid_M_aald_c" id="M_aald_c" name="acetaldehyde" compartment="C_c" boundaryCondition="false" sboTerm="SBO:0000299"><notes><body xmlns="http://www.w3.org/1999/xhtml"><p>FORMULA: C2H4O</p></body></notes></species>
<species metaid="metaid_M_56dhura_c" id="M_56dhura_c" name="5,6-dihydrouracil" compartment="C_c" boundaryCondition="false" sboTerm="SBO:0000299"><notes><body xmlns="http://www.w3.org/1999/xhtml"><p>FORMULA: C4H6N2O2</p></body></notes></species>
<species metaid="metaid_M_3uprop_c" id="M_3uprop_c" name="3-ureidopropionate" compartment="C_c" boundaryCondition="false" sboTerm="SBO:0000299"><notes><body xmlns="http://www.w3.org/1999/xhtml"><p>FORMULA: C4H8N2O3</p></body></notes></species>
<species metaid="metaid_M_bio5a_c" id="M_bio5a_c" name="Biotinyl-5'-AMP" compartment="C_c" boundaryCondition="false" sboTerm="SBO:0000299"><notes><body xmlns="http://www.w3.org/1999/xhtml"><p>FORMULA: C20H28N7O9PS</p></body></notes></species>
<species metaid="metaid_M_4abg_e" id="M_4abg_e" name="4-aminobenzoate-glutamate" compartment="C_e" boundaryCondition="false" sboTerm="SBO:0000299"><notes><body xmlns="http://www.w3.org/1999/xhtml"><p>FORMULA: C12H12N2O5</p></body></notes></species>
<species metaid="metaid_M_4abg_b" id="M_4abg_b" name="4-aminobenzoate-glutamate" compartment="C_b" boundaryCondition="true" sboTerm="SBO:0000299"><notes><body xmlns="http://www.w3.org/1999/xhtml"><p>FORMULA: C12H12N2O5</p></body></notes></species>
<species metaid="metaid_M_4abz_c" id="M_4abz_c" name="4-aminobenzoate" compartment="C_c" boundaryCondition="false" sboTerm="SBO:0000299"><notes><body xmlns="http://www.w3.org/1999/xhtml"><p>FORMULA: C7H7NO2</p></body></notes></species>
<species metaid="metaid_M_4abz_b" id="M_4abz_b" name="4-aminobenzoate" compartment="C_b" boundaryCondition="true" sboTerm="SBO:0000299"><notes><body xmlns="http://www.w3.org/1999/xhtml"><p>FORMULA: C7H7NO2</p></body></notes></species>
<species metaid="metaid_M_lacgth_c" id="M_lacgth_c" name="S-lactoyl-glutathione" compartment="C_c" boundaryCondition="false" sboTerm="SBO:0000299"><notes><body xmlns="http://www.w3.org/1999/xhtml"><p>FORMULA: C13H21N3O8S</p></body></notes></species>
<species metaid="metaid_M_agmp_c" id="M_agmp_c" name="N-acetylglutamyl-phosphate" compartment="C_c" boundaryCondition="false" sboTerm="SBO:0000299"><notes><body xmlns="http://www.w3.org/1999/xhtml"><p>FORMULA: C7H12NO8P</p></body></notes></species>
<species metaid="metaid_M_aglu5sald_c" id="M_aglu5sald_c" name="N-acetyl-L-glutamate 5-semialdehyde" compartment="C_c" boundaryCondition="false" sboTerm="SBO:0000299"><notes><body xmlns="http://www.w3.org/1999/xhtml"><p>FORMULA: C7H11NO4</p></body></notes></species>
<species metaid="metaid_M_r5p_c" id="M_r5p_c" name="D-ribitol 5-phosphate" compartment="C_c" boundaryCondition="false" sboTerm="SBO:0000299"><notes><body xmlns="http://www.w3.org/1999/xhtml"><p>FORMULA: C5H13O8P</p></body></notes></species>
<species metaid="metaid_M_rl5p_c" id="M_rl5p_c" name="D-ribulose-5-phosphate" compartment="C_c" boundaryCondition="false" sboTerm="SBO:0000299"><notes><body xmlns="http://www.w3.org/1999/xhtml"><p>FORMULA: C5H11O8P</p></body></notes></species>
<species metaid="metaid_M_arab_c" id="M_arab_c" name="L-arabinose" compartment="C_c" boundaryCondition="false" sboTerm="SBO:0000299"><notes><body xmlns="http://www.w3.org/1999/xhtml"><p>FORMULA: C5H10O5</p></body></notes></species>
<species metaid="metaid_M_arab_b" id="M_arab_b" name="L-arabinose" compartment="C_b" boundaryCondition="true" sboTerm="SBO:0000299"><notes><body xmlns="http://www.w3.org/1999/xhtml"><p>FORMULA: C5H10O5</p></body></notes></species>
<species metaid="metaid_M_rblL_c" id="M_rblL_c" name="L-ribulose" compartment="C_c" boundaryCondition="false" sboTerm="SBO:0000299"><notes><body xmlns="http://www.w3.org/1999/xhtml"><p>FORMULA: C5H10O5</p></body></notes></species>
<species metaid="metaid_M_c1ala_e" id="M_c1ala_e" name="cob(I)alamin" compartment="C_e" boundaryCondition="false" sboTerm="SBO:0000299"><notes><body xmlns="http://www.w3.org/1999/xhtml"><p>FORMULA: C62H89CoN13O14P</p></body></notes></species>
<species metaid="metaid_M_c1ala_b" id="M_c1ala_b" name="cob(I)alamin" compartment="C_b" boundaryCondition="true" sboTerm="SBO:0000299"><notes><body xmlns="http://www.w3.org/1999/xhtml"><p>FORMULA: C62H89CoN13O14P</p></body></notes></species>
<species metaid="metaid_M_c1ala_c" id="M_c1ala_c" name="cob(I)alamin" compartment="C_c" boundaryCondition="false" sboTerm="SBO:0000299"><notes><body xmlns="http://www.w3.org/1999/xhtml"><p>FORMULA: C62H89CoN13O14P</p></body></notes></species>
<species metaid="metaid_M_malt_e" id="M_malt_e" name="maltose" compartment="C_e" boundaryCondition="false" sboTerm="SBO:0000299"><notes><body xmlns="http://www.w3.org/1999/xhtml"><p>FORMULA: C12H22O11</p></body></notes></species>
<species metaid="metaid_M_malt_b" id="M_malt_b" name="maltose" compartment="C_b" boundaryCondition="true" sboTerm="SBO:0000299"><notes><body xmlns="http://www.w3.org/1999/xhtml"><p>FORMULA: C12H22O11</p></body></notes></species>
<species metaid="metaid_M_malt6p_c" id="M_malt6p_c" name="maltose 6-phosphate" compartment="C_c" boundaryCondition="false" sboTerm="SBO:0000299"><notes><body xmlns="http://www.w3.org/1999/xhtml"><p>FORMULA: C12H23O14P</p></body></notes></species>
<species metaid="metaid_M_67dm81rlum_c" id="M_67dm81rlum_c" name="6,7-dimethyl-8-(1-D-ribityl)lumazine" compartment="C_c" boundaryCondition="false" sboTerm="SBO:0000299"><notes><body xmlns="http://www.w3.org/1999/xhtml"><p>FORMULA: C13H18N4O6</p></body></notes></species>
<species metaid="metaid_M_ribflv_c" id="M_ribflv_c" name="riboflavin" compartment="C_c" boundaryCondition="false" sboTerm="SBO:0000299"><notes><body xmlns="http://www.w3.org/1999/xhtml"><p>FORMULA: C17H20N4O6</p></body></notes></species>
<species metaid="metaid_M_ribflv_b" id="M_ribflv_b" name="riboflavin" compartment="C_b" boundaryCondition="true" sboTerm="SBO:0000299"><notes><body xmlns="http://www.w3.org/1999/xhtml"><p>FORMULA: C17H20N4O6</p></body></notes></species>
<species metaid="metaid_M_5a6raura_c" id="M_5a6raura_c" name="5-amino-6-(D-ribitylamino)uracil" compartment="C_c" boundaryCondition="false" sboTerm="SBO:0000299"><notes><body xmlns="http://www.w3.org/1999/xhtml"><p>FORMULA: C9H16N4O6</p></body></notes></species>
<species metaid="metaid_M_thm_e" id="M_thm_e" name="thiamin" compartment="C_e" boundaryCondition="false" sboTerm="SBO:0000299"><notes><body xmlns="http://www.w3.org/1999/xhtml"><p>FORMULA: C12H17N4OS</p></body></notes></species>
<species metaid="metaid_M_thm_b" id="M_thm_b" name="thiamin" compartment="C_b" boundaryCondition="true" sboTerm="SBO:0000299"><notes><body xmlns="http://www.w3.org/1999/xhtml"><p>FORMULA: C12H17N4OS</p></body></notes></species>
<species metaid="metaid_M_thm_c" id="M_thm_c" name="thiamin" compartment="C_c" boundaryCondition="false" sboTerm="SBO:0000299"><notes><body xmlns="http://www.w3.org/1999/xhtml"><p>FORMULA: C12H17N4OS</p></body></notes></species>
<species metaid="metaid_M_14dh2no_c" id="M_14dh2no_c" name="1,4-dihydroxy-2-naphthoate" compartment="C_c" boundaryCondition="false" sboTerm="SBO:0000299"><notes><body xmlns="http://www.w3.org/1999/xhtml"><p>FORMULA: C11H8O4</p></body></notes></species>
<species metaid="metaid_M_2dmmqn_c" id="M_2dmmqn_c" name="2-demethylmenaquinone" compartment="C_c" boundaryCondition="false" sboTerm="SBO:0000299"><notes><body xmlns="http://www.w3.org/1999/xhtml"><p>FORMULA: C15H14O2(C5H8)n</p></body></notes></species>
<species metaid="metaid_M_3abcoa_c" id="M_3abcoa_c" name="L-3-aminobutyryl-CoA" compartment="C_c" boundaryCondition="false" sboTerm="SBO:0000299"><notes><body xmlns="http://www.w3.org/1999/xhtml"><p>FORMULA: C25H43N8O17P3S</p></body></notes></species>
<species metaid="metaid_M_ctncoa_c" id="M_ctncoa_c" name="crotonyl-CoA" compartment="C_c" boundaryCondition="false" sboTerm="SBO:0000299"><notes><body xmlns="http://www.w3.org/1999/xhtml"><p>FORMULA: C25H40N7O17P3S</p></body></notes></species>
<species metaid="metaid_M_ap_c" id="M_ap_c" name="acetylphosphate" compartment="C_c" boundaryCondition="false" sboTerm="SBO:0000299"><notes><body xmlns="http://www.w3.org/1999/xhtml"><p>FORMULA: C2H5O5P</p></body></notes></species>
<species metaid="metaid_M_tmam_c" id="M_tmam_c" name="trimethylamine" compartment="C_c" boundaryCondition="false" sboTerm="SBO:0000299"><notes><body xmlns="http://www.w3.org/1999/xhtml"><p>FORMULA: C3H9N</p></body></notes></species>
<species metaid="metaid_M_tmam_b" id="M_tmam_b" name="trimethylamine" compartment="C_b" boundaryCondition="true" sboTerm="SBO:0000299"><notes><body xmlns="http://www.w3.org/1999/xhtml"><p>FORMULA: C3H9N</p></body></notes></species>
<species metaid="metaid_M_glyb_c" id="M_glyb_c" name="glycine betaine" compartment="C_c" boundaryCondition="false" sboTerm="SBO:0000299"><notes><body xmlns="http://www.w3.org/1999/xhtml"><p>FORMULA: C5H11NO2</p></body></notes></species>
<species metaid="metaid_M_glyb_b" id="M_glyb_b" name="glycine betaine" compartment="C_b" boundaryCondition="true" sboTerm="SBO:0000299"><notes><body xmlns="http://www.w3.org/1999/xhtml"><p>FORMULA: C5H11NO2</p></body></notes></species>
<species metaid="metaid_M_dap_c" id="M_dap_c" name="L,L-diaminopimelate" compartment="C_c" boundaryCondition="false" sboTerm="SBO:0000299"><notes><body xmlns="http://www.w3.org/1999/xhtml"><p>FORMULA: C7H14N2O4</p></body></notes></species>
<species metaid="metaid_M_dapime_c" id="M_dapime_c" name="meso-diaminopimelate" compartment="C_c" boundaryCondition="false" sboTerm="SBO:0000299"><notes><body xmlns="http://www.w3.org/1999/xhtml"><p>FORMULA: C7H14N2O4</p></body></notes></species>
<species metaid="metaid_M_skm_c" id="M_skm_c" name="shikimate" compartment="C_c" boundaryCondition="false" sboTerm="SBO:0000299"><notes><body xmlns="http://www.w3.org/1999/xhtml"><p>FORMULA: C7H10O5</p></body></notes></species>
<species metaid="metaid_M_5a15primz_c" id="M_5a15primz_c" name="5-amino-1-(5-phospho-D-ribosyl)imidazole" compartment="C_c" boundaryCondition="false" sboTerm="SBO:0000299"><notes><body xmlns="http://www.w3.org/1999/xhtml"><p>FORMULA: C8H14N3O7P</p></body></notes></species>
<species metaid="metaid_M_5a15pri4c_c" id="M_5a15pri4c_c" name="5-amino-1-(5-phospho-D-ribosyl)imidazole-4-carboxylate" compartment="C_c" boundaryCondition="false" sboTerm="SBO:0000299"><notes><body xmlns="http://www.w3.org/1999/xhtml"><p>FORMULA: C9H14N3O9P</p></body></notes></species>
<species metaid="metaid_M_Prot_c" id="M_Prot_c" name="protein" compartment="C_c" boundaryCondition="false" sboTerm="SBO:0000299"><notes><body xmlns="http://www.w3.org/1999/xhtml"><p>FORMULA: C2H4NO2R(C2H2NOR)n</p></body></notes></species>
<species metaid="metaid_M_RNA_c" id="M_RNA_c" name="ribonucleic acid" compartment="C_c" boundaryCondition="false" sboTerm="SBO:0000299"><notes><body xmlns="http://www.w3.org/1999/xhtml"><p>FORMULA: C10H18O13P2R2(C5H8O6PR)n</p></body></notes></species>
<species metaid="metaid_M_DNA_c" id="M_DNA_c" name="deoxyribonucleic acid" compartment="C_c" boundaryCondition="false" sboTerm="SBO:0000299"><notes><body xmlns="http://www.w3.org/1999/xhtml"><p>FORMULA: C10H17O8PR2(C5H8O5PR)n</p></body></notes></species>
<species metaid="metaid_M_Lip_c" id="M_Lip_c" name="lipid" compartment="C_c" boundaryCondition="false" sboTerm="SBO:0000299"></species>
<species metaid="metaid_M_CW_c" id="M_CW_c" name="Cell Wall" compartment="C_c" boundaryCondition="false" sboTerm="SBO:0000299"></species>
<species metaid="metaid_M_SPs_c" id="M_SPs_c" name="Solute Pools" compartment="C_c" boundaryCondition="false" sboTerm="SBO:0000299"></species>
<species metaid="metaid_M_mnl_e" id="M_mnl_e" name="mannitol" compartment="C_e" boundaryCondition="false" sboTerm="SBO:0000299"><notes><body xmlns="http://www.w3.org/1999/xhtml"><p>FORMULA: C6H14O6</p></body></notes></species>
<species metaid="metaid_M_mnl_b" id="M_mnl_b" name="mannitol" compartment="C_b" boundaryCondition="true" sboTerm="SBO:0000299"><notes><body xmlns="http://www.w3.org/1999/xhtml"><p>FORMULA: C6H14O6</p></body></notes></species>
<species metaid="metaid_M_mnl1p_c" id="M_mnl1p_c" name="mannitol-1-phosphate" compartment="C_c" boundaryCondition="false" sboTerm="SBO:0000299"><notes><body xmlns="http://www.w3.org/1999/xhtml"><p>FORMULA: C6H15O9P</p></body></notes></species>
<species metaid="metaid_M_4s4h2345th2sdl_c" id="M_4s4h2345th2sdl_c" name="(4S)-4-hydroxy-2,3,4,5-tetrahydro-(2S)-dipicolinate" compartment="C_c" boundaryCondition="false" sboTerm="SBO:0000299"><notes><body xmlns="http://www.w3.org/1999/xhtml"><p>FORMULA: C7H9NO5</p></body></notes></species>
<species metaid="metaid_M_2345thd_c" id="M_2345thd_c" name="(S)-2,3,4,5-tetrahydrodipicolate" compartment="C_c" boundaryCondition="false" sboTerm="SBO:0000299"><notes><body xmlns="http://www.w3.org/1999/xhtml"><p>FORMULA: C7H9NO4</p></body></notes></species>
<species metaid="metaid_M_udpaga_c" id="M_udpaga_c" name="UDP-alpha-N-acetyl-D-glucosamine" compartment="C_c" boundaryCondition="false" sboTerm="SBO:0000299"><notes><body xmlns="http://www.w3.org/1999/xhtml"><p>FORMULA: C17H27N3O17P2</p></body></notes></species>
<species metaid="metaid_M_udpama_c" id="M_udpama_c" name="UDP-N-acetyl-D-mannosamine" compartment="C_c" boundaryCondition="false" sboTerm="SBO:0000299"><notes><body xmlns="http://www.w3.org/1999/xhtml"><p>FORMULA: C17H27N3O17P2</p></body></notes></species>
<species metaid="metaid_M_proL_e" id="M_proL_e" name="L-proline" compartment="C_e" boundaryCondition="false" sboTerm="SBO:0000299"><notes><body xmlns="http://www.w3.org/1999/xhtml"><p>FORMULA: C5H9NO2</p></body></notes></species>
<species metaid="metaid_M_proL_b" id="M_proL_b" name="L-proline" compartment="C_b" boundaryCondition="true" sboTerm="SBO:0000299"><notes><body xmlns="http://www.w3.org/1999/xhtml"><p>FORMULA: C5H9NO2</p></body></notes></species>
<species metaid="metaid_M_proL_c" id="M_proL_c" name="L-proline" compartment="C_c" boundaryCondition="false" sboTerm="SBO:0000299"><notes><body xmlns="http://www.w3.org/1999/xhtml"><p>FORMULA: C5H9NO2</p></body></notes></species>
<species metaid="metaid_M_510methf_c" id="M_510methf_c" name="5,10-methenyltetrahydrofolate" compartment="C_c" boundaryCondition="false" sboTerm="SBO:0000299"><notes><body xmlns="http://www.w3.org/1999/xhtml"><p>FORMULA: C20H22N7O6</p></body></notes></species>
<species metaid="metaid_M_glyc_c" id="M_glyc_c" name="D-glycerate" compartment="C_c" boundaryCondition="false" sboTerm="SBO:0000299"><notes><body xmlns="http://www.w3.org/1999/xhtml"><p>FORMULA: C3H6O4</p></body></notes></species>
<species metaid="metaid_M_dad_e" id="M_dad_e" name="deoxyadenosine" compartment="C_e" boundaryCondition="false" sboTerm="SBO:0000299"><notes><body xmlns="http://www.w3.org/1999/xhtml"><p>FORMULA: C10H13N5O3</p></body></notes></species>
<species metaid="metaid_M_4ppt_c" id="M_4ppt_c" name="4'-phosphopantetheine" compartment="C_c" boundaryCondition="false" sboTerm="SBO:0000299"><notes><body xmlns="http://www.w3.org/1999/xhtml"><p>FORMULA: C11H23N2O7PS</p></body></notes></species>
<species metaid="metaid_M_adman_e" id="M_adman_e" name="alpha-D-mannose" compartment="C_e" boundaryCondition="false" sboTerm="SBO:0000299"><notes><body xmlns="http://www.w3.org/1999/xhtml"><p>FORMULA: C6H12O6</p></body></notes></species>
<species metaid="metaid_M_adman_b" id="M_adman_b" name="alpha-D-mannose" compartment="C_b" boundaryCondition="true" sboTerm="SBO:0000299"><notes><body xmlns="http://www.w3.org/1999/xhtml"><p>FORMULA: C6H12O6</p></body></notes></species>
<species metaid="metaid_M_m5tade_c" id="M_m5tade_c" name="S-methyl-5'-thioadenosine" compartment="C_c" boundaryCondition="false" sboTerm="SBO:0000299"><notes><body xmlns="http://www.w3.org/1999/xhtml"><p>FORMULA: C11H15N5O3S</p></body></notes></species>
<species metaid="metaid_M_m5trib_c" id="M_m5trib_c" name="S-methyl-5-thio-D-ribose" compartment="C_c" boundaryCondition="false" sboTerm="SBO:0000299"><notes><body xmlns="http://www.w3.org/1999/xhtml"><p>FORMULA: C6H12O4S</p></body></notes></species>
<species metaid="metaid_M_tartsald_c" id="M_tartsald_c" name="tartronate semialdehyde" compartment="C_c" boundaryCondition="false" sboTerm="SBO:0000299"><notes><body xmlns="http://www.w3.org/1999/xhtml"><p>FORMULA: C3H4O4</p></body></notes></species>
<species metaid="metaid_M_fe2_c" id="M_fe2_c" name="Fe2+" compartment="C_c" boundaryCondition="false" sboTerm="SBO:0000299"><notes><body xmlns="http://www.w3.org/1999/xhtml"><p>FORMULA: Fe</p></body></notes></species>
<species metaid="metaid_M_fe2_b" id="M_fe2_b" name="Fe2+" compartment="C_b" boundaryCondition="true" sboTerm="SBO:0000299"><notes><body xmlns="http://www.w3.org/1999/xhtml"><p>FORMULA: Fe</p></body></notes></species>
<species metaid="metaid_M_proheme_c" id="M_proheme_c" name="protoheme IX" compartment="C_c" boundaryCondition="false" sboTerm="SBO:0000299"><notes><body xmlns="http://www.w3.org/1999/xhtml"><p>FORMULA: C34H32FeN4O4</p></body></notes></species>
<species metaid="metaid_M_betald_c" id="M_betald_c" name="betaine aldehyde" compartment="C_c" boundaryCondition="false" sboTerm="SBO:0000299"><notes><body xmlns="http://www.w3.org/1999/xhtml"><p>FORMULA: C5H12NO</p></body></notes></species>
<species metaid="metaid_M_dethio_c" id="M_dethio_c" name="dethiobiotin" compartment="C_c" boundaryCondition="false" sboTerm="SBO:0000299"><notes><body xmlns="http://www.w3.org/1999/xhtml"><p>FORMULA: C10H18N2O3</p></body></notes></species>
<species metaid="metaid_M_dethio_b" id="M_dethio_b" name="dethiobiotin" compartment="C_b" boundaryCondition="true" sboTerm="SBO:0000299"><notes><body xmlns="http://www.w3.org/1999/xhtml"><p>FORMULA: C10H18N2O3</p></body></notes></species>
<species metaid="metaid_M_ssc_c" id="M_ssc_c" name="sulfurated [sulfur carrier]" compartment="C_c" boundaryCondition="false" sboTerm="SBO:0000299"></species>
<species metaid="metaid_M_5doadn_c" id="M_5doadn_c" name="5'-deoxyadenosine" compartment="C_c" boundaryCondition="false" sboTerm="SBO:0000299"><notes><body xmlns="http://www.w3.org/1999/xhtml"><p>FORMULA: C10H13N5O3</p></body></notes></species>
<species metaid="metaid_M_unsc_c" id="M_unsc_c" name="unsulfurated [sulfur carrier]" compartment="C_c" boundaryCondition="false" sboTerm="SBO:0000299"></species>
<species metaid="metaid_M_malS_e" id="M_malS_e" name="(S)-malate" compartment="C_e" boundaryCondition="false" sboTerm="SBO:0000299"><notes><body xmlns="http://www.w3.org/1999/xhtml"><p>FORMULA: C4H6O5</p></body></notes></species>
<species metaid="metaid_M_malS_b" id="M_malS_b" name="(S)-malate" compartment="C_b" boundaryCondition="true" sboTerm="SBO:0000299"><notes><body xmlns="http://www.w3.org/1999/xhtml"><p>FORMULA: C4H6O5</p></body></notes></species>
<species metaid="metaid_M_malS_c" id="M_malS_c" name="(S)-malate" compartment="C_c" boundaryCondition="false" sboTerm="SBO:0000299"><notes><body xmlns="http://www.w3.org/1999/xhtml"><p>FORMULA: C4H6O5</p></body></notes></species>
<species metaid="metaid_M_cbp_c" id="M_cbp_c" name="carbamoyl-phosphate" compartment="C_c" boundaryCondition="false" sboTerm="SBO:0000299"><notes><body xmlns="http://www.w3.org/1999/xhtml"><p>FORMULA: CH4NO5P</p></body></notes></species>
<species metaid="metaid_M_dpcoa_c" id="M_dpcoa_c" name="dephospho-CoA" compartment="C_c" boundaryCondition="false" sboTerm="SBO:0000299"><notes><body xmlns="http://www.w3.org/1999/xhtml"><p>FORMULA: C21H35N7O13P2S</p></body></notes></species>
<species metaid="metaid_M_ca2_e" id="M_ca2_e" name="Ca2+" compartment="C_e" boundaryCondition="false" sboTerm="SBO:0000299"><notes><body xmlns="http://www.w3.org/1999/xhtml"><p>FORMULA: Ca</p></body></notes></species>
<species metaid="metaid_M_ca2_b" id="M_ca2_b" name="Ca2+" compartment="C_b" boundaryCondition="true" sboTerm="SBO:0000299"><notes><body xmlns="http://www.w3.org/1999/xhtml"><p>FORMULA: Ca</p></body></notes></species>
<species metaid="metaid_M_ca2_c" id="M_ca2_c" name="Ca2+" compartment="C_c" boundaryCondition="false" sboTerm="SBO:0000299"><notes><body xmlns="http://www.w3.org/1999/xhtml"><p>FORMULA: Ca</p></body></notes></species>
<species metaid="metaid_M_escut_c" id="M_escut_c" name="esculetin" compartment="C_c" boundaryCondition="false" sboTerm="SBO:0000299"><notes><body xmlns="http://www.w3.org/1999/xhtml"><p>FORMULA: C9H6O4</p></body></notes></species>
<species metaid="metaid_M_escut_b" id="M_escut_b" name="esculetin" compartment="C_b" boundaryCondition="true" sboTerm="SBO:0000299"><notes><body xmlns="http://www.w3.org/1999/xhtml"><p>FORMULA: C9H6O4</p></body></notes></species>
<species metaid="metaid_M_escut_e" id="M_escut_e" name="esculetin" compartment="C_e" boundaryCondition="false" sboTerm="SBO:0000299"><notes><body xmlns="http://www.w3.org/1999/xhtml"><p>FORMULA: C9H6O4</p></body></notes></species>
<species metaid="metaid_M_proD_c" id="M_proD_c" name="D-proline" compartment="C_c" boundaryCondition="false" sboTerm="SBO:0000299"><notes><body xmlns="http://www.w3.org/1999/xhtml"><p>FORMULA: C5H9NO2</p></body></notes></species>
<species metaid="metaid_M_5mt23dopp_c" id="M_5mt23dopp_c" name="5-(methylthio)-2,3-dioxopentyl phosphate" compartment="C_c" boundaryCondition="false" sboTerm="SBO:0000299"><notes><body xmlns="http://www.w3.org/1999/xhtml"><p>FORMULA: C6H11O6PS</p></body></notes></species>
<species metaid="metaid_M_2h3k5mt1pp_c" id="M_2h3k5mt1pp_c" name="2-hydroxy-3-keto-5-methylthio-1-phosphopentene" compartment="C_c" boundaryCondition="false" sboTerm="SBO:0000299"><notes><body xmlns="http://www.w3.org/1999/xhtml"><p>FORMULA: C6H11O6PS</p></body></notes></species>
<species metaid="metaid_M_ctp_c" id="M_ctp_c" name="CTP" compartment="C_c" boundaryCondition="false" sboTerm="SBO:0000299"><notes><body xmlns="http://www.w3.org/1999/xhtml"><p>FORMULA: C9H16N3O14P3</p></body></notes></species>
<species metaid="metaid_M_fmnh2_c" id="M_fmnh2_c" name="FMNH2" compartment="C_c" boundaryCondition="false" sboTerm="SBO:0000299"><notes><body xmlns="http://www.w3.org/1999/xhtml"><p>FORMULA: C17H23N4O9P</p></body></notes></species>
<species metaid="metaid_M_fmn_c" id="M_fmn_c" name="FMN" compartment="C_c" boundaryCondition="false" sboTerm="SBO:0000299"><notes><body xmlns="http://www.w3.org/1999/xhtml"><p>FORMULA: C17H21N4O9P</p></body></notes></species>
<species metaid="metaid_M_k_e" id="M_k_e" name="K+" compartment="C_e" boundaryCondition="false" sboTerm="SBO:0000299"><notes><body xmlns="http://www.w3.org/1999/xhtml"><p>FORMULA: K</p></body></notes></species>
<species metaid="metaid_M_k_b" id="M_k_b" name="K+" compartment="C_b" boundaryCondition="true" sboTerm="SBO:0000299"><notes><body xmlns="http://www.w3.org/1999/xhtml"><p>FORMULA: K</p></body></notes></species>
<species metaid="metaid_M_k_c" id="M_k_c" name="K+" compartment="C_c" boundaryCondition="false" sboTerm="SBO:0000299"><notes><body xmlns="http://www.w3.org/1999/xhtml"><p>FORMULA: K</p></body></notes></species>
<species metaid="metaid_M_pbng_c" id="M_pbng_c" name="porphobilinogen" compartment="C_c" boundaryCondition="false" sboTerm="SBO:0000299"><notes><body xmlns="http://www.w3.org/1999/xhtml"><p>FORMULA: C10H14N2O4</p></body></notes></species>
<species metaid="metaid_M_hmb_c" id="M_hmb_c" name="hydroxymethylbilane" compartment="C_c" boundaryCondition="false" sboTerm="SBO:0000299"><notes><body xmlns="http://www.w3.org/1999/xhtml"><p>FORMULA: C40H46N4O17</p></body></notes></species>
<species metaid="metaid_M_so3_c" id="M_so3_c" name="sulfite" compartment="C_c" boundaryCondition="false" sboTerm="SBO:0000299"><notes><body xmlns="http://www.w3.org/1999/xhtml"><p>FORMULA: H2SO3</p></body></notes></species>
<species metaid="metaid_M_so3_b" id="M_so3_b" name="sulfite" compartment="C_b" boundaryCondition="true" sboTerm="SBO:0000299"><notes><body xmlns="http://www.w3.org/1999/xhtml"><p>FORMULA: H2SO3</p></body></notes></species>
<species metaid="metaid_M_h2s_c" id="M_h2s_c" name="hydrogen sulfide" compartment="C_c" boundaryCondition="false" sboTerm="SBO:0000299"><notes><body xmlns="http://www.w3.org/1999/xhtml"><p>FORMULA: H2S</p></body></notes></species>
<species metaid="metaid_M_alaL_c" id="M_alaL_c" name="L-alanine" compartment="C_c" boundaryCondition="false" sboTerm="SBO:0000299"><notes><body xmlns="http://www.w3.org/1999/xhtml"><p>FORMULA: C3H7NO2</p></body></notes></species>
<species metaid="metaid_M_alaL_b" id="M_alaL_b" name="L-alanine" compartment="C_b" boundaryCondition="true" sboTerm="SBO:0000299"><notes><body xmlns="http://www.w3.org/1999/xhtml"><p>FORMULA: C3H7NO2</p></body></notes></species>
<species metaid="metaid_M_serL_c" id="M_serL_c" name="L-serine" compartment="C_c" boundaryCondition="false" sboTerm="SBO:0000299"><notes><body xmlns="http://www.w3.org/1999/xhtml"><p>FORMULA: C3H7NO3</p></body></notes></species>
<species metaid="metaid_M_serL_b" id="M_serL_b" name="L-serine" compartment="C_b" boundaryCondition="true" sboTerm="SBO:0000299"><notes><body xmlns="http://www.w3.org/1999/xhtml"><p>FORMULA: C3H7NO3</p></body></notes></species>
<species metaid="metaid_M_tre_e" id="M_tre_e" name="trehalose" compartment="C_e" boundaryCondition="false" sboTerm="SBO:0000299"><notes><body xmlns="http://www.w3.org/1999/xhtml"><p>FORMULA: C12H22O11</p></body></notes></species>
<species metaid="metaid_M_tre_b" id="M_tre_b" name="trehalose" compartment="C_b" boundaryCondition="true" sboTerm="SBO:0000299"><notes><body xmlns="http://www.w3.org/1999/xhtml"><p>FORMULA: C12H22O11</p></body></notes></species>
<species metaid="metaid_M_tre6p_c" id="M_tre6p_c" name="trehalose 6-phosphate" compartment="C_c" boundaryCondition="false" sboTerm="SBO:0000299"><notes><body xmlns="http://www.w3.org/1999/xhtml"><p>FORMULA: C12H23O14P</p></body></notes></species>
<species metaid="metaid_M_glnL_c" id="M_glnL_c" name="L-glutamine" compartment="C_c" boundaryCondition="false" sboTerm="SBO:0000299"><notes><body xmlns="http://www.w3.org/1999/xhtml"><p>FORMULA: C5H10N2O3</p></body></notes></species>
<species metaid="metaid_M_glnL_b" id="M_glnL_b" name="L-glutamine" compartment="C_b" boundaryCondition="true" sboTerm="SBO:0000299"><notes><body xmlns="http://www.w3.org/1999/xhtml"><p>FORMULA: C5H10N2O3</p></body></notes></species>
<species metaid="metaid_M_thymd_e" id="M_thymd_e" name="thymidine" compartment="C_e" boundaryCondition="false" sboTerm="SBO:0000299"><notes><body xmlns="http://www.w3.org/1999/xhtml"><p>FORMULA: C10H14N2O5</p></body></notes></species>
<species metaid="metaid_M_10fthf_c" id="M_10fthf_c" name="10-formyl-tetrahydrofolate" compartment="C_c" boundaryCondition="false" sboTerm="SBO:0000299"><notes><body xmlns="http://www.w3.org/1999/xhtml"><p>FORMULA: C20H23N7O7</p></body></notes></species>
<species metaid="metaid_M_2mbutp_c" id="M_2mbutp_c" name="2-methylbutanoyl-phosphate" compartment="C_c" boundaryCondition="false" sboTerm="SBO:0000299"><notes><body xmlns="http://www.w3.org/1999/xhtml"><p>FORMULA: C5H11O5P</p></body></notes></species>
<species metaid="metaid_M_2mbut_c" id="M_2mbut_c" name="2-Methylbutyric acid" compartment="C_c" boundaryCondition="false" sboTerm="SBO:0000299"><notes><body xmlns="http://www.w3.org/1999/xhtml"><p>FORMULA: C5H10O2</p></body></notes></species>
<species metaid="metaid_M_2mbut_b" id="M_2mbut_b" name="2-Methylbutyric acid" compartment="C_b" boundaryCondition="true" sboTerm="SBO:0000299"><notes><body xmlns="http://www.w3.org/1999/xhtml"><p>FORMULA: C5H10O2</p></body></notes></species>
<species metaid="metaid_M_5prga_c" id="M_5prga_c" name="5-phospho-ribosyl-glycineamide" compartment="C_c" boundaryCondition="false" sboTerm="SBO:0000299"><notes><body xmlns="http://www.w3.org/1999/xhtml"><p>FORMULA: C7H15N2O8P</p></body></notes></species>
<species metaid="metaid_M_5prfga_c" id="M_5prfga_c" name="5'-phosphoribosyl-N-formylglycineamide" compartment="C_c" boundaryCondition="false" sboTerm="SBO:0000299"><notes><body xmlns="http://www.w3.org/1999/xhtml"><p>FORMULA: C8H15N2O9P</p></body></notes></species>
<species metaid="metaid_M_ins_e" id="M_ins_e" name="inosine" compartment="C_e" boundaryCondition="false" sboTerm="SBO:0000299"><notes><body xmlns="http://www.w3.org/1999/xhtml"><p>FORMULA: C10H12N4O5</p></body></notes></species>
<species metaid="metaid_M_ins_b" id="M_ins_b" name="inosine" compartment="C_b" boundaryCondition="true" sboTerm="SBO:0000299"><notes><body xmlns="http://www.w3.org/1999/xhtml"><p>FORMULA: C10H12N4O5</p></body></notes></species>
<species metaid="metaid_M_ins_c" id="M_ins_c" name="inosine" compartment="C_c" boundaryCondition="false" sboTerm="SBO:0000299"><notes><body xmlns="http://www.w3.org/1999/xhtml"><p>FORMULA: C10H12N4O5</p></body></notes></species>
<species metaid="metaid_M_6hm78dhpte_c" id="M_6hm78dhpte_c" name="6-hydroxymethyl-7,8-dihydropterin" compartment="C_c" boundaryCondition="false" sboTerm="SBO:0000299"><notes><body xmlns="http://www.w3.org/1999/xhtml"><p>FORMULA: C7H9N5O2</p></body></notes></species>
<species metaid="metaid_M_udcpdp_c" id="M_udcpdp_c" name="di-trans,octa-cis-undecaprenyl diphosphate" compartment="C_c" boundaryCondition="false" sboTerm="SBO:0000299"><notes><body xmlns="http://www.w3.org/1999/xhtml"><p>FORMULA: C55H92O7P2</p></body></notes></species>
<species metaid="metaid_M_prfiaicarp_c" id="M_prfiaicarp_c" name="phosphoribulosylformimino-AICAR-P" compartment="C_c" boundaryCondition="false" sboTerm="SBO:0000299"><notes><body xmlns="http://www.w3.org/1999/xhtml"><p>FORMULA: C15H25N5O15P2</p></body></notes></species>
<species metaid="metaid_M_aimzcrnt_c" id="M_aimzcrnt_c" name="aminoimidazole carboxamide ribonucleotide" compartment="C_c" boundaryCondition="false" sboTerm="SBO:0000299"><notes><body xmlns="http://www.w3.org/1999/xhtml"><p>FORMULA: C9H15N4O8P</p></body></notes></species>
<species metaid="metaid_M_5mthf_c" id="M_5mthf_c" name="5-methyl-tetrahydrofolate" compartment="C_c" boundaryCondition="false" sboTerm="SBO:0000299"><notes><body xmlns="http://www.w3.org/1999/xhtml"><p>FORMULA: C20H25N7O6</p></body></notes></species>
<species metaid="metaid_M_malcoa_c" id="M_malcoa_c" name="malonyl-CoA" compartment="C_c" boundaryCondition="false" sboTerm="SBO:0000299"><notes><body xmlns="http://www.w3.org/1999/xhtml"><p>FORMULA: C24H38N7O19P3S</p></body></notes></species>
<species metaid="metaid_M_2maacoa_c" id="M_2maacoa_c" name="2-methylacetoacetyl-CoA" compartment="C_c" boundaryCondition="false" sboTerm="SBO:0000299"><notes><body xmlns="http://www.w3.org/1999/xhtml"><p>FORMULA: C26H42N7O18P3S</p></body></notes></species>
<species metaid="metaid_M_ppcoa_c" id="M_ppcoa_c" name="propanoyl-CoA" compartment="C_c" boundaryCondition="false" sboTerm="SBO:0000299"><notes><body xmlns="http://www.w3.org/1999/xhtml"><p>FORMULA: C24H40N7O17P3S</p></body></notes></species>
<species metaid="metaid_M_ametam_c" id="M_ametam_c" name="S-adenosyl-L-methioninamine" compartment="C_c" boundaryCondition="false" sboTerm="SBO:0000299"><notes><body xmlns="http://www.w3.org/1999/xhtml"><p>FORMULA: C14H23N6O3S</p></body></notes></species>
<species metaid="metaid_M_spmd_c" id="M_spmd_c" name="spermidine" compartment="C_c" boundaryCondition="false" sboTerm="SBO:0000299"><notes><body xmlns="http://www.w3.org/1999/xhtml"><p>FORMULA: C7H19N3</p></body></notes></species>
<species metaid="metaid_M_spmd_b" id="M_spmd_b" name="spermidine" compartment="C_b" boundaryCondition="true" sboTerm="SBO:0000299"><notes><body xmlns="http://www.w3.org/1999/xhtml"><p>FORMULA: C7H19N3</p></body></notes></species>
<species metaid="metaid_M_4hcoa_c" id="M_4hcoa_c" name="4-hydroxybutanoyl-CoA" compartment="C_c" boundaryCondition="false" sboTerm="SBO:0000299"><notes><body xmlns="http://www.w3.org/1999/xhtml"><p>FORMULA: C25H42N7O18P3S</p></body></notes></species>
<species metaid="metaid_M_vacoa_c" id="M_vacoa_c" name="vinylacetyl-CoA" compartment="C_c" boundaryCondition="false" sboTerm="SBO:0000299"><notes><body xmlns="http://www.w3.org/1999/xhtml"><p>FORMULA: C25H40N7O17P3S</p></body></notes></species>
<species metaid="metaid_M_xmp_c" id="M_xmp_c" name="XMP" compartment="C_c" boundaryCondition="false" sboTerm="SBO:0000299"><notes><body xmlns="http://www.w3.org/1999/xhtml"><p>FORMULA: C10H13N4O9P</p></body></notes></species>
<species metaid="metaid_M_spmd_e" id="M_spmd_e" name="spermidine" compartment="C_e" boundaryCondition="false" sboTerm="SBO:0000299"><notes><body xmlns="http://www.w3.org/1999/xhtml"><p>FORMULA: C7H19N3</p></body></notes></species>
<species metaid="metaid_M_hxan_c" id="M_hxan_c" name="hypoxanthine" compartment="C_c" boundaryCondition="false" sboTerm="SBO:0000299"><notes><body xmlns="http://www.w3.org/1999/xhtml"><p>FORMULA: C5H4N4O</p></body></notes></species>
<species metaid="metaid_M_hxan_b" id="M_hxan_b" name="hypoxanthine" compartment="C_b" boundaryCondition="true" sboTerm="SBO:0000299"><notes><body xmlns="http://www.w3.org/1999/xhtml"><p>FORMULA: C5H4N4O</p></body></notes></species>
<species metaid="metaid_M_rib1p_c" id="M_rib1p_c" name="alpha-D-ribose-1-phosphate" compartment="C_c" boundaryCondition="false" sboTerm="SBO:0000299"><notes><body xmlns="http://www.w3.org/1999/xhtml"><p>FORMULA: C5H11O8P</p></body></notes></species>
<species metaid="metaid_M_rib5p_c" id="M_rib5p_c" name="D-ribose-5-phosphate" compartment="C_c" boundaryCondition="false" sboTerm="SBO:0000299"><notes><body xmlns="http://www.w3.org/1999/xhtml"><p>FORMULA: C5H11O8P</p></body></notes></species>
<species metaid="metaid_M_glc_e" id="M_glc_e" name="beta-D-glucose" compartment="C_e" boundaryCondition="false" sboTerm="SBO:0000299"><notes><body xmlns="http://www.w3.org/1999/xhtml"><p>FORMULA: C6H12O6</p></body></notes></species>
<species metaid="metaid_M_chor_c" id="M_chor_c" name="chorismate" compartment="C_c" boundaryCondition="false" sboTerm="SBO:0000299"><notes><body xmlns="http://www.w3.org/1999/xhtml"><p>FORMULA: C10H10O6</p></body></notes></species>
<species metaid="metaid_M_chor_b" id="M_chor_b" name="chorismate" compartment="C_b" boundaryCondition="true" sboTerm="SBO:0000299"><notes><body xmlns="http://www.w3.org/1999/xhtml"><p>FORMULA: C10H10O6</p></body></notes></species>
<species metaid="metaid_M_pphn_c" id="M_pphn_c" name="prephenate" compartment="C_c" boundaryCondition="false" sboTerm="SBO:0000299"><notes><body xmlns="http://www.w3.org/1999/xhtml"><p>FORMULA: C10H10O6</p></body></notes></species>
<species metaid="metaid_M_4mpo_c" id="M_4mpo_c" name="4-methylphenol" compartment="C_c" boundaryCondition="false" sboTerm="SBO:0000299"><notes><body xmlns="http://www.w3.org/1999/xhtml"><p>FORMULA: C7H8O</p></body></notes></species>
<species metaid="metaid_M_4mpo_b" id="M_4mpo_b" name="4-methylphenol" compartment="C_b" boundaryCondition="true" sboTerm="SBO:0000299"><notes><body xmlns="http://www.w3.org/1999/xhtml"><p>FORMULA: C7H8O</p></body></notes></species>
<species metaid="metaid_M_4mpo_e" id="M_4mpo_e" name="4-methylphenol" compartment="C_e" boundaryCondition="false" sboTerm="SBO:0000299"><notes><body xmlns="http://www.w3.org/1999/xhtml"><p>FORMULA: C7H8O</p></body></notes></species>
<species metaid="metaid_M_oxac_c" id="M_oxac_c" name="oxaloacetate" compartment="C_c" boundaryCondition="false" sboTerm="SBO:0000299"><notes><body xmlns="http://www.w3.org/1999/xhtml"><p>FORMULA: C4H4O5</p></body></notes></species>
<species metaid="metaid_M_et4p_c" id="M_et4p_c" name="D-erythrose-4-phosphate" compartment="C_c" boundaryCondition="false" sboTerm="SBO:0000299"><notes><body xmlns="http://www.w3.org/1999/xhtml"><p>FORMULA: C4H9O7P</p></body></notes></species>
<species metaid="metaid_M_3dahs7p_c" id="M_3dahs7p_c" name="3-deoxy-D-arabino-heptulosonate-7-phosphate" compartment="C_c" boundaryCondition="false" sboTerm="SBO:0000299"><notes><body xmlns="http://www.w3.org/1999/xhtml"><p>FORMULA: C7H13O10P</p></body></notes></species>
<species metaid="metaid_M_asucc_c" id="M_asucc_c" name="adenylo-succinate" compartment="C_c" boundaryCondition="false" sboTerm="SBO:0000299"><notes><body xmlns="http://www.w3.org/1999/xhtml"><p>FORMULA: C14H18N5O11P</p></body></notes></species>
<species metaid="metaid_M_fum_c" id="M_fum_c" name="fumarate" compartment="C_c" boundaryCondition="false" sboTerm="SBO:0000299"><notes><body xmlns="http://www.w3.org/1999/xhtml"><p>FORMULA: C4H4O4</p></body></notes></species>
<species metaid="metaid_M_aacoa_c" id="M_aacoa_c" name="acetoacetyl-CoA" compartment="C_c" boundaryCondition="false" sboTerm="SBO:0000299"><notes><body xmlns="http://www.w3.org/1999/xhtml"><p>FORMULA: C25H40N7O18P3S</p></body></notes></species>
<species metaid="metaid_M_78dhnpte_c" id="M_78dhnpte_c" name="7,8-dihydro-D-neopterin" compartment="C_c" boundaryCondition="false" sboTerm="SBO:0000299"><notes><body xmlns="http://www.w3.org/1999/xhtml"><p>FORMULA: C9H13N5O4</p></body></notes></species>
<species metaid="metaid_M_gcald_c" id="M_gcald_c" name="glycolaldehyde" compartment="C_c" boundaryCondition="false" sboTerm="SBO:0000299"><notes><body xmlns="http://www.w3.org/1999/xhtml"><p>FORMULA: C2H4O2</p></body></notes></species>
<species metaid="metaid_M_gal1pA_c" id="M_gal1pA_c" name="alpha-D-galactose 1-phosphate" compartment="C_c" boundaryCondition="false" sboTerm="SBO:0000299"><notes><body xmlns="http://www.w3.org/1999/xhtml"><p>FORMULA: C6H13O9P</p></body></notes></species>
<species metaid="metaid_M_udpgal_c" id="M_udpgal_c" name="UDP-D-galactose" compartment="C_c" boundaryCondition="false" sboTerm="SBO:0000299"><notes><body xmlns="http://www.w3.org/1999/xhtml"><p>FORMULA: C15H24N2O17P2</p></body></notes></species>
<species metaid="metaid_M_quln_c" id="M_quln_c" name="quinolinate" compartment="C_c" boundaryCondition="false" sboTerm="SBO:0000299"><notes><body xmlns="http://www.w3.org/1999/xhtml"><p>FORMULA: C7H5NO4</p></body></notes></species>
<species metaid="metaid_M_udpamr_c" id="M_udpamr_c" name="UDP-N-acetylmuramate" compartment="C_c" boundaryCondition="false" sboTerm="SBO:0000299"><notes><body xmlns="http://www.w3.org/1999/xhtml"><p>FORMULA: C20H31N3O19P2</p></body></notes></species>
<species metaid="metaid_M_udpagaepyr_c" id="M_udpagaepyr_c" name="UDP-N-acetylglucosamine-enolpyruvate" compartment="C_c" boundaryCondition="false" sboTerm="SBO:0000299"><notes><body xmlns="http://www.w3.org/1999/xhtml"><p>FORMULA: C20H29N3O19P2</p></body></notes></species>
<species metaid="metaid_M_udpagaepyr_b" id="M_udpagaepyr_b" name="UDP-N-acetylglucosamine-enolpyruvate" compartment="C_b" boundaryCondition="true" sboTerm="SBO:0000299"><notes><body xmlns="http://www.w3.org/1999/xhtml"><p>FORMULA: C20H29N3O19P2</p></body></notes></species>
<species metaid="metaid_M_mthgxl_c" id="M_mthgxl_c" name="methylglyoxal" compartment="C_c" boundaryCondition="false" sboTerm="SBO:0000299"><notes><body xmlns="http://www.w3.org/1999/xhtml"><p>FORMULA: C3H4O2</p></body></notes></species>
<species metaid="metaid_M_s3m2op_c" id="M_s3m2op_c" name="(S)-3-methyl-2-oxopentanoate" compartment="C_c" boundaryCondition="false" sboTerm="SBO:0000299"><notes><body xmlns="http://www.w3.org/1999/xhtml"><p>FORMULA: C6H10O3</p></body></notes></species>
<species metaid="metaid_M_2mbcoa_c" id="M_2mbcoa_c" name="2-methylbutanoyl-CoA" compartment="C_c" boundaryCondition="false" sboTerm="SBO:0000299"><notes><body xmlns="http://www.w3.org/1999/xhtml"><p>FORMULA: C26H44N7O17P3S</p></body></notes></species>
<species metaid="metaid_M_2pg_c" id="M_2pg_c" name="2-phospho-D-glycerate" compartment="C_c" boundaryCondition="false" sboTerm="SBO:0000299"><notes><body xmlns="http://www.w3.org/1999/xhtml"><p>FORMULA: C3H7O7P</p></body></notes></species>
<species metaid="metaid_M_3pg_c" id="M_3pg_c" name="3-phospho-D-glycerate" compartment="C_c" boundaryCondition="false" sboTerm="SBO:0000299"><notes><body xmlns="http://www.w3.org/1999/xhtml"><p>FORMULA: C3H7O7P</p></body></notes></species>
<species metaid="metaid_M_metL_e" id="M_metL_e" name="L-methionine" compartment="C_e" boundaryCondition="false" sboTerm="SBO:0000299"><notes><body xmlns="http://www.w3.org/1999/xhtml"><p>FORMULA: C5H11NO2S</p></body></notes></species>
<species metaid="metaid_M_6hmdhptedp_c" id="M_6hmdhptedp_c" name="6-hydroxymethyl-dihydropterin diphosphate" compartment="C_c" boundaryCondition="false" sboTerm="SBO:0000299"><notes><body xmlns="http://www.w3.org/1999/xhtml"><p>FORMULA: C7H11N5O8P2</p></body></notes></species>
<species metaid="metaid_M_hcit_c" id="M_hcit_c" name="homocitrate" compartment="C_c" boundaryCondition="false" sboTerm="SBO:0000299"><notes><body xmlns="http://www.w3.org/1999/xhtml"><p>FORMULA: C7H10O7</p></body></notes></species>
<species metaid="metaid_M_duri_c" id="M_duri_c" name="deoxyuridine" compartment="C_c" boundaryCondition="false" sboTerm="SBO:0000299"><notes><body xmlns="http://www.w3.org/1999/xhtml"><p>FORMULA: C9H12N2O5</p></body></notes></species>
<species metaid="metaid_M_xan_c" id="M_xan_c" name="xanthine" compartment="C_c" boundaryCondition="false" sboTerm="SBO:0000299"><notes><body xmlns="http://www.w3.org/1999/xhtml"><p>FORMULA: C5H4N4O2</p></body></notes></species>
<species metaid="metaid_M_xan_b" id="M_xan_b" name="xanthine" compartment="C_b" boundaryCondition="true" sboTerm="SBO:0000299"><notes><body xmlns="http://www.w3.org/1999/xhtml"><p>FORMULA: C5H4N4O2</p></body></notes></species>
<species metaid="metaid_M_35dah_c" id="M_35dah_c" name="(3S,5S)-3,5-diaminohexanoate" compartment="C_c" boundaryCondition="false" sboTerm="SBO:0000299"><notes><body xmlns="http://www.w3.org/1999/xhtml"><p>FORMULA: C6H14N2O2</p></body></notes></species>
<species metaid="metaid_M_5a3oh_c" id="M_5a3oh_c" name="(S)-5-amino-3-oxohexanoate" compartment="C_c" boundaryCondition="false" sboTerm="SBO:0000299"><notes><body xmlns="http://www.w3.org/1999/xhtml"><p>FORMULA: C6H11NO3</p></body></notes></species>
<species metaid="metaid_M_ptgp_c" id="M_ptgp_c" name="L-1-phosphatidylglycerol-phosphate" compartment="C_c" boundaryCondition="false" sboTerm="SBO:0000299"><notes><body xmlns="http://www.w3.org/1999/xhtml"><p>FORMULA: C8H14O13P2R2</p></body></notes></species>
<species metaid="metaid_M_ptg_c" id="M_ptg_c" name="L-1-phosphatidyl-glycerol" compartment="C_c" boundaryCondition="false" sboTerm="SBO:0000299"><notes><body xmlns="http://www.w3.org/1999/xhtml"><p>FORMULA: C8H13O10PR2</p></body></notes></species>
<species metaid="metaid_M_3a2mp_c" id="M_3a2mp_c" name="(R)-3-amino-2-methylpropanoate" compartment="C_c" boundaryCondition="false" sboTerm="SBO:0000299"><notes><body xmlns="http://www.w3.org/1999/xhtml"><p>FORMULA: C4H9NO2</p></body></notes></species>
<species metaid="metaid_M_2m3op_c" id="M_2m3op_c" name="2-methyl-3-oxopropanoate" compartment="C_c" boundaryCondition="false" sboTerm="SBO:0000299"><notes><body xmlns="http://www.w3.org/1999/xhtml"><p>FORMULA: C4H6O3</p></body></notes></species>
<species metaid="metaid_M_mevR_c" id="M_mevR_c" name="(R)-mevalonate" compartment="C_c" boundaryCondition="false" sboTerm="SBO:0000299"><notes><body xmlns="http://www.w3.org/1999/xhtml"><p>FORMULA: C6H12O4</p></body></notes></species>
<species metaid="metaid_M_mevR_b" id="M_mevR_b" name="(R)-mevalonate" compartment="C_b" boundaryCondition="true" sboTerm="SBO:0000299"><notes><body xmlns="http://www.w3.org/1999/xhtml"><p>FORMULA: C6H12O4</p></body></notes></species>
<species metaid="metaid_M_s5ddr5lhcys_c" id="M_s5ddr5lhcys_c" name="S-(5-deoxy-D-ribos-5-yl)-L-homocysteine" compartment="C_c" boundaryCondition="false" sboTerm="SBO:0000299"><notes><body xmlns="http://www.w3.org/1999/xhtml"><p>FORMULA: C9H17NO6S</p></body></notes></species>
<species metaid="metaid_M_cbpc3_c" id="M_cbpc3_c" name="Cobalt-precorrin-3" compartment="C_c" boundaryCondition="false" sboTerm="SBO:0000299"><notes><body xmlns="http://www.w3.org/1999/xhtml"><p>FORMULA: C43H48CoN4O16</p></body></notes></species>
<species metaid="metaid_M_cbpc4_c" id="M_cbpc4_c" name="Cobalt-precorrin-4" compartment="C_c" boundaryCondition="false" sboTerm="SBO:0000299"><notes><body xmlns="http://www.w3.org/1999/xhtml"><p>FORMULA: C44H50CoN4O16</p></body></notes></species>
<species metaid="metaid_M_casp_c" id="M_casp_c" name="N-carbamoyl-L-aspartate" compartment="C_c" boundaryCondition="false" sboTerm="SBO:0000299"><notes><body xmlns="http://www.w3.org/1999/xhtml"><p>FORMULA: C5H8N2O5</p></body></notes></species>
<species metaid="metaid_M_xtsn_c" id="M_xtsn_c" name="xanthosine" compartment="C_c" boundaryCondition="false" sboTerm="SBO:0000299"><notes><body xmlns="http://www.w3.org/1999/xhtml"><p>FORMULA: C10H12N4O6</p></body></notes></species>
<species metaid="metaid_M_24dap_c" id="M_24dap_c" name="(2R,4S)-2,4-diaminopentanoate" compartment="C_c" boundaryCondition="false" sboTerm="SBO:0000299"><notes><body xmlns="http://www.w3.org/1999/xhtml"><p>FORMULA: C5H12N2O2</p></body></notes></species>
<species metaid="metaid_M_2a4op_c" id="M_2a4op_c" name="2-amino-4-oxopentanoate" compartment="C_c" boundaryCondition="false" sboTerm="SBO:0000299"><notes><body xmlns="http://www.w3.org/1999/xhtml"><p>FORMULA: C5H9NO3</p></body></notes></species>
<species metaid="metaid_M_acnam_c" id="M_acnam_c" name="N-acetylneuraminate" compartment="C_c" boundaryCondition="false" sboTerm="SBO:0000299"><notes><body xmlns="http://www.w3.org/1999/xhtml"><p>FORMULA: C11H19NO9</p></body></notes></species>
<species metaid="metaid_M_acnam_b" id="M_acnam_b" name="N-acetylneuraminate" compartment="C_b" boundaryCondition="true" sboTerm="SBO:0000299"><notes><body xmlns="http://www.w3.org/1999/xhtml"><p>FORMULA: C11H19NO9</p></body></notes></species>
<species metaid="metaid_M_ama_c" id="M_ama_c" name="N-acetyl-D-mannosamine" compartment="C_c" boundaryCondition="false" sboTerm="SBO:0000299"><notes><body xmlns="http://www.w3.org/1999/xhtml"><p>FORMULA: C8H15NO6</p></body></notes></species>
<species metaid="metaid_M_15pramp_c" id="M_15pramp_c" name="1-(5-phospho-D-ribosyl)-AMP" compartment="C_c" boundaryCondition="false" sboTerm="SBO:0000299"><notes><body xmlns="http://www.w3.org/1999/xhtml"><p>FORMULA: C15H23N5O14P2</p></body></notes></species>
<species metaid="metaid_M_15pr55pramai4c_c" id="M_15pr55pramai4c_c" name="1-(5-phosphoribosyl)-5-[(5-phosphoribosylamino)methylideneamino]imidazole-4-carboxamide" compartment="C_c" boundaryCondition="false" sboTerm="SBO:0000299"><notes><body xmlns="http://www.w3.org/1999/xhtml"><p>FORMULA: C15H25N5O15P2</p></body></notes></species>
<species metaid="metaid_M_g3p_e" id="M_g3p_e" name="sn-glycerol-3-phosphate" compartment="C_e" boundaryCondition="false" sboTerm="SBO:0000299"><notes><body xmlns="http://www.w3.org/1999/xhtml"><p>FORMULA: C3H9O6P</p></body></notes></species>
<species metaid="metaid_M_fru1p_c" id="M_fru1p_c" name="fructose-1-phosphate" compartment="C_c" boundaryCondition="false" sboTerm="SBO:0000299"><notes><body xmlns="http://www.w3.org/1999/xhtml"><p>FORMULA: C6H13O9P</p></body></notes></species>
<species metaid="metaid_M_lysL_c" id="M_lysL_c" name="L-lysine" compartment="C_c" boundaryCondition="false" sboTerm="SBO:0000299"><notes><body xmlns="http://www.w3.org/1999/xhtml"><p>FORMULA: C6H14N2O2</p></body></notes></species>
<species metaid="metaid_M_lysL_b" id="M_lysL_b" name="L-lysine" compartment="C_b" boundaryCondition="true" sboTerm="SBO:0000299"><notes><body xmlns="http://www.w3.org/1999/xhtml"><p>FORMULA: C6H14N2O2</p></body></notes></species>
<species metaid="metaid_M_3pt13lg_c" id="M_3pt13lg_c" name="3-phosphatidyl-1'-(3'-O-L-lysyl)glycerol" compartment="C_c" boundaryCondition="false" sboTerm="SBO:0000299"><notes><body xmlns="http://www.w3.org/1999/xhtml"><p>FORMULA: C14H25N2O11PR2</p></body></notes></species>
<species metaid="metaid_M_p1p3b5adtp_c" id="M_p1p3b5adtp_c" name="P1,P3-Bis(5'-adenosyl) triphosphate" compartment="C_c" boundaryCondition="false" sboTerm="SBO:0000299"><notes><body xmlns="http://www.w3.org/1999/xhtml"><p>FORMULA: C20H27N10O16P3</p></body></notes></species>
<species metaid="metaid_M_pppgpp_c" id="M_pppgpp_c" name="pppGpp" compartment="C_c" boundaryCondition="false" sboTerm="SBO:0000299"><notes><body xmlns="http://www.w3.org/1999/xhtml"><p>FORMULA: C10H18N5O20P5</p></body></notes></species>
<species metaid="metaid_M_pc2_c" id="M_pc2_c" name="precorrin-2" compartment="C_c" boundaryCondition="false" sboTerm="SBO:0000299"><notes><body xmlns="http://www.w3.org/1999/xhtml"><p>FORMULA: C42H48N4O16</p></body></notes></species>
<species metaid="metaid_M_shclin_c" id="M_shclin_c" name="Sirohydrochlorin" compartment="C_c" boundaryCondition="false" sboTerm="SBO:0000299"><notes><body xmlns="http://www.w3.org/1999/xhtml"><p>FORMULA: C42H46N4O16</p></body></notes></species>
<species metaid="metaid_M_dcyt_e" id="M_dcyt_e" name="deoxycytidine" compartment="C_e" boundaryCondition="false" sboTerm="SBO:0000299"><notes><body xmlns="http://www.w3.org/1999/xhtml"><p>FORMULA: C9H13N3O4</p></body></notes></species>
<species metaid="metaid_M_cdpdag_c" id="M_cdpdag_c" name="CDP-diacylglycerol" compartment="C_c" boundaryCondition="false" sboTerm="SBO:0000299"><notes><body xmlns="http://www.w3.org/1999/xhtml"><p>FORMULA: C14H19N3O15P2R2</p></body></notes></species>
<species metaid="metaid_M_ptd_c" id="M_ptd_c" name="phosphatidate" compartment="C_c" boundaryCondition="false" sboTerm="SBO:0000299"><notes><body xmlns="http://www.w3.org/1999/xhtml"><p>FORMULA: C5H7O8PR2</p></body></notes></species>
<species metaid="metaid_M_tag16bp_c" id="M_tag16bp_c" name="tagatose-1,6-bisphosphate" compartment="C_c" boundaryCondition="false" sboTerm="SBO:0000299"><notes><body xmlns="http://www.w3.org/1999/xhtml"><p>FORMULA: C6H14O12P2</p></body></notes></species>
<species metaid="metaid_M_glyald3p_c" id="M_glyald3p_c" name="D-glyceraldehyde-3-phosphate" compartment="C_c" boundaryCondition="false" sboTerm="SBO:0000299"><notes><body xmlns="http://www.w3.org/1999/xhtml"><p>FORMULA: C3H7O6P</p></body></notes></species>
<species metaid="metaid_M_acap_c" id="M_acap_c" name="adenosyl-cobinamide phosphate" compartment="C_c" boundaryCondition="false" sboTerm="SBO:0000299"><notes><body xmlns="http://www.w3.org/1999/xhtml"><p>FORMULA: C58H85CoN16O14P</p></body></notes></species>
<species metaid="metaid_M_altd_c" id="M_altd_c" name="D-altronate" compartment="C_c" boundaryCondition="false" sboTerm="SBO:0000299"><notes><body xmlns="http://www.w3.org/1999/xhtml"><p>FORMULA: C6H12O7</p></body></notes></species>
<species metaid="metaid_M_udpamagdapaa_c" id="M_udpamagdapaa_c" name="UDP-N-acetylmuramoyl-L-alanyl-D-glutamyl-meso-2,6-diaminopimelyl-D-alanyl-D-alanine" compartment="C_c" boundaryCondition="false" sboTerm="SBO:0000299"><notes><body xmlns="http://www.w3.org/1999/xhtml"><p>FORMULA: C41H65N9O28P2</p></body></notes></species>
<species metaid="metaid_M_CLP_c" id="M_CLP_c" name="Cross-linked peptidoglycan" compartment="C_c" boundaryCondition="false" sboTerm="SBO:0000299"></species>
<species metaid="metaid_M_ichor_c" id="M_ichor_c" name="isochorismate" compartment="C_c" boundaryCondition="false" sboTerm="SBO:0000299"><notes><body xmlns="http://www.w3.org/1999/xhtml"><p>FORMULA: C10H10O6</p></body></notes></species>
<species metaid="metaid_M_cysL_c" id="M_cysL_c" name="L-cysteine" compartment="C_c" boundaryCondition="false" sboTerm="SBO:0000299"><notes><body xmlns="http://www.w3.org/1999/xhtml"><p>FORMULA: C3H7NO2S</p></body></notes></species>
<species metaid="metaid_M_cysL_b" id="M_cysL_b" name="L-cysteine" compartment="C_b" boundaryCondition="true" sboTerm="SBO:0000299"><notes><body xmlns="http://www.w3.org/1999/xhtml"><p>FORMULA: C3H7NO2S</p></body></notes></species>
<species metaid="metaid_M_4m5het_c" id="M_4m5het_c" name="4-methyl-5-(beta-hydroxyethyl)thiazole" compartment="C_c" boundaryCondition="false" sboTerm="SBO:0000299"><notes><body xmlns="http://www.w3.org/1999/xhtml"><p>FORMULA: C6H9NOS</p></body></notes></species>
<species metaid="metaid_M_2mccoa_c" id="M_2mccoa_c" name="(E)-2-methylcrotonoyl-CoA" compartment="C_c" boundaryCondition="false" sboTerm="SBO:0000299"><notes><body xmlns="http://www.w3.org/1999/xhtml"><p>FORMULA: C26H42N7O17P3S</p></body></notes></species>
<species metaid="metaid_M_2m3hbcoa_c" id="M_2m3hbcoa_c" name="2-methyl-3-hydroxybutyryl-CoA" compartment="C_c" boundaryCondition="false" sboTerm="SBO:0000299"><notes><body xmlns="http://www.w3.org/1999/xhtml"><p>FORMULA: C26H44N7O18P3S</p></body></notes></species>
<species metaid="metaid_M_glnL_e" id="M_glnL_e" name="L-glutamine" compartment="C_e" boundaryCondition="false" sboTerm="SBO:0000299"><notes><body xmlns="http://www.w3.org/1999/xhtml"><p>FORMULA: C5H10N2O3</p></body></notes></species>
<species metaid="metaid_M_4a2m5dpmp_c" id="M_4a2m5dpmp_c" name="4-amino-2-methyl-5-diphosphomethylpyrimidine" compartment="C_c" boundaryCondition="false" sboTerm="SBO:0000299"><notes><body xmlns="http://www.w3.org/1999/xhtml"><p>FORMULA: C6H11N3O7P2</p></body></notes></species>
<species metaid="metaid_M_4m52poet_c" id="M_4m52poet_c" name="4-methyl-5-(2-phosphonooxyethyl)thiazole" compartment="C_c" boundaryCondition="false" sboTerm="SBO:0000299"><notes><body xmlns="http://www.w3.org/1999/xhtml"><p>FORMULA: C6H10NO4PS</p></body></notes></species>
<species metaid="metaid_M_thmp_c" id="M_thmp_c" name="thiamin phosphate" compartment="C_c" boundaryCondition="false" sboTerm="SBO:0000299"><notes><body xmlns="http://www.w3.org/1999/xhtml"><p>FORMULA: C12H18N4O4PS</p></body></notes></species>
<species metaid="metaid_M_pratp_c" id="M_pratp_c" name="phosphoribosyl-ATP" compartment="C_c" boundaryCondition="false" sboTerm="SBO:0000299"><notes><body xmlns="http://www.w3.org/1999/xhtml"><p>FORMULA: C15H25N5O20P4</p></body></notes></species>
<species metaid="metaid_M_valL_c" id="M_valL_c" name="L-valine" compartment="C_c" boundaryCondition="false" sboTerm="SBO:0000299"><notes><body xmlns="http://www.w3.org/1999/xhtml"><p>FORMULA: C5H11NO2</p></body></notes></species>
<species metaid="metaid_M_valL_b" id="M_valL_b" name="L-valine" compartment="C_b" boundaryCondition="true" sboTerm="SBO:0000299"><notes><body xmlns="http://www.w3.org/1999/xhtml"><p>FORMULA: C5H11NO2</p></body></notes></species>
<species metaid="metaid_M_fru16bp_c" id="M_fru16bp_c" name="fructose-1,6-bisphosphate" compartment="C_c" boundaryCondition="false" sboTerm="SBO:0000299"><notes><body xmlns="http://www.w3.org/1999/xhtml"><p>FORMULA: C6H14O12P2</p></body></notes></species>
<species metaid="metaid_M_pyam5p_c" id="M_pyam5p_c" name="pyridoxamine 5'-phosphate" compartment="C_c" boundaryCondition="false" sboTerm="SBO:0000299"><notes><body xmlns="http://www.w3.org/1999/xhtml"><p>FORMULA: C8H13N2O5P</p></body></notes></species>
<species metaid="metaid_M_pyal5p_c" id="M_pyal5p_c" name="pyridoxal 5'-phosphate" compartment="C_c" boundaryCondition="false" sboTerm="SBO:0000299"><notes><body xmlns="http://www.w3.org/1999/xhtml"><p>FORMULA: C8H10NO6P</p></body></notes></species>
<species metaid="metaid_M_hgcvpdhllys_c" id="M_hgcvpdhllys_c" name="H-Gcv-protein-(dihydrolipoyl)lysine" compartment="C_c" boundaryCondition="false" sboTerm="SBO:0000299"></species>
<species metaid="metaid_M_hgcvpllys_c" id="M_hgcvpllys_c" name="H-Gcv-protein-(lipoyl)lysine" compartment="C_c" boundaryCondition="false" sboTerm="SBO:0000299"></species>
<species metaid="metaid_M_12dag_c" id="M_12dag_c" name="1,2-Diacyl-sn-glycerol" compartment="C_c" boundaryCondition="false" sboTerm="SBO:0000299"><notes><body xmlns="http://www.w3.org/1999/xhtml"><p>FORMULA: C5H6O5R2</p></body></notes></species>
<species metaid="metaid_M_gpgl_c" id="M_gpgl_c" name="glycerophosphoglycoglycerolipid" compartment="C_c" boundaryCondition="false" sboTerm="SBO:0000299"><notes><body xmlns="http://www.w3.org/1999/xhtml"><p>FORMULA: C20H33O20PR2</p></body></notes></species>
<species metaid="metaid_M_at_c" id="M_at_c" name="acetone" compartment="C_c" boundaryCondition="false" sboTerm="SBO:0000299"><notes><body xmlns="http://www.w3.org/1999/xhtml"><p>FORMULA: C3H6O</p></body></notes></species>
<species metaid="metaid_M_at_b" id="M_at_b" name="acetone" compartment="C_b" boundaryCondition="true" sboTerm="SBO:0000299"><notes><body xmlns="http://www.w3.org/1999/xhtml"><p>FORMULA: C3H6O</p></body></notes></species>
<species metaid="metaid_M_at_e" id="M_at_e" name="acetone" compartment="C_e" boundaryCondition="false" sboTerm="SBO:0000299"><notes><body xmlns="http://www.w3.org/1999/xhtml"><p>FORMULA: C3H6O</p></body></notes></species>
<species metaid="metaid_M_zn2_e" id="M_zn2_e" name="Zn2+" compartment="C_e" boundaryCondition="false" sboTerm="SBO:0000299"><notes><body xmlns="http://www.w3.org/1999/xhtml"><p>FORMULA: Zn</p></body></notes></species>
<species metaid="metaid_M_zn2_b" id="M_zn2_b" name="Zn2+" compartment="C_b" boundaryCondition="true" sboTerm="SBO:0000299"><notes><body xmlns="http://www.w3.org/1999/xhtml"><p>FORMULA: Zn</p></body></notes></species>
<species metaid="metaid_M_zn2_c" id="M_zn2_c" name="Zn2+" compartment="C_c" boundaryCondition="false" sboTerm="SBO:0000299"><notes><body xmlns="http://www.w3.org/1999/xhtml"><p>FORMULA: Zn</p></body></notes></species>
<species metaid="metaid_M_ileL_e" id="M_ileL_e" name="L-isoleucine" compartment="C_e" boundaryCondition="false" sboTerm="SBO:0000299"><notes><body xmlns="http://www.w3.org/1999/xhtml"><p>FORMULA: C6H13NO2</p></body></notes></species>
<species metaid="metaid_M_ileL_b" id="M_ileL_b" name="L-isoleucine" compartment="C_b" boundaryCondition="true" sboTerm="SBO:0000299"><notes><body xmlns="http://www.w3.org/1999/xhtml"><p>FORMULA: C6H13NO2</p></body></notes></species>
<species metaid="metaid_M_ileL_c" id="M_ileL_c" name="L-isoleucine" compartment="C_c" boundaryCondition="false" sboTerm="SBO:0000299"><notes><body xmlns="http://www.w3.org/1999/xhtml"><p>FORMULA: C6H13NO2</p></body></notes></species>
<species metaid="metaid_M_pyin_e" id="M_pyin_e" name="pyridoxine" compartment="C_e" boundaryCondition="false" sboTerm="SBO:0000299"><notes><body xmlns="http://www.w3.org/1999/xhtml"><p>FORMULA: C8H11NO3</p></body></notes></species>
<species metaid="metaid_M_pyin_b" id="M_pyin_b" name="pyridoxine" compartment="C_b" boundaryCondition="true" sboTerm="SBO:0000299"><notes><body xmlns="http://www.w3.org/1999/xhtml"><p>FORMULA: C8H11NO3</p></body></notes></species>
<species metaid="metaid_M_pyin_c" id="M_pyin_c" name="pyridoxine" compartment="C_c" boundaryCondition="false" sboTerm="SBO:0000299"><notes><body xmlns="http://www.w3.org/1999/xhtml"><p>FORMULA: C8H11NO3</p></body></notes></species>
<species metaid="metaid_M_din_c" id="M_din_c" name="deoxyinosine" compartment="C_c" boundaryCondition="false" sboTerm="SBO:0000299"><notes><body xmlns="http://www.w3.org/1999/xhtml"><p>FORMULA: C10H12N4O4</p></body></notes></species>
<species metaid="metaid_M_no2_e" id="M_no2_e" name="nitrite" compartment="C_e" boundaryCondition="false" sboTerm="SBO:0000299"><notes><body xmlns="http://www.w3.org/1999/xhtml"><p>FORMULA: HNO2</p></body></notes></species>
<species metaid="metaid_M_ga6p_c" id="M_ga6p_c" name="D-glucosamine-6-phosphate" compartment="C_c" boundaryCondition="false" sboTerm="SBO:0000299"><notes><body xmlns="http://www.w3.org/1999/xhtml"><p>FORMULA: C6H14NO8P</p></body></notes></species>
<species metaid="metaid_M_ga1p_c" id="M_ga1p_c" name="D-glucosamine 1-phosphate" compartment="C_c" boundaryCondition="false" sboTerm="SBO:0000299"><notes><body xmlns="http://www.w3.org/1999/xhtml"><p>FORMULA: C6H14NO8P</p></body></notes></species>
<species metaid="metaid_M_xyld_e" id="M_xyld_e" name="D-xylose" compartment="C_e" boundaryCondition="false" sboTerm="SBO:0000299"><notes><body xmlns="http://www.w3.org/1999/xhtml"><p>FORMULA: C5H10O5</p></body></notes></species>
<species metaid="metaid_M_xyld_b" id="M_xyld_b" name="D-xylose" compartment="C_b" boundaryCondition="true" sboTerm="SBO:0000299"><notes><body xmlns="http://www.w3.org/1999/xhtml"><p>FORMULA: C5H10O5</p></body></notes></species>
<species metaid="metaid_M_xyld_c" id="M_xyld_c" name="D-xylose" compartment="C_c" boundaryCondition="false" sboTerm="SBO:0000299"><notes><body xmlns="http://www.w3.org/1999/xhtml"><p>FORMULA: C5H10O5</p></body></notes></species>
<species metaid="metaid_M_thmdp_c" id="M_thmdp_c" name="thiamin diphosphate" compartment="C_c" boundaryCondition="false" sboTerm="SBO:0000299"><notes><body xmlns="http://www.w3.org/1999/xhtml"><p>FORMULA: C12H19N4O7P2S</p></body></notes></species>
<species metaid="metaid_M_dhettp_c" id="M_dhettp_c" name="alpha,beta-dihydroxyethyl-TPP" compartment="C_c" boundaryCondition="false" sboTerm="SBO:0000299"><notes><body xmlns="http://www.w3.org/1999/xhtml"><p>FORMULA: C14H23N4O9P2S</p></body></notes></species>
<species metaid="metaid_M_2iac_c" id="M_2iac_c" name="2-iminoacetate" compartment="C_c" boundaryCondition="false" sboTerm="SBO:0000299"><notes><body xmlns="http://www.w3.org/1999/xhtml"><p>FORMULA: C2H3NO2</p></body></notes></species>
<species metaid="metaid_M_glx_c" id="M_glx_c" name="glyoxylate" compartment="C_c" boundaryCondition="false" sboTerm="SBO:0000299"><notes><body xmlns="http://www.w3.org/1999/xhtml"><p>FORMULA: C2H2O3</p></body></notes></species>
<species metaid="metaid_M_cdlp_c" id="M_cdlp_c" name="cardiolipin" compartment="C_c" boundaryCondition="false" sboTerm="SBO:0000299"><notes><body xmlns="http://www.w3.org/1999/xhtml"><p>FORMULA: C13H18O17P2R4</p></body></notes></species>
<species metaid="metaid_M_13bpg_c" id="M_13bpg_c" name="1,3-bisphospho-D-glycerate" compartment="C_c" boundaryCondition="false" sboTerm="SBO:0000299"><notes><body xmlns="http://www.w3.org/1999/xhtml"><p>FORMULA: C3H8O10P2</p></body></notes></species>
<species metaid="metaid_M_hcy_c" id="M_hcy_c" name="hydrogen cyanide" compartment="C_c" boundaryCondition="false" sboTerm="SBO:0000299"><notes><body xmlns="http://www.w3.org/1999/xhtml"><p>FORMULA: CHN</p></body></notes></species>
<species metaid="metaid_M_3mpyr_c" id="M_3mpyr_c" name="3-mercaptopyruvate" compartment="C_c" boundaryCondition="false" sboTerm="SBO:0000299"><notes><body xmlns="http://www.w3.org/1999/xhtml"><p>FORMULA: C3H4O3S</p></body></notes></species>
<species metaid="metaid_M_tcy_c" id="M_tcy_c" name="thiocyanate" compartment="C_c" boundaryCondition="false" sboTerm="SBO:0000299"><notes><body xmlns="http://www.w3.org/1999/xhtml"><p>FORMULA: CHNS</p></body></notes></species>
<species metaid="metaid_M_tmam_e" id="M_tmam_e" name="trimethylamine" compartment="C_e" boundaryCondition="false" sboTerm="SBO:0000299"><notes><body xmlns="http://www.w3.org/1999/xhtml"><p>FORMULA: C3H9N</p></body></notes></species>
<species metaid="metaid_M_5mtr1p_c" id="M_5mtr1p_c" name="5-methylthioribulose-1-phosphate" compartment="C_c" boundaryCondition="false" sboTerm="SBO:0000299"><notes><body xmlns="http://www.w3.org/1999/xhtml"><p>FORMULA: C6H13O7PS</p></body></notes></species>
<species metaid="metaid_M_hxan_e" id="M_hxan_e" name="hypoxanthine" compartment="C_e" boundaryCondition="false" sboTerm="SBO:0000299"><notes><body xmlns="http://www.w3.org/1999/xhtml"><p>FORMULA: C5H4N4O</p></body></notes></species>
<species metaid="metaid_M_56dmbimz_c" id="M_56dmbimz_c" name="5,6-dimethylbenzimidazole" compartment="C_c" boundaryCondition="false" sboTerm="SBO:0000299"><notes><body xmlns="http://www.w3.org/1999/xhtml"><p>FORMULA: C9H10N2</p></body></notes></species>
<species metaid="metaid_M_rz5p_c" id="M_rz5p_c" name="alpha-ribazole-5'-phosphate" compartment="C_c" boundaryCondition="false" sboTerm="SBO:0000299"><notes><body xmlns="http://www.w3.org/1999/xhtml"><p>FORMULA: C14H19N2O7P</p></body></notes></species>
<species metaid="metaid_M_nac_c" id="M_nac_c" name="nicotinate" compartment="C_c" boundaryCondition="false" sboTerm="SBO:0000299"><notes><body xmlns="http://www.w3.org/1999/xhtml"><p>FORMULA: C6H5NO2</p></body></notes></species>
<species metaid="metaid_M_nac_b" id="M_nac_b" name="nicotinate" compartment="C_b" boundaryCondition="true" sboTerm="SBO:0000299"><notes><body xmlns="http://www.w3.org/1999/xhtml"><p>FORMULA: C6H5NO2</p></body></notes></species>
<species metaid="metaid_M_tyrL_e" id="M_tyrL_e" name="L-tyrosine" compartment="C_e" boundaryCondition="false" sboTerm="SBO:0000299"><notes><body xmlns="http://www.w3.org/1999/xhtml"><p>FORMULA: C9H11NO3</p></body></notes></species>
<species metaid="metaid_M_tyrL_b" id="M_tyrL_b" name="L-tyrosine" compartment="C_b" boundaryCondition="true" sboTerm="SBO:0000299"><notes><body xmlns="http://www.w3.org/1999/xhtml"><p>FORMULA: C9H11NO3</p></body></notes></species>
<species metaid="metaid_M_tyrL_c" id="M_tyrL_c" name="L-tyrosine" compartment="C_c" boundaryCondition="false" sboTerm="SBO:0000299"><notes><body xmlns="http://www.w3.org/1999/xhtml"><p>FORMULA: C9H11NO3</p></body></notes></species>
<species metaid="metaid_M_ppgpp_c" id="M_ppgpp_c" name="ppGpp" compartment="C_c" boundaryCondition="false" sboTerm="SBO:0000299"><notes><body xmlns="http://www.w3.org/1999/xhtml"><p>FORMULA: C10H17N5O17P4</p></body></notes></species>
<species metaid="metaid_M_mthx5p_c" id="M_mthx5p_c" name="1-methylthio-xylulose 5-phosphate" compartment="C_c" boundaryCondition="false" sboTerm="SBO:0000299"><notes><body xmlns="http://www.w3.org/1999/xhtml"><p>FORMULA: C6H13O7PS</p></body></notes></species>
<species metaid="metaid_M_1dxyl5p_c" id="M_1dxyl5p_c" name="1-deoxy-D-xylulose 5-phosphate" compartment="C_c" boundaryCondition="false" sboTerm="SBO:0000299"><notes><body xmlns="http://www.w3.org/1999/xhtml"><p>FORMULA: C5H11O7P</p></body></notes></species>
<species metaid="metaid_M_ptrc_e" id="M_ptrc_e" name="putrescine" compartment="C_e" boundaryCondition="false" sboTerm="SBO:0000299"><notes><body xmlns="http://www.w3.org/1999/xhtml"><p>FORMULA: C4H12N2</p></body></notes></species>
<species metaid="metaid_M_ptrc_b" id="M_ptrc_b" name="putrescine" compartment="C_b" boundaryCondition="true" sboTerm="SBO:0000299"><notes><body xmlns="http://www.w3.org/1999/xhtml"><p>FORMULA: C4H12N2</p></body></notes></species>
<species metaid="metaid_M_ptrc_c" id="M_ptrc_c" name="putrescine" compartment="C_c" boundaryCondition="false" sboTerm="SBO:0000299"><notes><body xmlns="http://www.w3.org/1999/xhtml"><p>FORMULA: C4H12N2</p></body></notes></species>
<species metaid="metaid_M_no3_e" id="M_no3_e" name="nitrate" compartment="C_e" boundaryCondition="false" sboTerm="SBO:0000299"><notes><body xmlns="http://www.w3.org/1999/xhtml"><p>FORMULA: HNO3</p></body></notes></species>
<species metaid="metaid_M_no3_b" id="M_no3_b" name="nitrate" compartment="C_b" boundaryCondition="true" sboTerm="SBO:0000299"><notes><body xmlns="http://www.w3.org/1999/xhtml"><p>FORMULA: HNO3</p></body></notes></species>
<species metaid="metaid_M_no3_c" id="M_no3_c" name="nitrate" compartment="C_c" boundaryCondition="false" sboTerm="SBO:0000299"><notes><body xmlns="http://www.w3.org/1999/xhtml"><p>FORMULA: HNO3</p></body></notes></species>
<species metaid="metaid_M_phser_c" id="M_phser_c" name="O-phospho-L-homoserine" compartment="C_c" boundaryCondition="false" sboTerm="SBO:0000299"><notes><body xmlns="http://www.w3.org/1999/xhtml"><p>FORMULA: C4H10NO6P</p></body></notes></species>
<species metaid="metaid_M_thrL_c" id="M_thrL_c" name="L-threonine" compartment="C_c" boundaryCondition="false" sboTerm="SBO:0000299"><notes><body xmlns="http://www.w3.org/1999/xhtml"><p>FORMULA: C4H9NO3</p></body></notes></species>
<species metaid="metaid_M_thrL_b" id="M_thrL_b" name="L-threonine" compartment="C_b" boundaryCondition="true" sboTerm="SBO:0000299"><notes><body xmlns="http://www.w3.org/1999/xhtml"><p>FORMULA: C4H9NO3</p></body></notes></species>
<species metaid="metaid_M_ppacal_c" id="M_ppacal_c" name="Phosphonoacetaldehyde" compartment="C_c" boundaryCondition="false" sboTerm="SBO:0000299"><notes><body xmlns="http://www.w3.org/1999/xhtml"><p>FORMULA: C2H5O4P</p></body></notes></species>
<species metaid="metaid_M_ppac_c" id="M_ppac_c" name="phosphonoacetate" compartment="C_c" boundaryCondition="false" sboTerm="SBO:0000299"><notes><body xmlns="http://www.w3.org/1999/xhtml"><p>FORMULA: C2H5O5P</p></body></notes></species>
<species metaid="metaid_M_ornD_c" id="M_ornD_c" name="D-ornithine" compartment="C_c" boundaryCondition="false" sboTerm="SBO:0000299"><notes><body xmlns="http://www.w3.org/1999/xhtml"><p>FORMULA: C5H12N2O2</p></body></notes></species>
<species metaid="metaid_M_c1yda_c" id="M_c1yda_c" name="cob(I)yrinate a,c-diamide" compartment="C_c" boundaryCondition="false" sboTerm="SBO:0000299"><notes><body xmlns="http://www.w3.org/1999/xhtml"><p>FORMULA: C45H61CoN6O12</p></body></notes></species>
<species metaid="metaid_M_acbda_c" id="M_acbda_c" name="adenosyl-cobyrinate a,c-diamide" compartment="C_c" boundaryCondition="false" sboTerm="SBO:0000299"><notes><body xmlns="http://www.w3.org/1999/xhtml"><p>FORMULA: C55H73CoN11O15</p></body></notes></species>
<species metaid="metaid_M_pppi_c" id="M_pppi_c" name="PPPi" compartment="C_c" boundaryCondition="false" sboTerm="SBO:0000299"><notes><body xmlns="http://www.w3.org/1999/xhtml"><p>FORMULA: H5P3O10</p></body></notes></species>
<species metaid="metaid_M_isobutcoa_c" id="M_isobutcoa_c" name="isobutanoyl-CoA" compartment="C_c" boundaryCondition="false" sboTerm="SBO:0000299"><notes><body xmlns="http://www.w3.org/1999/xhtml"><p>FORMULA: C25H42N7O17P3S</p></body></notes></species>
<species metaid="metaid_M_ppat_c" id="M_ppat_c" name="phosphonate" compartment="C_c" boundaryCondition="false" sboTerm="SBO:0000299"><notes><body xmlns="http://www.w3.org/1999/xhtml"><p>FORMULA: H3PO3</p></body></notes></species>
<species metaid="metaid_M_ppat_b" id="M_ppat_b" name="phosphonate" compartment="C_b" boundaryCondition="true" sboTerm="SBO:0000299"><notes><body xmlns="http://www.w3.org/1999/xhtml"><p>FORMULA: H3PO3</p></body></notes></species>
<species metaid="metaid_M_2a3ob_c" id="M_2a3ob_c" name="2-amino-3-oxobutanoate" compartment="C_c" boundaryCondition="false" sboTerm="SBO:0000299"><notes><body xmlns="http://www.w3.org/1999/xhtml"><p>FORMULA: C4H7NO3</p></body></notes></species>
<species metaid="metaid_M_25da65prap_c" id="M_25da65prap_c" name="2,5-diamino-6-(5-phospho-D-ribosylamino)pyrimidin-4(3H)-one" compartment="C_c" boundaryCondition="false" sboTerm="SBO:0000299"><notes><body xmlns="http://www.w3.org/1999/xhtml"><p>FORMULA: C9H16N5O8P</p></body></notes></species>
<species metaid="metaid_M_5a65prsaura_c" id="M_5a65prsaura_c" name="5-amino-6-(5-phospho-D-ribosylamino)uracil" compartment="C_c" boundaryCondition="false" sboTerm="SBO:0000299"><notes><body xmlns="http://www.w3.org/1999/xhtml"><p>FORMULA: C9H15N4O9P</p></body></notes></species>
<species metaid="metaid_M_butp_c" id="M_butp_c" name="butanoyl phosphate" compartment="C_c" boundaryCondition="false" sboTerm="SBO:0000299"><notes><body xmlns="http://www.w3.org/1999/xhtml"><p>FORMULA: C4H9O5P</p></body></notes></species>
<species metaid="metaid_M_eto_e" id="M_eto_e" name="ethanol" compartment="C_e" boundaryCondition="false" sboTerm="SBO:0000299"><notes><body xmlns="http://www.w3.org/1999/xhtml"><p>FORMULA: C2H6O</p></body></notes></species>
<species metaid="metaid_M_eto_b" id="M_eto_b" name="ethanol" compartment="C_b" boundaryCondition="true" sboTerm="SBO:0000299"><notes><body xmlns="http://www.w3.org/1999/xhtml"><p>FORMULA: C2H6O</p></body></notes></species>
<species metaid="metaid_M_eto_c" id="M_eto_c" name="ethanol" compartment="C_c" boundaryCondition="false" sboTerm="SBO:0000299"><notes><body xmlns="http://www.w3.org/1999/xhtml"><p>FORMULA: C2H6O</p></body></notes></species>
<species metaid="metaid_M_gluL_e" id="M_gluL_e" name="L-glutamate" compartment="C_e" boundaryCondition="false" sboTerm="SBO:0000299"><notes><body xmlns="http://www.w3.org/1999/xhtml"><p>FORMULA: C5H9NO4</p></body></notes></species>
<species metaid="metaid_M_adman_c" id="M_adman_c" name="alpha-D-mannose" compartment="C_c" boundaryCondition="false" sboTerm="SBO:0000299"><notes><body xmlns="http://www.w3.org/1999/xhtml"><p>FORMULA: C6H12O6</p></body></notes></species>
<species metaid="metaid_M_glc1p_c" id="M_glc1p_c" name="beta-D-glucose 1-phosphate" compartment="C_c" boundaryCondition="false" sboTerm="SBO:0000299"><notes><body xmlns="http://www.w3.org/1999/xhtml"><p>FORMULA: C6H13O9P</p></body></notes></species>
<species metaid="metaid_M_argL_c" id="M_argL_c" name="L-arginine" compartment="C_c" boundaryCondition="false" sboTerm="SBO:0000299"><notes><body xmlns="http://www.w3.org/1999/xhtml"><p>FORMULA: C6H14N4O2</p></body></notes></species>
<species metaid="metaid_M_argL_b" id="M_argL_b" name="L-arginine" compartment="C_b" boundaryCondition="true" sboTerm="SBO:0000299"><notes><body xmlns="http://www.w3.org/1999/xhtml"><p>FORMULA: C6H14N4O2</p></body></notes></species>
<species metaid="metaid_M_his_c" id="M_his_c" name="L-histidine" compartment="C_c" boundaryCondition="false" sboTerm="SBO:0000299"><notes><body xmlns="http://www.w3.org/1999/xhtml"><p>FORMULA: C6H9N3O2</p></body></notes></species>
<species metaid="metaid_M_his_b" id="M_his_b" name="L-histidine" compartment="C_b" boundaryCondition="true" sboTerm="SBO:0000299"><notes><body xmlns="http://www.w3.org/1999/xhtml"><p>FORMULA: C6H9N3O2</p></body></notes></species>
<species metaid="metaid_M_thym_c" id="M_thym_c" name="thymine" compartment="C_c" boundaryCondition="false" sboTerm="SBO:0000299"><notes><body xmlns="http://www.w3.org/1999/xhtml"><p>FORMULA: C5H6N2O2</p></body></notes></species>
<species metaid="metaid_M_citrL_c" id="M_citrL_c" name="L-citrulline" compartment="C_c" boundaryCondition="false" sboTerm="SBO:0000299"><notes><body xmlns="http://www.w3.org/1999/xhtml"><p>FORMULA: C6H13N3O3</p></body></notes></species>
<species metaid="metaid_M_1dgtl4p_c" id="M_1dgtl4p_c" name="1-deoxy-L-glycero-tetrulose 4-phosphate" compartment="C_c" boundaryCondition="false" sboTerm="SBO:0000299"><notes><body xmlns="http://www.w3.org/1999/xhtml"><p>FORMULA: C4H9O6P</p></body></notes></species>
<species metaid="metaid_M_adpglu_c" id="M_adpglu_c" name="ADP-glucose" compartment="C_c" boundaryCondition="false" sboTerm="SBO:0000299"><notes><body xmlns="http://www.w3.org/1999/xhtml"><p>FORMULA: C16H25N5O15P2</p></body></notes></species>
<species metaid="metaid_M_suchser_c" id="M_suchser_c" name="O-succinyl-L-homoserine" compartment="C_c" boundaryCondition="false" sboTerm="SBO:0000299"><notes><body xmlns="http://www.w3.org/1999/xhtml"><p>FORMULA: C8H13NO6</p></body></notes></species>
<species metaid="metaid_M_cppogen3_c" id="M_cppogen3_c" name="coproporphyrinogen III" compartment="C_c" boundaryCondition="false" sboTerm="SBO:0000299"><notes><body xmlns="http://www.w3.org/1999/xhtml"><p>FORMULA: C36H44N4O8</p></body></notes></species>
<species metaid="metaid_M_datp_c" id="M_datp_c" name="dATP" compartment="C_c" boundaryCondition="false" sboTerm="SBO:0000299"><notes><body xmlns="http://www.w3.org/1999/xhtml"><p>FORMULA: C10H16N5O12P3</p></body></notes></species>
<species metaid="metaid_M_4a2m5pmp_c" id="M_4a2m5pmp_c" name="4-amino-2-methyl-5-phosphomethylpyrimidine" compartment="C_c" boundaryCondition="false" sboTerm="SBO:0000299"><notes><body xmlns="http://www.w3.org/1999/xhtml"><p>FORMULA: C6H10N3O4P</p></body></notes></species>
<species metaid="metaid_M_12dh5mtp_c" id="M_12dh5mtp_c" name="1,2-dihydroxy-5-(methylthio)pent-1-en-3-one" compartment="C_c" boundaryCondition="false" sboTerm="SBO:0000299"><notes><body xmlns="http://www.w3.org/1999/xhtml"><p>FORMULA: C6H10O3S</p></body></notes></species>
<species metaid="metaid_M_dho_c" id="M_dho_c" name="(S)-dihydroorotate" compartment="C_c" boundaryCondition="false" sboTerm="SBO:0000299"><notes><body xmlns="http://www.w3.org/1999/xhtml"><p>FORMULA: C5H6N2O4</p></body></notes></species>
<species metaid="metaid_M_orot_c" id="M_orot_c" name="orotate" compartment="C_c" boundaryCondition="false" sboTerm="SBO:0000299"><notes><body xmlns="http://www.w3.org/1999/xhtml"><p>FORMULA: C5H4N2O4</p></body></notes></species>
<species metaid="metaid_M_malacp_c" id="M_malacp_c" name="malonyl[acp]" compartment="C_c" boundaryCondition="false" sboTerm="SBO:0000299"></species>
<species metaid="metaid_M_palm_c" id="M_palm_c" name="palmitate" compartment="C_c" boundaryCondition="false" sboTerm="SBO:0000299"><notes><body xmlns="http://www.w3.org/1999/xhtml"><p>FORMULA: C16H32O2</p></body></notes></species>
<species metaid="metaid_M_5prfgad_c" id="M_5prfgad_c" name="5-phosphoribosyl-N-formylglycineamidine" compartment="C_c" boundaryCondition="false" sboTerm="SBO:0000299"><notes><body xmlns="http://www.w3.org/1999/xhtml"><p>FORMULA: C8H16N3O8P</p></body></notes></species>
<species metaid="metaid_M_acnam_e" id="M_acnam_e" name="N-acetylneuraminate" compartment="C_e" boundaryCondition="false" sboTerm="SBO:0000299"><notes><body xmlns="http://www.w3.org/1999/xhtml"><p>FORMULA: C11H19NO9</p></body></notes></species>
<species metaid="metaid_M_aorn_c" id="M_aorn_c" name="N-acetyl-L-ornithine" compartment="C_c" boundaryCondition="false" sboTerm="SBO:0000299"><notes><body xmlns="http://www.w3.org/1999/xhtml"><p>FORMULA: C7H14N2O3</p></body></notes></species>
<species metaid="metaid_M_ornL_c" id="M_ornL_c" name="L-ornithine" compartment="C_c" boundaryCondition="false" sboTerm="SBO:0000299"><notes><body xmlns="http://www.w3.org/1999/xhtml"><p>FORMULA: C5H12N2O2</p></body></notes></species>
<species metaid="metaid_M_aglu_c" id="M_aglu_c" name="N-acetyl-L-glutamate" compartment="C_c" boundaryCondition="false" sboTerm="SBO:0000299"><notes><body xmlns="http://www.w3.org/1999/xhtml"><p>FORMULA: C7H11NO5</p></body></notes></species>
<species metaid="metaid_M_5a65praura_c" id="M_5a65praura_c" name="5-amino-6-(5-phospho-D-ribitylamino)uracil" compartment="C_c" boundaryCondition="false" sboTerm="SBO:0000299"><notes><body xmlns="http://www.w3.org/1999/xhtml"><p>FORMULA: C9H17N4O9P</p></body></notes></species>
<species metaid="metaid_M_serL_e" id="M_serL_e" name="L-serine" compartment="C_e" boundaryCondition="false" sboTerm="SBO:0000299"><notes><body xmlns="http://www.w3.org/1999/xhtml"><p>FORMULA: C3H7NO3</p></body></notes></species>
<species metaid="metaid_M_3pser_c" id="M_3pser_c" name="3-phospho-L-serine" compartment="C_c" boundaryCondition="false" sboTerm="SBO:0000299"><notes><body xmlns="http://www.w3.org/1999/xhtml"><p>FORMULA: C3H8NO6P</p></body></notes></species>
<species metaid="metaid_M_2sucbzcoa_c" id="M_2sucbzcoa_c" name="2-succinylbenzoyl-CoA" compartment="C_c" boundaryCondition="false" sboTerm="SBO:0000299"><notes><body xmlns="http://www.w3.org/1999/xhtml"><p>FORMULA: C32H44N7O20P3S</p></body></notes></species>
<species metaid="metaid_M_fru_e" id="M_fru_e" name="D-fructose" compartment="C_e" boundaryCondition="false" sboTerm="SBO:0000299"><notes><body xmlns="http://www.w3.org/1999/xhtml"><p>FORMULA: C6H12O6</p></body></notes></species>
<species metaid="metaid_M_gccoa_c" id="M_gccoa_c" name="glutaconyl-CoA" compartment="C_c" boundaryCondition="false" sboTerm="SBO:0000299"><notes><body xmlns="http://www.w3.org/1999/xhtml"><p>FORMULA: C26H40N7O19P3S</p></body></notes></species>
<species metaid="metaid_M_uri_e" id="M_uri_e" name="uridine" compartment="C_e" boundaryCondition="false" sboTerm="SBO:0000299"><notes><body xmlns="http://www.w3.org/1999/xhtml"><p>FORMULA: C9H12N2O6</p></body></notes></species>
<species metaid="metaid_M_sor_e" id="M_sor_e" name="D-sorbitol" compartment="C_e" boundaryCondition="false" sboTerm="SBO:0000299"><notes><body xmlns="http://www.w3.org/1999/xhtml"><p>FORMULA: C6H14O6</p></body></notes></species>
<species metaid="metaid_M_sor_b" id="M_sor_b" name="D-sorbitol" compartment="C_b" boundaryCondition="true" sboTerm="SBO:0000299"><notes><body xmlns="http://www.w3.org/1999/xhtml"><p>FORMULA: C6H14O6</p></body></notes></species>
<species metaid="metaid_M_sor_c" id="M_sor_c" name="D-sorbitol" compartment="C_c" boundaryCondition="false" sboTerm="SBO:0000299"><notes><body xmlns="http://www.w3.org/1999/xhtml"><p>FORMULA: C6H14O6</p></body></notes></species>
<species metaid="metaid_M_chol_c" id="M_chol_c" name="choline" compartment="C_c" boundaryCondition="false" sboTerm="SBO:0000299"><notes><body xmlns="http://www.w3.org/1999/xhtml"><p>FORMULA: C5H14NO</p></body></notes></species>
<species metaid="metaid_M_chol_b" id="M_chol_b" name="choline" compartment="C_b" boundaryCondition="true" sboTerm="SBO:0000299"><notes><body xmlns="http://www.w3.org/1999/xhtml"><p>FORMULA: C5H14NO</p></body></notes></species>
<species metaid="metaid_M_isuc_c" id="M_isuc_c" name="alpha-iminosuccinate" compartment="C_c" boundaryCondition="false" sboTerm="SBO:0000299"><notes><body xmlns="http://www.w3.org/1999/xhtml"><p>FORMULA: C4H5NO4</p></body></notes></species>
<species metaid="metaid_M_lysL_e" id="M_lysL_e" name="L-lysine" compartment="C_e" boundaryCondition="false" sboTerm="SBO:0000299"><notes><body xmlns="http://www.w3.org/1999/xhtml"><p>FORMULA: C6H14N2O2</p></body></notes></species>
<species metaid="metaid_M_2dhp_c" id="M_2dhp_c" name="2-dehydropantoate" compartment="C_c" boundaryCondition="false" sboTerm="SBO:0000299"><notes><body xmlns="http://www.w3.org/1999/xhtml"><p>FORMULA: C6H10O4</p></body></notes></species>
<species metaid="metaid_M_4s45dhp23do_c" id="M_4s45dhp23do_c" name="(4S)-4,5-dihydroxypentan-2,3-dione" compartment="C_c" boundaryCondition="false" sboTerm="SBO:0000299"><notes><body xmlns="http://www.w3.org/1999/xhtml"><p>FORMULA: C5H8O4</p></body></notes></species>
<species metaid="metaid_M_4s45dhp23do_b" id="M_4s45dhp23do_b" name="(4S)-4,5-dihydroxypentan-2,3-dione" compartment="C_b" boundaryCondition="true" sboTerm="SBO:0000299"><notes><body xmlns="http://www.w3.org/1999/xhtml"><p>FORMULA: C5H8O4</p></body></notes></species>
<species metaid="metaid_M_4s45dhp23do_e" id="M_4s45dhp23do_e" name="(4S)-4,5-dihydroxypentan-2,3-dione" compartment="C_e" boundaryCondition="false" sboTerm="SBO:0000299"><notes><body xmlns="http://www.w3.org/1999/xhtml"><p>FORMULA: C5H8O4</p></body></notes></species>
<species metaid="metaid_M_34hppyr_c" id="M_34hppyr_c" name="3-(4-hydroxyphenyl)pyruvate" compartment="C_c" boundaryCondition="false" sboTerm="SBO:0000299"><notes><body xmlns="http://www.w3.org/1999/xhtml"><p>FORMULA: C9H8O4</p></body></notes></species>
<species metaid="metaid_M_gal_c" id="M_gal_c" name="beta-D-galactose" compartment="C_c" boundaryCondition="false" sboTerm="SBO:0000299"><notes><body xmlns="http://www.w3.org/1999/xhtml"><p>FORMULA: C6H12O6</p></body></notes></species>
<species metaid="metaid_M_gal_b" id="M_gal_b" name="beta-D-galactose" compartment="C_b" boundaryCondition="true" sboTerm="SBO:0000299"><notes><body xmlns="http://www.w3.org/1999/xhtml"><p>FORMULA: C6H12O6</p></body></notes></species>
<species metaid="metaid_M_gal6p_c" id="M_gal6p_c" name="D-galactose 6-phosphate" compartment="C_c" boundaryCondition="false" sboTerm="SBO:0000299"><notes><body xmlns="http://www.w3.org/1999/xhtml"><p>FORMULA: C6H13O9P</p></body></notes></species>
<species metaid="metaid_M_5pra_c" id="M_5pra_c" name="5-phospho-beta-D-ribosyl-amine" compartment="C_c" boundaryCondition="false" sboTerm="SBO:0000299"><notes><body xmlns="http://www.w3.org/1999/xhtml"><p>FORMULA: C5H12NO7P</p></body></notes></species>
<species metaid="metaid_M_mg2_e" id="M_mg2_e" name="Mg2+" compartment="C_e" boundaryCondition="false" sboTerm="SBO:0000299"><notes><body xmlns="http://www.w3.org/1999/xhtml"><p>FORMULA: Mg</p></body></notes></species>
<species metaid="metaid_M_mg2_b" id="M_mg2_b" name="Mg2+" compartment="C_b" boundaryCondition="true" sboTerm="SBO:0000299"><notes><body xmlns="http://www.w3.org/1999/xhtml"><p>FORMULA: Mg</p></body></notes></species>
<species metaid="metaid_M_mg2_c" id="M_mg2_c" name="Mg2+" compartment="C_c" boundaryCondition="false" sboTerm="SBO:0000299"><notes><body xmlns="http://www.w3.org/1999/xhtml"><p>FORMULA: Mg</p></body></notes></species>
<species metaid="metaid_M_ppat_e" id="M_ppat_e" name="phosphonate" compartment="C_e" boundaryCondition="false" sboTerm="SBO:0000299"><notes><body xmlns="http://www.w3.org/1999/xhtml"><p>FORMULA: H3PO3</p></body></notes></species>
<species metaid="metaid_M_ncam_e" id="M_ncam_e" name="nicotinamide" compartment="C_e" boundaryCondition="false" sboTerm="SBO:0000299"><notes><body xmlns="http://www.w3.org/1999/xhtml"><p>FORMULA: C6H6N2O</p></body></notes></species>
<species metaid="metaid_M_dttp_c" id="M_dttp_c" name="dTTP" compartment="C_c" boundaryCondition="false" sboTerm="SBO:0000299"><notes><body xmlns="http://www.w3.org/1999/xhtml"><p>FORMULA: C10H17N2O14P3</p></body></notes></species>
<species metaid="metaid_M_6pg_c" id="M_6pg_c" name="6-phospho-D-gluconate" compartment="C_c" boundaryCondition="false" sboTerm="SBO:0000299"><notes><body xmlns="http://www.w3.org/1999/xhtml"><p>FORMULA: C6H13O10P</p></body></notes></species>
<species metaid="metaid_M_5apn_c" id="M_5apn_c" name="5-aminopentanoate" compartment="C_c" boundaryCondition="false" sboTerm="SBO:0000299"><notes><body xmlns="http://www.w3.org/1999/xhtml"><p>FORMULA: C5H11NO2</p></body></notes></species>
<species metaid="metaid_M_5apn_b" id="M_5apn_b" name="5-aminopentanoate" compartment="C_b" boundaryCondition="true" sboTerm="SBO:0000299"><notes><body xmlns="http://www.w3.org/1999/xhtml"><p>FORMULA: C5H11NO2</p></body></notes></species>
<species metaid="metaid_M_pntoR_e" id="M_pntoR_e" name="(R)-pantothenate" compartment="C_e" boundaryCondition="false" sboTerm="SBO:0000299"><notes><body xmlns="http://www.w3.org/1999/xhtml"><p>FORMULA: C9H17NO5</p></body></notes></species>
<species metaid="metaid_M_pntoR_b" id="M_pntoR_b" name="(R)-pantothenate" compartment="C_b" boundaryCondition="true" sboTerm="SBO:0000299"><notes><body xmlns="http://www.w3.org/1999/xhtml"><p>FORMULA: C9H17NO5</p></body></notes></species>
<species metaid="metaid_M_pntoR_c" id="M_pntoR_c" name="(R)-pantothenate" compartment="C_c" boundaryCondition="false" sboTerm="SBO:0000299"><notes><body xmlns="http://www.w3.org/1999/xhtml"><p>FORMULA: C9H17NO5</p></body></notes></species>
<species metaid="metaid_M_malt_c" id="M_malt_c" name="maltose" compartment="C_c" boundaryCondition="false" sboTerm="SBO:0000299"><notes><body xmlns="http://www.w3.org/1999/xhtml"><p>FORMULA: C12H22O11</p></body></notes></species>
<species metaid="metaid_M_isobutp_c" id="M_isobutp_c" name="isobutanoylphosphate" compartment="C_c" boundaryCondition="false" sboTerm="SBO:0000299"><notes><body xmlns="http://www.w3.org/1999/xhtml"><p>FORMULA: C4H9O5P</p></body></notes></species>
<species metaid="metaid_M_isobuta_c" id="M_isobuta_c" name="isobutyric acid" compartment="C_c" boundaryCondition="false" sboTerm="SBO:0000299"><notes><body xmlns="http://www.w3.org/1999/xhtml"><p>FORMULA: C4H8O2</p></body></notes></species>
<species metaid="metaid_M_isobuta_b" id="M_isobuta_b" name="isobutyric acid" compartment="C_b" boundaryCondition="true" sboTerm="SBO:0000299"><notes><body xmlns="http://www.w3.org/1999/xhtml"><p>FORMULA: C4H8O2</p></body></notes></species>
<species metaid="metaid_M_lpteichoic_c" id="M_lpteichoic_c" name="lipoteichoic acid" compartment="C_c" boundaryCondition="false" sboTerm="SBO:0000299"><notes><body xmlns="http://www.w3.org/1999/xhtml"><p>FORMULA: C92H201O140P25R2</p></body></notes></species>
<species metaid="metaid_M_udpcpp_c" id="M_udpcpp_c" name="ditrans,octacis-undecaprenyl phosphate" compartment="C_c" boundaryCondition="false" sboTerm="SBO:0000299"><notes><body xmlns="http://www.w3.org/1999/xhtml"><p>FORMULA: C55H91O4P</p></body></notes></species>
<species metaid="metaid_M_udpagapp_c" id="M_udpagapp_c" name="undecaprenyl-N-acetyl-alpha-D-glucosaminyl-pyrophosphate" compartment="C_c" boundaryCondition="false" sboTerm="SBO:0000299"><notes><body xmlns="http://www.w3.org/1999/xhtml"><p>FORMULA: C63H105NO12P2</p></body></notes></species>
<species metaid="metaid_M_3hbcoa_c" id="M_3hbcoa_c" name="(S)-3-hydroxybutanoyl-CoA" compartment="C_c" boundaryCondition="false" sboTerm="SBO:0000299"><notes><body xmlns="http://www.w3.org/1999/xhtml"><p>FORMULA: C25H42N7O18P3S</p></body></notes></species>
<species metaid="metaid_M_aga_e" id="M_aga_e" name="N-acetyl-beta-D-glucosamine" compartment="C_e" boundaryCondition="false" sboTerm="SBO:0000299"><notes><body xmlns="http://www.w3.org/1999/xhtml"><p>FORMULA: C8H15NO6</p></body></notes></species>
<species metaid="metaid_M_aga_b" id="M_aga_b" name="N-acetyl-beta-D-glucosamine" compartment="C_b" boundaryCondition="true" sboTerm="SBO:0000299"><notes><body xmlns="http://www.w3.org/1999/xhtml"><p>FORMULA: C8H15NO6</p></body></notes></species>
<species metaid="metaid_M_aga6p_c" id="M_aga6p_c" name="N-acetyl-D-glucosamine-6-phosphate" compartment="C_c" boundaryCondition="false" sboTerm="SBO:0000299"><notes><body xmlns="http://www.w3.org/1999/xhtml"><p>FORMULA: C8H16NO9P</p></body></notes></species>
<species metaid="metaid_M_argL_e" id="M_argL_e" name="L-arginine" compartment="C_e" boundaryCondition="false" sboTerm="SBO:0000299"><notes><body xmlns="http://www.w3.org/1999/xhtml"><p>FORMULA: C6H14N4O2</p></body></notes></species>
<species metaid="metaid_M_co_c" id="M_co_c" name="carbon monoxide" compartment="C_c" boundaryCondition="false" sboTerm="SBO:0000299"><notes><body xmlns="http://www.w3.org/1999/xhtml"><p>FORMULA: CO</p></body></notes></species>
<species metaid="metaid_M_fesm_c" id="M_fesm_c" name="methylated corrinoid Fe-S protein" compartment="C_c" boundaryCondition="false" sboTerm="SBO:0000299"></species>
<species metaid="metaid_M_fes_c" id="M_fes_c" name="corrinoid Fe-S protein" compartment="C_c" boundaryCondition="false" sboTerm="SBO:0000299"></species>
<species metaid="metaid_M_leuL_e" id="M_leuL_e" name="L-leucine" compartment="C_e" boundaryCondition="false" sboTerm="SBO:0000299"><notes><body xmlns="http://www.w3.org/1999/xhtml"><p>FORMULA: C6H13NO2</p></body></notes></species>
<species metaid="metaid_M_dadp_c" id="M_dadp_c" name="dADP" compartment="C_c" boundaryCondition="false" sboTerm="SBO:0000299"><notes><body xmlns="http://www.w3.org/1999/xhtml"><p>FORMULA: C10H15N5O9P2</p></body></notes></species>
<species metaid="metaid_M_2ippm_c" id="M_2ippm_c" name="2-isopropylmaleate" compartment="C_c" boundaryCondition="false" sboTerm="SBO:0000299"><notes><body xmlns="http://www.w3.org/1999/xhtml"><p>FORMULA: C7H10O4</p></body></notes></species>
<species metaid="metaid_M_galA_c" id="M_galA_c" name="alpha-D-galactose" compartment="C_c" boundaryCondition="false" sboTerm="SBO:0000299"><notes><body xmlns="http://www.w3.org/1999/xhtml"><p>FORMULA: C6H12O6</p></body></notes></species>
<species metaid="metaid_M_aga1p_c" id="M_aga1p_c" name="N-acetyl-alpha-D-glucosamine 1-phosphate" compartment="C_c" boundaryCondition="false" sboTerm="SBO:0000299"><notes><body xmlns="http://www.w3.org/1999/xhtml"><p>FORMULA: C8H16NO9P</p></body></notes></species>
<species metaid="metaid_M_fruf_c" id="M_fruf_c" name="beta-D-fructofuranose" compartment="C_c" boundaryCondition="false" sboTerm="SBO:0000299"><notes><body xmlns="http://www.w3.org/1999/xhtml"><p>FORMULA: C6H12O6</p></body></notes></species>
<species metaid="metaid_M_isocap_e" id="M_isocap_e" name="Isocaproate" compartment="C_e" boundaryCondition="false" sboTerm="SBO:0000299"><notes><body xmlns="http://www.w3.org/1999/xhtml"><p>FORMULA: C6H11O2</p></body></notes></species>
<species metaid="metaid_M_hpyr_c" id="M_hpyr_c" name="hydroxypyruvate" compartment="C_c" boundaryCondition="false" sboTerm="SBO:0000299"><notes><body xmlns="http://www.w3.org/1999/xhtml"><p>FORMULA: C3H4O4</p></body></notes></species>
<species metaid="metaid_M_etoa_c" id="M_etoa_c" name="ethanolamine" compartment="C_c" boundaryCondition="false" sboTerm="SBO:0000299"><notes><body xmlns="http://www.w3.org/1999/xhtml"><p>FORMULA: C2H7NO</p></body></notes></species>
<species metaid="metaid_M_etoa_b" id="M_etoa_b" name="ethanolamine" compartment="C_b" boundaryCondition="true" sboTerm="SBO:0000299"><notes><body xmlns="http://www.w3.org/1999/xhtml"><p>FORMULA: C2H7NO</p></body></notes></species>
<species metaid="metaid_M_78dhnpte3p_c" id="M_78dhnpte3p_c" name="7,8-dihydroneopterin 3'-phosphate" compartment="C_c" boundaryCondition="false" sboTerm="SBO:0000299"><notes><body xmlns="http://www.w3.org/1999/xhtml"><p>FORMULA: C9H14N5O7P</p></body></notes></species>
<species metaid="metaid_M_ival_c" id="M_ival_c" name="Isovalerate" compartment="C_c" boundaryCondition="false" sboTerm="SBO:0000299"><notes><body xmlns="http://www.w3.org/1999/xhtml"><p>FORMULA: C5H10O2</p></body></notes></species>
<species metaid="metaid_M_ival_b" id="M_ival_b" name="Isovalerate" compartment="C_b" boundaryCondition="true" sboTerm="SBO:0000299"><notes><body xmlns="http://www.w3.org/1999/xhtml"><p>FORMULA: C5H10O2</p></body></notes></species>
<species metaid="metaid_M_ival_e" id="M_ival_e" name="Isovalerate" compartment="C_e" boundaryCondition="false" sboTerm="SBO:0000299"><notes><body xmlns="http://www.w3.org/1999/xhtml"><p>FORMULA: C5H10O2</p></body></notes></species>
<species metaid="metaid_M_phpyr_c" id="M_phpyr_c" name="phenylpyruvate" compartment="C_c" boundaryCondition="false" sboTerm="SBO:0000299"><notes><body xmlns="http://www.w3.org/1999/xhtml"><p>FORMULA: C9H8O3</p></body></notes></species>
<species metaid="metaid_M_alaala_c" id="M_alaala_c" name="D-alanyl-D-alanine" compartment="C_c" boundaryCondition="false" sboTerm="SBO:0000299"><notes><body xmlns="http://www.w3.org/1999/xhtml"><p>FORMULA: C6H12N2O3</p></body></notes></species>
<species metaid="metaid_M_cobalt_e" id="M_cobalt_e" name="Co2+" compartment="C_e" boundaryCondition="false" sboTerm="SBO:0000299"><notes><body xmlns="http://www.w3.org/1999/xhtml"><p>FORMULA: Co</p></body></notes></species>
<species metaid="metaid_M_cobalt_b" id="M_cobalt_b" name="Co2+" compartment="C_b" boundaryCondition="true" sboTerm="SBO:0000299"><notes><body xmlns="http://www.w3.org/1999/xhtml"><p>FORMULA: Co</p></body></notes></species>
<species metaid="metaid_M_cobalt_c" id="M_cobalt_c" name="Co2+" compartment="C_c" boundaryCondition="false" sboTerm="SBO:0000299"><notes><body xmlns="http://www.w3.org/1999/xhtml"><p>FORMULA: Co</p></body></notes></species>
<species metaid="metaid_M_celb_e" id="M_celb_e" name="cellobiose" compartment="C_e" boundaryCondition="false" sboTerm="SBO:0000299"><notes><body xmlns="http://www.w3.org/1999/xhtml"><p>FORMULA: C12H22O11</p></body></notes></species>
<species metaid="metaid_M_celb_b" id="M_celb_b" name="cellobiose" compartment="C_b" boundaryCondition="true" sboTerm="SBO:0000299"><notes><body xmlns="http://www.w3.org/1999/xhtml"><p>FORMULA: C12H22O11</p></body></notes></species>
<species metaid="metaid_M_celb6p_c" id="M_celb6p_c" name="cellobiose 6-phosphate" compartment="C_c" boundaryCondition="false" sboTerm="SBO:0000299"><notes><body xmlns="http://www.w3.org/1999/xhtml"><p>FORMULA: C12H23O14P</p></body></notes></species>
<species metaid="metaid_M_dmadp_c" id="M_dmadp_c" name="dimethylallyl diphosphate" compartment="C_c" boundaryCondition="false" sboTerm="SBO:0000299"><notes><body xmlns="http://www.w3.org/1999/xhtml"><p>FORMULA: C5H12O7P2</p></body></notes></species>
<species metaid="metaid_M_fe2_e" id="M_fe2_e" name="Fe2+" compartment="C_e" boundaryCondition="false" sboTerm="SBO:0000299"><notes><body xmlns="http://www.w3.org/1999/xhtml"><p>FORMULA: Fe</p></body></notes></species>
<species metaid="metaid_M_etoa_e" id="M_etoa_e" name="ethanolamine" compartment="C_e" boundaryCondition="false" sboTerm="SBO:0000299"><notes><body xmlns="http://www.w3.org/1999/xhtml"><p>FORMULA: C2H7NO</p></body></notes></species>
<species metaid="metaid_M_fuc1p_c" id="M_fuc1p_c" name="L-fuculose 1-phosphate" compartment="C_c" boundaryCondition="false" sboTerm="SBO:0000299"><notes><body xmlns="http://www.w3.org/1999/xhtml"><p>FORMULA: C6H13O8P</p></body></notes></species>
<species metaid="metaid_M_tsul_c" id="M_tsul_c" name="thiosulfate" compartment="C_c" boundaryCondition="false" sboTerm="SBO:0000299"><notes><body xmlns="http://www.w3.org/1999/xhtml"><p>FORMULA: HS2O3</p></body></notes></species>
<species metaid="metaid_M_arab_e" id="M_arab_e" name="L-arabinose" compartment="C_e" boundaryCondition="false" sboTerm="SBO:0000299"><notes><body xmlns="http://www.w3.org/1999/xhtml"><p>FORMULA: C5H10O5</p></body></notes></species>
<species metaid="metaid_M_5apn_e" id="M_5apn_e" name="5-aminopentanoate" compartment="C_e" boundaryCondition="false" sboTerm="SBO:0000299"><notes><body xmlns="http://www.w3.org/1999/xhtml"><p>FORMULA: C5H11NO2</p></body></notes></species>
<species metaid="metaid_M_hista_c" id="M_hista_c" name="histidinal" compartment="C_c" boundaryCondition="false" sboTerm="SBO:0000299"><notes><body xmlns="http://www.w3.org/1999/xhtml"><p>FORMULA: C6H9N3O</p></body></notes></species>
<species metaid="metaid_M_chol_e" id="M_chol_e" name="choline" compartment="C_e" boundaryCondition="false" sboTerm="SBO:0000299"><notes><body xmlns="http://www.w3.org/1999/xhtml"><p>FORMULA: C5H14NO</p></body></notes></species>
<species metaid="metaid_M_r3hbatcoa_c" id="M_r3hbatcoa_c" name="(R)-3-Hydroxybutanoyl-CoA" compartment="C_c" boundaryCondition="false" sboTerm="SBO:0000299"><notes><body xmlns="http://www.w3.org/1999/xhtml"><p>FORMULA: C25H42N7O18P3S</p></body></notes></species>
<species metaid="metaid_M_ctnycoa_c" id="M_ctnycoa_c" name="crotonoyl-CoA" compartment="C_c" boundaryCondition="false" sboTerm="SBO:0000299"><notes><body xmlns="http://www.w3.org/1999/xhtml"><p>FORMULA: C25H40N7O17P3S</p></body></notes></species>
<species metaid="metaid_M_for_e" id="M_for_e" name="formate" compartment="C_e" boundaryCondition="false" sboTerm="SBO:0000299"><notes><body xmlns="http://www.w3.org/1999/xhtml"><p>FORMULA: CH2O2</p></body></notes></species>
<species metaid="metaid_M_cbpcr8x_c" id="M_cbpcr8x_c" name="cobalt-precorrin-8x" compartment="C_c" boundaryCondition="false" sboTerm="SBO:0000299"><notes><body xmlns="http://www.w3.org/1999/xhtml"><p>FORMULA: C45H59CoN4O14</p></body></notes></species>
<species metaid="metaid_M_cobat_c" id="M_cobat_c" name="Cobyrinate" compartment="C_c" boundaryCondition="false" sboTerm="SBO:0000299"><notes><body xmlns="http://www.w3.org/1999/xhtml"><p>FORMULA: C45H59CoN4O14</p></body></notes></species>
<species metaid="metaid_M_argsuc_c" id="M_argsuc_c" name="L-arginino-succinate" compartment="C_c" boundaryCondition="false" sboTerm="SBO:0000299"><notes><body xmlns="http://www.w3.org/1999/xhtml"><p>FORMULA: C10H18N4O6</p></body></notes></species>
<species metaid="metaid_M_urea1c_c" id="M_urea1c_c" name="urea-1-carboxylate" compartment="C_c" boundaryCondition="false" sboTerm="SBO:0000299"><notes><body xmlns="http://www.w3.org/1999/xhtml"><p>FORMULA: C2H4N2O3</p></body></notes></species>
<species metaid="metaid_M_4u5imzc_c" id="M_4u5imzc_c" name="4-ureido-5-imidazole carboxylate" compartment="C_c" boundaryCondition="false" sboTerm="SBO:0000299"><notes><body xmlns="http://www.w3.org/1999/xhtml"><p>FORMULA: C5H6N4O3</p></body></notes></species>
<species metaid="metaid_M_actnR_c" id="M_actnR_c" name="(R)-acetoin" compartment="C_c" boundaryCondition="false" sboTerm="SBO:0000299"><notes><body xmlns="http://www.w3.org/1999/xhtml"><p>FORMULA: C4H8O2</p></body></notes></species>
<species metaid="metaid_M_actnS_c" id="M_actnS_c" name="(S)-acetoin" compartment="C_c" boundaryCondition="false" sboTerm="SBO:0000299"><notes><body xmlns="http://www.w3.org/1999/xhtml"><p>FORMULA: C4H8O2</p></body></notes></species>
<species metaid="metaid_M_2hisocapcoa_c" id="M_2hisocapcoa_c" name="(R)-2-hydroxyisocaproyl-CoA" compartment="C_c" boundaryCondition="false" sboTerm="SBO:0000299"><notes><body xmlns="http://www.w3.org/1999/xhtml"><p>FORMULA: C27H46N7O18P3S</p></body></notes></species>
<species metaid="metaid_M_xyl_c" id="M_xyl_c" name="D-xylulose" compartment="C_c" boundaryCondition="false" sboTerm="SBO:0000299"><notes><body xmlns="http://www.w3.org/1999/xhtml"><p>FORMULA: C5H10O5</p></body></notes></species>
<species metaid="metaid_M_glyb_e" id="M_glyb_e" name="glycine betaine" compartment="C_e" boundaryCondition="false" sboTerm="SBO:0000299"><notes><body xmlns="http://www.w3.org/1999/xhtml"><p>FORMULA: C5H11NO2</p></body></notes></species>
<species metaid="metaid_M_2drib5p_c" id="M_2drib5p_c" name="2-deoxy-D-ribose-5-phosphate" compartment="C_c" boundaryCondition="false" sboTerm="SBO:0000299"><notes><body xmlns="http://www.w3.org/1999/xhtml"><p>FORMULA: C5H11O7P</p></body></notes></species>
<species metaid="metaid_M_pendp_c" id="M_pendp_c" name="all-trans-pentaprenyl diphosphate" compartment="C_c" boundaryCondition="false" sboTerm="SBO:0000299"><notes><body xmlns="http://www.w3.org/1999/xhtml"><p>FORMULA: C25H44O7P2</p></body></notes></species>
<species metaid="metaid_M_xan_e" id="M_xan_e" name="xanthine" compartment="C_e" boundaryCondition="false" sboTerm="SBO:0000299"><notes><body xmlns="http://www.w3.org/1999/xhtml"><p>FORMULA: C5H4N4O2</p></body></notes></species>
<species metaid="metaid_M_drib_c" id="M_drib_c" name="deoxyribose" compartment="C_c" boundaryCondition="false" sboTerm="SBO:0000299"><notes><body xmlns="http://www.w3.org/1999/xhtml"><p>FORMULA: C5H10O4</p></body></notes></species>
<species metaid="metaid_M_raf_c" id="M_raf_c" name="raffinose" compartment="C_c" boundaryCondition="false" sboTerm="SBO:0000299"><notes><body xmlns="http://www.w3.org/1999/xhtml"><p>FORMULA: C18H32O16</p></body></notes></species>
<species metaid="metaid_M_raf_b" id="M_raf_b" name="raffinose" compartment="C_b" boundaryCondition="true" sboTerm="SBO:0000299"><notes><body xmlns="http://www.w3.org/1999/xhtml"><p>FORMULA: C18H32O16</p></body></notes></species>
<species metaid="metaid_M_raf_e" id="M_raf_e" name="raffinose" compartment="C_e" boundaryCondition="false" sboTerm="SBO:0000299"><notes><body xmlns="http://www.w3.org/1999/xhtml"><p>FORMULA: C18H32O16</p></body></notes></species>
<species metaid="metaid_M_m5trib1p_c" id="M_m5trib1p_c" name="S-methyl-5-thio-alpha-D-ribose 1-phosphate" compartment="C_c" boundaryCondition="false" sboTerm="SBO:0000299"><notes><body xmlns="http://www.w3.org/1999/xhtml"><p>FORMULA: C6H13O7PS</p></body></notes></species>
<species metaid="metaid_M_4hplald_c" id="M_4hplald_c" name="4-Hydroxyphenylacetaldehyde" compartment="C_c" boundaryCondition="false" sboTerm="SBO:0000299"><notes><body xmlns="http://www.w3.org/1999/xhtml"><p>FORMULA: C8H8O2</p></body></notes></species>
<species metaid="metaid_M_naspdi_c" id="M_naspdi_c" name="N-acetylspermidine" compartment="C_c" boundaryCondition="false" sboTerm="SBO:0000299"><notes><body xmlns="http://www.w3.org/1999/xhtml"><p>FORMULA: C9H21N3O</p></body></notes></species>
<species metaid="metaid_M_adprib_c" id="M_adprib_c" name="ADP-ribose" compartment="C_c" boundaryCondition="false" sboTerm="SBO:0000299"><notes><body xmlns="http://www.w3.org/1999/xhtml"><p>FORMULA: C15H23N5O14P2</p></body></notes></species>
<species metaid="metaid_M_2drib1p_c" id="M_2drib1p_c" name="2-deoxy-alpha-D-ribose 1-phosphate" compartment="C_c" boundaryCondition="false" sboTerm="SBO:0000299"><notes><body xmlns="http://www.w3.org/1999/xhtml"><p>FORMULA: C5H11O7P</p></body></notes></species>
<species metaid="metaid_M_2aepat_e" id="M_2aepat_e" name="(2-aminoethyl)phosphonate" compartment="C_e" boundaryCondition="false" sboTerm="SBO:0000299"><notes><body xmlns="http://www.w3.org/1999/xhtml"><p>FORMULA: C2H8NO3P</p></body></notes></species>
<species metaid="metaid_M_2aepat_b" id="M_2aepat_b" name="(2-aminoethyl)phosphonate" compartment="C_b" boundaryCondition="true" sboTerm="SBO:0000299"><notes><body xmlns="http://www.w3.org/1999/xhtml"><p>FORMULA: C2H8NO3P</p></body></notes></species>
<species metaid="metaid_M_2aepat_c" id="M_2aepat_c" name="(2-aminoethyl)phosphonate" compartment="C_c" boundaryCondition="false" sboTerm="SBO:0000299"><notes><body xmlns="http://www.w3.org/1999/xhtml"><p>FORMULA: C2H8NO3P</p></body></notes></species>
<species metaid="metaid_M_trpL_c" id="M_trpL_c" name="L-tryptophan" compartment="C_c" boundaryCondition="false" sboTerm="SBO:0000299"><notes><body xmlns="http://www.w3.org/1999/xhtml"><p>FORMULA: C11H12N2O2</p></body></notes></species>
<species metaid="metaid_M_trpL_b" id="M_trpL_b" name="L-tryptophan" compartment="C_b" boundaryCondition="true" sboTerm="SBO:0000299"><notes><body xmlns="http://www.w3.org/1999/xhtml"><p>FORMULA: C11H12N2O2</p></body></notes></species>
<species metaid="metaid_M_imp_c" id="M_imp_c" name="IMP" compartment="C_c" boundaryCondition="false" sboTerm="SBO:0000299"><notes><body xmlns="http://www.w3.org/1999/xhtml"><p>FORMULA: C10H13N4O8P</p></body></notes></species>
<species metaid="metaid_M_alaL_e" id="M_alaL_e" name="L-alanine" compartment="C_e" boundaryCondition="false" sboTerm="SBO:0000299"><notes><body xmlns="http://www.w3.org/1999/xhtml"><p>FORMULA: C3H7NO2</p></body></notes></species>
<species metaid="metaid_M_cbdhpcr6_c" id="M_cbdhpcr6_c" name="Cobalt-dihydro-precorrin 6" compartment="C_c" boundaryCondition="false" sboTerm="SBO:0000299"><notes><body xmlns="http://www.w3.org/1999/xhtml"><p>FORMULA: C44H55CoN4O16</p></body></notes></species>
<species metaid="metaid_M_cbpcr7_c" id="M_cbpcr7_c" name="cobalt-precorrin-7" compartment="C_c" boundaryCondition="false" sboTerm="SBO:0000299"><notes><body xmlns="http://www.w3.org/1999/xhtml"><p>FORMULA: C44H57CoN4O14</p></body></notes></species>
<species metaid="metaid_M_udpamala_c" id="M_udpamala_c" name="UDP-N-acetylmuramyl-L-Ala" compartment="C_c" boundaryCondition="false" sboTerm="SBO:0000299"><notes><body xmlns="http://www.w3.org/1999/xhtml"><p>FORMULA: C23H36N4O20P2</p></body></notes></species>
<species metaid="metaid_M_udpamag_c" id="M_udpamag_c" name="UDP-N-acetylmuramoyl-L-alanyl-D-glutamate" compartment="C_c" boundaryCondition="false" sboTerm="SBO:0000299"><notes><body xmlns="http://www.w3.org/1999/xhtml"><p>FORMULA: C28H43N5O23P2</p></body></notes></species>
<species metaid="metaid_M_grdp_c" id="M_grdp_c" name="geranyl diphosphate" compartment="C_c" boundaryCondition="false" sboTerm="SBO:0000299"><notes><body xmlns="http://www.w3.org/1999/xhtml"><p>FORMULA: C10H20O7P2</p></body></notes></species>
<species metaid="metaid_M_ac_e" id="M_ac_e" name="acetate" compartment="C_e" boundaryCondition="false" sboTerm="SBO:0000299"><notes><body xmlns="http://www.w3.org/1999/xhtml"><p>FORMULA: C2H4O2</p></body></notes></species>
<species metaid="metaid_M_cit_c" id="M_cit_c" name="citrate" compartment="C_c" boundaryCondition="false" sboTerm="SBO:0000299"><notes><body xmlns="http://www.w3.org/1999/xhtml"><p>FORMULA: C6H8O7</p></body></notes></species>
<species metaid="metaid_M_acon_c" id="M_acon_c" name="cis-aconitate" compartment="C_c" boundaryCondition="false" sboTerm="SBO:0000299"><notes><body xmlns="http://www.w3.org/1999/xhtml"><p>FORMULA: C6H6O6</p></body></notes></species>
<species metaid="metaid_M_36dah_c" id="M_36dah_c" name="(3S)-3,6-diaminohexanoate" compartment="C_c" boundaryCondition="false" sboTerm="SBO:0000299"><notes><body xmlns="http://www.w3.org/1999/xhtml"><p>FORMULA: C6H14N2O2</p></body></notes></species>
<species metaid="metaid_M_4imzo_c" id="M_4imzo_c" name="4-imidazolone" compartment="C_c" boundaryCondition="false" sboTerm="SBO:0000299"><notes><body xmlns="http://www.w3.org/1999/xhtml"><p>FORMULA: C3H4N2O</p></body></notes></species>
<species metaid="metaid_M_fgly_c" id="M_fgly_c" name="N-formimino-glycine" compartment="C_c" boundaryCondition="false" sboTerm="SBO:0000299"><notes><body xmlns="http://www.w3.org/1999/xhtml"><p>FORMULA: C3H6N2O2</p></body></notes></species>
<species metaid="metaid_M_4a4dchor_c" id="M_4a4dchor_c" name="4-amino-4-deoxychorismate" compartment="C_c" boundaryCondition="false" sboTerm="SBO:0000299"><notes><body xmlns="http://www.w3.org/1999/xhtml"><p>FORMULA: C10H11NO5</p></body></notes></species>
<species metaid="metaid_M_c2yda_c" id="M_c2yda_c" name="cob(II)yrinate a,c-diamide" compartment="C_c" boundaryCondition="false" sboTerm="SBO:0000299"><notes><body xmlns="http://www.w3.org/1999/xhtml"><p>FORMULA: C45H61CoN6O12</p></body></notes></species>
<species metaid="metaid_M_orot5p_c" id="M_orot5p_c" name="orotidine-5'-phosphate" compartment="C_c" boundaryCondition="false" sboTerm="SBO:0000299"><notes><body xmlns="http://www.w3.org/1999/xhtml"><p>FORMULA: C10H13N2O11P</p></body></notes></species>
<species metaid="metaid_M_2mbut_e" id="M_2mbut_e" name="2-Methylbutyric acid" compartment="C_e" boundaryCondition="false" sboTerm="SBO:0000299"><notes><body xmlns="http://www.w3.org/1999/xhtml"><p>FORMULA: C5H10O2</p></body></notes></species>
<species metaid="metaid_M_4a5imzc_c" id="M_4a5imzc_c" name="4-amino-5-imidazole carboxylate" compartment="C_c" boundaryCondition="false" sboTerm="SBO:0000299"><notes><body xmlns="http://www.w3.org/1999/xhtml"><p>FORMULA: C4H5N3O2</p></body></notes></species>
<species metaid="metaid_M_4aimz_c" id="M_4aimz_c" name="4-aminoimidazole" compartment="C_c" boundaryCondition="false" sboTerm="SBO:0000299"><notes><body xmlns="http://www.w3.org/1999/xhtml"><p>FORMULA: C3H5N3</p></body></notes></species>
<species metaid="metaid_M_3phpyr_c" id="M_3phpyr_c" name="3-phospho-hydroxypyruvate" compartment="C_c" boundaryCondition="false" sboTerm="SBO:0000299"><notes><body xmlns="http://www.w3.org/1999/xhtml"><p>FORMULA: C3H5O7P</p></body></notes></species>
<species metaid="metaid_M_isobuta_e" id="M_isobuta_e" name="isobutyric acid" compartment="C_e" boundaryCondition="false" sboTerm="SBO:0000299"><notes><body xmlns="http://www.w3.org/1999/xhtml"><p>FORMULA: C4H8O2</p></body></notes></species>
<species metaid="metaid_M_2a2hbut_c" id="M_2a2hbut_c" name="2-aceto-2-hydroxy-butanoate" compartment="C_c" boundaryCondition="false" sboTerm="SBO:0000299"><notes><body xmlns="http://www.w3.org/1999/xhtml"><p>FORMULA: C6H10O4</p></body></notes></species>
<species metaid="metaid_M_23dh3mv_c" id="M_23dh3mv_c" name="2,3-dihydroxy-3-methylvalerate" compartment="C_c" boundaryCondition="false" sboTerm="SBO:0000299"><notes><body xmlns="http://www.w3.org/1999/xhtml"><p>FORMULA: C6H12O4</p></body></notes></species>
<species metaid="metaid_M_78dhnptetp_c" id="M_78dhnptetp_c" name="7,8-dihydroneopterin triphosphate" compartment="C_c" boundaryCondition="false" sboTerm="SBO:0000299"><notes><body xmlns="http://www.w3.org/1999/xhtml"><p>FORMULA: C9H16N5O13P3</p></body></notes></species>
<species metaid="metaid_M_pyam_c" id="M_pyam_c" name="pyridoxamine" compartment="C_c" boundaryCondition="false" sboTerm="SBO:0000299"><notes><body xmlns="http://www.w3.org/1999/xhtml"><p>FORMULA: C8H12N2O2</p></body></notes></species>
<species metaid="metaid_M_pyal_c" id="M_pyal_c" name="pyridoxal" compartment="C_c" boundaryCondition="false" sboTerm="SBO:0000299"><notes><body xmlns="http://www.w3.org/1999/xhtml"><p>FORMULA: C8H9NO3</p></body></notes></species>
<species metaid="metaid_M_s2a6kp_c" id="M_s2a6kp_c" name="N-succinyl-2-amino-6-ketopimelate" compartment="C_c" boundaryCondition="false" sboTerm="SBO:0000299"><notes><body xmlns="http://www.w3.org/1999/xhtml"><p>FORMULA: C11H15NO8</p></body></notes></species>
<species metaid="metaid_M_s26dap_c" id="M_s26dap_c" name="N-succinyl-L,L-2,6-diaminopimelate" compartment="C_c" boundaryCondition="false" sboTerm="SBO:0000299"><notes><body xmlns="http://www.w3.org/1999/xhtml"><p>FORMULA: C11H18N2O7</p></body></notes></species>
<species metaid="metaid_M_4pptnD_c" id="M_4pptnD_c" name="D-4'-phosphopantothenate" compartment="C_c" boundaryCondition="false" sboTerm="SBO:0000299"><notes><body xmlns="http://www.w3.org/1999/xhtml"><p>FORMULA: C9H18NO8P</p></body></notes></species>
<species metaid="metaid_M_4abg_c" id="M_4abg_c" name="4-aminobenzoate-glutamate" compartment="C_c" boundaryCondition="false" sboTerm="SBO:0000299"><notes><body xmlns="http://www.w3.org/1999/xhtml"><p>FORMULA: C12H12N2O5</p></body></notes></species>
<species metaid="metaid_M_dgo15lac_c" id="M_dgo15lac_c" name="D-glucono-1,5-lactone" compartment="C_c" boundaryCondition="false" sboTerm="SBO:0000299"><notes><body xmlns="http://www.w3.org/1999/xhtml"><p>FORMULA: C6H10O6</p></body></notes></species>
<species metaid="metaid_M_aspL_e" id="M_aspL_e" name="L-aspartate" compartment="C_e" boundaryCondition="false" sboTerm="SBO:0000299"><notes><body xmlns="http://www.w3.org/1999/xhtml"><p>FORMULA: C4H7NO4</p></body></notes></species>
<species metaid="metaid_M_udpamagdap_c" id="M_udpamagdap_c" name="UDP-N-acetylmuramoyl-L-alanyl-D-glutamyl-meso-2,6-diaminopimelate" compartment="C_c" boundaryCondition="false" sboTerm="SBO:0000299"><notes><body xmlns="http://www.w3.org/1999/xhtml"><p>FORMULA: C35H55N7O26P2</p></body></notes></species>
<species metaid="metaid_M_cysL_e" id="M_cysL_e" name="L-cysteine" compartment="C_e" boundaryCondition="false" sboTerm="SBO:0000299"><notes><body xmlns="http://www.w3.org/1999/xhtml"><p>FORMULA: C3H7NO2S</p></body></notes></species>
<species metaid="metaid_M_tag6p_c" id="M_tag6p_c" name="tagatose-6-phosphate" compartment="C_c" boundaryCondition="false" sboTerm="SBO:0000299"><notes><body xmlns="http://www.w3.org/1999/xhtml"><p>FORMULA: C6H13O9P</p></body></notes></species>
<species metaid="metaid_M_5fithf_c" id="M_5fithf_c" name="5-formiminotetrahydrofolate" compartment="C_c" boundaryCondition="false" sboTerm="SBO:0000299"><notes><body xmlns="http://www.w3.org/1999/xhtml"><p>FORMULA: C20H24N8O6</p></body></notes></species>
<species metaid="metaid_M_hexdp_c" id="M_hexdp_c" name="all-trans-hexaprenyl diphosphate" compartment="C_c" boundaryCondition="false" sboTerm="SBO:0000299"><notes><body xmlns="http://www.w3.org/1999/xhtml"><p>FORMULA: C30H52O7P2</p></body></notes></species>
<species metaid="metaid_M_celb_c" id="M_celb_c" name="cellobiose" compartment="C_c" boundaryCondition="false" sboTerm="SBO:0000299"><notes><body xmlns="http://www.w3.org/1999/xhtml"><p>FORMULA: C12H22O11</p></body></notes></species>
<species metaid="metaid_M_nacput_c" id="M_nacput_c" name="N-acetylputrescine" compartment="C_c" boundaryCondition="false" sboTerm="SBO:0000299"><notes><body xmlns="http://www.w3.org/1999/xhtml"><p>FORMULA: C6H14N2O</p></body></notes></species>
<species metaid="metaid_M_gtol_e" id="M_gtol_e" name="galactitol" compartment="C_e" boundaryCondition="false" sboTerm="SBO:0000299"><notes><body xmlns="http://www.w3.org/1999/xhtml"><p>FORMULA: C6H14O6</p></body></notes></species>
<species metaid="metaid_M_gtol_b" id="M_gtol_b" name="galactitol" compartment="C_b" boundaryCondition="true" sboTerm="SBO:0000299"><notes><body xmlns="http://www.w3.org/1999/xhtml"><p>FORMULA: C6H14O6</p></body></notes></species>
<species metaid="metaid_M_gtol1p_c" id="M_gtol1p_c" name="galactitol-1-phosphate" compartment="C_c" boundaryCondition="false" sboTerm="SBO:0000299"><notes><body xmlns="http://www.w3.org/1999/xhtml"><p>FORMULA: C6H15O9P</p></body></notes></species>
<species metaid="metaid_M_serD_c" id="M_serD_c" name="D-serine" compartment="C_c" boundaryCondition="false" sboTerm="SBO:0000299"><notes><body xmlns="http://www.w3.org/1999/xhtml"><p>FORMULA: C3H7NO3</p></body></notes></species>
<species metaid="metaid_M_5pr4sc5ai_c" id="M_5pr4sc5ai_c" name="5'-phosphoribosyl-4-(N-succinocarboxamide)-5-aminoimidazole" compartment="C_c" boundaryCondition="false" sboTerm="SBO:0000299"><notes><body xmlns="http://www.w3.org/1999/xhtml"><p>FORMULA: C13H19N4O12P</p></body></notes></species>
<species metaid="metaid_M_4hbut_c" id="M_4hbut_c" name="4-hydroxybutyrate" compartment="C_c" boundaryCondition="false" sboTerm="SBO:0000299"><notes><body xmlns="http://www.w3.org/1999/xhtml"><p>FORMULA: C4H8O3</p></body></notes></species>
<species metaid="metaid_M_hoam_e" id="M_hoam_e" name="Hydroxylamine" compartment="C_e" boundaryCondition="false" sboTerm="SBO:0000299"><notes><body xmlns="http://www.w3.org/1999/xhtml"><p>FORMULA: NH3O</p></body></notes></species>
<species metaid="metaid_M_ibtal_c" id="M_ibtal_c" name="isobutanal" compartment="C_c" boundaryCondition="false" sboTerm="SBO:0000299"><notes><body xmlns="http://www.w3.org/1999/xhtml"><p>FORMULA: C4H8O</p></body></notes></species>
<species metaid="metaid_M_ibtol_c" id="M_ibtol_c" name="isobutanol" compartment="C_c" boundaryCondition="false" sboTerm="SBO:0000299"><notes><body xmlns="http://www.w3.org/1999/xhtml"><p>FORMULA: C4H10O</p></body></notes></species>
<species metaid="metaid_M_ibtol_b" id="M_ibtol_b" name="isobutanol" compartment="C_b" boundaryCondition="true" sboTerm="SBO:0000299"><notes><body xmlns="http://www.w3.org/1999/xhtml"><p>FORMULA: C4H10O</p></body></notes></species>
<species metaid="metaid_M_alaB_c" id="M_alaB_c" name="beta-alanine" compartment="C_c" boundaryCondition="false" sboTerm="SBO:0000299"><notes><body xmlns="http://www.w3.org/1999/xhtml"><p>FORMULA: C3H7NO2</p></body></notes></species>
<species metaid="metaid_M_pheL_e" id="M_pheL_e" name="L-phenylalanine" compartment="C_e" boundaryCondition="false" sboTerm="SBO:0000299"><notes><body xmlns="http://www.w3.org/1999/xhtml"><p>FORMULA: C9H11NO2</p></body></notes></species>
<species metaid="metaid_M_thr3p_c" id="M_thr3p_c" name="L-threonine O-3-phosphate" compartment="C_c" boundaryCondition="false" sboTerm="SBO:0000299"><notes><body xmlns="http://www.w3.org/1999/xhtml"><p>FORMULA: C4H10NO6P</p></body></notes></species>
<species metaid="metaid_M_1a2po2p_c" id="M_1a2po2p_c" name="(R)-1-amino-2-propanol O-2-phosphate" compartment="C_c" boundaryCondition="false" sboTerm="SBO:0000299"><notes><body xmlns="http://www.w3.org/1999/xhtml"><p>FORMULA: C3H10NO4P</p></body></notes></species>
<species metaid="metaid_M_ncammnuc_c" id="M_ncammnuc_c" name="nicotinamide mononucleotide" compartment="C_c" boundaryCondition="false" sboTerm="SBO:0000299"><notes><body xmlns="http://www.w3.org/1999/xhtml"><p>FORMULA: C11H15N2O8P</p></body></notes></species>
<species metaid="metaid_M_co2_e" id="M_co2_e" name="CO2" compartment="C_e" boundaryCondition="false" sboTerm="SBO:0000299"><notes><body xmlns="http://www.w3.org/1999/xhtml"><p>FORMULA: CO2</p></body></notes></species>
<species metaid="metaid_M_5all_c" id="M_5all_c" name="5-aminolevulinate" compartment="C_c" boundaryCondition="false" sboTerm="SBO:0000299"><notes><body xmlns="http://www.w3.org/1999/xhtml"><p>FORMULA: C5H9NO3</p></body></notes></species>
<species metaid="metaid_M_sor6p_c" id="M_sor6p_c" name="D-sorbitol-6-phosphate" compartment="C_c" boundaryCondition="false" sboTerm="SBO:0000299"><notes><body xmlns="http://www.w3.org/1999/xhtml"><p>FORMULA: C6H15O9P</p></body></notes></species>
<species metaid="metaid_M_nac_e" id="M_nac_e" name="nicotinate" compartment="C_e" boundaryCondition="false" sboTerm="SBO:0000299"><notes><body xmlns="http://www.w3.org/1999/xhtml"><p>FORMULA: C6H5NO2</p></body></notes></species>
<species metaid="metaid_M_acb_c" id="M_acb_c" name="adenosyl-cobyrate" compartment="C_c" boundaryCondition="false" sboTerm="SBO:0000299"><notes><body xmlns="http://www.w3.org/1999/xhtml"><p>FORMULA: C55H77CoN15O11</p></body></notes></species>
<species metaid="metaid_M_4hoplac_c" id="M_4hoplac_c" name="4-Hydroxyphenylacetate" compartment="C_c" boundaryCondition="false" sboTerm="SBO:0000299"><notes><body xmlns="http://www.w3.org/1999/xhtml"><p>FORMULA: C8H8O3</p></body></notes></species>
<species metaid="metaid_M_metD_c" id="M_metD_c" name="D-methionine" compartment="C_c" boundaryCondition="false" sboTerm="SBO:0000299"><notes><body xmlns="http://www.w3.org/1999/xhtml"><p>FORMULA: C5H11NO2S</p></body></notes></species>
<species metaid="metaid_M_metD_b" id="M_metD_b" name="D-methionine" compartment="C_b" boundaryCondition="true" sboTerm="SBO:0000299"><notes><body xmlns="http://www.w3.org/1999/xhtml"><p>FORMULA: C5H11NO2S</p></body></notes></species>
<species metaid="metaid_M_gal_e" id="M_gal_e" name="beta-D-galactose" compartment="C_e" boundaryCondition="false" sboTerm="SBO:0000299"><notes><body xmlns="http://www.w3.org/1999/xhtml"><p>FORMULA: C6H12O6</p></body></notes></species>
<species metaid="metaid_M_tagd_c" id="M_tagd_c" name="D-Tagaturonate" compartment="C_c" boundaryCondition="false" sboTerm="SBO:0000299"><notes><body xmlns="http://www.w3.org/1999/xhtml"><p>FORMULA: C6H10O7</p></body></notes></species>
<species metaid="metaid_M_tagd_b" id="M_tagd_b" name="D-Tagaturonate" compartment="C_b" boundaryCondition="true" sboTerm="SBO:0000299"><notes><body xmlns="http://www.w3.org/1999/xhtml"><p>FORMULA: C6H10O7</p></body></notes></species>
<species metaid="metaid_M_aga_c" id="M_aga_c" name="N-acetyl-beta-D-glucosamine" compartment="C_c" boundaryCondition="false" sboTerm="SBO:0000299"><notes><body xmlns="http://www.w3.org/1999/xhtml"><p>FORMULA: C8H15NO6</p></body></notes></species>
<species metaid="metaid_M_csn_c" id="M_csn_c" name="cytosine" compartment="C_c" boundaryCondition="false" sboTerm="SBO:0000299"><notes><body xmlns="http://www.w3.org/1999/xhtml"><p>FORMULA: C4H5N3O</p></body></notes></species>
<species metaid="metaid_M_csn_b" id="M_csn_b" name="cytosine" compartment="C_b" boundaryCondition="true" sboTerm="SBO:0000299"><notes><body xmlns="http://www.w3.org/1999/xhtml"><p>FORMULA: C4H5N3O</p></body></notes></species>
<species metaid="metaid_M_csn_e" id="M_csn_e" name="cytosine" compartment="C_e" boundaryCondition="false" sboTerm="SBO:0000299"><notes><body xmlns="http://www.w3.org/1999/xhtml"><p>FORMULA: C4H5N3O</p></body></notes></species>
<species metaid="metaid_M_malsald_c" id="M_malsald_c" name="malonate semialdehyde" compartment="C_c" boundaryCondition="false" sboTerm="SBO:0000299"><notes><body xmlns="http://www.w3.org/1999/xhtml"><p>FORMULA: C3H4O3</p></body></notes></species>
<species metaid="metaid_M_asnL_e" id="M_asnL_e" name="L-asparagine" compartment="C_e" boundaryCondition="false" sboTerm="SBO:0000299"><notes><body xmlns="http://www.w3.org/1999/xhtml"><p>FORMULA: C4H8N2O3</p></body></notes></species>
<species metaid="metaid_M_hpsamdhllys_c" id="M_hpsamdhllys_c" name="H-protein-S-(aminomethyldihydrolipoyl)lysine" compartment="C_c" boundaryCondition="false" sboTerm="SBO:0000299"><notes><body xmlns="http://www.w3.org/1999/xhtml"><p>FORMULA: C9H19N2OS2R</p></body></notes></species>
<species metaid="metaid_M_agm_c" id="M_agm_c" name="agmatine" compartment="C_c" boundaryCondition="false" sboTerm="SBO:0000299"><notes><body xmlns="http://www.w3.org/1999/xhtml"><p>FORMULA: C5H14N4</p></body></notes></species>
<species metaid="metaid_M_2hisocap_c" id="M_2hisocap_c" name="(R)-2-hydroxyisocaproate" compartment="C_c" boundaryCondition="false" sboTerm="SBO:0000299"><notes><body xmlns="http://www.w3.org/1999/xhtml"><p>FORMULA: C6H12O3</p></body></notes></species>
<species metaid="metaid_M_urea_c" id="M_urea_c" name="urea" compartment="C_c" boundaryCondition="false" sboTerm="SBO:0000299"><notes><body xmlns="http://www.w3.org/1999/xhtml"><p>FORMULA: CH4N2O</p></body></notes></species>
<species metaid="metaid_M_fuc_e" id="M_fuc_e" name="L-fuculose" compartment="C_e" boundaryCondition="false" sboTerm="SBO:0000299"><notes><body xmlns="http://www.w3.org/1999/xhtml"><p>FORMULA: C6H12O5</p></body></notes></species>
<species metaid="metaid_M_fuc_b" id="M_fuc_b" name="L-fuculose" compartment="C_b" boundaryCondition="true" sboTerm="SBO:0000299"><notes><body xmlns="http://www.w3.org/1999/xhtml"><p>FORMULA: C6H12O5</p></body></notes></species>
<species metaid="metaid_M_2me4p_c" id="M_2me4p_c" name="2-C-methyl-D-erythritol-4-phosphate" compartment="C_c" boundaryCondition="false" sboTerm="SBO:0000299"><notes><body xmlns="http://www.w3.org/1999/xhtml"><p>FORMULA: C5H13O7P</p></body></notes></species>
<species metaid="metaid_M_so3_e" id="M_so3_e" name="sulfite" compartment="C_e" boundaryCondition="false" sboTerm="SBO:0000299"><notes><body xmlns="http://www.w3.org/1999/xhtml"><p>FORMULA: H2SO3</p></body></notes></species>
<species metaid="metaid_M_4cyt5dp2me_c" id="M_4cyt5dp2me_c" name="4-(cytidine 5'-diphospho)-2-C-methyl-D-erythritol" compartment="C_c" boundaryCondition="false" sboTerm="SBO:0000299"><notes><body xmlns="http://www.w3.org/1999/xhtml"><p>FORMULA: C14H25N3O14P2</p></body></notes></species>
<species metaid="metaid_M_dachi6p_c" id="M_dachi6p_c" name="diacetylchitobiose-6-phosphate" compartment="C_c" boundaryCondition="false" sboTerm="SBO:0000299"><notes><body xmlns="http://www.w3.org/1999/xhtml"><p>FORMULA: C16H27N2O14P</p></body></notes></species>
<species metaid="metaid_M_h2_c" id="M_h2_c" name="H2" compartment="C_c" boundaryCondition="false" sboTerm="SBO:0000299"><notes><body xmlns="http://www.w3.org/1999/xhtml"><p>FORMULA: H2</p></body></notes></species>
<species metaid="metaid_M_h2_b" id="M_h2_b" name="H2" compartment="C_b" boundaryCondition="true" sboTerm="SBO:0000299"><notes><body xmlns="http://www.w3.org/1999/xhtml"><p>FORMULA: H2</p></body></notes></species>
<species metaid="metaid_M_adn_e" id="M_adn_e" name="adenosine" compartment="C_e" boundaryCondition="false" sboTerm="SBO:0000299"><notes><body xmlns="http://www.w3.org/1999/xhtml"><p>FORMULA: C10H13N5O4</p></body></notes></species>
<species metaid="metaid_M_valL_e" id="M_valL_e" name="L-valine" compartment="C_e" boundaryCondition="false" sboTerm="SBO:0000299"><notes><body xmlns="http://www.w3.org/1999/xhtml"><p>FORMULA: C5H11NO2</p></body></notes></species>
<species metaid="metaid_M_gdpm_c" id="M_gdpm_c" name="GDP-alpha-D-mannose" compartment="C_c" boundaryCondition="false" sboTerm="SBO:0000299"><notes><body xmlns="http://www.w3.org/1999/xhtml"><p>FORMULA: C16H25N5O16P2</p></body></notes></species>
<species metaid="metaid_M_prfaca_c" id="M_prfaca_c" name="phosphoribosyl-formamido-carboxamide" compartment="C_c" boundaryCondition="false" sboTerm="SBO:0000299"><notes><body xmlns="http://www.w3.org/1999/xhtml"><p>FORMULA: C10H15N4O9P</p></body></notes></species>
<species metaid="metaid_M_glyo_e" id="M_glyo_e" name="glycerol" compartment="C_e" boundaryCondition="false" sboTerm="SBO:0000299"><notes><body xmlns="http://www.w3.org/1999/xhtml"><p>FORMULA: C3H8O3</p></body></notes></species>
<species metaid="metaid_M_5fthf_c" id="M_5fthf_c" name="5-formyl-tetrahydrofolate" compartment="C_c" boundaryCondition="false" sboTerm="SBO:0000299"><notes><body xmlns="http://www.w3.org/1999/xhtml"><p>FORMULA: C20H23N7O7</p></body></notes></species>
<species metaid="metaid_M_cbprc6a_c" id="M_cbprc6a_c" name="cobalt-precorrin-6A" compartment="C_c" boundaryCondition="false" sboTerm="SBO:0000299"><notes><body xmlns="http://www.w3.org/1999/xhtml"><p>FORMULA: C44H53CoN4O16</p></body></notes></species>
<species metaid="metaid_M_dgmp_c" id="M_dgmp_c" name="dGMP" compartment="C_c" boundaryCondition="false" sboTerm="SBO:0000299"><notes><body xmlns="http://www.w3.org/1999/xhtml"><p>FORMULA: C10H14N5O7P</p></body></notes></species>
<species metaid="metaid_M_metD_e" id="M_metD_e" name="D-methionine" compartment="C_e" boundaryCondition="false" sboTerm="SBO:0000299"><notes><body xmlns="http://www.w3.org/1999/xhtml"><p>FORMULA: C5H11NO2S</p></body></notes></species>
<species metaid="metaid_M_trpL_e" id="M_trpL_e" name="L-tryptophan" compartment="C_e" boundaryCondition="false" sboTerm="SBO:0000299"><notes><body xmlns="http://www.w3.org/1999/xhtml"><p>FORMULA: C11H12N2O2</p></body></notes></species>
<species metaid="metaid_M_nh3_e" id="M_nh3_e" name="ammonia" compartment="C_e" boundaryCondition="false" sboTerm="SBO:0000299"><notes><body xmlns="http://www.w3.org/1999/xhtml"><p>FORMULA: NH3</p></body></notes></species>
<species metaid="metaid_M_4abz_e" id="M_4abz_e" name="4-aminobenzoate" compartment="C_e" boundaryCondition="false" sboTerm="SBO:0000299"><notes><body xmlns="http://www.w3.org/1999/xhtml"><p>FORMULA: C7H7NO2</p></body></notes></species>
<species metaid="metaid_M_dethio_e" id="M_dethio_e" name="dethiobiotin" compartment="C_e" boundaryCondition="false" sboTerm="SBO:0000299"><notes><body xmlns="http://www.w3.org/1999/xhtml"><p>FORMULA: C10H18N2O3</p></body></notes></species>
<species metaid="metaid_M_his_e" id="M_his_e" name="L-histidine" compartment="C_e" boundaryCondition="false" sboTerm="SBO:0000299"><notes><body xmlns="http://www.w3.org/1999/xhtml"><p>FORMULA: C6H9N3O2</p></body></notes></species>
<species metaid="metaid_M_2dh3dg_e" id="M_2dh3dg_e" name="2-dehydro-3-deoxy-D-gluconate" compartment="C_e" boundaryCondition="false" sboTerm="SBO:0000299"><notes><body xmlns="http://www.w3.org/1999/xhtml"><p>FORMULA: C6H10O6</p></body></notes></species>
<species metaid="metaid_M_mevR_e" id="M_mevR_e" name="(R)-mevalonate" compartment="C_e" boundaryCondition="false" sboTerm="SBO:0000299"><notes><body xmlns="http://www.w3.org/1999/xhtml"><p>FORMULA: C6H12O4</p></body></notes></species>
<species metaid="metaid_M_dachi_e" id="M_dachi_e" name="diacetylchitobiose" compartment="C_e" boundaryCondition="false" sboTerm="SBO:0000299"><notes><body xmlns="http://www.w3.org/1999/xhtml"><p>FORMULA: C16H28N2O11</p></body></notes></species>
<species metaid="metaid_M_dachi_b" id="M_dachi_b" name="diacetylchitobiose" compartment="C_b" boundaryCondition="true" sboTerm="SBO:0000299"><notes><body xmlns="http://www.w3.org/1999/xhtml"><p>FORMULA: C16H28N2O11</p></body></notes></species>
<species metaid="metaid_M_chor_e" id="M_chor_e" name="chorismate" compartment="C_e" boundaryCondition="false" sboTerm="SBO:0000299"><notes><body xmlns="http://www.w3.org/1999/xhtml"><p>FORMULA: C10H10O6</p></body></notes></species>
<species metaid="metaid_M_h2o_e" id="M_h2o_e" name="H2O" compartment="C_e" boundaryCondition="false" sboTerm="SBO:0000299"><notes><body xmlns="http://www.w3.org/1999/xhtml"><p>FORMULA: H2O</p></body></notes></species>
<species metaid="metaid_M_thrL_e" id="M_thrL_e" name="L-threonine" compartment="C_e" boundaryCondition="false" sboTerm="SBO:0000299"><notes><body xmlns="http://www.w3.org/1999/xhtml"><p>FORMULA: C4H9NO3</p></body></notes></species>
<species metaid="metaid_M_psuri5p_c" id="M_psuri5p_c" name="pseudouridine 5'-phosphate" compartment="C_c" boundaryCondition="false" sboTerm="SBO:0000299"><notes><body xmlns="http://www.w3.org/1999/xhtml"><p>FORMULA: C9H13N2O9P</p></body></notes></species>
<species metaid="metaid_M_23diap_e" id="M_23diap_e" name="2,3-diaminopropanoate" compartment="C_e" boundaryCondition="false" sboTerm="SBO:0000299"><notes><body xmlns="http://www.w3.org/1999/xhtml"><p>FORMULA: C3H8N2O2</p></body></notes></species>
<species metaid="metaid_M_ama6p_c" id="M_ama6p_c" name="N-acetyl-D-mannosamine-6-phosphate" compartment="C_c" boundaryCondition="false" sboTerm="SBO:0000299"><notes><body xmlns="http://www.w3.org/1999/xhtml"><p>FORMULA: C8H16NO9P</p></body></notes></species>
<species metaid="metaid_M_ibtol_e" id="M_ibtol_e" name="isobutanol" compartment="C_e" boundaryCondition="false" sboTerm="SBO:0000299"><notes><body xmlns="http://www.w3.org/1999/xhtml"><p>FORMULA: C4H10O</p></body></notes></species>
<species metaid="metaid_M_ribD_e" id="M_ribD_e" name="D-ribose" compartment="C_e" boundaryCondition="false" sboTerm="SBO:0000299"><notes><body xmlns="http://www.w3.org/1999/xhtml"><p>FORMULA: C5H10O5</p></body></notes></species>
<species metaid="metaid_M_udpagaepyr_e" id="M_udpagaepyr_e" name="UDP-N-acetylglucosamine-enolpyruvate" compartment="C_e" boundaryCondition="false" sboTerm="SBO:0000299"><notes><body xmlns="http://www.w3.org/1999/xhtml"><p>FORMULA: C20H29N3O19P2</p></body></notes></species>
<species metaid="metaid_M_tgt_e" id="M_tgt_e" name="tagatose" compartment="C_e" boundaryCondition="false" sboTerm="SBO:0000299"><notes><body xmlns="http://www.w3.org/1999/xhtml"><p>FORMULA: C6H12O6</p></body></notes></species>
<species metaid="metaid_M_tgt_b" id="M_tgt_b" name="tagatose" compartment="C_b" boundaryCondition="true" sboTerm="SBO:0000299"><notes><body xmlns="http://www.w3.org/1999/xhtml"><p>FORMULA: C6H12O6</p></body></notes></species>
<species metaid="metaid_M_ribflv_e" id="M_ribflv_e" name="riboflavin" compartment="C_e" boundaryCondition="false" sboTerm="SBO:0000299"><notes><body xmlns="http://www.w3.org/1999/xhtml"><p>FORMULA: C17H20N4O6</p></body></notes></species>
<species metaid="metaid_M_h2_e" id="M_h2_e" name="H2" compartment="C_e" boundaryCondition="false" sboTerm="SBO:0000299"><notes><body xmlns="http://www.w3.org/1999/xhtml"><p>FORMULA: H2</p></body></notes></species>
<species metaid="metaid_M_glyclt_c" id="M_glyclt_c" name="glycolate" compartment="C_c" boundaryCondition="false" sboTerm="SBO:0000299"><notes><body xmlns="http://www.w3.org/1999/xhtml"><p>FORMULA: C2H4O3</p></body></notes></species>
<species metaid="metaid_M_pantR_c" id="M_pantR_c" name="(R)-pantoate" compartment="C_c" boundaryCondition="false" sboTerm="SBO:0000299"><notes><body xmlns="http://www.w3.org/1999/xhtml"><p>FORMULA: C6H12O4</p></body></notes></species>
<species metaid="metaid_M_23dhbz_e" id="M_23dhbz_e" name="2,3-dihydroxybenzoate" compartment="C_e" boundaryCondition="false" sboTerm="SBO:0000299"><notes><body xmlns="http://www.w3.org/1999/xhtml"><p>FORMULA: C7H6O4</p></body></notes></species>
<species metaid="metaid_M_tagd_e" id="M_tagd_e" name="D-Tagaturonate" compartment="C_e" boundaryCondition="false" sboTerm="SBO:0000299"><notes><body xmlns="http://www.w3.org/1999/xhtml"><p>FORMULA: C6H10O7</p></body></notes></species>
<species metaid="metaid_M_adc5p_c" id="M_adc5p_c" name="adenosyl cobalamin 5'-phosphate" compartment="C_c" boundaryCondition="false" sboTerm="SBO:0000299"></species>
<species metaid="metaid_M_biomass_c" id="M_biomass_c" name="Biomass" compartment="C_c" boundaryCondition="false" sboTerm="SBO:0000299"></species>
<species metaid="metaid_M_biomass_b" id="M_biomass_b" name="Biomass" compartment="C_b" boundaryCondition="true" sboTerm="SBO:0000299"></species>
<species metaid="metaid_E_1" id="E_1" name="grdE" compartment="C_c" sboTerm="SBO:0000014"><annotation><rdf:RDF xmlns:rdf="http://www.w3.org/1999/02/22-rdf-syntax-ns#" xmlns:dc="http://purl.org/dc/elements/1.1/" xmlns:dcterms="http://purl.org/dc/terms/" xmlns:vCard="http://www.w3.org/2001/vcard-rdf/3.0#" xmlns:bqbiol="http://biomodels.net/biology-qualifiers/" xmlns:bqmodel="http://biomodels.net/model-qualifiers/"><rdf:Description rdf:about="#metaid_E_1"><bqbiol:is><rdf:Bag><rdf:li rdf:resource="urn:miriam:NCBI:4915148" /><rdf:li rdf:resource="urn:miriam:UniProt:Q185M5" /></rdf:Bag></bqbiol:is></rdf:Description></rdf:RDF></annotation></species>
<species metaid="metaid_E_2" id="E_2" name="hymB" compartment="C_c" sboTerm="SBO:0000014"><annotation><rdf:RDF xmlns:rdf="http://www.w3.org/1999/02/22-rdf-syntax-ns#" xmlns:dc="http://purl.org/dc/elements/1.1/" xmlns:dcterms="http://purl.org/dc/terms/" xmlns:vCard="http://www.w3.org/2001/vcard-rdf/3.0#" xmlns:bqbiol="http://biomodels.net/biology-qualifiers/" xmlns:bqmodel="http://biomodels.net/model-qualifiers/"><rdf:Description rdf:about="#metaid_E_2"><bqbiol:is><rdf:Bag><rdf:li rdf:resource="urn:miriam:NCBI:4915783" /><rdf:li rdf:resource="urn:miriam:UniProt:Q180Q4" /><rdf:li rdf:resource="urn:miriam:kegg.pathway:cdf00190" /><rdf:li rdf:resource="urn:miriam:kegg.pathway:cdf01100" /></rdf:Bag></bqbiol:is></rdf:Description></rdf:RDF></annotation></species>
<species metaid="metaid_E_3" id="E_3" name="CD0816" compartment="C_c" sboTerm="SBO:0000014"><annotation><rdf:RDF xmlns:rdf="http://www.w3.org/1999/02/22-rdf-syntax-ns#" xmlns:dc="http://purl.org/dc/elements/1.1/" xmlns:dcterms="http://purl.org/dc/terms/" xmlns:vCard="http://www.w3.org/2001/vcard-rdf/3.0#" xmlns:bqbiol="http://biomodels.net/biology-qualifiers/" xmlns:bqmodel="http://biomodels.net/model-qualifiers/"><rdf:Description rdf:about="#metaid_E_3"><bqbiol:is><rdf:Bag><rdf:li rdf:resource="urn:miriam:NCBI:4915941" /><rdf:li rdf:resource="urn:miriam:UniProt:" /><rdf:li rdf:resource="urn:miriam:kegg.pathway:cdf02060" /></rdf:Bag></bqbiol:is></rdf:Description></rdf:RDF></annotation></species>
<species metaid="metaid_E_4" id="E_4" name="CD2077" compartment="C_c" sboTerm="SBO:0000014"><annotation><rdf:RDF xmlns:rdf="http://www.w3.org/1999/02/22-rdf-syntax-ns#" xmlns:dc="http://purl.org/dc/elements/1.1/" xmlns:dcterms="http://purl.org/dc/terms/" xmlns:vCard="http://www.w3.org/2001/vcard-rdf/3.0#" xmlns:bqbiol="http://biomodels.net/biology-qualifiers/" xmlns:bqmodel="http://biomodels.net/model-qualifiers/"><rdf:Description rdf:about="#metaid_E_4"><bqbiol:is><rdf:Bag><rdf:li rdf:resource="urn:miriam:NCBI:4916339" /><rdf:li rdf:resource="urn:miriam:UniProt:Q188E6" /><rdf:li rdf:resource="urn:miriam:kegg.pathway:cdf00240" /><rdf:li rdf:resource="urn:miriam:kegg.pathway:cdf01100" /></rdf:Bag></bqbiol:is></rdf:Description></rdf:RDF></annotation></species>
<species metaid="metaid_E_5" id="E_5" name="CD2020" compartment="C_c" sboTerm="SBO:0000014"><annotation><rdf:RDF xmlns:rdf="http://www.w3.org/1999/02/22-rdf-syntax-ns#" xmlns:dc="http://purl.org/dc/elements/1.1/" xmlns:dcterms="http://purl.org/dc/terms/" xmlns:vCard="http://www.w3.org/2001/vcard-rdf/3.0#" xmlns:bqbiol="http://biomodels.net/biology-qualifiers/" xmlns:bqmodel="http://biomodels.net/model-qualifiers/"><rdf:Description rdf:about="#metaid_E_5"><bqbiol:is><rdf:Bag><rdf:li rdf:resource="urn:miriam:NCBI:4915570" /><rdf:li rdf:resource="urn:miriam:UniProt:Q187Y8" /></rdf:Bag></bqbiol:is></rdf:Description></rdf:RDF></annotation></species>
<species metaid="metaid_E_6" id="E_6" name="CD0287" compartment="C_c" sboTerm="SBO:0000014"><annotation><rdf:RDF xmlns:rdf="http://www.w3.org/1999/02/22-rdf-syntax-ns#" xmlns:dc="http://purl.org/dc/elements/1.1/" xmlns:dcterms="http://purl.org/dc/terms/" xmlns:vCard="http://www.w3.org/2001/vcard-rdf/3.0#" xmlns:bqbiol="http://biomodels.net/biology-qualifiers/" xmlns:bqmodel="http://biomodels.net/model-qualifiers/"><rdf:Description rdf:about="#metaid_E_6"><bqbiol:is><rdf:Bag><rdf:li rdf:resource="urn:miriam:NCBI:4913559" /><rdf:li rdf:resource="urn:miriam:UniProt:Q18D28" /><rdf:li rdf:resource="urn:miriam:kegg.pathway:cdf00030" /><rdf:li rdf:resource="urn:miriam:kegg.pathway:cdf01120" /><rdf:li rdf:resource="urn:miriam:kegg.pathway:cdf02060" /></rdf:Bag></bqbiol:is></rdf:Description></rdf:RDF></annotation></species>
<species metaid="metaid_E_7" id="E_7" name="gmk" compartment="C_c" sboTerm="SBO:0000014"><annotation><rdf:RDF xmlns:rdf="http://www.w3.org/1999/02/22-rdf-syntax-ns#" xmlns:dc="http://purl.org/dc/elements/1.1/" xmlns:dcterms="http://purl.org/dc/terms/" xmlns:vCard="http://www.w3.org/2001/vcard-rdf/3.0#" xmlns:bqbiol="http://biomodels.net/biology-qualifiers/" xmlns:bqmodel="http://biomodels.net/model-qualifiers/"><rdf:Description rdf:about="#metaid_E_7"><bqbiol:is><rdf:Bag><rdf:li rdf:resource="urn:miriam:NCBI:4914710" /><rdf:li rdf:resource="urn:miriam:UniProt:Q182S8" /><rdf:li rdf:resource="urn:miriam:kegg.pathway:cdf00230" /><rdf:li rdf:resource="urn:miriam:kegg.pathway:cdf01100" /></rdf:Bag></bqbiol:is></rdf:Description></rdf:RDF></annotation></species>
<species metaid="metaid_E_8" id="E_8" name="CD1831" compartment="C_c" sboTerm="SBO:0000014"><annotation><rdf:RDF xmlns:rdf="http://www.w3.org/1999/02/22-rdf-syntax-ns#" xmlns:dc="http://purl.org/dc/elements/1.1/" xmlns:dcterms="http://purl.org/dc/terms/" xmlns:vCard="http://www.w3.org/2001/vcard-rdf/3.0#" xmlns:bqbiol="http://biomodels.net/biology-qualifiers/" xmlns:bqmodel="http://biomodels.net/model-qualifiers/"><rdf:Description rdf:about="#metaid_E_8"><bqbiol:is><rdf:Bag><rdf:li rdf:resource="urn:miriam:NCBI:4914598" /><rdf:li rdf:resource="urn:miriam:UniProt:Q187D9" /></rdf:Bag></bqbiol:is></rdf:Description></rdf:RDF></annotation></species>
<species metaid="metaid_E_9" id="E_9" name="CD3444" compartment="C_c" sboTerm="SBO:0000014"><annotation><rdf:RDF xmlns:rdf="http://www.w3.org/1999/02/22-rdf-syntax-ns#" xmlns:dc="http://purl.org/dc/elements/1.1/" xmlns:dcterms="http://purl.org/dc/terms/" xmlns:vCard="http://www.w3.org/2001/vcard-rdf/3.0#" xmlns:bqbiol="http://biomodels.net/biology-qualifiers/" xmlns:bqmodel="http://biomodels.net/model-qualifiers/"><rdf:Description rdf:about="#metaid_E_9"><bqbiol:is><rdf:Bag><rdf:li rdf:resource="urn:miriam:NCBI:4913396" /><rdf:li rdf:resource="urn:miriam:UniProt:Q180U1" /><rdf:li rdf:resource="urn:miriam:kegg.pathway:cdf02060" /></rdf:Bag></bqbiol:is></rdf:Description></rdf:RDF></annotation></species>
<species metaid="metaid_E_10" id="E_10" name="hisH" compartment="C_c" sboTerm="SBO:0000014"><annotation><rdf:RDF xmlns:rdf="http://www.w3.org/1999/02/22-rdf-syntax-ns#" xmlns:dc="http://purl.org/dc/elements/1.1/" xmlns:dcterms="http://purl.org/dc/terms/" xmlns:vCard="http://www.w3.org/2001/vcard-rdf/3.0#" xmlns:bqbiol="http://biomodels.net/biology-qualifiers/" xmlns:bqmodel="http://biomodels.net/model-qualifiers/"><rdf:Description rdf:about="#metaid_E_10"><bqbiol:is><rdf:Bag><rdf:li rdf:resource="urn:miriam:NCBI:4913342" /><rdf:li rdf:resource="urn:miriam:UniProt:Q18C72" /><rdf:li rdf:resource="urn:miriam:kegg.pathway:cdf00340" /><rdf:li rdf:resource="urn:miriam:kegg.pathway:cdf01100" /><rdf:li rdf:resource="urn:miriam:kegg.pathway:cdf01110" /><rdf:li rdf:resource="urn:miriam:kegg.pathway:cdf01230" /></rdf:Bag></bqbiol:is></rdf:Description></rdf:RDF></annotation></species>
<species metaid="metaid_E_11" id="E_11" name="CD1076" compartment="C_c" sboTerm="SBO:0000014"><annotation><rdf:RDF xmlns:rdf="http://www.w3.org/1999/02/22-rdf-syntax-ns#" xmlns:dc="http://purl.org/dc/elements/1.1/" xmlns:dcterms="http://purl.org/dc/terms/" xmlns:vCard="http://www.w3.org/2001/vcard-rdf/3.0#" xmlns:bqbiol="http://biomodels.net/biology-qualifiers/" xmlns:bqmodel="http://biomodels.net/model-qualifiers/"><rdf:Description rdf:about="#metaid_E_11"><bqbiol:is><rdf:Bag><rdf:li rdf:resource="urn:miriam:NCBI:4915678" /><rdf:li rdf:resource="urn:miriam:UniProt:Q18AS8" /><rdf:li rdf:resource="urn:miriam:kegg.pathway:cdf00051" /><rdf:li rdf:resource="urn:miriam:kegg.pathway:cdf00520" /><rdf:li rdf:resource="urn:miriam:kegg.pathway:cdf01100" /><rdf:li rdf:resource="urn:miriam:kegg.pathway:cdf02060" /></rdf:Bag></bqbiol:is></rdf:Description></rdf:RDF></annotation></species>
<species metaid="metaid_E_12" id="E_12" name="dapB1" compartment="C_c" sboTerm="SBO:0000014"><annotation><rdf:RDF xmlns:rdf="http://www.w3.org/1999/02/22-rdf-syntax-ns#" xmlns:dc="http://purl.org/dc/elements/1.1/" xmlns:dcterms="http://purl.org/dc/terms/" xmlns:vCard="http://www.w3.org/2001/vcard-rdf/3.0#" xmlns:bqbiol="http://biomodels.net/biology-qualifiers/" xmlns:bqmodel="http://biomodels.net/model-qualifiers/"><rdf:Description rdf:about="#metaid_E_12"><bqbiol:is><rdf:Bag><rdf:li rdf:resource="urn:miriam:NCBI:4915233" /><rdf:li rdf:resource="urn:miriam:UniProt:Q17ZX1" /><rdf:li rdf:resource="urn:miriam:kegg.pathway:cdf00300" /><rdf:li rdf:resource="urn:miriam:kegg.pathway:cdf01100" /><rdf:li rdf:resource="urn:miriam:kegg.pathway:cdf01110" /><rdf:li rdf:resource="urn:miriam:kegg.pathway:cdf01120" /><rdf:li rdf:resource="urn:miriam:kegg.pathway:cdf01230" /></rdf:Bag></bqbiol:is></rdf:Description></rdf:RDF></annotation></species>
<species metaid="metaid_E_13" id="E_13" name="murE" compartment="C_c" sboTerm="SBO:0000014"><annotation><rdf:RDF xmlns:rdf="http://www.w3.org/1999/02/22-rdf-syntax-ns#" xmlns:dc="http://purl.org/dc/elements/1.1/" xmlns:dcterms="http://purl.org/dc/terms/" xmlns:vCard="http://www.w3.org/2001/vcard-rdf/3.0#" xmlns:bqbiol="http://biomodels.net/biology-qualifiers/" xmlns:bqmodel="http://biomodels.net/model-qualifiers/"><rdf:Description rdf:about="#metaid_E_13"><bqbiol:is><rdf:Bag><rdf:li rdf:resource="urn:miriam:NCBI:4913820" /><rdf:li rdf:resource="urn:miriam:UniProt:Q182Z8" /><rdf:li rdf:resource="urn:miriam:kegg.pathway:cdf00300" /><rdf:li rdf:resource="urn:miriam:kegg.pathway:cdf00550" /></rdf:Bag></bqbiol:is></rdf:Description></rdf:RDF></annotation></species>
<species metaid="metaid_E_14" id="E_14" name="CD0728" compartment="C_c" sboTerm="SBO:0000014"><annotation><rdf:RDF xmlns:rdf="http://www.w3.org/1999/02/22-rdf-syntax-ns#" xmlns:dc="http://purl.org/dc/elements/1.1/" xmlns:dcterms="http://purl.org/dc/terms/" xmlns:vCard="http://www.w3.org/2001/vcard-rdf/3.0#" xmlns:bqbiol="http://biomodels.net/biology-qualifiers/" xmlns:bqmodel="http://biomodels.net/model-qualifiers/"><rdf:Description rdf:about="#metaid_E_14"><bqbiol:is><rdf:Bag><rdf:li rdf:resource="urn:miriam:NCBI:4914192" /><rdf:li rdf:resource="urn:miriam:UniProt:Q189S5" /><rdf:li rdf:resource="urn:miriam:kegg.pathway:cdf01120" /><rdf:li rdf:resource="urn:miriam:kegg.pathway:cdf01200" /></rdf:Bag></bqbiol:is></rdf:Description></rdf:RDF></annotation></species>
<species metaid="metaid_E_15" id="E_15" name="hisK" compartment="C_c" sboTerm="SBO:0000014"><annotation><rdf:RDF xmlns:rdf="http://www.w3.org/1999/02/22-rdf-syntax-ns#" xmlns:dc="http://purl.org/dc/elements/1.1/" xmlns:dcterms="http://purl.org/dc/terms/" xmlns:vCard="http://www.w3.org/2001/vcard-rdf/3.0#" xmlns:bqbiol="http://biomodels.net/biology-qualifiers/" xmlns:bqmodel="http://biomodels.net/model-qualifiers/"><rdf:Description rdf:about="#metaid_E_15"><bqbiol:is><rdf:Bag><rdf:li rdf:resource="urn:miriam:NCBI:4914498" /><rdf:li rdf:resource="urn:miriam:UniProt:Q189T7" /><rdf:li rdf:resource="urn:miriam:kegg.pathway:cdf00340" /><rdf:li rdf:resource="urn:miriam:kegg.pathway:cdf01100" /><rdf:li rdf:resource="urn:miriam:kegg.pathway:cdf01110" /><rdf:li rdf:resource="urn:miriam:kegg.pathway:cdf01230" /></rdf:Bag></bqbiol:is></rdf:Description></rdf:RDF></annotation></species>
<species metaid="metaid_E_16" id="E_16" name="metQ" compartment="C_c" sboTerm="SBO:0000014"><annotation><rdf:RDF xmlns:rdf="http://www.w3.org/1999/02/22-rdf-syntax-ns#" xmlns:dc="http://purl.org/dc/elements/1.1/" xmlns:dcterms="http://purl.org/dc/terms/" xmlns:vCard="http://www.w3.org/2001/vcard-rdf/3.0#" xmlns:bqbiol="http://biomodels.net/biology-qualifiers/" xmlns:bqmodel="http://biomodels.net/model-qualifiers/"><rdf:Description rdf:about="#metaid_E_16"><bqbiol:is><rdf:Bag><rdf:li rdf:resource="urn:miriam:NCBI:4916358" /><rdf:li rdf:resource="urn:miriam:UniProt:Q18C11" /><rdf:li rdf:resource="urn:miriam:kegg.pathway:cdf02010" /></rdf:Bag></bqbiol:is></rdf:Description></rdf:RDF></annotation></species>
<species metaid="metaid_E_17" id="E_17" name="pstA" compartment="C_c" sboTerm="SBO:0000014"><annotation><rdf:RDF xmlns:rdf="http://www.w3.org/1999/02/22-rdf-syntax-ns#" xmlns:dc="http://purl.org/dc/elements/1.1/" xmlns:dcterms="http://purl.org/dc/terms/" xmlns:vCard="http://www.w3.org/2001/vcard-rdf/3.0#" xmlns:bqbiol="http://biomodels.net/biology-qualifiers/" xmlns:bqmodel="http://biomodels.net/model-qualifiers/"><rdf:Description rdf:about="#metaid_E_17"><bqbiol:is><rdf:Bag><rdf:li rdf:resource="urn:miriam:NCBI:4915686" /><rdf:li rdf:resource="urn:miriam:UniProt:Q180A6" /><rdf:li rdf:resource="urn:miriam:kegg.pathway:cdf02010" /></rdf:Bag></bqbiol:is></rdf:Description></rdf:RDF></annotation></species>
<species metaid="metaid_E_18" id="E_18" name="argB" compartment="C_c" sboTerm="SBO:0000014"><annotation><rdf:RDF xmlns:rdf="http://www.w3.org/1999/02/22-rdf-syntax-ns#" xmlns:dc="http://purl.org/dc/elements/1.1/" xmlns:dcterms="http://purl.org/dc/terms/" xmlns:vCard="http://www.w3.org/2001/vcard-rdf/3.0#" xmlns:bqbiol="http://biomodels.net/biology-qualifiers/" xmlns:bqmodel="http://biomodels.net/model-qualifiers/"><rdf:Description rdf:about="#metaid_E_18"><bqbiol:is><rdf:Bag><rdf:li rdf:resource="urn:miriam:NCBI:4913885" /><rdf:li rdf:resource="urn:miriam:UniProt:Q188A2" /><rdf:li rdf:resource="urn:miriam:kegg.pathway:cdf00330" /><rdf:li rdf:resource="urn:miriam:kegg.pathway:cdf01100" /><rdf:li rdf:resource="urn:miriam:kegg.pathway:cdf01110" /><rdf:li rdf:resource="urn:miriam:kegg.pathway:cdf01210" /><rdf:li rdf:resource="urn:miriam:kegg.pathway:cdf01230" /></rdf:Bag></bqbiol:is></rdf:Description></rdf:RDF></annotation></species>
<species metaid="metaid_E_19" id="E_19" name="CD2833" compartment="C_c" sboTerm="SBO:0000014"><annotation><rdf:RDF xmlns:rdf="http://www.w3.org/1999/02/22-rdf-syntax-ns#" xmlns:dc="http://purl.org/dc/elements/1.1/" xmlns:dcterms="http://purl.org/dc/terms/" xmlns:vCard="http://www.w3.org/2001/vcard-rdf/3.0#" xmlns:bqbiol="http://biomodels.net/biology-qualifiers/" xmlns:bqmodel="http://biomodels.net/model-qualifiers/"><rdf:Description rdf:about="#metaid_E_19"><bqbiol:is><rdf:Bag><rdf:li rdf:resource="urn:miriam:NCBI:4913011" /><rdf:li rdf:resource="urn:miriam:UniProt:Q183R9" /></rdf:Bag></bqbiol:is></rdf:Description></rdf:RDF></annotation></species>
<species metaid="metaid_E_20" id="E_20" name="thiE2" compartment="C_c" sboTerm="SBO:0000014"><annotation><rdf:RDF xmlns:rdf="http://www.w3.org/1999/02/22-rdf-syntax-ns#" xmlns:dc="http://purl.org/dc/elements/1.1/" xmlns:dcterms="http://purl.org/dc/terms/" xmlns:vCard="http://www.w3.org/2001/vcard-rdf/3.0#" xmlns:bqbiol="http://biomodels.net/biology-qualifiers/" xmlns:bqmodel="http://biomodels.net/model-qualifiers/"><rdf:Description rdf:about="#metaid_E_20"><bqbiol:is><rdf:Bag><rdf:li rdf:resource="urn:miriam:NCBI:4916034" /><rdf:li rdf:resource="urn:miriam:UniProt:Q186R4" /><rdf:li rdf:resource="urn:miriam:kegg.pathway:cdf00730" /><rdf:li rdf:resource="urn:miriam:kegg.pathway:cdf01100" /></rdf:Bag></bqbiol:is></rdf:Description></rdf:RDF></annotation></species>
<species metaid="metaid_E_21" id="E_21" name="pyrE" compartment="C_c" sboTerm="SBO:0000014"><annotation><rdf:RDF xmlns:rdf="http://www.w3.org/1999/02/22-rdf-syntax-ns#" xmlns:dc="http://purl.org/dc/elements/1.1/" xmlns:dcterms="http://purl.org/dc/terms/" xmlns:vCard="http://www.w3.org/2001/vcard-rdf/3.0#" xmlns:bqbiol="http://biomodels.net/biology-qualifiers/" xmlns:bqmodel="http://biomodels.net/model-qualifiers/"><rdf:Description rdf:about="#metaid_E_21"><bqbiol:is><rdf:Bag><rdf:li rdf:resource="urn:miriam:NCBI:4915023" /><rdf:li rdf:resource="urn:miriam:UniProt:Q18CS5" /><rdf:li rdf:resource="urn:miriam:kegg.pathway:cdf00240" /><rdf:li rdf:resource="urn:miriam:kegg.pathway:cdf01100" /></rdf:Bag></bqbiol:is></rdf:Description></rdf:RDF></annotation></species>
<species metaid="metaid_E_22" id="E_22" name="celG" compartment="C_c" sboTerm="SBO:0000014"><annotation><rdf:RDF xmlns:rdf="http://www.w3.org/1999/02/22-rdf-syntax-ns#" xmlns:dc="http://purl.org/dc/elements/1.1/" xmlns:dcterms="http://purl.org/dc/terms/" xmlns:vCard="http://www.w3.org/2001/vcard-rdf/3.0#" xmlns:bqbiol="http://biomodels.net/biology-qualifiers/" xmlns:bqmodel="http://biomodels.net/model-qualifiers/"><rdf:Description rdf:about="#metaid_E_22"><bqbiol:is><rdf:Bag><rdf:li rdf:resource="urn:miriam:NCBI:4916222" /><rdf:li rdf:resource="urn:miriam:UniProt:Q183W8" /></rdf:Bag></bqbiol:is></rdf:Description></rdf:RDF></annotation></species>
<species metaid="metaid_E_23" id="E_23" name="glmU" compartment="C_c" sboTerm="SBO:0000014"><annotation><rdf:RDF xmlns:rdf="http://www.w3.org/1999/02/22-rdf-syntax-ns#" xmlns:dc="http://purl.org/dc/elements/1.1/" xmlns:dcterms="http://purl.org/dc/terms/" xmlns:vCard="http://www.w3.org/2001/vcard-rdf/3.0#" xmlns:bqbiol="http://biomodels.net/biology-qualifiers/" xmlns:bqmodel="http://biomodels.net/model-qualifiers/"><rdf:Description rdf:about="#metaid_E_23"><bqbiol:is><rdf:Bag><rdf:li rdf:resource="urn:miriam:NCBI:4912962" /><rdf:li rdf:resource="urn:miriam:UniProt:Q181B4" /><rdf:li rdf:resource="urn:miriam:kegg.pathway:cdf00520" /><rdf:li rdf:resource="urn:miriam:kegg.pathway:cdf01100" /><rdf:li rdf:resource="urn:miriam:kegg.pathway:cdf01110" /></rdf:Bag></bqbiol:is></rdf:Description></rdf:RDF></annotation></species>
<species metaid="metaid_E_24" id="E_24" name="hisC" compartment="C_c" sboTerm="SBO:0000014"><annotation><rdf:RDF xmlns:rdf="http://www.w3.org/1999/02/22-rdf-syntax-ns#" xmlns:dc="http://purl.org/dc/elements/1.1/" xmlns:dcterms="http://purl.org/dc/terms/" xmlns:vCard="http://www.w3.org/2001/vcard-rdf/3.0#" xmlns:bqbiol="http://biomodels.net/biology-qualifiers/" xmlns:bqmodel="http://biomodels.net/model-qualifiers/"><rdf:Description rdf:about="#metaid_E_24"><bqbiol:is><rdf:Bag><rdf:li rdf:resource="urn:miriam:NCBI:4913340" /><rdf:li rdf:resource="urn:miriam:UniProt:Q18C70" /><rdf:li rdf:resource="urn:miriam:kegg.pathway:cdf00340" /><rdf:li rdf:resource="urn:miriam:kegg.pathway:cdf00350" /><rdf:li rdf:resource="urn:miriam:kegg.pathway:cdf00360" /><rdf:li rdf:resource="urn:miriam:kegg.pathway:cdf00400" /><rdf:li rdf:resource="urn:miriam:kegg.pathway:cdf00401" /><rdf:li rdf:resource="urn:miriam:kegg.pathway:cdf01100" /><rdf:li rdf:resource="urn:miriam:kegg.pathway:cdf01110" /><rdf:li rdf:resource="urn:miriam:kegg.pathway:cdf01230" /></rdf:Bag></bqbiol:is></rdf:Description></rdf:RDF></annotation></species>
<species metaid="metaid_E_25" id="E_25" name="CD1537" compartment="C_c" sboTerm="SBO:0000014"><annotation><rdf:RDF xmlns:rdf="http://www.w3.org/1999/02/22-rdf-syntax-ns#" xmlns:dc="http://purl.org/dc/elements/1.1/" xmlns:dcterms="http://purl.org/dc/terms/" xmlns:vCard="http://www.w3.org/2001/vcard-rdf/3.0#" xmlns:bqbiol="http://biomodels.net/biology-qualifiers/" xmlns:bqmodel="http://biomodels.net/model-qualifiers/"><rdf:Description rdf:about="#metaid_E_25"><bqbiol:is><rdf:Bag><rdf:li rdf:resource="urn:miriam:NCBI:4916273" /><rdf:li rdf:resource="urn:miriam:UniProt:Q18C58" /><rdf:li rdf:resource="urn:miriam:kegg.pathway:cdf00250" /><rdf:li rdf:resource="urn:miriam:kegg.pathway:cdf00910" /><rdf:li rdf:resource="urn:miriam:kegg.pathway:cdf01100" /><rdf:li rdf:resource="urn:miriam:kegg.pathway:cdf01110" /><rdf:li rdf:resource="urn:miriam:kegg.pathway:cdf01120" /><rdf:li rdf:resource="urn:miriam:kegg.pathway:cdf01230" /></rdf:Bag></bqbiol:is></rdf:Description></rdf:RDF></annotation></species>
<species metaid="metaid_E_26" id="E_26" name="CD3013" compartment="C_c" sboTerm="SBO:0000014"><annotation><rdf:RDF xmlns:rdf="http://www.w3.org/1999/02/22-rdf-syntax-ns#" xmlns:dc="http://purl.org/dc/elements/1.1/" xmlns:dcterms="http://purl.org/dc/terms/" xmlns:vCard="http://www.w3.org/2001/vcard-rdf/3.0#" xmlns:bqbiol="http://biomodels.net/biology-qualifiers/" xmlns:bqmodel="http://biomodels.net/model-qualifiers/"><rdf:Description rdf:about="#metaid_E_26"><bqbiol:is><rdf:Bag><rdf:li rdf:resource="urn:miriam:NCBI:4914930" /><rdf:li rdf:resource="urn:miriam:UniProt:Q184K3" /><rdf:li rdf:resource="urn:miriam:kegg.pathway:cdf00051" /><rdf:li rdf:resource="urn:miriam:kegg.pathway:cdf01100" /><rdf:li rdf:resource="urn:miriam:kegg.pathway:cdf01120" /><rdf:li rdf:resource="urn:miriam:kegg.pathway:cdf02060" /></rdf:Bag></bqbiol:is></rdf:Description></rdf:RDF></annotation></species>
<species metaid="metaid_E_27" id="E_27" name="CD1585" compartment="C_c" sboTerm="SBO:0000014"><annotation><rdf:RDF xmlns:rdf="http://www.w3.org/1999/02/22-rdf-syntax-ns#" xmlns:dc="http://purl.org/dc/elements/1.1/" xmlns:dcterms="http://purl.org/dc/terms/" xmlns:vCard="http://www.w3.org/2001/vcard-rdf/3.0#" xmlns:bqbiol="http://biomodels.net/biology-qualifiers/" xmlns:bqmodel="http://biomodels.net/model-qualifiers/"><rdf:Description rdf:about="#metaid_E_27"><bqbiol:is><rdf:Bag><rdf:li rdf:resource="urn:miriam:NCBI:4914778" /><rdf:li rdf:resource="urn:miriam:UniProt:Q186D9" /></rdf:Bag></bqbiol:is></rdf:Description></rdf:RDF></annotation></species>
<species metaid="metaid_E_28" id="E_28" name="mgtB" compartment="C_c" sboTerm="SBO:0000014"><annotation><rdf:RDF xmlns:rdf="http://www.w3.org/1999/02/22-rdf-syntax-ns#" xmlns:dc="http://purl.org/dc/elements/1.1/" xmlns:dcterms="http://purl.org/dc/terms/" xmlns:vCard="http://www.w3.org/2001/vcard-rdf/3.0#" xmlns:bqbiol="http://biomodels.net/biology-qualifiers/" xmlns:bqmodel="http://biomodels.net/model-qualifiers/"><rdf:Description rdf:about="#metaid_E_28"><bqbiol:is><rdf:Bag><rdf:li rdf:resource="urn:miriam:NCBI:4916262" /><rdf:li rdf:resource="urn:miriam:UniProt:Q180M4" /></rdf:Bag></bqbiol:is></rdf:Description></rdf:RDF></annotation></species>
<species metaid="metaid_E_29" id="E_29" name="nagA" compartment="C_c" sboTerm="SBO:0000014"><annotation><rdf:RDF xmlns:rdf="http://www.w3.org/1999/02/22-rdf-syntax-ns#" xmlns:dc="http://purl.org/dc/elements/1.1/" xmlns:dcterms="http://purl.org/dc/terms/" xmlns:vCard="http://www.w3.org/2001/vcard-rdf/3.0#" xmlns:bqbiol="http://biomodels.net/biology-qualifiers/" xmlns:bqmodel="http://biomodels.net/model-qualifiers/"><rdf:Description rdf:about="#metaid_E_29"><bqbiol:is><rdf:Bag><rdf:li rdf:resource="urn:miriam:NCBI:4914485" /><rdf:li rdf:resource="urn:miriam:UniProt:Q18AL1" /><rdf:li rdf:resource="urn:miriam:kegg.pathway:cdf00520" /><rdf:li rdf:resource="urn:miriam:kegg.pathway:cdf01110" /></rdf:Bag></bqbiol:is></rdf:Description></rdf:RDF></annotation></species>
<species metaid="metaid_E_30" id="E_30" name="CD1000" compartment="C_c" sboTerm="SBO:0000014"><annotation><rdf:RDF xmlns:rdf="http://www.w3.org/1999/02/22-rdf-syntax-ns#" xmlns:dc="http://purl.org/dc/elements/1.1/" xmlns:dcterms="http://purl.org/dc/terms/" xmlns:vCard="http://www.w3.org/2001/vcard-rdf/3.0#" xmlns:bqbiol="http://biomodels.net/biology-qualifiers/" xmlns:bqmodel="http://biomodels.net/model-qualifiers/"><rdf:Description rdf:about="#metaid_E_30"><bqbiol:is><rdf:Bag><rdf:li rdf:resource="urn:miriam:NCBI:4914254" /><rdf:li rdf:resource="urn:miriam:UniProt:Q18AJ8" /></rdf:Bag></bqbiol:is></rdf:Description></rdf:RDF></annotation></species>
<species metaid="metaid_E_31" id="E_31" name="CD1775" compartment="C_c" sboTerm="SBO:0000014"><annotation><rdf:RDF xmlns:rdf="http://www.w3.org/1999/02/22-rdf-syntax-ns#" xmlns:dc="http://purl.org/dc/elements/1.1/" xmlns:dcterms="http://purl.org/dc/terms/" xmlns:vCard="http://www.w3.org/2001/vcard-rdf/3.0#" xmlns:bqbiol="http://biomodels.net/biology-qualifiers/" xmlns:bqmodel="http://biomodels.net/model-qualifiers/"><rdf:Description rdf:about="#metaid_E_31"><bqbiol:is><rdf:Bag><rdf:li rdf:resource="urn:miriam:NCBI:4914451" /><rdf:li rdf:resource="urn:miriam:UniProt:Q186Y6" /></rdf:Bag></bqbiol:is></rdf:Description></rdf:RDF></annotation></species>
<species metaid="metaid_E_32" id="E_32" name="CD2327" compartment="C_c" sboTerm="SBO:0000014"><annotation><rdf:RDF xmlns:rdf="http://www.w3.org/1999/02/22-rdf-syntax-ns#" xmlns:dc="http://purl.org/dc/elements/1.1/" xmlns:dcterms="http://purl.org/dc/terms/" xmlns:vCard="http://www.w3.org/2001/vcard-rdf/3.0#" xmlns:bqbiol="http://biomodels.net/biology-qualifiers/" xmlns:bqmodel="http://biomodels.net/model-qualifiers/"><rdf:Description rdf:about="#metaid_E_32"><bqbiol:is><rdf:Bag><rdf:li rdf:resource="urn:miriam:NCBI:4913785" /><rdf:li rdf:resource="urn:miriam:UniProt:Q185K0" /><rdf:li rdf:resource="urn:miriam:kegg.pathway:cdf00052" /><rdf:li rdf:resource="urn:miriam:kegg.pathway:cdf01100" /><rdf:li rdf:resource="urn:miriam:kegg.pathway:cdf02060" /></rdf:Bag></bqbiol:is></rdf:Description></rdf:RDF></annotation></species>
<species metaid="metaid_E_33" id="E_33" name="ord" compartment="C_c" sboTerm="SBO:0000014"><annotation><rdf:RDF xmlns:rdf="http://www.w3.org/1999/02/22-rdf-syntax-ns#" xmlns:dc="http://purl.org/dc/elements/1.1/" xmlns:dcterms="http://purl.org/dc/terms/" xmlns:vCard="http://www.w3.org/2001/vcard-rdf/3.0#" xmlns:bqbiol="http://biomodels.net/biology-qualifiers/" xmlns:bqmodel="http://biomodels.net/model-qualifiers/"><rdf:Description rdf:about="#metaid_E_33"><bqbiol:is><rdf:Bag><rdf:li rdf:resource="urn:miriam:NCBI:4913772" /><rdf:li rdf:resource="urn:miriam:UniProt:Q188N4" /><rdf:li rdf:resource="urn:miriam:kegg.pathway:cdf00300" /><rdf:li rdf:resource="urn:miriam:kegg.pathway:cdf01100" /><rdf:li rdf:resource="urn:miriam:kegg.pathway:cdf01110" /><rdf:li rdf:resource="urn:miriam:kegg.pathway:cdf01120" /><rdf:li rdf:resource="urn:miriam:kegg.pathway:cdf01230" /></rdf:Bag></bqbiol:is></rdf:Description></rdf:RDF></annotation></species>
<species metaid="metaid_E_34" id="E_34" name="CD1477" compartment="C_c" sboTerm="SBO:0000014"><annotation><rdf:RDF xmlns:rdf="http://www.w3.org/1999/02/22-rdf-syntax-ns#" xmlns:dc="http://purl.org/dc/elements/1.1/" xmlns:dcterms="http://purl.org/dc/terms/" xmlns:vCard="http://www.w3.org/2001/vcard-rdf/3.0#" xmlns:bqbiol="http://biomodels.net/biology-qualifiers/" xmlns:bqmodel="http://biomodels.net/model-qualifiers/"><rdf:Description rdf:about="#metaid_E_34"><bqbiol:is><rdf:Bag><rdf:li rdf:resource="urn:miriam:NCBI:4915899" /><rdf:li rdf:resource="urn:miriam:UniProt:Q18BZ7" /></rdf:Bag></bqbiol:is></rdf:Description></rdf:RDF></annotation></species>
<species metaid="metaid_E_35" id="E_35" name="thlA2" compartment="C_c" sboTerm="SBO:0000014"><annotation><rdf:RDF xmlns:rdf="http://www.w3.org/1999/02/22-rdf-syntax-ns#" xmlns:dc="http://purl.org/dc/elements/1.1/" xmlns:dcterms="http://purl.org/dc/terms/" xmlns:vCard="http://www.w3.org/2001/vcard-rdf/3.0#" xmlns:bqbiol="http://biomodels.net/biology-qualifiers/" xmlns:bqmodel="http://biomodels.net/model-qualifiers/"><rdf:Description rdf:about="#metaid_E_35"><bqbiol:is><rdf:Bag><rdf:li rdf:resource="urn:miriam:NCBI:4914399" /><rdf:li rdf:resource="urn:miriam:UniProt:Q183B0" /><rdf:li rdf:resource="urn:miriam:kegg.pathway:cdf00071" /><rdf:li rdf:resource="urn:miriam:kegg.pathway:cdf00072" /><rdf:li rdf:resource="urn:miriam:kegg.pathway:cdf00280" /><rdf:li rdf:resource="urn:miriam:kegg.pathway:cdf00310" /><rdf:li rdf:resource="urn:miriam:kegg.pathway:cdf00362" /><rdf:li rdf:resource="urn:miriam:kegg.pathway:cdf00380" /><rdf:li rdf:resource="urn:miriam:kegg.pathway:cdf00620" /><rdf:li rdf:resource="urn:miriam:kegg.pathway:cdf00630" /><rdf:li rdf:resource="urn:miriam:kegg.pathway:cdf00640" /><rdf:li rdf:resource="urn:miriam:kegg.pathway:cdf00650" /><rdf:li rdf:resource="urn:miriam:kegg.pathway:cdf00900" /><rdf:li rdf:resource="urn:miriam:kegg.pathway:cdf01100" /><rdf:li rdf:resource="urn:miriam:kegg.pathway:cdf01110" /><rdf:li rdf:resource="urn:miriam:kegg.pathway:cdf01120" /><rdf:li rdf:resource="urn:miriam:kegg.pathway:cdf01200" /><rdf:li rdf:resource="urn:miriam:kegg.pathway:cdf01212" /><rdf:li rdf:resource="urn:miriam:kegg.pathway:cdf02020" /></rdf:Bag></bqbiol:is></rdf:Description></rdf:RDF></annotation></species>
<species metaid="metaid_E_36" id="E_36" name="trkH" compartment="C_c" sboTerm="SBO:0000014"><annotation><rdf:RDF xmlns:rdf="http://www.w3.org/1999/02/22-rdf-syntax-ns#" xmlns:dc="http://purl.org/dc/elements/1.1/" xmlns:dcterms="http://purl.org/dc/terms/" xmlns:vCard="http://www.w3.org/2001/vcard-rdf/3.0#" xmlns:bqbiol="http://biomodels.net/biology-qualifiers/" xmlns:bqmodel="http://biomodels.net/model-qualifiers/"><rdf:Description rdf:about="#metaid_E_36"><bqbiol:is><rdf:Bag><rdf:li rdf:resource="urn:miriam:NCBI:4916803" /><rdf:li rdf:resource="urn:miriam:UniProt:Q189P3" /></rdf:Bag></bqbiol:is></rdf:Description></rdf:RDF></annotation></species>
<species metaid="metaid_E_37" id="E_37" name="CD2365" compartment="C_c" sboTerm="SBO:0000014"><annotation><rdf:RDF xmlns:rdf="http://www.w3.org/1999/02/22-rdf-syntax-ns#" xmlns:dc="http://purl.org/dc/elements/1.1/" xmlns:dcterms="http://purl.org/dc/terms/" xmlns:vCard="http://www.w3.org/2001/vcard-rdf/3.0#" xmlns:bqbiol="http://biomodels.net/biology-qualifiers/" xmlns:bqmodel="http://biomodels.net/model-qualifiers/"><rdf:Description rdf:about="#metaid_E_37"><bqbiol:is><rdf:Bag><rdf:li rdf:resource="urn:miriam:NCBI:4915714" /><rdf:li rdf:resource="urn:miriam:UniProt:Q185N5" /></rdf:Bag></bqbiol:is></rdf:Description></rdf:RDF></annotation></species>
<species metaid="metaid_E_38" id="E_38" name="pgk" compartment="C_c" sboTerm="SBO:0000014"><annotation><rdf:RDF xmlns:rdf="http://www.w3.org/1999/02/22-rdf-syntax-ns#" xmlns:dc="http://purl.org/dc/elements/1.1/" xmlns:dcterms="http://purl.org/dc/terms/" xmlns:vCard="http://www.w3.org/2001/vcard-rdf/3.0#" xmlns:bqbiol="http://biomodels.net/biology-qualifiers/" xmlns:bqmodel="http://biomodels.net/model-qualifiers/"><rdf:Description rdf:about="#metaid_E_38"><bqbiol:is><rdf:Bag><rdf:li rdf:resource="urn:miriam:NCBI:4913221" /><rdf:li rdf:resource="urn:miriam:UniProt:Q181T8" /><rdf:li rdf:resource="urn:miriam:kegg.pathway:cdf00010" /><rdf:li rdf:resource="urn:miriam:kegg.pathway:cdf01100" /><rdf:li rdf:resource="urn:miriam:kegg.pathway:cdf01110" /><rdf:li rdf:resource="urn:miriam:kegg.pathway:cdf01120" /><rdf:li rdf:resource="urn:miriam:kegg.pathway:cdf01200" /><rdf:li rdf:resource="urn:miriam:kegg.pathway:cdf01230" /></rdf:Bag></bqbiol:is></rdf:Description></rdf:RDF></annotation></species>
<species metaid="metaid_E_39" id="E_39" name="gapB" compartment="C_c" sboTerm="SBO:0000014"><annotation><rdf:RDF xmlns:rdf="http://www.w3.org/1999/02/22-rdf-syntax-ns#" xmlns:dc="http://purl.org/dc/elements/1.1/" xmlns:dcterms="http://purl.org/dc/terms/" xmlns:vCard="http://www.w3.org/2001/vcard-rdf/3.0#" xmlns:bqbiol="http://biomodels.net/biology-qualifiers/" xmlns:bqmodel="http://biomodels.net/model-qualifiers/"><rdf:Description rdf:about="#metaid_E_39"><bqbiol:is><rdf:Bag><rdf:li rdf:resource="urn:miriam:NCBI:4916784" /><rdf:li rdf:resource="urn:miriam:UniProt:Q186X6" /><rdf:li rdf:resource="urn:miriam:kegg.pathway:cdf00010" /><rdf:li rdf:resource="urn:miriam:kegg.pathway:cdf01100" /><rdf:li rdf:resource="urn:miriam:kegg.pathway:cdf01110" /><rdf:li rdf:resource="urn:miriam:kegg.pathway:cdf01120" /><rdf:li rdf:resource="urn:miriam:kegg.pathway:cdf01200" /><rdf:li rdf:resource="urn:miriam:kegg.pathway:cdf01230" /></rdf:Bag></bqbiol:is></rdf:Description></rdf:RDF></annotation></species>
<species metaid="metaid_E_40" id="E_40" name="CD1807" compartment="C_c" sboTerm="SBO:0000014"><annotation><rdf:RDF xmlns:rdf="http://www.w3.org/1999/02/22-rdf-syntax-ns#" xmlns:dc="http://purl.org/dc/elements/1.1/" xmlns:dcterms="http://purl.org/dc/terms/" xmlns:vCard="http://www.w3.org/2001/vcard-rdf/3.0#" xmlns:bqbiol="http://biomodels.net/biology-qualifiers/" xmlns:bqmodel="http://biomodels.net/model-qualifiers/"><rdf:Description rdf:about="#metaid_E_40"><bqbiol:is><rdf:Bag><rdf:li rdf:resource="urn:miriam:NCBI:4914291" /><rdf:li rdf:resource="urn:miriam:UniProt:Q187B8" /></rdf:Bag></bqbiol:is></rdf:Description></rdf:RDF></annotation></species>
<species metaid="metaid_E_41" id="E_41" name="cmk" compartment="C_c" sboTerm="SBO:0000014"><annotation><rdf:RDF xmlns:rdf="http://www.w3.org/1999/02/22-rdf-syntax-ns#" xmlns:dc="http://purl.org/dc/elements/1.1/" xmlns:dcterms="http://purl.org/dc/terms/" xmlns:vCard="http://www.w3.org/2001/vcard-rdf/3.0#" xmlns:bqbiol="http://biomodels.net/biology-qualifiers/" xmlns:bqmodel="http://biomodels.net/model-qualifiers/"><rdf:Description rdf:about="#metaid_E_41"><bqbiol:is><rdf:Bag><rdf:li rdf:resource="urn:miriam:NCBI:4914742" /><rdf:li rdf:resource="urn:miriam:UniProt:Q187C4" /><rdf:li rdf:resource="urn:miriam:kegg.pathway:cdf00240" /><rdf:li rdf:resource="urn:miriam:kegg.pathway:cdf01100" /></rdf:Bag></bqbiol:is></rdf:Description></rdf:RDF></annotation></species>
<species metaid="metaid_E_42" id="E_42" name="CD2510" compartment="C_c" sboTerm="SBO:0000014"><annotation><rdf:RDF xmlns:rdf="http://www.w3.org/1999/02/22-rdf-syntax-ns#" xmlns:dc="http://purl.org/dc/elements/1.1/" xmlns:dcterms="http://purl.org/dc/terms/" xmlns:vCard="http://www.w3.org/2001/vcard-rdf/3.0#" xmlns:bqbiol="http://biomodels.net/biology-qualifiers/" xmlns:bqmodel="http://biomodels.net/model-qualifiers/"><rdf:Description rdf:about="#metaid_E_42"><bqbiol:is><rdf:Bag><rdf:li rdf:resource="urn:miriam:NCBI:4916714" /><rdf:li rdf:resource="urn:miriam:UniProt:Q182J8" /><rdf:li rdf:resource="urn:miriam:kegg.pathway:cdf00010" /><rdf:li rdf:resource="urn:miriam:kegg.pathway:cdf00500" /><rdf:li rdf:resource="urn:miriam:kegg.pathway:cdf02060" /></rdf:Bag></bqbiol:is></rdf:Description></rdf:RDF></annotation></species>
<species metaid="metaid_E_43" id="E_43" name="CD3182" compartment="C_c" sboTerm="SBO:0000014"><annotation><rdf:RDF xmlns:rdf="http://www.w3.org/1999/02/22-rdf-syntax-ns#" xmlns:dc="http://purl.org/dc/elements/1.1/" xmlns:dcterms="http://purl.org/dc/terms/" xmlns:vCard="http://www.w3.org/2001/vcard-rdf/3.0#" xmlns:bqbiol="http://biomodels.net/biology-qualifiers/" xmlns:bqmodel="http://biomodels.net/model-qualifiers/"><rdf:Description rdf:about="#metaid_E_43"><bqbiol:is><rdf:Bag><rdf:li rdf:resource="urn:miriam:NCBI:4916077" /><rdf:li rdf:resource="urn:miriam:UniProt:Q181U6" /></rdf:Bag></bqbiol:is></rdf:Description></rdf:RDF></annotation></species>
<species metaid="metaid_E_44" id="E_44" name="purL" compartment="C_c" sboTerm="SBO:0000014"><annotation><rdf:RDF xmlns:rdf="http://www.w3.org/1999/02/22-rdf-syntax-ns#" xmlns:dc="http://purl.org/dc/elements/1.1/" xmlns:dcterms="http://purl.org/dc/terms/" xmlns:vCard="http://www.w3.org/2001/vcard-rdf/3.0#" xmlns:bqbiol="http://biomodels.net/biology-qualifiers/" xmlns:bqmodel="http://biomodels.net/model-qualifiers/"><rdf:Description rdf:about="#metaid_E_44"><bqbiol:is><rdf:Bag><rdf:li rdf:resource="urn:miriam:NCBI:4916700" /><rdf:li rdf:resource="urn:miriam:UniProt:Q18CW3" /><rdf:li rdf:resource="urn:miriam:kegg.pathway:cdf00230" /><rdf:li rdf:resource="urn:miriam:kegg.pathway:cdf01100" /><rdf:li rdf:resource="urn:miriam:kegg.pathway:cdf01110" /></rdf:Bag></bqbiol:is></rdf:Description></rdf:RDF></annotation></species>
<species metaid="metaid_E_45" id="E_45" name="CD0015" compartment="C_c" sboTerm="SBO:0000014"><annotation><rdf:RDF xmlns:rdf="http://www.w3.org/1999/02/22-rdf-syntax-ns#" xmlns:dc="http://purl.org/dc/elements/1.1/" xmlns:dcterms="http://purl.org/dc/terms/" xmlns:vCard="http://www.w3.org/2001/vcard-rdf/3.0#" xmlns:bqbiol="http://biomodels.net/biology-qualifiers/" xmlns:bqmodel="http://biomodels.net/model-qualifiers/"><rdf:Description rdf:about="#metaid_E_45"><bqbiol:is><rdf:Bag><rdf:li rdf:resource="urn:miriam:NCBI:4916102" /><rdf:li rdf:resource="urn:miriam:UniProt:Q18CA0" /></rdf:Bag></bqbiol:is></rdf:Description></rdf:RDF></annotation></species>
<species metaid="metaid_E_46" id="E_46" name="CD2696" compartment="C_c" sboTerm="SBO:0000014"><annotation><rdf:RDF xmlns:rdf="http://www.w3.org/1999/02/22-rdf-syntax-ns#" xmlns:dc="http://purl.org/dc/elements/1.1/" xmlns:dcterms="http://purl.org/dc/terms/" xmlns:vCard="http://www.w3.org/2001/vcard-rdf/3.0#" xmlns:bqbiol="http://biomodels.net/biology-qualifiers/" xmlns:bqmodel="http://biomodels.net/model-qualifiers/"><rdf:Description rdf:about="#metaid_E_46"><bqbiol:is><rdf:Bag><rdf:li rdf:resource="urn:miriam:NCBI:4914433" /><rdf:li rdf:resource="urn:miriam:UniProt:Q183D0" /><rdf:li rdf:resource="urn:miriam:kegg.pathway:cdf00270" /><rdf:li rdf:resource="urn:miriam:kegg.pathway:cdf00450" /><rdf:li rdf:resource="urn:miriam:kegg.pathway:cdf01100" /><rdf:li rdf:resource="urn:miriam:kegg.pathway:cdf01110" /><rdf:li rdf:resource="urn:miriam:kegg.pathway:cdf01230" /></rdf:Bag></bqbiol:is></rdf:Description></rdf:RDF></annotation></species>
<species metaid="metaid_E_47" id="E_47" name="CD0121" compartment="C_c" sboTerm="SBO:0000014"><annotation><rdf:RDF xmlns:rdf="http://www.w3.org/1999/02/22-rdf-syntax-ns#" xmlns:dc="http://purl.org/dc/elements/1.1/" xmlns:dcterms="http://purl.org/dc/terms/" xmlns:vCard="http://www.w3.org/2001/vcard-rdf/3.0#" xmlns:bqbiol="http://biomodels.net/biology-qualifiers/" xmlns:bqmodel="http://biomodels.net/model-qualifiers/"><rdf:Description rdf:about="#metaid_E_47"><bqbiol:is><rdf:Bag><rdf:li rdf:resource="urn:miriam:NCBI:4913798" /><rdf:li rdf:resource="urn:miriam:UniProt:Q18CL3" /><rdf:li rdf:resource="urn:miriam:kegg.pathway:cdf00270" /><rdf:li rdf:resource="urn:miriam:kegg.pathway:cdf00920" /><rdf:li rdf:resource="urn:miriam:kegg.pathway:cdf01100" /><rdf:li rdf:resource="urn:miriam:kegg.pathway:cdf01120" /><rdf:li rdf:resource="urn:miriam:kegg.pathway:cdf04122" /></rdf:Bag></bqbiol:is></rdf:Description></rdf:RDF></annotation></species>
<species metaid="metaid_E_48" id="E_48" name="ispA" compartment="C_c" sboTerm="SBO:0000014"><annotation><rdf:RDF xmlns:rdf="http://www.w3.org/1999/02/22-rdf-syntax-ns#" xmlns:dc="http://purl.org/dc/elements/1.1/" xmlns:dcterms="http://purl.org/dc/terms/" xmlns:vCard="http://www.w3.org/2001/vcard-rdf/3.0#" xmlns:bqbiol="http://biomodels.net/biology-qualifiers/" xmlns:bqmodel="http://biomodels.net/model-qualifiers/"><rdf:Description rdf:about="#metaid_E_48"><bqbiol:is><rdf:Bag><rdf:li rdf:resource="urn:miriam:NCBI:4913265" /><rdf:li rdf:resource="urn:miriam:UniProt:Q18B64" /><rdf:li rdf:resource="urn:miriam:kegg.pathway:cdf00900" /><rdf:li rdf:resource="urn:miriam:kegg.pathway:cdf01100" /><rdf:li rdf:resource="urn:miriam:kegg.pathway:cdf01110" /></rdf:Bag></bqbiol:is></rdf:Description></rdf:RDF></annotation></species>
<species metaid="metaid_E_49" id="E_49" name="folE" compartment="C_c" sboTerm="SBO:0000014"><annotation><rdf:RDF xmlns:rdf="http://www.w3.org/1999/02/22-rdf-syntax-ns#" xmlns:dc="http://purl.org/dc/elements/1.1/" xmlns:dcterms="http://purl.org/dc/terms/" xmlns:vCard="http://www.w3.org/2001/vcard-rdf/3.0#" xmlns:bqbiol="http://biomodels.net/biology-qualifiers/" xmlns:bqmodel="http://biomodels.net/model-qualifiers/"><rdf:Description rdf:about="#metaid_E_49"><bqbiol:is><rdf:Bag><rdf:li rdf:resource="urn:miriam:NCBI:4915721" /><rdf:li rdf:resource="urn:miriam:UniProt:Q18BW7" /><rdf:li rdf:resource="urn:miriam:kegg.pathway:cdf00790" /><rdf:li rdf:resource="urn:miriam:kegg.pathway:cdf01100" /></rdf:Bag></bqbiol:is></rdf:Description></rdf:RDF></annotation></species>
<species metaid="metaid_E_50" id="E_50" name="CD1945" compartment="C_c" sboTerm="SBO:0000014"><annotation><rdf:RDF xmlns:rdf="http://www.w3.org/1999/02/22-rdf-syntax-ns#" xmlns:dc="http://purl.org/dc/elements/1.1/" xmlns:dcterms="http://purl.org/dc/terms/" xmlns:vCard="http://www.w3.org/2001/vcard-rdf/3.0#" xmlns:bqbiol="http://biomodels.net/biology-qualifiers/" xmlns:bqmodel="http://biomodels.net/model-qualifiers/"><rdf:Description rdf:about="#metaid_E_50"><bqbiol:is><rdf:Bag><rdf:li rdf:resource="urn:miriam:NCBI:4913905" /><rdf:li rdf:resource="urn:miriam:UniProt:Q187Q5" /></rdf:Bag></bqbiol:is></rdf:Description></rdf:RDF></annotation></species>
<species metaid="metaid_E_51" id="E_51" name="guaD" compartment="C_c" sboTerm="SBO:0000014"><annotation><rdf:RDF xmlns:rdf="http://www.w3.org/1999/02/22-rdf-syntax-ns#" xmlns:dc="http://purl.org/dc/elements/1.1/" xmlns:dcterms="http://purl.org/dc/terms/" xmlns:vCard="http://www.w3.org/2001/vcard-rdf/3.0#" xmlns:bqbiol="http://biomodels.net/biology-qualifiers/" xmlns:bqmodel="http://biomodels.net/model-qualifiers/"><rdf:Description rdf:about="#metaid_E_51"><bqbiol:is><rdf:Bag><rdf:li rdf:resource="urn:miriam:NCBI:4915451" /><rdf:li rdf:resource="urn:miriam:UniProt:Q186L8" /><rdf:li rdf:resource="urn:miriam:kegg.pathway:cdf00230" /><rdf:li rdf:resource="urn:miriam:kegg.pathway:cdf01100" /></rdf:Bag></bqbiol:is></rdf:Description></rdf:RDF></annotation></species>
<species metaid="metaid_E_52" id="E_52" name="feoA2" compartment="C_c" sboTerm="SBO:0000014"><annotation><rdf:RDF xmlns:rdf="http://www.w3.org/1999/02/22-rdf-syntax-ns#" xmlns:dc="http://purl.org/dc/elements/1.1/" xmlns:dcterms="http://purl.org/dc/terms/" xmlns:vCard="http://www.w3.org/2001/vcard-rdf/3.0#" xmlns:bqbiol="http://biomodels.net/biology-qualifiers/" xmlns:bqmodel="http://biomodels.net/model-qualifiers/"><rdf:Description rdf:about="#metaid_E_52"><bqbiol:is><rdf:Bag><rdf:li rdf:resource="urn:miriam:NCBI:4916557" /><rdf:li rdf:resource="urn:miriam:UniProt:Q18C38" /></rdf:Bag></bqbiol:is></rdf:Description></rdf:RDF></annotation></species>
<species metaid="metaid_E_53" id="E_53" name="cbiT" compartment="C_c" sboTerm="SBO:0000014"><annotation><rdf:RDF xmlns:rdf="http://www.w3.org/1999/02/22-rdf-syntax-ns#" xmlns:dc="http://purl.org/dc/elements/1.1/" xmlns:dcterms="http://purl.org/dc/terms/" xmlns:vCard="http://www.w3.org/2001/vcard-rdf/3.0#" xmlns:bqbiol="http://biomodels.net/biology-qualifiers/" xmlns:bqmodel="http://biomodels.net/model-qualifiers/"><rdf:Description rdf:about="#metaid_E_53"><bqbiol:is><rdf:Bag><rdf:li rdf:resource="urn:miriam:NCBI:4913189" /><rdf:li rdf:resource="urn:miriam:UniProt:Q180S6" /><rdf:li rdf:resource="urn:miriam:kegg.pathway:cdf00860" /></rdf:Bag></bqbiol:is></rdf:Description></rdf:RDF></annotation></species>
<species metaid="metaid_E_54" id="E_54" name="ppdK" compartment="C_c" sboTerm="SBO:0000014"><annotation><rdf:RDF xmlns:rdf="http://www.w3.org/1999/02/22-rdf-syntax-ns#" xmlns:dc="http://purl.org/dc/elements/1.1/" xmlns:dcterms="http://purl.org/dc/terms/" xmlns:vCard="http://www.w3.org/2001/vcard-rdf/3.0#" xmlns:bqbiol="http://biomodels.net/biology-qualifiers/" xmlns:bqmodel="http://biomodels.net/model-qualifiers/"><rdf:Description rdf:about="#metaid_E_54"><bqbiol:is><rdf:Bag><rdf:li rdf:resource="urn:miriam:NCBI:4915752" /><rdf:li rdf:resource="urn:miriam:UniProt:Q181Z4" /><rdf:li rdf:resource="urn:miriam:kegg.pathway:cdf00620" /><rdf:li rdf:resource="urn:miriam:kegg.pathway:cdf01100" /><rdf:li rdf:resource="urn:miriam:kegg.pathway:cdf01120" /><rdf:li rdf:resource="urn:miriam:kegg.pathway:cdf01200" /></rdf:Bag></bqbiol:is></rdf:Description></rdf:RDF></annotation></species>
<species metaid="metaid_E_55" id="E_55" name="CD0841" compartment="C_c" sboTerm="SBO:0000014"><annotation><rdf:RDF xmlns:rdf="http://www.w3.org/1999/02/22-rdf-syntax-ns#" xmlns:dc="http://purl.org/dc/elements/1.1/" xmlns:dcterms="http://purl.org/dc/terms/" xmlns:vCard="http://www.w3.org/2001/vcard-rdf/3.0#" xmlns:bqbiol="http://biomodels.net/biology-qualifiers/" xmlns:bqmodel="http://biomodels.net/model-qualifiers/"><rdf:Description rdf:about="#metaid_E_55"><bqbiol:is><rdf:Bag><rdf:li rdf:resource="urn:miriam:NCBI:4913959" /><rdf:li rdf:resource="urn:miriam:UniProt:Q18A34" /><rdf:li rdf:resource="urn:miriam:kegg.pathway:cdf00230" /><rdf:li rdf:resource="urn:miriam:kegg.pathway:cdf00670" /><rdf:li rdf:resource="urn:miriam:kegg.pathway:cdf01100" /><rdf:li rdf:resource="urn:miriam:kegg.pathway:cdf01110" /></rdf:Bag></bqbiol:is></rdf:Description></rdf:RDF></annotation></species>
<species metaid="metaid_E_56" id="E_56" name="CD1776" compartment="C_c" sboTerm="SBO:0000014"><annotation><rdf:RDF xmlns:rdf="http://www.w3.org/1999/02/22-rdf-syntax-ns#" xmlns:dc="http://purl.org/dc/elements/1.1/" xmlns:dcterms="http://purl.org/dc/terms/" xmlns:vCard="http://www.w3.org/2001/vcard-rdf/3.0#" xmlns:bqbiol="http://biomodels.net/biology-qualifiers/" xmlns:bqmodel="http://biomodels.net/model-qualifiers/"><rdf:Description rdf:about="#metaid_E_56"><bqbiol:is><rdf:Bag><rdf:li rdf:resource="urn:miriam:NCBI:4914974" /><rdf:li rdf:resource="urn:miriam:UniProt:Q186Y5" /></rdf:Bag></bqbiol:is></rdf:Description></rdf:RDF></annotation></species>
<species metaid="metaid_E_57" id="E_57" name="aroE1" compartment="C_c" sboTerm="SBO:0000014"><annotation><rdf:RDF xmlns:rdf="http://www.w3.org/1999/02/22-rdf-syntax-ns#" xmlns:dc="http://purl.org/dc/elements/1.1/" xmlns:dcterms="http://purl.org/dc/terms/" xmlns:vCard="http://www.w3.org/2001/vcard-rdf/3.0#" xmlns:bqbiol="http://biomodels.net/biology-qualifiers/" xmlns:bqmodel="http://biomodels.net/model-qualifiers/"><rdf:Description rdf:about="#metaid_E_57"><bqbiol:is><rdf:Bag><rdf:li rdf:resource="urn:miriam:NCBI:4914605" /><rdf:li rdf:resource="urn:miriam:UniProt:Q187E7" /><rdf:li rdf:resource="urn:miriam:kegg.pathway:cdf00400" /><rdf:li rdf:resource="urn:miriam:kegg.pathway:cdf01100" /><rdf:li rdf:resource="urn:miriam:kegg.pathway:cdf01110" /><rdf:li rdf:resource="urn:miriam:kegg.pathway:cdf01230" /></rdf:Bag></bqbiol:is></rdf:Description></rdf:RDF></annotation></species>
<species metaid="metaid_E_58" id="E_58" name="opuCA" compartment="C_c" sboTerm="SBO:0000014"><annotation><rdf:RDF xmlns:rdf="http://www.w3.org/1999/02/22-rdf-syntax-ns#" xmlns:dc="http://purl.org/dc/elements/1.1/" xmlns:dcterms="http://purl.org/dc/terms/" xmlns:vCard="http://www.w3.org/2001/vcard-rdf/3.0#" xmlns:bqbiol="http://biomodels.net/biology-qualifiers/" xmlns:bqmodel="http://biomodels.net/model-qualifiers/"><rdf:Description rdf:about="#metaid_E_58"><bqbiol:is><rdf:Bag><rdf:li rdf:resource="urn:miriam:NCBI:4914152" /><rdf:li rdf:resource="urn:miriam:UniProt:Q18A90" /><rdf:li rdf:resource="urn:miriam:kegg.pathway:cdf02010" /></rdf:Bag></bqbiol:is></rdf:Description></rdf:RDF></annotation></species>
<species metaid="metaid_E_59" id="E_59" name="purH" compartment="C_c" sboTerm="SBO:0000014"><annotation><rdf:RDF xmlns:rdf="http://www.w3.org/1999/02/22-rdf-syntax-ns#" xmlns:dc="http://purl.org/dc/elements/1.1/" xmlns:dcterms="http://purl.org/dc/terms/" xmlns:vCard="http://www.w3.org/2001/vcard-rdf/3.0#" xmlns:bqbiol="http://biomodels.net/biology-qualifiers/" xmlns:bqmodel="http://biomodels.net/model-qualifiers/"><rdf:Description rdf:about="#metaid_E_59"><bqbiol:is><rdf:Bag><rdf:li rdf:resource="urn:miriam:NCBI:4916698" /><rdf:li rdf:resource="urn:miriam:UniProt:Q18CW0" /><rdf:li rdf:resource="urn:miriam:kegg.pathway:cdf00230" /><rdf:li rdf:resource="urn:miriam:kegg.pathway:cdf00670" /><rdf:li rdf:resource="urn:miriam:kegg.pathway:cdf01100" /><rdf:li rdf:resource="urn:miriam:kegg.pathway:cdf01110" /></rdf:Bag></bqbiol:is></rdf:Description></rdf:RDF></annotation></species>
<species metaid="metaid_E_60" id="E_60" name="cdd" compartment="C_c" sboTerm="SBO:0000014"><annotation><rdf:RDF xmlns:rdf="http://www.w3.org/1999/02/22-rdf-syntax-ns#" xmlns:dc="http://purl.org/dc/elements/1.1/" xmlns:dcterms="http://purl.org/dc/terms/" xmlns:vCard="http://www.w3.org/2001/vcard-rdf/3.0#" xmlns:bqbiol="http://biomodels.net/biology-qualifiers/" xmlns:bqmodel="http://biomodels.net/model-qualifiers/"><rdf:Description rdf:about="#metaid_E_60"><bqbiol:is><rdf:Bag><rdf:li rdf:resource="urn:miriam:NCBI:4915814" /><rdf:li rdf:resource="urn:miriam:UniProt:Q182C5" /><rdf:li rdf:resource="urn:miriam:kegg.pathway:cdf00240" /><rdf:li rdf:resource="urn:miriam:kegg.pathway:cdf01100" /></rdf:Bag></bqbiol:is></rdf:Description></rdf:RDF></annotation></species>
<species metaid="metaid_E_61" id="E_61" name="acnB" compartment="C_c" sboTerm="SBO:0000014"><annotation><rdf:RDF xmlns:rdf="http://www.w3.org/1999/02/22-rdf-syntax-ns#" xmlns:dc="http://purl.org/dc/elements/1.1/" xmlns:dcterms="http://purl.org/dc/terms/" xmlns:vCard="http://www.w3.org/2001/vcard-rdf/3.0#" xmlns:bqbiol="http://biomodels.net/biology-qualifiers/" xmlns:bqmodel="http://biomodels.net/model-qualifiers/"><rdf:Description rdf:about="#metaid_E_61"><bqbiol:is><rdf:Bag><rdf:li rdf:resource="urn:miriam:NCBI:4913951" /><rdf:li rdf:resource="urn:miriam:UniProt:Q18A28" /><rdf:li rdf:resource="urn:miriam:kegg.pathway:cdf00020" /><rdf:li rdf:resource="urn:miriam:kegg.pathway:cdf00630" /><rdf:li rdf:resource="urn:miriam:kegg.pathway:cdf01100" /><rdf:li rdf:resource="urn:miriam:kegg.pathway:cdf01110" /><rdf:li rdf:resource="urn:miriam:kegg.pathway:cdf01120" /><rdf:li rdf:resource="urn:miriam:kegg.pathway:cdf01200" /><rdf:li rdf:resource="urn:miriam:kegg.pathway:cdf01210" /><rdf:li rdf:resource="urn:miriam:kegg.pathway:cdf01230" /></rdf:Bag></bqbiol:is></rdf:Description></rdf:RDF></annotation></species>
<species metaid="metaid_E_62" id="E_62" name="cbiC" compartment="C_c" sboTerm="SBO:0000014"><annotation><rdf:RDF xmlns:rdf="http://www.w3.org/1999/02/22-rdf-syntax-ns#" xmlns:dc="http://purl.org/dc/elements/1.1/" xmlns:dcterms="http://purl.org/dc/terms/" xmlns:vCard="http://www.w3.org/2001/vcard-rdf/3.0#" xmlns:bqbiol="http://biomodels.net/biology-qualifiers/" xmlns:bqmodel="http://biomodels.net/model-qualifiers/"><rdf:Description rdf:about="#metaid_E_62"><bqbiol:is><rdf:Bag><rdf:li rdf:resource="urn:miriam:NCBI:4914760" /><rdf:li rdf:resource="urn:miriam:UniProt:Q180S7" /><rdf:li rdf:resource="urn:miriam:kegg.pathway:cdf00860" /><rdf:li rdf:resource="urn:miriam:kegg.pathway:cdf01100" /></rdf:Bag></bqbiol:is></rdf:Description></rdf:RDF></annotation></species>
<species metaid="metaid_E_63" id="E_63" name="ptb" compartment="C_c" sboTerm="SBO:0000014"><annotation><rdf:RDF xmlns:rdf="http://www.w3.org/1999/02/22-rdf-syntax-ns#" xmlns:dc="http://purl.org/dc/elements/1.1/" xmlns:dcterms="http://purl.org/dc/terms/" xmlns:vCard="http://www.w3.org/2001/vcard-rdf/3.0#" xmlns:bqbiol="http://biomodels.net/biology-qualifiers/" xmlns:bqmodel="http://biomodels.net/model-qualifiers/"><rdf:Description rdf:about="#metaid_E_63"><bqbiol:is><rdf:Bag><rdf:li rdf:resource="urn:miriam:NCBI:4913499" /><rdf:li rdf:resource="urn:miriam:UniProt:Q18CK4" /><rdf:li rdf:resource="urn:miriam:kegg.pathway:cdf00650" /><rdf:li rdf:resource="urn:miriam:kegg.pathway:cdf01100" /></rdf:Bag></bqbiol:is></rdf:Description></rdf:RDF></annotation></species>
<species metaid="metaid_E_64" id="E_64" name="xdhC2" compartment="C_c" sboTerm="SBO:0000014"><annotation><rdf:RDF xmlns:rdf="http://www.w3.org/1999/02/22-rdf-syntax-ns#" xmlns:dc="http://purl.org/dc/elements/1.1/" xmlns:dcterms="http://purl.org/dc/terms/" xmlns:vCard="http://www.w3.org/2001/vcard-rdf/3.0#" xmlns:bqbiol="http://biomodels.net/biology-qualifiers/" xmlns:bqmodel="http://biomodels.net/model-qualifiers/"><rdf:Description rdf:about="#metaid_E_64"><bqbiol:is><rdf:Bag><rdf:li rdf:resource="urn:miriam:NCBI:4913680" /><rdf:li rdf:resource="urn:miriam:UniProt:Q188F6" /><rdf:li rdf:resource="urn:miriam:kegg.pathway:cdf00680" /><rdf:li rdf:resource="urn:miriam:kegg.pathway:cdf01120" /><rdf:li rdf:resource="urn:miriam:kegg.pathway:cdf01200" /></rdf:Bag></bqbiol:is></rdf:Description></rdf:RDF></annotation></species>
<species metaid="metaid_E_65" id="E_65" name="CD0902" compartment="C_c" sboTerm="SBO:0000014"><annotation><rdf:RDF xmlns:rdf="http://www.w3.org/1999/02/22-rdf-syntax-ns#" xmlns:dc="http://purl.org/dc/elements/1.1/" xmlns:dcterms="http://purl.org/dc/terms/" xmlns:vCard="http://www.w3.org/2001/vcard-rdf/3.0#" xmlns:bqbiol="http://biomodels.net/biology-qualifiers/" xmlns:bqmodel="http://biomodels.net/model-qualifiers/"><rdf:Description rdf:about="#metaid_E_65"><bqbiol:is><rdf:Bag><rdf:li rdf:resource="urn:miriam:NCBI:4914154" /><rdf:li rdf:resource="urn:miriam:UniProt:Q18A94" /></rdf:Bag></bqbiol:is></rdf:Description></rdf:RDF></annotation></species>
<species metaid="metaid_E_66" id="E_66" name="argM" compartment="C_c" sboTerm="SBO:0000014"><annotation><rdf:RDF xmlns:rdf="http://www.w3.org/1999/02/22-rdf-syntax-ns#" xmlns:dc="http://purl.org/dc/elements/1.1/" xmlns:dcterms="http://purl.org/dc/terms/" xmlns:vCard="http://www.w3.org/2001/vcard-rdf/3.0#" xmlns:bqbiol="http://biomodels.net/biology-qualifiers/" xmlns:bqmodel="http://biomodels.net/model-qualifiers/"><rdf:Description rdf:about="#metaid_E_66"><bqbiol:is><rdf:Bag><rdf:li rdf:resource="urn:miriam:NCBI:4913884" /><rdf:li rdf:resource="urn:miriam:UniProt:Q187Z9" /><rdf:li rdf:resource="urn:miriam:kegg.pathway:cdf00300" /><rdf:li rdf:resource="urn:miriam:kegg.pathway:cdf00330" /><rdf:li rdf:resource="urn:miriam:kegg.pathway:cdf01100" /><rdf:li rdf:resource="urn:miriam:kegg.pathway:cdf01110" /><rdf:li rdf:resource="urn:miriam:kegg.pathway:cdf01120" /><rdf:li rdf:resource="urn:miriam:kegg.pathway:cdf01210" /><rdf:li rdf:resource="urn:miriam:kegg.pathway:cdf01230" /></rdf:Bag></bqbiol:is></rdf:Description></rdf:RDF></annotation></species>
<species metaid="metaid_E_67" id="E_67" name="xynD" compartment="C_c" sboTerm="SBO:0000014"><annotation><rdf:RDF xmlns:rdf="http://www.w3.org/1999/02/22-rdf-syntax-ns#" xmlns:dc="http://purl.org/dc/elements/1.1/" xmlns:dcterms="http://purl.org/dc/terms/" xmlns:vCard="http://www.w3.org/2001/vcard-rdf/3.0#" xmlns:bqbiol="http://biomodels.net/biology-qualifiers/" xmlns:bqmodel="http://biomodels.net/model-qualifiers/"><rdf:Description rdf:about="#metaid_E_67"><bqbiol:is><rdf:Bag><rdf:li rdf:resource="urn:miriam:NCBI:4913684" /><rdf:li rdf:resource="urn:miriam:UniProt:Q184Q5" /><rdf:li rdf:resource="urn:miriam:kegg.pathway:cdf00051" /><rdf:li rdf:resource="urn:miriam:kegg.pathway:cdf00520" /><rdf:li rdf:resource="urn:miriam:kegg.pathway:cdf01100" /><rdf:li rdf:resource="urn:miriam:kegg.pathway:cdf02060" /></rdf:Bag></bqbiol:is></rdf:Description></rdf:RDF></annotation></species>
<species metaid="metaid_E_68" id="E_68" name="pabB" compartment="C_c" sboTerm="SBO:0000014"><annotation><rdf:RDF xmlns:rdf="http://www.w3.org/1999/02/22-rdf-syntax-ns#" xmlns:dc="http://purl.org/dc/elements/1.1/" xmlns:dcterms="http://purl.org/dc/terms/" xmlns:vCard="http://www.w3.org/2001/vcard-rdf/3.0#" xmlns:bqbiol="http://biomodels.net/biology-qualifiers/" xmlns:bqmodel="http://biomodels.net/model-qualifiers/"><rdf:Description rdf:about="#metaid_E_68"><bqbiol:is><rdf:Bag><rdf:li rdf:resource="urn:miriam:NCBI:4915496" /><rdf:li rdf:resource="urn:miriam:UniProt:Q18BW5" /><rdf:li rdf:resource="urn:miriam:kegg.pathway:cdf00790" /></rdf:Bag></bqbiol:is></rdf:Description></rdf:RDF></annotation></species>
<species metaid="metaid_E_69" id="E_69" name="ntpC" compartment="C_c" sboTerm="SBO:0000014"><annotation><rdf:RDF xmlns:rdf="http://www.w3.org/1999/02/22-rdf-syntax-ns#" xmlns:dc="http://purl.org/dc/elements/1.1/" xmlns:dcterms="http://purl.org/dc/terms/" xmlns:vCard="http://www.w3.org/2001/vcard-rdf/3.0#" xmlns:bqbiol="http://biomodels.net/biology-qualifiers/" xmlns:bqmodel="http://biomodels.net/model-qualifiers/"><rdf:Description rdf:about="#metaid_E_69"><bqbiol:is><rdf:Bag><rdf:li rdf:resource="urn:miriam:NCBI:4914801" /><rdf:li rdf:resource="urn:miriam:UniProt:Q180W6" /><rdf:li rdf:resource="urn:miriam:kegg.pathway:cdf00190" /><rdf:li rdf:resource="urn:miriam:kegg.pathway:cdf01100" /></rdf:Bag></bqbiol:is></rdf:Description></rdf:RDF></annotation></species>
<species metaid="metaid_E_70" id="E_70" name="aroD" compartment="C_c" sboTerm="SBO:0000014"><annotation><rdf:RDF xmlns:rdf="http://www.w3.org/1999/02/22-rdf-syntax-ns#" xmlns:dc="http://purl.org/dc/elements/1.1/" xmlns:dcterms="http://purl.org/dc/terms/" xmlns:vCard="http://www.w3.org/2001/vcard-rdf/3.0#" xmlns:bqbiol="http://biomodels.net/biology-qualifiers/" xmlns:bqmodel="http://biomodels.net/model-qualifiers/"><rdf:Description rdf:about="#metaid_E_70"><bqbiol:is><rdf:Bag><rdf:li rdf:resource="urn:miriam:NCBI:4914552" /><rdf:li rdf:resource="urn:miriam:UniProt:Q186A6" /><rdf:li rdf:resource="urn:miriam:kegg.pathway:cdf00400" /><rdf:li rdf:resource="urn:miriam:kegg.pathway:cdf01100" /><rdf:li rdf:resource="urn:miriam:kegg.pathway:cdf01110" /><rdf:li rdf:resource="urn:miriam:kegg.pathway:cdf01230" /></rdf:Bag></bqbiol:is></rdf:Description></rdf:RDF></annotation></species>
<species metaid="metaid_E_71" id="E_71" name="kdpA" compartment="C_c" sboTerm="SBO:0000014"><annotation><rdf:RDF xmlns:rdf="http://www.w3.org/1999/02/22-rdf-syntax-ns#" xmlns:dc="http://purl.org/dc/elements/1.1/" xmlns:dcterms="http://purl.org/dc/terms/" xmlns:vCard="http://www.w3.org/2001/vcard-rdf/3.0#" xmlns:bqbiol="http://biomodels.net/biology-qualifiers/" xmlns:bqmodel="http://biomodels.net/model-qualifiers/"><rdf:Description rdf:about="#metaid_E_71"><bqbiol:is><rdf:Bag><rdf:li rdf:resource="urn:miriam:NCBI:4914784" /><rdf:li rdf:resource="urn:miriam:UniProt:Q186E7" /><rdf:li rdf:resource="urn:miriam:kegg.pathway:cdf02020" /></rdf:Bag></bqbiol:is></rdf:Description></rdf:RDF></annotation></species>
<species metaid="metaid_E_72" id="E_72" name="CD0798" compartment="C_c" sboTerm="SBO:0000014"><annotation><rdf:RDF xmlns:rdf="http://www.w3.org/1999/02/22-rdf-syntax-ns#" xmlns:dc="http://purl.org/dc/elements/1.1/" xmlns:dcterms="http://purl.org/dc/terms/" xmlns:vCard="http://www.w3.org/2001/vcard-rdf/3.0#" xmlns:bqbiol="http://biomodels.net/biology-qualifiers/" xmlns:bqmodel="http://biomodels.net/model-qualifiers/"><rdf:Description rdf:about="#metaid_E_72"><bqbiol:is><rdf:Bag><rdf:li rdf:resource="urn:miriam:NCBI:4913827" /><rdf:li rdf:resource="urn:miriam:UniProt:Q189Z2" /></rdf:Bag></bqbiol:is></rdf:Description></rdf:RDF></annotation></species>
<species metaid="metaid_E_73" id="E_73" name="celB" compartment="C_c" sboTerm="SBO:0000014"><annotation><rdf:RDF xmlns:rdf="http://www.w3.org/1999/02/22-rdf-syntax-ns#" xmlns:dc="http://purl.org/dc/elements/1.1/" xmlns:dcterms="http://purl.org/dc/terms/" xmlns:vCard="http://www.w3.org/2001/vcard-rdf/3.0#" xmlns:bqbiol="http://biomodels.net/biology-qualifiers/" xmlns:bqmodel="http://biomodels.net/model-qualifiers/"><rdf:Description rdf:about="#metaid_E_73"><bqbiol:is><rdf:Bag><rdf:li rdf:resource="urn:miriam:NCBI:4916224" /><rdf:li rdf:resource="urn:miriam:UniProt:Q183W6" /><rdf:li rdf:resource="urn:miriam:kegg.pathway:cdf02060" /></rdf:Bag></bqbiol:is></rdf:Description></rdf:RDF></annotation></species>
<species metaid="metaid_E_74" id="E_74" name="phnH" compartment="C_c" sboTerm="SBO:0000014"><annotation><rdf:RDF xmlns:rdf="http://www.w3.org/1999/02/22-rdf-syntax-ns#" xmlns:dc="http://purl.org/dc/elements/1.1/" xmlns:dcterms="http://purl.org/dc/terms/" xmlns:vCard="http://www.w3.org/2001/vcard-rdf/3.0#" xmlns:bqbiol="http://biomodels.net/biology-qualifiers/" xmlns:bqmodel="http://biomodels.net/model-qualifiers/"><rdf:Description rdf:about="#metaid_E_74"><bqbiol:is><rdf:Bag><rdf:li rdf:resource="urn:miriam:NCBI:4912955" /><rdf:li rdf:resource="urn:miriam:UniProt:Q181D8" /><rdf:li rdf:resource="urn:miriam:kegg.pathway:cdf00440" /></rdf:Bag></bqbiol:is></rdf:Description></rdf:RDF></annotation></species>
<species metaid="metaid_E_75" id="E_75" name="asnA" compartment="C_c" sboTerm="SBO:0000014"><annotation><rdf:RDF xmlns:rdf="http://www.w3.org/1999/02/22-rdf-syntax-ns#" xmlns:dc="http://purl.org/dc/elements/1.1/" xmlns:dcterms="http://purl.org/dc/terms/" xmlns:vCard="http://www.w3.org/2001/vcard-rdf/3.0#" xmlns:bqbiol="http://biomodels.net/biology-qualifiers/" xmlns:bqmodel="http://biomodels.net/model-qualifiers/"><rdf:Description rdf:about="#metaid_E_75"><bqbiol:is><rdf:Bag><rdf:li rdf:resource="urn:miriam:NCBI:4914899" /><rdf:li rdf:resource="urn:miriam:UniProt:Q183C9" /><rdf:li rdf:resource="urn:miriam:kegg.pathway:cdf00250" /><rdf:li rdf:resource="urn:miriam:kegg.pathway:cdf00460" /><rdf:li rdf:resource="urn:miriam:kegg.pathway:cdf01100" /><rdf:li rdf:resource="urn:miriam:kegg.pathway:cdf01110" /><rdf:li rdf:resource="urn:miriam:kegg.pathway:cdf01230" /></rdf:Bag></bqbiol:is></rdf:Description></rdf:RDF></annotation></species>
<species metaid="metaid_E_76" id="E_76" name="atpZ" compartment="C_c" sboTerm="SBO:0000014"><annotation><rdf:RDF xmlns:rdf="http://www.w3.org/1999/02/22-rdf-syntax-ns#" xmlns:dc="http://purl.org/dc/elements/1.1/" xmlns:dcterms="http://purl.org/dc/terms/" xmlns:vCard="http://www.w3.org/2001/vcard-rdf/3.0#" xmlns:bqbiol="http://biomodels.net/biology-qualifiers/" xmlns:bqmodel="http://biomodels.net/model-qualifiers/"><rdf:Description rdf:about="#metaid_E_76"><bqbiol:is><rdf:Bag><rdf:li rdf:resource="urn:miriam:NCBI:4913610" /><rdf:li rdf:resource="urn:miriam:UniProt:Q180X4" /></rdf:Bag></bqbiol:is></rdf:Description></rdf:RDF></annotation></species>
<species metaid="metaid_E_77" id="E_77" name="CD2282" compartment="C_c" sboTerm="SBO:0000014"><annotation><rdf:RDF xmlns:rdf="http://www.w3.org/1999/02/22-rdf-syntax-ns#" xmlns:dc="http://purl.org/dc/elements/1.1/" xmlns:dcterms="http://purl.org/dc/terms/" xmlns:vCard="http://www.w3.org/2001/vcard-rdf/3.0#" xmlns:bqbiol="http://biomodels.net/biology-qualifiers/" xmlns:bqmodel="http://biomodels.net/model-qualifiers/"><rdf:Description rdf:about="#metaid_E_77"><bqbiol:is><rdf:Bag><rdf:li rdf:resource="urn:miriam:NCBI:4916467" /><rdf:li rdf:resource="urn:miriam:UniProt:Q185F2" /><rdf:li rdf:resource="urn:miriam:kegg.pathway:cdf00052" /><rdf:li rdf:resource="urn:miriam:kegg.pathway:cdf01100" /><rdf:li rdf:resource="urn:miriam:kegg.pathway:cdf02060" /></rdf:Bag></bqbiol:is></rdf:Description></rdf:RDF></annotation></species>
<species metaid="metaid_E_78" id="E_78" name="CD3263" compartment="C_c" sboTerm="SBO:0000014"><annotation><rdf:RDF xmlns:rdf="http://www.w3.org/1999/02/22-rdf-syntax-ns#" xmlns:dc="http://purl.org/dc/elements/1.1/" xmlns:dcterms="http://purl.org/dc/terms/" xmlns:vCard="http://www.w3.org/2001/vcard-rdf/3.0#" xmlns:bqbiol="http://biomodels.net/biology-qualifiers/" xmlns:bqmodel="http://biomodels.net/model-qualifiers/"><rdf:Description rdf:about="#metaid_E_78"><bqbiol:is><rdf:Bag><rdf:li rdf:resource="urn:miriam:NCBI:4915687" /><rdf:li rdf:resource="urn:miriam:UniProt:Q180A7" /><rdf:li rdf:resource="urn:miriam:kegg.pathway:cdf02010" /></rdf:Bag></bqbiol:is></rdf:Description></rdf:RDF></annotation></species>
<species metaid="metaid_E_79" id="E_79" name="CD0491" compartment="C_c" sboTerm="SBO:0000014"><annotation><rdf:RDF xmlns:rdf="http://www.w3.org/1999/02/22-rdf-syntax-ns#" xmlns:dc="http://purl.org/dc/elements/1.1/" xmlns:dcterms="http://purl.org/dc/terms/" xmlns:vCard="http://www.w3.org/2001/vcard-rdf/3.0#" xmlns:bqbiol="http://biomodels.net/biology-qualifiers/" xmlns:bqmodel="http://biomodels.net/model-qualifiers/"><rdf:Description rdf:about="#metaid_E_79"><bqbiol:is><rdf:Bag><rdf:li rdf:resource="urn:miriam:NCBI:4915093" /><rdf:li rdf:resource="urn:miriam:UniProt:Q188T5" /><rdf:li rdf:resource="urn:miriam:kegg.pathway:cdf00051" /><rdf:li rdf:resource="urn:miriam:kegg.pathway:cdf00520" /><rdf:li rdf:resource="urn:miriam:kegg.pathway:cdf01100" /><rdf:li rdf:resource="urn:miriam:kegg.pathway:cdf02060" /></rdf:Bag></bqbiol:is></rdf:Description></rdf:RDF></annotation></species>
<species metaid="metaid_E_80" id="E_80" name="CD2623" compartment="C_c" sboTerm="SBO:0000014"><annotation><rdf:RDF xmlns:rdf="http://www.w3.org/1999/02/22-rdf-syntax-ns#" xmlns:dc="http://purl.org/dc/elements/1.1/" xmlns:dcterms="http://purl.org/dc/terms/" xmlns:vCard="http://www.w3.org/2001/vcard-rdf/3.0#" xmlns:bqbiol="http://biomodels.net/biology-qualifiers/" xmlns:bqmodel="http://biomodels.net/model-qualifiers/"><rdf:Description rdf:about="#metaid_E_80"><bqbiol:is><rdf:Bag><rdf:li rdf:resource="urn:miriam:NCBI:4915131" /><rdf:li rdf:resource="urn:miriam:UniProt:Q182V8" /></rdf:Bag></bqbiol:is></rdf:Description></rdf:RDF></annotation></species>
<species metaid="metaid_E_81" id="E_81" name="xdhA1" compartment="C_c" sboTerm="SBO:0000014"><annotation><rdf:RDF xmlns:rdf="http://www.w3.org/1999/02/22-rdf-syntax-ns#" xmlns:dc="http://purl.org/dc/elements/1.1/" xmlns:dcterms="http://purl.org/dc/terms/" xmlns:vCard="http://www.w3.org/2001/vcard-rdf/3.0#" xmlns:bqbiol="http://biomodels.net/biology-qualifiers/" xmlns:bqmodel="http://biomodels.net/model-qualifiers/"><rdf:Description rdf:about="#metaid_E_81"><bqbiol:is><rdf:Bag><rdf:li rdf:resource="urn:miriam:NCBI:4915513" /><rdf:li rdf:resource="urn:miriam:UniProt:Q188E2" /></rdf:Bag></bqbiol:is></rdf:Description></rdf:RDF></annotation></species>
<species metaid="metaid_E_82" id="E_82" name="CD2107" compartment="C_c" sboTerm="SBO:0000014"><annotation><rdf:RDF xmlns:rdf="http://www.w3.org/1999/02/22-rdf-syntax-ns#" xmlns:dc="http://purl.org/dc/elements/1.1/" xmlns:dcterms="http://purl.org/dc/terms/" xmlns:vCard="http://www.w3.org/2001/vcard-rdf/3.0#" xmlns:bqbiol="http://biomodels.net/biology-qualifiers/" xmlns:bqmodel="http://biomodels.net/model-qualifiers/"><rdf:Description rdf:about="#metaid_E_82"><bqbiol:is><rdf:Bag><rdf:li rdf:resource="urn:miriam:NCBI:4913673" /><rdf:li rdf:resource="urn:miriam:UniProt:Q188H4" /></rdf:Bag></bqbiol:is></rdf:Description></rdf:RDF></annotation></species>
<species metaid="metaid_E_83" id="E_83" name="CD2970" compartment="C_c" sboTerm="SBO:0000014"><annotation><rdf:RDF xmlns:rdf="http://www.w3.org/1999/02/22-rdf-syntax-ns#" xmlns:dc="http://purl.org/dc/elements/1.1/" xmlns:dcterms="http://purl.org/dc/terms/" xmlns:vCard="http://www.w3.org/2001/vcard-rdf/3.0#" xmlns:bqbiol="http://biomodels.net/biology-qualifiers/" xmlns:bqmodel="http://biomodels.net/model-qualifiers/"><rdf:Description rdf:about="#metaid_E_83"><bqbiol:is><rdf:Bag><rdf:li rdf:resource="urn:miriam:NCBI:4913170" /><rdf:li rdf:resource="urn:miriam:UniProt:Q184F9" /><rdf:li rdf:resource="urn:miriam:kegg.pathway:cdf00071" /><rdf:li rdf:resource="urn:miriam:kegg.pathway:cdf00072" /><rdf:li rdf:resource="urn:miriam:kegg.pathway:cdf00280" /><rdf:li rdf:resource="urn:miriam:kegg.pathway:cdf00310" /><rdf:li rdf:resource="urn:miriam:kegg.pathway:cdf00362" /><rdf:li rdf:resource="urn:miriam:kegg.pathway:cdf00380" /><rdf:li rdf:resource="urn:miriam:kegg.pathway:cdf00620" /><rdf:li rdf:resource="urn:miriam:kegg.pathway:cdf00630" /><rdf:li rdf:resource="urn:miriam:kegg.pathway:cdf00640" /><rdf:li rdf:resource="urn:miriam:kegg.pathway:cdf00650" /><rdf:li rdf:resource="urn:miriam:kegg.pathway:cdf00900" /><rdf:li rdf:resource="urn:miriam:kegg.pathway:cdf01100" /><rdf:li rdf:resource="urn:miriam:kegg.pathway:cdf01110" /><rdf:li rdf:resource="urn:miriam:kegg.pathway:cdf01120" /><rdf:li rdf:resource="urn:miriam:kegg.pathway:cdf01200" /><rdf:li rdf:resource="urn:miriam:kegg.pathway:cdf01212" /><rdf:li rdf:resource="urn:miriam:kegg.pathway:cdf02020" /></rdf:Bag></bqbiol:is></rdf:Description></rdf:RDF></annotation></species>
<species metaid="metaid_E_84" id="E_84" name="CD3414" compartment="C_c" sboTerm="SBO:0000014"><annotation><rdf:RDF xmlns:rdf="http://www.w3.org/1999/02/22-rdf-syntax-ns#" xmlns:dc="http://purl.org/dc/elements/1.1/" xmlns:dcterms="http://purl.org/dc/terms/" xmlns:vCard="http://www.w3.org/2001/vcard-rdf/3.0#" xmlns:bqbiol="http://biomodels.net/biology-qualifiers/" xmlns:bqmodel="http://biomodels.net/model-qualifiers/"><rdf:Description rdf:about="#metaid_E_84"><bqbiol:is><rdf:Bag><rdf:li rdf:resource="urn:miriam:NCBI:4914871" /><rdf:li rdf:resource="urn:miriam:UniProt:Q180R1" /><rdf:li rdf:resource="urn:miriam:kegg.pathway:cdf02010" /></rdf:Bag></bqbiol:is></rdf:Description></rdf:RDF></annotation></species>
<species metaid="metaid_E_85" id="E_85" name="fabG" compartment="C_c" sboTerm="SBO:0000014"><annotation><rdf:RDF xmlns:rdf="http://www.w3.org/1999/02/22-rdf-syntax-ns#" xmlns:dc="http://purl.org/dc/elements/1.1/" xmlns:dcterms="http://purl.org/dc/terms/" xmlns:vCard="http://www.w3.org/2001/vcard-rdf/3.0#" xmlns:bqbiol="http://biomodels.net/biology-qualifiers/" xmlns:bqmodel="http://biomodels.net/model-qualifiers/"><rdf:Description rdf:about="#metaid_E_85"><bqbiol:is><rdf:Bag><rdf:li rdf:resource="urn:miriam:NCBI:4916385" /><rdf:li rdf:resource="urn:miriam:UniProt:Q18B45" /><rdf:li rdf:resource="urn:miriam:kegg.pathway:cdf00061" /><rdf:li rdf:resource="urn:miriam:kegg.pathway:cdf00780" /><rdf:li rdf:resource="urn:miriam:kegg.pathway:cdf01040" /><rdf:li rdf:resource="urn:miriam:kegg.pathway:cdf01100" /><rdf:li rdf:resource="urn:miriam:kegg.pathway:cdf01212" /></rdf:Bag></bqbiol:is></rdf:Description></rdf:RDF></annotation></species>
<species metaid="metaid_E_86" id="E_86" name="nrdD" compartment="C_c" sboTerm="SBO:0000014"><annotation><rdf:RDF xmlns:rdf="http://www.w3.org/1999/02/22-rdf-syntax-ns#" xmlns:dc="http://purl.org/dc/elements/1.1/" xmlns:dcterms="http://purl.org/dc/terms/" xmlns:vCard="http://www.w3.org/2001/vcard-rdf/3.0#" xmlns:bqbiol="http://biomodels.net/biology-qualifiers/" xmlns:bqmodel="http://biomodels.net/model-qualifiers/"><rdf:Description rdf:about="#metaid_E_86"><bqbiol:is><rdf:Bag><rdf:li rdf:resource="urn:miriam:NCBI:4913252" /><rdf:li rdf:resource="urn:miriam:UniProt:Q18CJ6" /><rdf:li rdf:resource="urn:miriam:kegg.pathway:cdf00230" /><rdf:li rdf:resource="urn:miriam:kegg.pathway:cdf00240" /><rdf:li rdf:resource="urn:miriam:kegg.pathway:cdf01100" /></rdf:Bag></bqbiol:is></rdf:Description></rdf:RDF></annotation></species>
<species metaid="metaid_E_87" id="E_87" name="CD0391" compartment="C_c" sboTerm="SBO:0000014"><annotation><rdf:RDF xmlns:rdf="http://www.w3.org/1999/02/22-rdf-syntax-ns#" xmlns:dc="http://purl.org/dc/elements/1.1/" xmlns:dcterms="http://purl.org/dc/terms/" xmlns:vCard="http://www.w3.org/2001/vcard-rdf/3.0#" xmlns:bqbiol="http://biomodels.net/biology-qualifiers/" xmlns:bqmodel="http://biomodels.net/model-qualifiers/"><rdf:Description rdf:about="#metaid_E_87"><bqbiol:is><rdf:Bag><rdf:li rdf:resource="urn:miriam:NCBI:4915659" /><rdf:li rdf:resource="urn:miriam:UniProt:Q188I0" /><rdf:li rdf:resource="urn:miriam:kegg.pathway:cdf00250" /><rdf:li rdf:resource="urn:miriam:kegg.pathway:cdf01100" /><rdf:li rdf:resource="urn:miriam:kegg.pathway:cdf01110" /></rdf:Bag></bqbiol:is></rdf:Description></rdf:RDF></annotation></species>
<species metaid="metaid_E_88" id="E_88" name="dpaL1" compartment="C_c" sboTerm="SBO:0000014"><annotation><rdf:RDF xmlns:rdf="http://www.w3.org/1999/02/22-rdf-syntax-ns#" xmlns:dc="http://purl.org/dc/elements/1.1/" xmlns:dcterms="http://purl.org/dc/terms/" xmlns:vCard="http://www.w3.org/2001/vcard-rdf/3.0#" xmlns:bqbiol="http://biomodels.net/biology-qualifiers/" xmlns:bqmodel="http://biomodels.net/model-qualifiers/"><rdf:Description rdf:about="#metaid_E_88"><bqbiol:is><rdf:Bag><rdf:li rdf:resource="urn:miriam:NCBI:4916347" /><rdf:li rdf:resource="urn:miriam:UniProt:Q188F2" /></rdf:Bag></bqbiol:is></rdf:Description></rdf:RDF></annotation></species>
<species metaid="metaid_E_89" id="E_89" name="CD3130" compartment="C_c" sboTerm="SBO:0000014"><annotation><rdf:RDF xmlns:rdf="http://www.w3.org/1999/02/22-rdf-syntax-ns#" xmlns:dc="http://purl.org/dc/elements/1.1/" xmlns:dcterms="http://purl.org/dc/terms/" xmlns:vCard="http://www.w3.org/2001/vcard-rdf/3.0#" xmlns:bqbiol="http://biomodels.net/biology-qualifiers/" xmlns:bqmodel="http://biomodels.net/model-qualifiers/"><rdf:Description rdf:about="#metaid_E_89"><bqbiol:is><rdf:Bag><rdf:li rdf:resource="urn:miriam:NCBI:4916532" /><rdf:li rdf:resource="urn:miriam:UniProt:Q184W9" /><rdf:li rdf:resource="urn:miriam:kegg.pathway:cdf00010" /></rdf:Bag></bqbiol:is></rdf:Description></rdf:RDF></annotation></species>
<species metaid="metaid_E_90" id="E_90" name="CD1696" compartment="C_c" sboTerm="SBO:0000014"><annotation><rdf:RDF xmlns:rdf="http://www.w3.org/1999/02/22-rdf-syntax-ns#" xmlns:dc="http://purl.org/dc/elements/1.1/" xmlns:dcterms="http://purl.org/dc/terms/" xmlns:vCard="http://www.w3.org/2001/vcard-rdf/3.0#" xmlns:bqbiol="http://biomodels.net/biology-qualifiers/" xmlns:bqmodel="http://biomodels.net/model-qualifiers/"><rdf:Description rdf:about="#metaid_E_90"><bqbiol:is><rdf:Bag><rdf:li rdf:resource="urn:miriam:NCBI:4916733" /><rdf:li rdf:resource="urn:miriam:UniProt:Q186Q3" /></rdf:Bag></bqbiol:is></rdf:Description></rdf:RDF></annotation></species>
<species metaid="metaid_E_91" id="E_91" name="accC" compartment="C_c" sboTerm="SBO:0000014"><annotation><rdf:RDF xmlns:rdf="http://www.w3.org/1999/02/22-rdf-syntax-ns#" xmlns:dc="http://purl.org/dc/elements/1.1/" xmlns:dcterms="http://purl.org/dc/terms/" xmlns:vCard="http://www.w3.org/2001/vcard-rdf/3.0#" xmlns:bqbiol="http://biomodels.net/biology-qualifiers/" xmlns:bqmodel="http://biomodels.net/model-qualifiers/"><rdf:Description rdf:about="#metaid_E_91"><bqbiol:is><rdf:Bag><rdf:li rdf:resource="urn:miriam:NCBI:4915966" /><rdf:li rdf:resource="urn:miriam:UniProt:Q187P8" /><rdf:li rdf:resource="urn:miriam:kegg.pathway:cdf00061" /><rdf:li rdf:resource="urn:miriam:kegg.pathway:cdf00620" /><rdf:li rdf:resource="urn:miriam:kegg.pathway:cdf00640" /><rdf:li rdf:resource="urn:miriam:kegg.pathway:cdf01100" /><rdf:li rdf:resource="urn:miriam:kegg.pathway:cdf01110" /><rdf:li rdf:resource="urn:miriam:kegg.pathway:cdf01120" /><rdf:li rdf:resource="urn:miriam:kegg.pathway:cdf01200" /><rdf:li rdf:resource="urn:miriam:kegg.pathway:cdf01212" /></rdf:Bag></bqbiol:is></rdf:Description></rdf:RDF></annotation></species>
<species metaid="metaid_E_92" id="E_92" name="CD2087" compartment="C_c" sboTerm="SBO:0000014"><annotation><rdf:RDF xmlns:rdf="http://www.w3.org/1999/02/22-rdf-syntax-ns#" xmlns:dc="http://purl.org/dc/elements/1.1/" xmlns:dcterms="http://purl.org/dc/terms/" xmlns:vCard="http://www.w3.org/2001/vcard-rdf/3.0#" xmlns:bqbiol="http://biomodels.net/biology-qualifiers/" xmlns:bqmodel="http://biomodels.net/model-qualifiers/"><rdf:Description rdf:about="#metaid_E_92"><bqbiol:is><rdf:Bag><rdf:li rdf:resource="urn:miriam:NCBI:4916349" /><rdf:li rdf:resource="urn:miriam:UniProt:Q188F4" /></rdf:Bag></bqbiol:is></rdf:Description></rdf:RDF></annotation></species>
<species metaid="metaid_E_93" id="E_93" name="fabH" compartment="C_c" sboTerm="SBO:0000014"><annotation><rdf:RDF xmlns:rdf="http://www.w3.org/1999/02/22-rdf-syntax-ns#" xmlns:dc="http://purl.org/dc/elements/1.1/" xmlns:dcterms="http://purl.org/dc/terms/" xmlns:vCard="http://www.w3.org/2001/vcard-rdf/3.0#" xmlns:bqbiol="http://biomodels.net/biology-qualifiers/" xmlns:bqmodel="http://biomodels.net/model-qualifiers/"><rdf:Description rdf:about="#metaid_E_93"><bqbiol:is><rdf:Bag><rdf:li rdf:resource="urn:miriam:NCBI:4916382" /><rdf:li rdf:resource="urn:miriam:UniProt:Q18B40" /><rdf:li rdf:resource="urn:miriam:kegg.pathway:cdf00061" /><rdf:li rdf:resource="urn:miriam:kegg.pathway:cdf01100" /><rdf:li rdf:resource="urn:miriam:kegg.pathway:cdf01212" /></rdf:Bag></bqbiol:is></rdf:Description></rdf:RDF></annotation></species>
<species metaid="metaid_E_94" id="E_94" name="nadD" compartment="C_c" sboTerm="SBO:0000014"><annotation><rdf:RDF xmlns:rdf="http://www.w3.org/1999/02/22-rdf-syntax-ns#" xmlns:dc="http://purl.org/dc/elements/1.1/" xmlns:dcterms="http://purl.org/dc/terms/" xmlns:vCard="http://www.w3.org/2001/vcard-rdf/3.0#" xmlns:bqbiol="http://biomodels.net/biology-qualifiers/" xmlns:bqmodel="http://biomodels.net/model-qualifiers/"><rdf:Description rdf:about="#metaid_E_94"><bqbiol:is><rdf:Bag><rdf:li rdf:resource="urn:miriam:NCBI:4915282" /><rdf:li rdf:resource="urn:miriam:UniProt:Q182L2" /><rdf:li rdf:resource="urn:miriam:kegg.pathway:cdf00760" /><rdf:li rdf:resource="urn:miriam:kegg.pathway:cdf01100" /></rdf:Bag></bqbiol:is></rdf:Description></rdf:RDF></annotation></species>
<species metaid="metaid_E_95" id="E_95" name="pyrD" compartment="C_c" sboTerm="SBO:0000014"><annotation><rdf:RDF xmlns:rdf="http://www.w3.org/1999/02/22-rdf-syntax-ns#" xmlns:dc="http://purl.org/dc/elements/1.1/" xmlns:dcterms="http://purl.org/dc/terms/" xmlns:vCard="http://www.w3.org/2001/vcard-rdf/3.0#" xmlns:bqbiol="http://biomodels.net/biology-qualifiers/" xmlns:bqmodel="http://biomodels.net/model-qualifiers/"><rdf:Description rdf:about="#metaid_E_95"><bqbiol:is><rdf:Bag><rdf:li rdf:resource="urn:miriam:NCBI:4915022" /><rdf:li rdf:resource="urn:miriam:UniProt:Q18CS6" /><rdf:li rdf:resource="urn:miriam:kegg.pathway:cdf00240" /><rdf:li rdf:resource="urn:miriam:kegg.pathway:cdf01100" /></rdf:Bag></bqbiol:is></rdf:Description></rdf:RDF></annotation></species>
<species metaid="metaid_E_96" id="E_96" name="tkt" compartment="C_c" sboTerm="SBO:0000014"><annotation><rdf:RDF xmlns:rdf="http://www.w3.org/1999/02/22-rdf-syntax-ns#" xmlns:dc="http://purl.org/dc/elements/1.1/" xmlns:dcterms="http://purl.org/dc/terms/" xmlns:vCard="http://www.w3.org/2001/vcard-rdf/3.0#" xmlns:bqbiol="http://biomodels.net/biology-qualifiers/" xmlns:bqmodel="http://biomodels.net/model-qualifiers/"><rdf:Description rdf:about="#metaid_E_96"><bqbiol:is><rdf:Bag><rdf:li rdf:resource="urn:miriam:NCBI:4913780" /><rdf:li rdf:resource="urn:miriam:UniProt:Q185J6" /><rdf:li rdf:resource="urn:miriam:kegg.pathway:cdf00030" /><rdf:li rdf:resource="urn:miriam:kegg.pathway:cdf01100" /><rdf:li rdf:resource="urn:miriam:kegg.pathway:cdf01110" /><rdf:li rdf:resource="urn:miriam:kegg.pathway:cdf01120" /><rdf:li rdf:resource="urn:miriam:kegg.pathway:cdf01200" /><rdf:li rdf:resource="urn:miriam:kegg.pathway:cdf01230" /></rdf:Bag></bqbiol:is></rdf:Description></rdf:RDF></annotation></species>
<species metaid="metaid_E_97" id="E_97" name="celF" compartment="C_c" sboTerm="SBO:0000014"><annotation><rdf:RDF xmlns:rdf="http://www.w3.org/1999/02/22-rdf-syntax-ns#" xmlns:dc="http://purl.org/dc/elements/1.1/" xmlns:dcterms="http://purl.org/dc/terms/" xmlns:vCard="http://www.w3.org/2001/vcard-rdf/3.0#" xmlns:bqbiol="http://biomodels.net/biology-qualifiers/" xmlns:bqmodel="http://biomodels.net/model-qualifiers/"><rdf:Description rdf:about="#metaid_E_97"><bqbiol:is><rdf:Bag><rdf:li rdf:resource="urn:miriam:NCBI:4916223" /><rdf:li rdf:resource="urn:miriam:UniProt:Q183W7" /><rdf:li rdf:resource="urn:miriam:kegg.pathway:cdf00010" /></rdf:Bag></bqbiol:is></rdf:Description></rdf:RDF></annotation></species>
<species metaid="metaid_E_98" id="E_98" name="abgT" compartment="C_c" sboTerm="SBO:0000014"><annotation><rdf:RDF xmlns:rdf="http://www.w3.org/1999/02/22-rdf-syntax-ns#" xmlns:dc="http://purl.org/dc/elements/1.1/" xmlns:dcterms="http://purl.org/dc/terms/" xmlns:vCard="http://www.w3.org/2001/vcard-rdf/3.0#" xmlns:bqbiol="http://biomodels.net/biology-qualifiers/" xmlns:bqmodel="http://biomodels.net/model-qualifiers/"><rdf:Description rdf:about="#metaid_E_98"><bqbiol:is><rdf:Bag><rdf:li rdf:resource="urn:miriam:NCBI:4915402" /><rdf:li rdf:resource="urn:miriam:UniProt:Q183S2" /></rdf:Bag></bqbiol:is></rdf:Description></rdf:RDF></annotation></species>
<species metaid="metaid_E_99" id="E_99" name="iscS1" compartment="C_c" sboTerm="SBO:0000014"><annotation><rdf:RDF xmlns:rdf="http://www.w3.org/1999/02/22-rdf-syntax-ns#" xmlns:dc="http://purl.org/dc/elements/1.1/" xmlns:dcterms="http://purl.org/dc/terms/" xmlns:vCard="http://www.w3.org/2001/vcard-rdf/3.0#" xmlns:bqbiol="http://biomodels.net/biology-qualifiers/" xmlns:bqmodel="http://biomodels.net/model-qualifiers/"><rdf:Description rdf:about="#metaid_E_99"><bqbiol:is><rdf:Bag><rdf:li rdf:resource="urn:miriam:NCBI:4915327" /><rdf:li rdf:resource="urn:miriam:UniProt:Q189U9" /><rdf:li rdf:resource="urn:miriam:kegg.pathway:cdf00730" /><rdf:li rdf:resource="urn:miriam:kegg.pathway:cdf01100" /><rdf:li rdf:resource="urn:miriam:kegg.pathway:cdf04122" /></rdf:Bag></bqbiol:is></rdf:Description></rdf:RDF></annotation></species>
<species metaid="metaid_E_100" id="E_100" name="CD2196" compartment="C_c" sboTerm="SBO:0000014"><annotation><rdf:RDF xmlns:rdf="http://www.w3.org/1999/02/22-rdf-syntax-ns#" xmlns:dc="http://purl.org/dc/elements/1.1/" xmlns:dcterms="http://purl.org/dc/terms/" xmlns:vCard="http://www.w3.org/2001/vcard-rdf/3.0#" xmlns:bqbiol="http://biomodels.net/biology-qualifiers/" xmlns:bqmodel="http://biomodels.net/model-qualifiers/"><rdf:Description rdf:about="#metaid_E_100"><bqbiol:is><rdf:Bag><rdf:li rdf:resource="urn:miriam:NCBI:4914523" /><rdf:li rdf:resource="urn:miriam:UniProt:Q185Y5" /></rdf:Bag></bqbiol:is></rdf:Description></rdf:RDF></annotation></species>
<species metaid="metaid_E_101" id="E_101" name="CD2326" compartment="C_c" sboTerm="SBO:0000014"><annotation><rdf:RDF xmlns:rdf="http://www.w3.org/1999/02/22-rdf-syntax-ns#" xmlns:dc="http://purl.org/dc/elements/1.1/" xmlns:dcterms="http://purl.org/dc/terms/" xmlns:vCard="http://www.w3.org/2001/vcard-rdf/3.0#" xmlns:bqbiol="http://biomodels.net/biology-qualifiers/" xmlns:bqmodel="http://biomodels.net/model-qualifiers/"><rdf:Description rdf:about="#metaid_E_101"><bqbiol:is><rdf:Bag><rdf:li rdf:resource="urn:miriam:NCBI:4913784" /><rdf:li rdf:resource="urn:miriam:UniProt:Q185K1" /><rdf:li rdf:resource="urn:miriam:kegg.pathway:cdf00052" /><rdf:li rdf:resource="urn:miriam:kegg.pathway:cdf01100" /><rdf:li rdf:resource="urn:miriam:kegg.pathway:cdf02060" /></rdf:Bag></bqbiol:is></rdf:Description></rdf:RDF></annotation></species>
<species metaid="metaid_E_102" id="E_102" name="aspB" compartment="C_c" sboTerm="SBO:0000014"><annotation><rdf:RDF xmlns:rdf="http://www.w3.org/1999/02/22-rdf-syntax-ns#" xmlns:dc="http://purl.org/dc/elements/1.1/" xmlns:dcterms="http://purl.org/dc/terms/" xmlns:vCard="http://www.w3.org/2001/vcard-rdf/3.0#" xmlns:bqbiol="http://biomodels.net/biology-qualifiers/" xmlns:bqmodel="http://biomodels.net/model-qualifiers/"><rdf:Description rdf:about="#metaid_E_102"><bqbiol:is><rdf:Bag><rdf:li rdf:resource="urn:miriam:NCBI:4914368" /><rdf:li rdf:resource="urn:miriam:UniProt:Q18BK6" /><rdf:li rdf:resource="urn:miriam:kegg.pathway:cdf00250" /><rdf:li rdf:resource="urn:miriam:kegg.pathway:cdf00270" /><rdf:li rdf:resource="urn:miriam:kegg.pathway:cdf00330" /><rdf:li rdf:resource="urn:miriam:kegg.pathway:cdf00350" /><rdf:li rdf:resource="urn:miriam:kegg.pathway:cdf00360" /><rdf:li rdf:resource="urn:miriam:kegg.pathway:cdf00400" /><rdf:li rdf:resource="urn:miriam:kegg.pathway:cdf00401" /><rdf:li rdf:resource="urn:miriam:kegg.pathway:cdf01100" /><rdf:li rdf:resource="urn:miriam:kegg.pathway:cdf01110" /><rdf:li rdf:resource="urn:miriam:kegg.pathway:cdf01210" /><rdf:li rdf:resource="urn:miriam:kegg.pathway:cdf01230" /></rdf:Bag></bqbiol:is></rdf:Description></rdf:RDF></annotation></species>
<species metaid="metaid_E_103" id="E_103" name="CD1904" compartment="C_c" sboTerm="SBO:0000014"><annotation><rdf:RDF xmlns:rdf="http://www.w3.org/1999/02/22-rdf-syntax-ns#" xmlns:dc="http://purl.org/dc/elements/1.1/" xmlns:dcterms="http://purl.org/dc/terms/" xmlns:vCard="http://www.w3.org/2001/vcard-rdf/3.0#" xmlns:bqbiol="http://biomodels.net/biology-qualifiers/" xmlns:bqmodel="http://biomodels.net/model-qualifiers/"><rdf:Description rdf:about="#metaid_E_103"><bqbiol:is><rdf:Bag><rdf:li rdf:resource="urn:miriam:NCBI:4915589" /><rdf:li rdf:resource="urn:miriam:UniProt:Q187L5" /></rdf:Bag></bqbiol:is></rdf:Description></rdf:RDF></annotation></species>
<species metaid="metaid_E_104" id="E_104" name="thiE1" compartment="C_c" sboTerm="SBO:0000014"><annotation><rdf:RDF xmlns:rdf="http://www.w3.org/1999/02/22-rdf-syntax-ns#" xmlns:dc="http://purl.org/dc/elements/1.1/" xmlns:dcterms="http://purl.org/dc/terms/" xmlns:vCard="http://www.w3.org/2001/vcard-rdf/3.0#" xmlns:bqbiol="http://biomodels.net/biology-qualifiers/" xmlns:bqmodel="http://biomodels.net/model-qualifiers/"><rdf:Description rdf:about="#metaid_E_104"><bqbiol:is><rdf:Bag><rdf:li rdf:resource="urn:miriam:NCBI:4913386" /><rdf:li rdf:resource="urn:miriam:UniProt:Q186F8" /><rdf:li rdf:resource="urn:miriam:kegg.pathway:cdf00730" /><rdf:li rdf:resource="urn:miriam:kegg.pathway:cdf01100" /></rdf:Bag></bqbiol:is></rdf:Description></rdf:RDF></annotation></species>
<species metaid="metaid_E_105" id="E_105" name="pdp" compartment="C_c" sboTerm="SBO:0000014"><annotation><rdf:RDF xmlns:rdf="http://www.w3.org/1999/02/22-rdf-syntax-ns#" xmlns:dc="http://purl.org/dc/elements/1.1/" xmlns:dcterms="http://purl.org/dc/terms/" xmlns:vCard="http://www.w3.org/2001/vcard-rdf/3.0#" xmlns:bqbiol="http://biomodels.net/biology-qualifiers/" xmlns:bqmodel="http://biomodels.net/model-qualifiers/"><rdf:Description rdf:about="#metaid_E_105"><bqbiol:is><rdf:Bag><rdf:li rdf:resource="urn:miriam:NCBI:4914867" /><rdf:li rdf:resource="urn:miriam:UniProt:Q18B84" /><rdf:li rdf:resource="urn:miriam:kegg.pathway:cdf00240" /><rdf:li rdf:resource="urn:miriam:kegg.pathway:cdf01100" /></rdf:Bag></bqbiol:is></rdf:Description></rdf:RDF></annotation></species>
<species metaid="metaid_E_106" id="E_106" name="cbiA" compartment="C_c" sboTerm="SBO:0000014"><annotation><rdf:RDF xmlns:rdf="http://www.w3.org/1999/02/22-rdf-syntax-ns#" xmlns:dc="http://purl.org/dc/elements/1.1/" xmlns:dcterms="http://purl.org/dc/terms/" xmlns:vCard="http://www.w3.org/2001/vcard-rdf/3.0#" xmlns:bqbiol="http://biomodels.net/biology-qualifiers/" xmlns:bqmodel="http://biomodels.net/model-qualifiers/"><rdf:Description rdf:about="#metaid_E_106"><bqbiol:is><rdf:Bag><rdf:li rdf:resource="urn:miriam:NCBI:4914764" /><rdf:li rdf:resource="urn:miriam:UniProt:Q180T2" /><rdf:li rdf:resource="urn:miriam:kegg.pathway:cdf00860" /><rdf:li rdf:resource="urn:miriam:kegg.pathway:cdf01100" /></rdf:Bag></bqbiol:is></rdf:Description></rdf:RDF></annotation></species>
<species metaid="metaid_E_107" id="E_107" name="tpiA" compartment="C_c" sboTerm="SBO:0000014"><annotation><rdf:RDF xmlns:rdf="http://www.w3.org/1999/02/22-rdf-syntax-ns#" xmlns:dc="http://purl.org/dc/elements/1.1/" xmlns:dcterms="http://purl.org/dc/terms/" xmlns:vCard="http://www.w3.org/2001/vcard-rdf/3.0#" xmlns:bqbiol="http://biomodels.net/biology-qualifiers/" xmlns:bqmodel="http://biomodels.net/model-qualifiers/"><rdf:Description rdf:about="#metaid_E_107"><bqbiol:is><rdf:Bag><rdf:li rdf:resource="urn:miriam:NCBI:4913220" /><rdf:li rdf:resource="urn:miriam:UniProt:Q181T6" /><rdf:li rdf:resource="urn:miriam:kegg.pathway:cdf00010" /><rdf:li rdf:resource="urn:miriam:kegg.pathway:cdf00051" /><rdf:li rdf:resource="urn:miriam:kegg.pathway:cdf01100" /><rdf:li rdf:resource="urn:miriam:kegg.pathway:cdf01110" /><rdf:li rdf:resource="urn:miriam:kegg.pathway:cdf01120" /><rdf:li rdf:resource="urn:miriam:kegg.pathway:cdf01200" /><rdf:li rdf:resource="urn:miriam:kegg.pathway:cdf01230" /></rdf:Bag></bqbiol:is></rdf:Description></rdf:RDF></annotation></species>
<species metaid="metaid_E_108" id="E_108" name="CD2420" compartment="C_c" sboTerm="SBO:0000014"><annotation><rdf:RDF xmlns:rdf="http://www.w3.org/1999/02/22-rdf-syntax-ns#" xmlns:dc="http://purl.org/dc/elements/1.1/" xmlns:dcterms="http://purl.org/dc/terms/" xmlns:vCard="http://www.w3.org/2001/vcard-rdf/3.0#" xmlns:bqbiol="http://biomodels.net/biology-qualifiers/" xmlns:bqmodel="http://biomodels.net/model-qualifiers/"><rdf:Description rdf:about="#metaid_E_108"><bqbiol:is><rdf:Bag><rdf:li rdf:resource="urn:miriam:NCBI:4914309" /><rdf:li rdf:resource="urn:miriam:UniProt:Q182A6" /></rdf:Bag></bqbiol:is></rdf:Description></rdf:RDF></annotation></species>
<species metaid="metaid_E_109" id="E_109" name="CD3215" compartment="C_c" sboTerm="SBO:0000014"><annotation><rdf:RDF xmlns:rdf="http://www.w3.org/1999/02/22-rdf-syntax-ns#" xmlns:dc="http://purl.org/dc/elements/1.1/" xmlns:dcterms="http://purl.org/dc/terms/" xmlns:vCard="http://www.w3.org/2001/vcard-rdf/3.0#" xmlns:bqbiol="http://biomodels.net/biology-qualifiers/" xmlns:bqmodel="http://biomodels.net/model-qualifiers/"><rdf:Description rdf:about="#metaid_E_109"><bqbiol:is><rdf:Bag><rdf:li rdf:resource="urn:miriam:NCBI:4914513" /><rdf:li rdf:resource="urn:miriam:UniProt:Q17ZV9" /><rdf:li rdf:resource="urn:miriam:kegg.pathway:cdf02010" /></rdf:Bag></bqbiol:is></rdf:Description></rdf:RDF></annotation></species>
<species metaid="metaid_E_110" id="E_110" name="CD3103" compartment="C_c" sboTerm="SBO:0000014"><annotation><rdf:RDF xmlns:rdf="http://www.w3.org/1999/02/22-rdf-syntax-ns#" xmlns:dc="http://purl.org/dc/elements/1.1/" xmlns:dcterms="http://purl.org/dc/terms/" xmlns:vCard="http://www.w3.org/2001/vcard-rdf/3.0#" xmlns:bqbiol="http://biomodels.net/biology-qualifiers/" xmlns:bqmodel="http://biomodels.net/model-qualifiers/"><rdf:Description rdf:about="#metaid_E_110"><bqbiol:is><rdf:Bag><rdf:li rdf:resource="urn:miriam:NCBI:4916373" /><rdf:li rdf:resource="urn:miriam:UniProt:Q184U0" /><rdf:li rdf:resource="urn:miriam:kegg.pathway:cdf00010" /><rdf:li rdf:resource="urn:miriam:kegg.pathway:cdf00500" /><rdf:li rdf:resource="urn:miriam:kegg.pathway:cdf00520" /><rdf:li rdf:resource="urn:miriam:kegg.pathway:cdf02060" /></rdf:Bag></bqbiol:is></rdf:Description></rdf:RDF></annotation></species>
<species metaid="metaid_E_111" id="E_111" name="hom1" compartment="C_c" sboTerm="SBO:0000014"><annotation><rdf:RDF xmlns:rdf="http://www.w3.org/1999/02/22-rdf-syntax-ns#" xmlns:dc="http://purl.org/dc/elements/1.1/" xmlns:dcterms="http://purl.org/dc/terms/" xmlns:vCard="http://www.w3.org/2001/vcard-rdf/3.0#" xmlns:bqbiol="http://biomodels.net/biology-qualifiers/" xmlns:bqmodel="http://biomodels.net/model-qualifiers/"><rdf:Description rdf:about="#metaid_E_111"><bqbiol:is><rdf:Bag><rdf:li rdf:resource="urn:miriam:NCBI:4914995" /><rdf:li rdf:resource="urn:miriam:UniProt:Q18B25" /><rdf:li rdf:resource="urn:miriam:kegg.pathway:cdf00260" /><rdf:li rdf:resource="urn:miriam:kegg.pathway:cdf00270" /><rdf:li rdf:resource="urn:miriam:kegg.pathway:cdf00300" /><rdf:li rdf:resource="urn:miriam:kegg.pathway:cdf01100" /><rdf:li rdf:resource="urn:miriam:kegg.pathway:cdf01110" /><rdf:li rdf:resource="urn:miriam:kegg.pathway:cdf01120" /><rdf:li rdf:resource="urn:miriam:kegg.pathway:cdf01230" /></rdf:Bag></bqbiol:is></rdf:Description></rdf:RDF></annotation></species>
<species metaid="metaid_E_112" id="E_112" name="fba" compartment="C_c" sboTerm="SBO:0000014"><annotation><rdf:RDF xmlns:rdf="http://www.w3.org/1999/02/22-rdf-syntax-ns#" xmlns:dc="http://purl.org/dc/elements/1.1/" xmlns:dcterms="http://purl.org/dc/terms/" xmlns:vCard="http://www.w3.org/2001/vcard-rdf/3.0#" xmlns:bqbiol="http://biomodels.net/biology-qualifiers/" xmlns:bqmodel="http://biomodels.net/model-qualifiers/"><rdf:Description rdf:about="#metaid_E_112"><bqbiol:is><rdf:Bag><rdf:li rdf:resource="urn:miriam:NCBI:4914942" /><rdf:li rdf:resource="urn:miriam:UniProt:Q188J1" /><rdf:li rdf:resource="urn:miriam:kegg.pathway:cdf00010" /><rdf:li rdf:resource="urn:miriam:kegg.pathway:cdf00030" /><rdf:li rdf:resource="urn:miriam:kegg.pathway:cdf00051" /><rdf:li rdf:resource="urn:miriam:kegg.pathway:cdf00680" /><rdf:li rdf:resource="urn:miriam:kegg.pathway:cdf01100" /><rdf:li rdf:resource="urn:miriam:kegg.pathway:cdf01110" /><rdf:li rdf:resource="urn:miriam:kegg.pathway:cdf01120" /><rdf:li rdf:resource="urn:miriam:kegg.pathway:cdf01200" /><rdf:li rdf:resource="urn:miriam:kegg.pathway:cdf01230" /></rdf:Bag></bqbiol:is></rdf:Description></rdf:RDF></annotation></species>
<species metaid="metaid_E_113" id="E_113" name="thiC" compartment="C_c" sboTerm="SBO:0000014"><annotation><rdf:RDF xmlns:rdf="http://www.w3.org/1999/02/22-rdf-syntax-ns#" xmlns:dc="http://purl.org/dc/elements/1.1/" xmlns:dcterms="http://purl.org/dc/terms/" xmlns:vCard="http://www.w3.org/2001/vcard-rdf/3.0#" xmlns:bqbiol="http://biomodels.net/biology-qualifiers/" xmlns:bqmodel="http://biomodels.net/model-qualifiers/"><rdf:Description rdf:about="#metaid_E_113"><bqbiol:is><rdf:Bag><rdf:li rdf:resource="urn:miriam:NCBI:4916741" /><rdf:li rdf:resource="urn:miriam:UniProt:Q186R0" /><rdf:li rdf:resource="urn:miriam:kegg.pathway:cdf00730" /><rdf:li rdf:resource="urn:miriam:kegg.pathway:cdf01100" /></rdf:Bag></bqbiol:is></rdf:Description></rdf:RDF></annotation></species>
<species metaid="metaid_E_114" id="E_114" name="dapA4" compartment="C_c" sboTerm="SBO:0000014"><annotation><rdf:RDF xmlns:rdf="http://www.w3.org/1999/02/22-rdf-syntax-ns#" xmlns:dc="http://purl.org/dc/elements/1.1/" xmlns:dcterms="http://purl.org/dc/terms/" xmlns:vCard="http://www.w3.org/2001/vcard-rdf/3.0#" xmlns:bqbiol="http://biomodels.net/biology-qualifiers/" xmlns:bqmodel="http://biomodels.net/model-qualifiers/"><rdf:Description rdf:about="#metaid_E_114"><bqbiol:is><rdf:Bag><rdf:li rdf:resource="urn:miriam:NCBI:4914120" /><rdf:li rdf:resource="urn:miriam:UniProt:Q181M9" /><rdf:li rdf:resource="urn:miriam:kegg.pathway:cdf00300" /><rdf:li rdf:resource="urn:miriam:kegg.pathway:cdf01100" /><rdf:li rdf:resource="urn:miriam:kegg.pathway:cdf01110" /><rdf:li rdf:resource="urn:miriam:kegg.pathway:cdf01120" /><rdf:li rdf:resource="urn:miriam:kegg.pathway:cdf01230" /></rdf:Bag></bqbiol:is></rdf:Description></rdf:RDF></annotation></species>
<species metaid="metaid_E_115" id="E_115" name="prs" compartment="C_c" sboTerm="SBO:0000014"><annotation><rdf:RDF xmlns:rdf="http://www.w3.org/1999/02/22-rdf-syntax-ns#" xmlns:dc="http://purl.org/dc/elements/1.1/" xmlns:dcterms="http://purl.org/dc/terms/" xmlns:vCard="http://www.w3.org/2001/vcard-rdf/3.0#" xmlns:bqbiol="http://biomodels.net/biology-qualifiers/" xmlns:bqmodel="http://biomodels.net/model-qualifiers/"><rdf:Description rdf:about="#metaid_E_115"><bqbiol:is><rdf:Bag><rdf:li rdf:resource="urn:miriam:NCBI:4912961" /><rdf:li rdf:resource="urn:miriam:UniProt:Q181B3" /><rdf:li rdf:resource="urn:miriam:kegg.pathway:cdf00030" /><rdf:li rdf:resource="urn:miriam:kegg.pathway:cdf00230" /><rdf:li rdf:resource="urn:miriam:kegg.pathway:cdf01100" /><rdf:li rdf:resource="urn:miriam:kegg.pathway:cdf01110" /><rdf:li rdf:resource="urn:miriam:kegg.pathway:cdf01120" /><rdf:li rdf:resource="urn:miriam:kegg.pathway:cdf01200" /><rdf:li rdf:resource="urn:miriam:kegg.pathway:cdf01230" /></rdf:Bag></bqbiol:is></rdf:Description></rdf:RDF></annotation></species>
<species metaid="metaid_E_116" id="E_116" name="CD0487" compartment="C_c" sboTerm="SBO:0000014"><annotation><rdf:RDF xmlns:rdf="http://www.w3.org/1999/02/22-rdf-syntax-ns#" xmlns:dc="http://purl.org/dc/elements/1.1/" xmlns:dcterms="http://purl.org/dc/terms/" xmlns:vCard="http://www.w3.org/2001/vcard-rdf/3.0#" xmlns:bqbiol="http://biomodels.net/biology-qualifiers/" xmlns:bqmodel="http://biomodels.net/model-qualifiers/"><rdf:Description rdf:about="#metaid_E_116"><bqbiol:is><rdf:Bag><rdf:li rdf:resource="urn:miriam:NCBI:4915089" /><rdf:li rdf:resource="urn:miriam:UniProt:Q188T2" /></rdf:Bag></bqbiol:is></rdf:Description></rdf:RDF></annotation></species>
<species metaid="metaid_E_117" id="E_117" name="CD2567" compartment="C_c" sboTerm="SBO:0000014"><annotation><rdf:RDF xmlns:rdf="http://www.w3.org/1999/02/22-rdf-syntax-ns#" xmlns:dc="http://purl.org/dc/elements/1.1/" xmlns:dcterms="http://purl.org/dc/terms/" xmlns:vCard="http://www.w3.org/2001/vcard-rdf/3.0#" xmlns:bqbiol="http://biomodels.net/biology-qualifiers/" xmlns:bqmodel="http://biomodels.net/model-qualifiers/"><rdf:Description rdf:about="#metaid_E_117"><bqbiol:is><rdf:Bag><rdf:li rdf:resource="urn:miriam:NCBI:4914665" /><rdf:li rdf:resource="urn:miriam:UniProt:Q182Q5" /><rdf:li rdf:resource="urn:miriam:kegg.pathway:cdf00051" /><rdf:li rdf:resource="urn:miriam:kegg.pathway:cdf01100" /><rdf:li rdf:resource="urn:miriam:kegg.pathway:cdf01120" /><rdf:li rdf:resource="urn:miriam:kegg.pathway:cdf02060" /></rdf:Bag></bqbiol:is></rdf:Description></rdf:RDF></annotation></species>
<species metaid="metaid_E_118" id="E_118" name="gpmI" compartment="C_c" sboTerm="SBO:0000014"><annotation><rdf:RDF xmlns:rdf="http://www.w3.org/1999/02/22-rdf-syntax-ns#" xmlns:dc="http://purl.org/dc/elements/1.1/" xmlns:dcterms="http://purl.org/dc/terms/" xmlns:vCard="http://www.w3.org/2001/vcard-rdf/3.0#" xmlns:bqbiol="http://biomodels.net/biology-qualifiers/" xmlns:bqmodel="http://biomodels.net/model-qualifiers/"><rdf:Description rdf:about="#metaid_E_118"><bqbiol:is><rdf:Bag><rdf:li rdf:resource="urn:miriam:NCBI:4913219" /><rdf:li rdf:resource="urn:miriam:UniProt:Q181T7" /><rdf:li rdf:resource="urn:miriam:kegg.pathway:cdf00010" /><rdf:li rdf:resource="urn:miriam:kegg.pathway:cdf00260" /><rdf:li rdf:resource="urn:miriam:kegg.pathway:cdf00680" /><rdf:li rdf:resource="urn:miriam:kegg.pathway:cdf01100" /><rdf:li rdf:resource="urn:miriam:kegg.pathway:cdf01110" /><rdf:li rdf:resource="urn:miriam:kegg.pathway:cdf01120" /><rdf:li rdf:resource="urn:miriam:kegg.pathway:cdf01200" /><rdf:li rdf:resource="urn:miriam:kegg.pathway:cdf01230" /></rdf:Bag></bqbiol:is></rdf:Description></rdf:RDF></annotation></species>
<species metaid="metaid_E_119" id="E_119" name="CD2502" compartment="C_c" sboTerm="SBO:0000014"><annotation><rdf:RDF xmlns:rdf="http://www.w3.org/1999/02/22-rdf-syntax-ns#" xmlns:dc="http://purl.org/dc/elements/1.1/" xmlns:dcterms="http://purl.org/dc/terms/" xmlns:vCard="http://www.w3.org/2001/vcard-rdf/3.0#" xmlns:bqbiol="http://biomodels.net/biology-qualifiers/" xmlns:bqmodel="http://biomodels.net/model-qualifiers/"><rdf:Description rdf:about="#metaid_E_119"><bqbiol:is><rdf:Bag><rdf:li rdf:resource="urn:miriam:NCBI:4916706" /><rdf:li rdf:resource="urn:miriam:UniProt:Q182I8" /></rdf:Bag></bqbiol:is></rdf:Description></rdf:RDF></annotation></species>
<species metaid="metaid_E_120" id="E_120" name="CD1543" compartment="C_c" sboTerm="SBO:0000014"><annotation><rdf:RDF xmlns:rdf="http://www.w3.org/1999/02/22-rdf-syntax-ns#" xmlns:dc="http://purl.org/dc/elements/1.1/" xmlns:dcterms="http://purl.org/dc/terms/" xmlns:vCard="http://www.w3.org/2001/vcard-rdf/3.0#" xmlns:bqbiol="http://biomodels.net/biology-qualifiers/" xmlns:bqmodel="http://biomodels.net/model-qualifiers/"><rdf:Description rdf:about="#metaid_E_120"><bqbiol:is><rdf:Bag><rdf:li rdf:resource="urn:miriam:NCBI:4916279" /><rdf:li rdf:resource="urn:miriam:UniProt:Q18C63" /></rdf:Bag></bqbiol:is></rdf:Description></rdf:RDF></annotation></species>
<species metaid="metaid_E_121" id="E_121" name="fchA" compartment="C_c" sboTerm="SBO:0000014"><annotation><rdf:RDF xmlns:rdf="http://www.w3.org/1999/02/22-rdf-syntax-ns#" xmlns:dc="http://purl.org/dc/elements/1.1/" xmlns:dcterms="http://purl.org/dc/terms/" xmlns:vCard="http://www.w3.org/2001/vcard-rdf/3.0#" xmlns:bqbiol="http://biomodels.net/biology-qualifiers/" xmlns:bqmodel="http://biomodels.net/model-qualifiers/"><rdf:Description rdf:about="#metaid_E_121"><bqbiol:is><rdf:Bag><rdf:li rdf:resource="urn:miriam:NCBI:4916828" /><rdf:li rdf:resource="urn:miriam:UniProt:Q189R9" /></rdf:Bag></bqbiol:is></rdf:Description></rdf:RDF></annotation></species>
<species metaid="metaid_E_122" id="E_122" name="nanE" compartment="C_c" sboTerm="SBO:0000014"><annotation><rdf:RDF xmlns:rdf="http://www.w3.org/1999/02/22-rdf-syntax-ns#" xmlns:dc="http://purl.org/dc/elements/1.1/" xmlns:dcterms="http://purl.org/dc/terms/" xmlns:vCard="http://www.w3.org/2001/vcard-rdf/3.0#" xmlns:bqbiol="http://biomodels.net/biology-qualifiers/" xmlns:bqmodel="http://biomodels.net/model-qualifiers/"><rdf:Description rdf:about="#metaid_E_122"><bqbiol:is><rdf:Bag><rdf:li rdf:resource="urn:miriam:NCBI:4915361" /><rdf:li rdf:resource="urn:miriam:UniProt:Q185B2" /><rdf:li rdf:resource="urn:miriam:kegg.pathway:cdf00520" /></rdf:Bag></bqbiol:is></rdf:Description></rdf:RDF></annotation></species>
<species metaid="metaid_E_123" id="E_123" name="CD2669a" compartment="C_c" sboTerm="SBO:0000014"><annotation><rdf:RDF xmlns:rdf="http://www.w3.org/1999/02/22-rdf-syntax-ns#" xmlns:dc="http://purl.org/dc/elements/1.1/" xmlns:dcterms="http://purl.org/dc/terms/" xmlns:vCard="http://www.w3.org/2001/vcard-rdf/3.0#" xmlns:bqbiol="http://biomodels.net/biology-qualifiers/" xmlns:bqmodel="http://biomodels.net/model-qualifiers/"><rdf:Description rdf:about="#metaid_E_123"><bqbiol:is><rdf:Bag><rdf:li rdf:resource="urn:miriam:NCBI:4914391" /><rdf:li rdf:resource="urn:miriam:UniProt:Q183A2" /></rdf:Bag></bqbiol:is></rdf:Description></rdf:RDF></annotation></species>
<species metaid="metaid_E_124" id="E_124" name="cobU" compartment="C_c" sboTerm="SBO:0000014"><annotation><rdf:RDF xmlns:rdf="http://www.w3.org/1999/02/22-rdf-syntax-ns#" xmlns:dc="http://purl.org/dc/elements/1.1/" xmlns:dcterms="http://purl.org/dc/terms/" xmlns:vCard="http://www.w3.org/2001/vcard-rdf/3.0#" xmlns:bqbiol="http://biomodels.net/biology-qualifiers/" xmlns:bqmodel="http://biomodels.net/model-qualifiers/"><rdf:Description rdf:about="#metaid_E_124"><bqbiol:is><rdf:Bag><rdf:li rdf:resource="urn:miriam:NCBI:4914769" /><rdf:li rdf:resource="urn:miriam:UniProt:Q180T7" /><rdf:li rdf:resource="urn:miriam:kegg.pathway:cdf00860" /><rdf:li rdf:resource="urn:miriam:kegg.pathway:cdf01100" /></rdf:Bag></bqbiol:is></rdf:Description></rdf:RDF></annotation></species>
<species metaid="metaid_E_125" id="E_125" name="argC" compartment="C_c" sboTerm="SBO:0000014"><annotation><rdf:RDF xmlns:rdf="http://www.w3.org/1999/02/22-rdf-syntax-ns#" xmlns:dc="http://purl.org/dc/elements/1.1/" xmlns:dcterms="http://purl.org/dc/terms/" xmlns:vCard="http://www.w3.org/2001/vcard-rdf/3.0#" xmlns:bqbiol="http://biomodels.net/biology-qualifiers/" xmlns:bqmodel="http://biomodels.net/model-qualifiers/"><rdf:Description rdf:about="#metaid_E_125"><bqbiol:is><rdf:Bag><rdf:li rdf:resource="urn:miriam:NCBI:4913887" /><rdf:li rdf:resource="urn:miriam:UniProt:Q188A0" /><rdf:li rdf:resource="urn:miriam:kegg.pathway:cdf00330" /><rdf:li rdf:resource="urn:miriam:kegg.pathway:cdf01100" /><rdf:li rdf:resource="urn:miriam:kegg.pathway:cdf01110" /><rdf:li rdf:resource="urn:miriam:kegg.pathway:cdf01210" /><rdf:li rdf:resource="urn:miriam:kegg.pathway:cdf01230" /></rdf:Bag></bqbiol:is></rdf:Description></rdf:RDF></annotation></species>
<species metaid="metaid_E_126" id="E_126" name="CD2742" compartment="C_c" sboTerm="SBO:0000014"><annotation><rdf:RDF xmlns:rdf="http://www.w3.org/1999/02/22-rdf-syntax-ns#" xmlns:dc="http://purl.org/dc/elements/1.1/" xmlns:dcterms="http://purl.org/dc/terms/" xmlns:vCard="http://www.w3.org/2001/vcard-rdf/3.0#" xmlns:bqbiol="http://biomodels.net/biology-qualifiers/" xmlns:bqmodel="http://biomodels.net/model-qualifiers/"><rdf:Description rdf:about="#metaid_E_126"><bqbiol:is><rdf:Bag><rdf:li rdf:resource="urn:miriam:NCBI:4915427" /><rdf:li rdf:resource="urn:miriam:UniProt:Q183H6" /></rdf:Bag></bqbiol:is></rdf:Description></rdf:RDF></annotation></species>
<species metaid="metaid_E_127" id="E_127" name="scoA" compartment="C_c" sboTerm="SBO:0000014"><annotation><rdf:RDF xmlns:rdf="http://www.w3.org/1999/02/22-rdf-syntax-ns#" xmlns:dc="http://purl.org/dc/elements/1.1/" xmlns:dcterms="http://purl.org/dc/terms/" xmlns:vCard="http://www.w3.org/2001/vcard-rdf/3.0#" xmlns:bqbiol="http://biomodels.net/biology-qualifiers/" xmlns:bqmodel="http://biomodels.net/model-qualifiers/"><rdf:Description rdf:about="#metaid_E_127"><bqbiol:is><rdf:Bag><rdf:li rdf:resource="urn:miriam:NCBI:4914400" /><rdf:li rdf:resource="urn:miriam:UniProt:Q183B2" /><rdf:li rdf:resource="urn:miriam:kegg.pathway:cdf00310" /><rdf:li rdf:resource="urn:miriam:kegg.pathway:cdf00627" /><rdf:li rdf:resource="urn:miriam:kegg.pathway:cdf00640" /><rdf:li rdf:resource="urn:miriam:kegg.pathway:cdf00650" /><rdf:li rdf:resource="urn:miriam:kegg.pathway:cdf01100" /><rdf:li rdf:resource="urn:miriam:kegg.pathway:cdf01120" /><rdf:li rdf:resource="urn:miriam:kegg.pathway:cdf02020" /></rdf:Bag></bqbiol:is></rdf:Description></rdf:RDF></annotation></species>
<species metaid="metaid_E_128" id="E_128" name="CD0137" compartment="C_c" sboTerm="SBO:0000014"><annotation><rdf:RDF xmlns:rdf="http://www.w3.org/1999/02/22-rdf-syntax-ns#" xmlns:dc="http://purl.org/dc/elements/1.1/" xmlns:dcterms="http://purl.org/dc/terms/" xmlns:vCard="http://www.w3.org/2001/vcard-rdf/3.0#" xmlns:bqbiol="http://biomodels.net/biology-qualifiers/" xmlns:bqmodel="http://biomodels.net/model-qualifiers/"><rdf:Description rdf:about="#metaid_E_128"><bqbiol:is><rdf:Bag><rdf:li rdf:resource="urn:miriam:NCBI:4914128" /><rdf:li rdf:resource="urn:miriam:UniProt:Q18CM7" /><rdf:li rdf:resource="urn:miriam:kegg.pathway:cdf02060" /></rdf:Bag></bqbiol:is></rdf:Description></rdf:RDF></annotation></species>
<species metaid="metaid_E_129" id="E_129" name="CD0034" compartment="C_c" sboTerm="SBO:0000014"><annotation><rdf:RDF xmlns:rdf="http://www.w3.org/1999/02/22-rdf-syntax-ns#" xmlns:dc="http://purl.org/dc/elements/1.1/" xmlns:dcterms="http://purl.org/dc/terms/" xmlns:vCard="http://www.w3.org/2001/vcard-rdf/3.0#" xmlns:bqbiol="http://biomodels.net/biology-qualifiers/" xmlns:bqmodel="http://biomodels.net/model-qualifiers/"><rdf:Description rdf:about="#metaid_E_129"><bqbiol:is><rdf:Bag><rdf:li rdf:resource="urn:miriam:NCBI:4916503" /><rdf:li rdf:resource="urn:miriam:UniProt:Q18CB8" /></rdf:Bag></bqbiol:is></rdf:Description></rdf:RDF></annotation></species>
<species metaid="metaid_E_130" id="E_130" name="CD3445" compartment="C_c" sboTerm="SBO:0000014"><annotation><rdf:RDF xmlns:rdf="http://www.w3.org/1999/02/22-rdf-syntax-ns#" xmlns:dc="http://purl.org/dc/elements/1.1/" xmlns:dcterms="http://purl.org/dc/terms/" xmlns:vCard="http://www.w3.org/2001/vcard-rdf/3.0#" xmlns:bqbiol="http://biomodels.net/biology-qualifiers/" xmlns:bqmodel="http://biomodels.net/model-qualifiers/"><rdf:Description rdf:about="#metaid_E_130"><bqbiol:is><rdf:Bag><rdf:li rdf:resource="urn:miriam:NCBI:4913397" /><rdf:li rdf:resource="urn:miriam:UniProt:Q180U4" /><rdf:li rdf:resource="urn:miriam:kegg.pathway:cdf02060" /></rdf:Bag></bqbiol:is></rdf:Description></rdf:RDF></annotation></species>
<species metaid="metaid_E_131" id="E_131" name="rpe" compartment="C_c" sboTerm="SBO:0000014"><annotation><rdf:RDF xmlns:rdf="http://www.w3.org/1999/02/22-rdf-syntax-ns#" xmlns:dc="http://purl.org/dc/elements/1.1/" xmlns:dcterms="http://purl.org/dc/terms/" xmlns:vCard="http://www.w3.org/2001/vcard-rdf/3.0#" xmlns:bqbiol="http://biomodels.net/biology-qualifiers/" xmlns:bqmodel="http://biomodels.net/model-qualifiers/"><rdf:Description rdf:about="#metaid_E_131"><bqbiol:is><rdf:Bag><rdf:li rdf:resource="urn:miriam:NCBI:4913777" /><rdf:li rdf:resource="urn:miriam:UniProt:Q185J4" /><rdf:li rdf:resource="urn:miriam:kegg.pathway:cdf00030" /><rdf:li rdf:resource="urn:miriam:kegg.pathway:cdf00040" /><rdf:li rdf:resource="urn:miriam:kegg.pathway:cdf01100" /><rdf:li rdf:resource="urn:miriam:kegg.pathway:cdf01110" /><rdf:li rdf:resource="urn:miriam:kegg.pathway:cdf01120" /><rdf:li rdf:resource="urn:miriam:kegg.pathway:cdf01200" /><rdf:li rdf:resource="urn:miriam:kegg.pathway:cdf01230" /></rdf:Bag></bqbiol:is></rdf:Description></rdf:RDF></annotation></species>
<species metaid="metaid_E_132" id="E_132" name="CD1536" compartment="C_c" sboTerm="SBO:0000014"><annotation><rdf:RDF xmlns:rdf="http://www.w3.org/1999/02/22-rdf-syntax-ns#" xmlns:dc="http://purl.org/dc/elements/1.1/" xmlns:dcterms="http://purl.org/dc/terms/" xmlns:vCard="http://www.w3.org/2001/vcard-rdf/3.0#" xmlns:bqbiol="http://biomodels.net/biology-qualifiers/" xmlns:bqmodel="http://biomodels.net/model-qualifiers/"><rdf:Description rdf:about="#metaid_E_132"><bqbiol:is><rdf:Bag><rdf:li rdf:resource="urn:miriam:NCBI:4916272" /><rdf:li rdf:resource="urn:miriam:UniProt:Q18C55" /></rdf:Bag></bqbiol:is></rdf:Description></rdf:RDF></annotation></species>
<species metaid="metaid_E_133" id="E_133" name="atpE" compartment="C_c" sboTerm="SBO:0000014"><annotation><rdf:RDF xmlns:rdf="http://www.w3.org/1999/02/22-rdf-syntax-ns#" xmlns:dc="http://purl.org/dc/elements/1.1/" xmlns:dcterms="http://purl.org/dc/terms/" xmlns:vCard="http://www.w3.org/2001/vcard-rdf/3.0#" xmlns:bqbiol="http://biomodels.net/biology-qualifiers/" xmlns:bqmodel="http://biomodels.net/model-qualifiers/"><rdf:Description rdf:about="#metaid_E_133"><bqbiol:is><rdf:Bag><rdf:li rdf:resource="urn:miriam:NCBI:4913607" /><rdf:li rdf:resource="urn:miriam:UniProt:Q180X0" /><rdf:li rdf:resource="urn:miriam:kegg.pathway:cdf00190" /><rdf:li rdf:resource="urn:miriam:kegg.pathway:cdf01100" /></rdf:Bag></bqbiol:is></rdf:Description></rdf:RDF></annotation></species>
<species metaid="metaid_E_134" id="E_134" name="CD0042" compartment="C_c" sboTerm="SBO:0000014"><annotation><rdf:RDF xmlns:rdf="http://www.w3.org/1999/02/22-rdf-syntax-ns#" xmlns:dc="http://purl.org/dc/elements/1.1/" xmlns:dcterms="http://purl.org/dc/terms/" xmlns:vCard="http://www.w3.org/2001/vcard-rdf/3.0#" xmlns:bqbiol="http://biomodels.net/biology-qualifiers/" xmlns:bqmodel="http://biomodels.net/model-qualifiers/"><rdf:Description rdf:about="#metaid_E_134"><bqbiol:is><rdf:Bag><rdf:li rdf:resource="urn:miriam:NCBI:4916630" /><rdf:li rdf:resource="urn:miriam:UniProt:Q18CC5" /><rdf:li rdf:resource="urn:miriam:kegg.pathway:cdf00052" /><rdf:li rdf:resource="urn:miriam:kegg.pathway:cdf01100" /><rdf:li rdf:resource="urn:miriam:kegg.pathway:cdf02060" /></rdf:Bag></bqbiol:is></rdf:Description></rdf:RDF></annotation></species>
<species metaid="metaid_E_135" id="E_135" name="CD3331" compartment="C_c" sboTerm="SBO:0000014"><annotation><rdf:RDF xmlns:rdf="http://www.w3.org/1999/02/22-rdf-syntax-ns#" xmlns:dc="http://purl.org/dc/elements/1.1/" xmlns:dcterms="http://purl.org/dc/terms/" xmlns:vCard="http://www.w3.org/2001/vcard-rdf/3.0#" xmlns:bqbiol="http://biomodels.net/biology-qualifiers/" xmlns:bqmodel="http://biomodels.net/model-qualifiers/"><rdf:Description rdf:about="#metaid_E_135"><bqbiol:is><rdf:Bag><rdf:li rdf:resource="urn:miriam:NCBI:4912981" /><rdf:li rdf:resource="urn:miriam:UniProt:Q180H5" /></rdf:Bag></bqbiol:is></rdf:Description></rdf:RDF></annotation></species>
<species metaid="metaid_E_136" id="E_136" name="atpD" compartment="C_c" sboTerm="SBO:0000014"><annotation><rdf:RDF xmlns:rdf="http://www.w3.org/1999/02/22-rdf-syntax-ns#" xmlns:dc="http://purl.org/dc/elements/1.1/" xmlns:dcterms="http://purl.org/dc/terms/" xmlns:vCard="http://www.w3.org/2001/vcard-rdf/3.0#" xmlns:bqbiol="http://biomodels.net/biology-qualifiers/" xmlns:bqmodel="http://biomodels.net/model-qualifiers/"><rdf:Description rdf:about="#metaid_E_136"><bqbiol:is><rdf:Bag><rdf:li rdf:resource="urn:miriam:NCBI:4914802" /><rdf:li rdf:resource="urn:miriam:UniProt:Q180W5" /><rdf:li rdf:resource="urn:miriam:kegg.pathway:cdf00190" /><rdf:li rdf:resource="urn:miriam:kegg.pathway:cdf01100" /></rdf:Bag></bqbiol:is></rdf:Description></rdf:RDF></annotation></species>
<species metaid="metaid_E_137" id="E_137" name="CD1808" compartment="C_c" sboTerm="SBO:0000014"><annotation><rdf:RDF xmlns:rdf="http://www.w3.org/1999/02/22-rdf-syntax-ns#" xmlns:dc="http://purl.org/dc/elements/1.1/" xmlns:dcterms="http://purl.org/dc/terms/" xmlns:vCard="http://www.w3.org/2001/vcard-rdf/3.0#" xmlns:bqbiol="http://biomodels.net/biology-qualifiers/" xmlns:bqmodel="http://biomodels.net/model-qualifiers/"><rdf:Description rdf:about="#metaid_E_137"><bqbiol:is><rdf:Bag><rdf:li rdf:resource="urn:miriam:NCBI:4914292" /><rdf:li rdf:resource="urn:miriam:UniProt:Q187B7" /><rdf:li rdf:resource="urn:miriam:kegg.pathway:cdf00300" /><rdf:li rdf:resource="urn:miriam:kegg.pathway:cdf01100" /><rdf:li rdf:resource="urn:miriam:kegg.pathway:cdf01110" /><rdf:li rdf:resource="urn:miriam:kegg.pathway:cdf01120" /><rdf:li rdf:resource="urn:miriam:kegg.pathway:cdf01230" /></rdf:Bag></bqbiol:is></rdf:Description></rdf:RDF></annotation></species>
<species metaid="metaid_E_138" id="E_138" name="CD2122" compartment="C_c" sboTerm="SBO:0000014"><annotation><rdf:RDF xmlns:rdf="http://www.w3.org/1999/02/22-rdf-syntax-ns#" xmlns:dc="http://purl.org/dc/elements/1.1/" xmlns:dcterms="http://purl.org/dc/terms/" xmlns:vCard="http://www.w3.org/2001/vcard-rdf/3.0#" xmlns:bqbiol="http://biomodels.net/biology-qualifiers/" xmlns:bqmodel="http://biomodels.net/model-qualifiers/"><rdf:Description rdf:about="#metaid_E_138"><bqbiol:is><rdf:Bag><rdf:li rdf:resource="urn:miriam:NCBI:4914260" /><rdf:li rdf:resource="urn:miriam:UniProt:Q185R0" /></rdf:Bag></bqbiol:is></rdf:Description></rdf:RDF></annotation></species>
<species metaid="metaid_E_139" id="E_139" name="kdgA" compartment="C_c" sboTerm="SBO:0000014"><annotation><rdf:RDF xmlns:rdf="http://www.w3.org/1999/02/22-rdf-syntax-ns#" xmlns:dc="http://purl.org/dc/elements/1.1/" xmlns:dcterms="http://purl.org/dc/terms/" xmlns:vCard="http://www.w3.org/2001/vcard-rdf/3.0#" xmlns:bqbiol="http://biomodels.net/biology-qualifiers/" xmlns:bqmodel="http://biomodels.net/model-qualifiers/"><rdf:Description rdf:about="#metaid_E_139"><bqbiol:is><rdf:Bag><rdf:li rdf:resource="urn:miriam:NCBI:4914119" /><rdf:li rdf:resource="urn:miriam:UniProt:Q181M7" /><rdf:li rdf:resource="urn:miriam:kegg.pathway:cdf00030" /><rdf:li rdf:resource="urn:miriam:kegg.pathway:cdf00630" /><rdf:li rdf:resource="urn:miriam:kegg.pathway:cdf01100" /><rdf:li rdf:resource="urn:miriam:kegg.pathway:cdf01120" /><rdf:li rdf:resource="urn:miriam:kegg.pathway:cdf01200" /></rdf:Bag></bqbiol:is></rdf:Description></rdf:RDF></annotation></species>
<species metaid="metaid_E_140" id="E_140" name="bacA1" compartment="C_c" sboTerm="SBO:0000014"><annotation><rdf:RDF xmlns:rdf="http://www.w3.org/1999/02/22-rdf-syntax-ns#" xmlns:dc="http://purl.org/dc/elements/1.1/" xmlns:dcterms="http://purl.org/dc/terms/" xmlns:vCard="http://www.w3.org/2001/vcard-rdf/3.0#" xmlns:bqbiol="http://biomodels.net/biology-qualifiers/" xmlns:bqmodel="http://biomodels.net/model-qualifiers/"><rdf:Description rdf:about="#metaid_E_140"><bqbiol:is><rdf:Bag><rdf:li rdf:resource="urn:miriam:NCBI:4914619" /><rdf:li rdf:resource="urn:miriam:UniProt:Q18BJ5" /><rdf:li rdf:resource="urn:miriam:kegg.pathway:cdf00550" /></rdf:Bag></bqbiol:is></rdf:Description></rdf:RDF></annotation></species>
<species metaid="metaid_E_141" id="E_141" name="pstS" compartment="C_c" sboTerm="SBO:0000014"><annotation><rdf:RDF xmlns:rdf="http://www.w3.org/1999/02/22-rdf-syntax-ns#" xmlns:dc="http://purl.org/dc/elements/1.1/" xmlns:dcterms="http://purl.org/dc/terms/" xmlns:vCard="http://www.w3.org/2001/vcard-rdf/3.0#" xmlns:bqbiol="http://biomodels.net/biology-qualifiers/" xmlns:bqmodel="http://biomodels.net/model-qualifiers/"><rdf:Description rdf:about="#metaid_E_141"><bqbiol:is><rdf:Bag><rdf:li rdf:resource="urn:miriam:NCBI:4915692" /><rdf:li rdf:resource="urn:miriam:UniProt:Q180B2" /><rdf:li rdf:resource="urn:miriam:kegg.pathway:cdf02010" /><rdf:li rdf:resource="urn:miriam:kegg.pathway:cdf02020" /></rdf:Bag></bqbiol:is></rdf:Description></rdf:RDF></annotation></species>
<species metaid="metaid_E_142" id="E_142" name="zupT" compartment="C_c" sboTerm="SBO:0000014"><annotation><rdf:RDF xmlns:rdf="http://www.w3.org/1999/02/22-rdf-syntax-ns#" xmlns:dc="http://purl.org/dc/elements/1.1/" xmlns:dcterms="http://purl.org/dc/terms/" xmlns:vCard="http://www.w3.org/2001/vcard-rdf/3.0#" xmlns:bqbiol="http://biomodels.net/biology-qualifiers/" xmlns:bqmodel="http://biomodels.net/model-qualifiers/"><rdf:Description rdf:about="#metaid_E_142"><bqbiol:is><rdf:Bag><rdf:li rdf:resource="urn:miriam:NCBI:4915733" /><rdf:li rdf:resource="urn:miriam:UniProt:Q18AU0" /></rdf:Bag></bqbiol:is></rdf:Description></rdf:RDF></annotation></species>
<species metaid="metaid_E_143" id="E_143" name="glmS" compartment="C_c" sboTerm="SBO:0000014"><annotation><rdf:RDF xmlns:rdf="http://www.w3.org/1999/02/22-rdf-syntax-ns#" xmlns:dc="http://purl.org/dc/elements/1.1/" xmlns:dcterms="http://purl.org/dc/terms/" xmlns:vCard="http://www.w3.org/2001/vcard-rdf/3.0#" xmlns:bqbiol="http://biomodels.net/biology-qualifiers/" xmlns:bqmodel="http://biomodels.net/model-qualifiers/"><rdf:Description rdf:about="#metaid_E_143"><bqbiol:is><rdf:Bag><rdf:li rdf:resource="urn:miriam:NCBI:4913508" /><rdf:li rdf:resource="urn:miriam:UniProt:Q18CK9" /><rdf:li rdf:resource="urn:miriam:kegg.pathway:cdf00250" /><rdf:li rdf:resource="urn:miriam:kegg.pathway:cdf00520" /><rdf:li rdf:resource="urn:miriam:kegg.pathway:cdf01100" /><rdf:li rdf:resource="urn:miriam:kegg.pathway:cdf01110" /></rdf:Bag></bqbiol:is></rdf:Description></rdf:RDF></annotation></species>
<species metaid="metaid_E_144" id="E_144" name="upp" compartment="C_c" sboTerm="SBO:0000014"><annotation><rdf:RDF xmlns:rdf="http://www.w3.org/1999/02/22-rdf-syntax-ns#" xmlns:dc="http://purl.org/dc/elements/1.1/" xmlns:dcterms="http://purl.org/dc/terms/" xmlns:vCard="http://www.w3.org/2001/vcard-rdf/3.0#" xmlns:bqbiol="http://biomodels.net/biology-qualifiers/" xmlns:bqmodel="http://biomodels.net/model-qualifiers/"><rdf:Description rdf:about="#metaid_E_144"><bqbiol:is><rdf:Bag><rdf:li rdf:resource="urn:miriam:NCBI:4913613" /><rdf:li rdf:resource="urn:miriam:UniProt:Q180X8" /><rdf:li rdf:resource="urn:miriam:kegg.pathway:cdf00240" /><rdf:li rdf:resource="urn:miriam:kegg.pathway:cdf01100" /></rdf:Bag></bqbiol:is></rdf:Description></rdf:RDF></annotation></species>
<species metaid="metaid_E_145" id="E_145" name="tal" compartment="C_c" sboTerm="SBO:0000014"><annotation><rdf:RDF xmlns:rdf="http://www.w3.org/1999/02/22-rdf-syntax-ns#" xmlns:dc="http://purl.org/dc/elements/1.1/" xmlns:dcterms="http://purl.org/dc/terms/" xmlns:vCard="http://www.w3.org/2001/vcard-rdf/3.0#" xmlns:bqbiol="http://biomodels.net/biology-qualifiers/" xmlns:bqmodel="http://biomodels.net/model-qualifiers/"><rdf:Description rdf:about="#metaid_E_145"><bqbiol:is><rdf:Bag><rdf:li rdf:resource="urn:miriam:NCBI:4914171" /><rdf:li rdf:resource="urn:miriam:UniProt:Q185K3" /><rdf:li rdf:resource="urn:miriam:kegg.pathway:cdf00030" /><rdf:li rdf:resource="urn:miriam:kegg.pathway:cdf01100" /><rdf:li rdf:resource="urn:miriam:kegg.pathway:cdf01110" /><rdf:li rdf:resource="urn:miriam:kegg.pathway:cdf01120" /><rdf:li rdf:resource="urn:miriam:kegg.pathway:cdf01200" /><rdf:li rdf:resource="urn:miriam:kegg.pathway:cdf01230" /></rdf:Bag></bqbiol:is></rdf:Description></rdf:RDF></annotation></species>
<species metaid="metaid_E_146" id="E_146" name="xylA" compartment="C_c" sboTerm="SBO:0000014"><annotation><rdf:RDF xmlns:rdf="http://www.w3.org/1999/02/22-rdf-syntax-ns#" xmlns:dc="http://purl.org/dc/elements/1.1/" xmlns:dcterms="http://purl.org/dc/terms/" xmlns:vCard="http://www.w3.org/2001/vcard-rdf/3.0#" xmlns:bqbiol="http://biomodels.net/biology-qualifiers/" xmlns:bqmodel="http://biomodels.net/model-qualifiers/"><rdf:Description rdf:about="#metaid_E_146"><bqbiol:is><rdf:Bag><rdf:li rdf:resource="urn:miriam:NCBI:4915033" /><rdf:li rdf:resource="urn:miriam:UniProt:Q184Q2" /><rdf:li rdf:resource="urn:miriam:kegg.pathway:cdf00040" /><rdf:li rdf:resource="urn:miriam:kegg.pathway:cdf00051" /><rdf:li rdf:resource="urn:miriam:kegg.pathway:cdf01100" /></rdf:Bag></bqbiol:is></rdf:Description></rdf:RDF></annotation></species>
<species metaid="metaid_E_147" id="E_147" name="purC" compartment="C_c" sboTerm="SBO:0000014"><annotation><rdf:RDF xmlns:rdf="http://www.w3.org/1999/02/22-rdf-syntax-ns#" xmlns:dc="http://purl.org/dc/elements/1.1/" xmlns:dcterms="http://purl.org/dc/terms/" xmlns:vCard="http://www.w3.org/2001/vcard-rdf/3.0#" xmlns:bqbiol="http://biomodels.net/biology-qualifiers/" xmlns:bqmodel="http://biomodels.net/model-qualifiers/"><rdf:Description rdf:about="#metaid_E_147"><bqbiol:is><rdf:Bag><rdf:li rdf:resource="urn:miriam:NCBI:4916694" /><rdf:li rdf:resource="urn:miriam:UniProt:Q18CV5" /><rdf:li rdf:resource="urn:miriam:kegg.pathway:cdf00230" /><rdf:li rdf:resource="urn:miriam:kegg.pathway:cdf01100" /><rdf:li rdf:resource="urn:miriam:kegg.pathway:cdf01110" /></rdf:Bag></bqbiol:is></rdf:Description></rdf:RDF></annotation></species>
<species metaid="metaid_E_148" id="E_148" name="CD2737" compartment="C_c" sboTerm="SBO:0000014"><annotation><rdf:RDF xmlns:rdf="http://www.w3.org/1999/02/22-rdf-syntax-ns#" xmlns:dc="http://purl.org/dc/elements/1.1/" xmlns:dcterms="http://purl.org/dc/terms/" xmlns:vCard="http://www.w3.org/2001/vcard-rdf/3.0#" xmlns:bqbiol="http://biomodels.net/biology-qualifiers/" xmlns:bqmodel="http://biomodels.net/model-qualifiers/"><rdf:Description rdf:about="#metaid_E_148"><bqbiol:is><rdf:Bag><rdf:li rdf:resource="urn:miriam:NCBI:4915422" /><rdf:li rdf:resource="urn:miriam:UniProt:Q183H2" /></rdf:Bag></bqbiol:is></rdf:Description></rdf:RDF></annotation></species>
<species metaid="metaid_E_149" id="E_149" name="sucD" compartment="C_c" sboTerm="SBO:0000014"><annotation><rdf:RDF xmlns:rdf="http://www.w3.org/1999/02/22-rdf-syntax-ns#" xmlns:dc="http://purl.org/dc/elements/1.1/" xmlns:dcterms="http://purl.org/dc/terms/" xmlns:vCard="http://www.w3.org/2001/vcard-rdf/3.0#" xmlns:bqbiol="http://biomodels.net/biology-qualifiers/" xmlns:bqmodel="http://biomodels.net/model-qualifiers/"><rdf:Description rdf:about="#metaid_E_149"><bqbiol:is><rdf:Bag><rdf:li rdf:resource="urn:miriam:NCBI:4915138" /><rdf:li rdf:resource="urn:miriam:UniProt:Q185L7" /><rdf:li rdf:resource="urn:miriam:kegg.pathway:cdf00650" /><rdf:li rdf:resource="urn:miriam:kegg.pathway:cdf01100" /><rdf:li rdf:resource="urn:miriam:kegg.pathway:cdf01200" /></rdf:Bag></bqbiol:is></rdf:Description></rdf:RDF></annotation></species>
<species metaid="metaid_E_150" id="E_150" name="trxB3" compartment="C_c" sboTerm="SBO:0000014"><annotation><rdf:RDF xmlns:rdf="http://www.w3.org/1999/02/22-rdf-syntax-ns#" xmlns:dc="http://purl.org/dc/elements/1.1/" xmlns:dcterms="http://purl.org/dc/terms/" xmlns:vCard="http://www.w3.org/2001/vcard-rdf/3.0#" xmlns:bqbiol="http://biomodels.net/biology-qualifiers/" xmlns:bqmodel="http://biomodels.net/model-qualifiers/"><rdf:Description rdf:about="#metaid_E_150"><bqbiol:is><rdf:Bag><rdf:li rdf:resource="urn:miriam:NCBI:4915150" /><rdf:li rdf:resource="urn:miriam:UniProt:Q185M7" /><rdf:li rdf:resource="urn:miriam:kegg.pathway:cdf00240" /><rdf:li rdf:resource="urn:miriam:kegg.pathway:cdf00450" /></rdf:Bag></bqbiol:is></rdf:Description></rdf:RDF></annotation></species>
<species metaid="metaid_E_151" id="E_151" name="glnA" compartment="C_c" sboTerm="SBO:0000014"><annotation><rdf:RDF xmlns:rdf="http://www.w3.org/1999/02/22-rdf-syntax-ns#" xmlns:dc="http://purl.org/dc/elements/1.1/" xmlns:dcterms="http://purl.org/dc/terms/" xmlns:vCard="http://www.w3.org/2001/vcard-rdf/3.0#" xmlns:bqbiol="http://biomodels.net/biology-qualifiers/" xmlns:bqmodel="http://biomodels.net/model-qualifiers/"><rdf:Description rdf:about="#metaid_E_151"><bqbiol:is><rdf:Bag><rdf:li rdf:resource="urn:miriam:NCBI:4914372" /><rdf:li rdf:resource="urn:miriam:UniProt:Q18BL0" /><rdf:li rdf:resource="urn:miriam:kegg.pathway:cdf00250" /><rdf:li rdf:resource="urn:miriam:kegg.pathway:cdf00330" /><rdf:li rdf:resource="urn:miriam:kegg.pathway:cdf00630" /><rdf:li rdf:resource="urn:miriam:kegg.pathway:cdf00910" /><rdf:li rdf:resource="urn:miriam:kegg.pathway:cdf01100" /><rdf:li rdf:resource="urn:miriam:kegg.pathway:cdf01120" /><rdf:li rdf:resource="urn:miriam:kegg.pathway:cdf01230" /><rdf:li rdf:resource="urn:miriam:kegg.pathway:cdf02020" /></rdf:Bag></bqbiol:is></rdf:Description></rdf:RDF></annotation></species>
<species metaid="metaid_E_152" id="E_152" name="gutA" compartment="C_c" sboTerm="SBO:0000014"><annotation><rdf:RDF xmlns:rdf="http://www.w3.org/1999/02/22-rdf-syntax-ns#" xmlns:dc="http://purl.org/dc/elements/1.1/" xmlns:dcterms="http://purl.org/dc/terms/" xmlns:vCard="http://www.w3.org/2001/vcard-rdf/3.0#" xmlns:bqbiol="http://biomodels.net/biology-qualifiers/" xmlns:bqmodel="http://biomodels.net/model-qualifiers/"><rdf:Description rdf:about="#metaid_E_152"><bqbiol:is><rdf:Bag><rdf:li rdf:resource="urn:miriam:NCBI:4914303" /><rdf:li rdf:resource="urn:miriam:UniProt:Q182A1" /><rdf:li rdf:resource="urn:miriam:kegg.pathway:cdf00051" /><rdf:li rdf:resource="urn:miriam:kegg.pathway:cdf02060" /></rdf:Bag></bqbiol:is></rdf:Description></rdf:RDF></annotation></species>
<species metaid="metaid_E_153" id="E_153" name="cbiK" compartment="C_c" sboTerm="SBO:0000014"><annotation><rdf:RDF xmlns:rdf="http://www.w3.org/1999/02/22-rdf-syntax-ns#" xmlns:dc="http://purl.org/dc/elements/1.1/" xmlns:dcterms="http://purl.org/dc/terms/" xmlns:vCard="http://www.w3.org/2001/vcard-rdf/3.0#" xmlns:bqbiol="http://biomodels.net/biology-qualifiers/" xmlns:bqmodel="http://biomodels.net/model-qualifiers/"><rdf:Description rdf:about="#metaid_E_153"><bqbiol:is><rdf:Bag><rdf:li rdf:resource="urn:miriam:NCBI:4913184" /><rdf:li rdf:resource="urn:miriam:UniProt:Q180S2" /><rdf:li rdf:resource="urn:miriam:kegg.pathway:cdf00860" /><rdf:li rdf:resource="urn:miriam:kegg.pathway:cdf01100" /></rdf:Bag></bqbiol:is></rdf:Description></rdf:RDF></annotation></species>
<species metaid="metaid_E_154" id="E_154" name="cobD" compartment="C_c" sboTerm="SBO:0000014"><annotation><rdf:RDF xmlns:rdf="http://www.w3.org/1999/02/22-rdf-syntax-ns#" xmlns:dc="http://purl.org/dc/elements/1.1/" xmlns:dcterms="http://purl.org/dc/terms/" xmlns:vCard="http://www.w3.org/2001/vcard-rdf/3.0#" xmlns:bqbiol="http://biomodels.net/biology-qualifiers/" xmlns:bqmodel="http://biomodels.net/model-qualifiers/"><rdf:Description rdf:about="#metaid_E_154"><bqbiol:is><rdf:Bag><rdf:li rdf:resource="urn:miriam:NCBI:4914762" /><rdf:li rdf:resource="urn:miriam:UniProt:Q180S9" /><rdf:li rdf:resource="urn:miriam:kegg.pathway:cdf00860" /></rdf:Bag></bqbiol:is></rdf:Description></rdf:RDF></annotation></species>
<species metaid="metaid_E_155" id="E_155" name="feoA3" compartment="C_c" sboTerm="SBO:0000014"><annotation><rdf:RDF xmlns:rdf="http://www.w3.org/1999/02/22-rdf-syntax-ns#" xmlns:dc="http://purl.org/dc/elements/1.1/" xmlns:dcterms="http://purl.org/dc/terms/" xmlns:vCard="http://www.w3.org/2001/vcard-rdf/3.0#" xmlns:bqbiol="http://biomodels.net/biology-qualifiers/" xmlns:bqmodel="http://biomodels.net/model-qualifiers/"><rdf:Description rdf:about="#metaid_E_155"><bqbiol:is><rdf:Bag><rdf:li rdf:resource="urn:miriam:NCBI:4915170" /><rdf:li rdf:resource="urn:miriam:UniProt:Q180B8" /></rdf:Bag></bqbiol:is></rdf:Description></rdf:RDF></annotation></species>
<species metaid="metaid_E_156" id="E_156" name="prdF" compartment="C_c" sboTerm="SBO:0000014"><annotation><rdf:RDF xmlns:rdf="http://www.w3.org/1999/02/22-rdf-syntax-ns#" xmlns:dc="http://purl.org/dc/elements/1.1/" xmlns:dcterms="http://purl.org/dc/terms/" xmlns:vCard="http://www.w3.org/2001/vcard-rdf/3.0#" xmlns:bqbiol="http://biomodels.net/biology-qualifiers/" xmlns:bqmodel="http://biomodels.net/model-qualifiers/"><rdf:Description rdf:about="#metaid_E_156"><bqbiol:is><rdf:Bag><rdf:li rdf:resource="urn:miriam:NCBI:4916393" /><rdf:li rdf:resource="urn:miriam:UniProt:Q17ZY4" /><rdf:li rdf:resource="urn:miriam:kegg.pathway:cdf00330" /><rdf:li rdf:resource="urn:miriam:kegg.pathway:cdf01100" /></rdf:Bag></bqbiol:is></rdf:Description></rdf:RDF></annotation></species>
<species metaid="metaid_E_157" id="E_157" name="mgtA" compartment="C_c" sboTerm="SBO:0000014"><annotation><rdf:RDF xmlns:rdf="http://www.w3.org/1999/02/22-rdf-syntax-ns#" xmlns:dc="http://purl.org/dc/elements/1.1/" xmlns:dcterms="http://purl.org/dc/terms/" xmlns:vCard="http://www.w3.org/2001/vcard-rdf/3.0#" xmlns:bqbiol="http://biomodels.net/biology-qualifiers/" xmlns:bqmodel="http://biomodels.net/model-qualifiers/"><rdf:Description rdf:about="#metaid_E_157"><bqbiol:is><rdf:Bag><rdf:li rdf:resource="urn:miriam:NCBI:4916610" /><rdf:li rdf:resource="urn:miriam:UniProt:Q180M0" /></rdf:Bag></bqbiol:is></rdf:Description></rdf:RDF></annotation></species>
<species metaid="metaid_E_158" id="E_158" name="CD1614" compartment="C_c" sboTerm="SBO:0000014"><annotation><rdf:RDF xmlns:rdf="http://www.w3.org/1999/02/22-rdf-syntax-ns#" xmlns:dc="http://purl.org/dc/elements/1.1/" xmlns:dcterms="http://purl.org/dc/terms/" xmlns:vCard="http://www.w3.org/2001/vcard-rdf/3.0#" xmlns:bqbiol="http://biomodels.net/biology-qualifiers/" xmlns:bqmodel="http://biomodels.net/model-qualifiers/"><rdf:Description rdf:about="#metaid_E_158"><bqbiol:is><rdf:Bag><rdf:li rdf:resource="urn:miriam:NCBI:4913946" /><rdf:li rdf:resource="urn:miriam:UniProt:Q186G9" /><rdf:li rdf:resource="urn:miriam:kegg.pathway:cdf02010" /><rdf:li rdf:resource="urn:miriam:kegg.pathway:cdf02020" /></rdf:Bag></bqbiol:is></rdf:Description></rdf:RDF></annotation></species>
<species metaid="metaid_E_159" id="E_159" name="metA" compartment="C_c" sboTerm="SBO:0000014"><annotation><rdf:RDF xmlns:rdf="http://www.w3.org/1999/02/22-rdf-syntax-ns#" xmlns:dc="http://purl.org/dc/elements/1.1/" xmlns:dcterms="http://purl.org/dc/terms/" xmlns:vCard="http://www.w3.org/2001/vcard-rdf/3.0#" xmlns:bqbiol="http://biomodels.net/biology-qualifiers/" xmlns:bqmodel="http://biomodels.net/model-qualifiers/"><rdf:Description rdf:about="#metaid_E_159"><bqbiol:is><rdf:Bag><rdf:li rdf:resource="urn:miriam:NCBI:4914754" /><rdf:li rdf:resource="urn:miriam:UniProt:Q187D6" /><rdf:li rdf:resource="urn:miriam:kegg.pathway:cdf00270" /><rdf:li rdf:resource="urn:miriam:kegg.pathway:cdf00920" /><rdf:li rdf:resource="urn:miriam:kegg.pathway:cdf01100" /><rdf:li rdf:resource="urn:miriam:kegg.pathway:cdf01110" /><rdf:li rdf:resource="urn:miriam:kegg.pathway:cdf01230" /></rdf:Bag></bqbiol:is></rdf:Description></rdf:RDF></annotation></species>
<species metaid="metaid_E_160" id="E_160" name="potD" compartment="C_c" sboTerm="SBO:0000014"><annotation><rdf:RDF xmlns:rdf="http://www.w3.org/1999/02/22-rdf-syntax-ns#" xmlns:dc="http://purl.org/dc/elements/1.1/" xmlns:dcterms="http://purl.org/dc/terms/" xmlns:vCard="http://www.w3.org/2001/vcard-rdf/3.0#" xmlns:bqbiol="http://biomodels.net/biology-qualifiers/" xmlns:bqmodel="http://biomodels.net/model-qualifiers/"><rdf:Description rdf:about="#metaid_E_160"><bqbiol:is><rdf:Bag><rdf:li rdf:resource="urn:miriam:NCBI:4916767" /><rdf:li rdf:resource="urn:miriam:UniProt:Q18AM5" /><rdf:li rdf:resource="urn:miriam:kegg.pathway:cdf02010" /></rdf:Bag></bqbiol:is></rdf:Description></rdf:RDF></annotation></species>
<species metaid="metaid_E_161" id="E_161" name="bglA1" compartment="C_c" sboTerm="SBO:0000014"><annotation><rdf:RDF xmlns:rdf="http://www.w3.org/1999/02/22-rdf-syntax-ns#" xmlns:dc="http://purl.org/dc/elements/1.1/" xmlns:dcterms="http://purl.org/dc/terms/" xmlns:vCard="http://www.w3.org/2001/vcard-rdf/3.0#" xmlns:bqbiol="http://biomodels.net/biology-qualifiers/" xmlns:bqmodel="http://biomodels.net/model-qualifiers/"><rdf:Description rdf:about="#metaid_E_161"><bqbiol:is><rdf:Bag><rdf:li rdf:resource="urn:miriam:NCBI:4916364" /><rdf:li rdf:resource="urn:miriam:UniProt:Q184T2" /><rdf:li rdf:resource="urn:miriam:kegg.pathway:cdf00010" /></rdf:Bag></bqbiol:is></rdf:Description></rdf:RDF></annotation></species>
<species metaid="metaid_E_162" id="E_162" name="prdD" compartment="C_c" sboTerm="SBO:0000014"><annotation><rdf:RDF xmlns:rdf="http://www.w3.org/1999/02/22-rdf-syntax-ns#" xmlns:dc="http://purl.org/dc/elements/1.1/" xmlns:dcterms="http://purl.org/dc/terms/" xmlns:vCard="http://www.w3.org/2001/vcard-rdf/3.0#" xmlns:bqbiol="http://biomodels.net/biology-qualifiers/" xmlns:bqmodel="http://biomodels.net/model-qualifiers/"><rdf:Description rdf:about="#metaid_E_162"><bqbiol:is><rdf:Bag><rdf:li rdf:resource="urn:miriam:NCBI:4916396" /><rdf:li rdf:resource="urn:miriam:UniProt:Q17ZY7" /><rdf:li rdf:resource="urn:miriam:kegg.pathway:cdf00330" /></rdf:Bag></bqbiol:is></rdf:Description></rdf:RDF></annotation></species>
<species metaid="metaid_E_163" id="E_163" name="atpI" compartment="C_c" sboTerm="SBO:0000014"><annotation><rdf:RDF xmlns:rdf="http://www.w3.org/1999/02/22-rdf-syntax-ns#" xmlns:dc="http://purl.org/dc/elements/1.1/" xmlns:dcterms="http://purl.org/dc/terms/" xmlns:vCard="http://www.w3.org/2001/vcard-rdf/3.0#" xmlns:bqbiol="http://biomodels.net/biology-qualifiers/" xmlns:bqmodel="http://biomodels.net/model-qualifiers/"><rdf:Description rdf:about="#metaid_E_163"><bqbiol:is><rdf:Bag><rdf:li rdf:resource="urn:miriam:NCBI:4913159" /><rdf:li rdf:resource="urn:miriam:UniProt:Q184E8" /><rdf:li rdf:resource="urn:miriam:kegg.pathway:cdf00190" /><rdf:li rdf:resource="urn:miriam:kegg.pathway:cdf01100" /></rdf:Bag></bqbiol:is></rdf:Description></rdf:RDF></annotation></species>
<species metaid="metaid_E_164" id="E_164" name="xylB" compartment="C_c" sboTerm="SBO:0000014"><annotation><rdf:RDF xmlns:rdf="http://www.w3.org/1999/02/22-rdf-syntax-ns#" xmlns:dc="http://purl.org/dc/elements/1.1/" xmlns:dcterms="http://purl.org/dc/terms/" xmlns:vCard="http://www.w3.org/2001/vcard-rdf/3.0#" xmlns:bqbiol="http://biomodels.net/biology-qualifiers/" xmlns:bqmodel="http://biomodels.net/model-qualifiers/"><rdf:Description rdf:about="#metaid_E_164"><bqbiol:is><rdf:Bag><rdf:li rdf:resource="urn:miriam:NCBI:4915034" /><rdf:li rdf:resource="urn:miriam:UniProt:Q184Q1" /><rdf:li rdf:resource="urn:miriam:kegg.pathway:cdf00040" /><rdf:li rdf:resource="urn:miriam:kegg.pathway:cdf01100" /></rdf:Bag></bqbiol:is></rdf:Description></rdf:RDF></annotation></species>
<species metaid="metaid_E_165" id="E_165" name="ntpD" compartment="C_c" sboTerm="SBO:0000014"><annotation><rdf:RDF xmlns:rdf="http://www.w3.org/1999/02/22-rdf-syntax-ns#" xmlns:dc="http://purl.org/dc/elements/1.1/" xmlns:dcterms="http://purl.org/dc/terms/" xmlns:vCard="http://www.w3.org/2001/vcard-rdf/3.0#" xmlns:bqbiol="http://biomodels.net/biology-qualifiers/" xmlns:bqmodel="http://biomodels.net/model-qualifiers/"><rdf:Description rdf:about="#metaid_E_165"><bqbiol:is><rdf:Bag><rdf:li rdf:resource="urn:miriam:NCBI:4913753" /><rdf:li rdf:resource="urn:miriam:UniProt:Q184E4" /><rdf:li rdf:resource="urn:miriam:kegg.pathway:cdf00190" /><rdf:li rdf:resource="urn:miriam:kegg.pathway:cdf01100" /></rdf:Bag></bqbiol:is></rdf:Description></rdf:RDF></annotation></species>
<species metaid="metaid_E_166" id="E_166" name="CD2334" compartment="C_c" sboTerm="SBO:0000014"><annotation><rdf:RDF xmlns:rdf="http://www.w3.org/1999/02/22-rdf-syntax-ns#" xmlns:dc="http://purl.org/dc/elements/1.1/" xmlns:dcterms="http://purl.org/dc/terms/" xmlns:vCard="http://www.w3.org/2001/vcard-rdf/3.0#" xmlns:bqbiol="http://biomodels.net/biology-qualifiers/" xmlns:bqmodel="http://biomodels.net/model-qualifiers/"><rdf:Description rdf:about="#metaid_E_166"><bqbiol:is><rdf:Bag><rdf:li rdf:resource="urn:miriam:NCBI:4914177" /><rdf:li rdf:resource="urn:miriam:UniProt:Q185K8" /><rdf:li rdf:resource="urn:miriam:kegg.pathway:cdf00051" /><rdf:li rdf:resource="urn:miriam:kegg.pathway:cdf02060" /></rdf:Bag></bqbiol:is></rdf:Description></rdf:RDF></annotation></species>
<species metaid="metaid_E_167" id="E_167" name="xynC" compartment="C_c" sboTerm="SBO:0000014"><annotation><rdf:RDF xmlns:rdf="http://www.w3.org/1999/02/22-rdf-syntax-ns#" xmlns:dc="http://purl.org/dc/elements/1.1/" xmlns:dcterms="http://purl.org/dc/terms/" xmlns:vCard="http://www.w3.org/2001/vcard-rdf/3.0#" xmlns:bqbiol="http://biomodels.net/biology-qualifiers/" xmlns:bqmodel="http://biomodels.net/model-qualifiers/"><rdf:Description rdf:about="#metaid_E_167"><bqbiol:is><rdf:Bag><rdf:li rdf:resource="urn:miriam:NCBI:4913685" /><rdf:li rdf:resource="urn:miriam:UniProt:Q184Q7" /><rdf:li rdf:resource="urn:miriam:kegg.pathway:cdf00051" /><rdf:li rdf:resource="urn:miriam:kegg.pathway:cdf00520" /><rdf:li rdf:resource="urn:miriam:kegg.pathway:cdf01100" /><rdf:li rdf:resource="urn:miriam:kegg.pathway:cdf02060" /></rdf:Bag></bqbiol:is></rdf:Description></rdf:RDF></annotation></species>
<species metaid="metaid_E_168" id="E_168" name="CD2173" compartment="C_c" sboTerm="SBO:0000014"><annotation><rdf:RDF xmlns:rdf="http://www.w3.org/1999/02/22-rdf-syntax-ns#" xmlns:dc="http://purl.org/dc/elements/1.1/" xmlns:dcterms="http://purl.org/dc/terms/" xmlns:vCard="http://www.w3.org/2001/vcard-rdf/3.0#" xmlns:bqbiol="http://biomodels.net/biology-qualifiers/" xmlns:bqmodel="http://biomodels.net/model-qualifiers/"><rdf:Description rdf:about="#metaid_E_168"><bqbiol:is><rdf:Bag><rdf:li rdf:resource="urn:miriam:NCBI:4913709" /><rdf:li rdf:resource="urn:miriam:UniProt:Q185W0" /></rdf:Bag></bqbiol:is></rdf:Description></rdf:RDF></annotation></species>
<species metaid="metaid_E_169" id="E_169" name="CD2828" compartment="C_c" sboTerm="SBO:0000014"><annotation><rdf:RDF xmlns:rdf="http://www.w3.org/1999/02/22-rdf-syntax-ns#" xmlns:dc="http://purl.org/dc/elements/1.1/" xmlns:dcterms="http://purl.org/dc/terms/" xmlns:vCard="http://www.w3.org/2001/vcard-rdf/3.0#" xmlns:bqbiol="http://biomodels.net/biology-qualifiers/" xmlns:bqmodel="http://biomodels.net/model-qualifiers/"><rdf:Description rdf:about="#metaid_E_169"><bqbiol:is><rdf:Bag><rdf:li rdf:resource="urn:miriam:NCBI:4913006" /><rdf:li rdf:resource="urn:miriam:UniProt:Q183R4" /><rdf:li rdf:resource="urn:miriam:kegg.pathway:cdf00250" /><rdf:li rdf:resource="urn:miriam:kegg.pathway:cdf00270" /><rdf:li rdf:resource="urn:miriam:kegg.pathway:cdf00330" /><rdf:li rdf:resource="urn:miriam:kegg.pathway:cdf00350" /><rdf:li rdf:resource="urn:miriam:kegg.pathway:cdf00360" /><rdf:li rdf:resource="urn:miriam:kegg.pathway:cdf00400" /><rdf:li rdf:resource="urn:miriam:kegg.pathway:cdf00401" /><rdf:li rdf:resource="urn:miriam:kegg.pathway:cdf01100" /><rdf:li rdf:resource="urn:miriam:kegg.pathway:cdf01110" /><rdf:li rdf:resource="urn:miriam:kegg.pathway:cdf01210" /><rdf:li rdf:resource="urn:miriam:kegg.pathway:cdf01230" /></rdf:Bag></bqbiol:is></rdf:Description></rdf:RDF></annotation></species>
<species metaid="metaid_E_170" id="E_170" name="CD3060" compartment="C_c" sboTerm="SBO:0000014"><annotation><rdf:RDF xmlns:rdf="http://www.w3.org/1999/02/22-rdf-syntax-ns#" xmlns:dc="http://purl.org/dc/elements/1.1/" xmlns:dcterms="http://purl.org/dc/terms/" xmlns:vCard="http://www.w3.org/2001/vcard-rdf/3.0#" xmlns:bqbiol="http://biomodels.net/biology-qualifiers/" xmlns:bqmodel="http://biomodels.net/model-qualifiers/"><rdf:Description rdf:about="#metaid_E_170"><bqbiol:is><rdf:Bag><rdf:li rdf:resource="urn:miriam:NCBI:4915029" /><rdf:li rdf:resource="urn:miriam:UniProt:Q184P6" /><rdf:li rdf:resource="urn:miriam:kegg.pathway:cdf00500" /></rdf:Bag></bqbiol:is></rdf:Description></rdf:RDF></annotation></species>
<species metaid="metaid_E_171" id="E_171" name="gpsA" compartment="C_c" sboTerm="SBO:0000014"><annotation><rdf:RDF xmlns:rdf="http://www.w3.org/1999/02/22-rdf-syntax-ns#" xmlns:dc="http://purl.org/dc/elements/1.1/" xmlns:dcterms="http://purl.org/dc/terms/" xmlns:vCard="http://www.w3.org/2001/vcard-rdf/3.0#" xmlns:bqbiol="http://biomodels.net/biology-qualifiers/" xmlns:bqmodel="http://biomodels.net/model-qualifiers/"><rdf:Description rdf:about="#metaid_E_171"><bqbiol:is><rdf:Bag><rdf:li rdf:resource="urn:miriam:NCBI:4913103" /><rdf:li rdf:resource="urn:miriam:UniProt:Q182W5" /><rdf:li rdf:resource="urn:miriam:kegg.pathway:cdf00564" /></rdf:Bag></bqbiol:is></rdf:Description></rdf:RDF></annotation></species>
<species metaid="metaid_E_172" id="E_172" name="metI" compartment="C_c" sboTerm="SBO:0000014"><annotation><rdf:RDF xmlns:rdf="http://www.w3.org/1999/02/22-rdf-syntax-ns#" xmlns:dc="http://purl.org/dc/elements/1.1/" xmlns:dcterms="http://purl.org/dc/terms/" xmlns:vCard="http://www.w3.org/2001/vcard-rdf/3.0#" xmlns:bqbiol="http://biomodels.net/biology-qualifiers/" xmlns:bqmodel="http://biomodels.net/model-qualifiers/"><rdf:Description rdf:about="#metaid_E_172"><bqbiol:is><rdf:Bag><rdf:li rdf:resource="urn:miriam:NCBI:4916357" /><rdf:li rdf:resource="urn:miriam:UniProt:Q18C10" /><rdf:li rdf:resource="urn:miriam:kegg.pathway:cdf02010" /></rdf:Bag></bqbiol:is></rdf:Description></rdf:RDF></annotation></species>
<species metaid="metaid_E_173" id="E_173" name="CD0345" compartment="C_c" sboTerm="SBO:0000014"><annotation><rdf:RDF xmlns:rdf="http://www.w3.org/1999/02/22-rdf-syntax-ns#" xmlns:dc="http://purl.org/dc/elements/1.1/" xmlns:dcterms="http://purl.org/dc/terms/" xmlns:vCard="http://www.w3.org/2001/vcard-rdf/3.0#" xmlns:bqbiol="http://biomodels.net/biology-qualifiers/" xmlns:bqmodel="http://biomodels.net/model-qualifiers/"><rdf:Description rdf:about="#metaid_E_173"><bqbiol:is><rdf:Bag><rdf:li rdf:resource="urn:miriam:NCBI:4915912" /><rdf:li rdf:resource="urn:miriam:UniProt:Q18D82" /><rdf:li rdf:resource="urn:miriam:kegg.pathway:cdf00230" /></rdf:Bag></bqbiol:is></rdf:Description></rdf:RDF></annotation></species>
<species metaid="metaid_E_174" id="E_174" name="rbsK" compartment="C_c" sboTerm="SBO:0000014"><annotation><rdf:RDF xmlns:rdf="http://www.w3.org/1999/02/22-rdf-syntax-ns#" xmlns:dc="http://purl.org/dc/elements/1.1/" xmlns:dcterms="http://purl.org/dc/terms/" xmlns:vCard="http://www.w3.org/2001/vcard-rdf/3.0#" xmlns:bqbiol="http://biomodels.net/biology-qualifiers/" xmlns:bqmodel="http://biomodels.net/model-qualifiers/"><rdf:Description rdf:about="#metaid_E_174"><bqbiol:is><rdf:Bag><rdf:li rdf:resource="urn:miriam:NCBI:4913624" /><rdf:li rdf:resource="urn:miriam:UniProt:Q18D39" /><rdf:li rdf:resource="urn:miriam:kegg.pathway:cdf00030" /></rdf:Bag></bqbiol:is></rdf:Description></rdf:RDF></annotation></species>
<species metaid="metaid_E_175" id="E_175" name="hcp" compartment="C_c" sboTerm="SBO:0000014"><annotation><rdf:RDF xmlns:rdf="http://www.w3.org/1999/02/22-rdf-syntax-ns#" xmlns:dc="http://purl.org/dc/elements/1.1/" xmlns:dcterms="http://purl.org/dc/terms/" xmlns:vCard="http://www.w3.org/2001/vcard-rdf/3.0#" xmlns:bqbiol="http://biomodels.net/biology-qualifiers/" xmlns:bqmodel="http://biomodels.net/model-qualifiers/"><rdf:Description rdf:about="#metaid_E_175"><bqbiol:is><rdf:Bag><rdf:li rdf:resource="urn:miriam:NCBI:4913704" /><rdf:li rdf:resource="urn:miriam:UniProt:Q185V5" /><rdf:li rdf:resource="urn:miriam:kegg.pathway:cdf00910" /></rdf:Bag></bqbiol:is></rdf:Description></rdf:RDF></annotation></species>
<species metaid="metaid_E_176" id="E_176" name="CD3413" compartment="C_c" sboTerm="SBO:0000014"><annotation><rdf:RDF xmlns:rdf="http://www.w3.org/1999/02/22-rdf-syntax-ns#" xmlns:dc="http://purl.org/dc/elements/1.1/" xmlns:dcterms="http://purl.org/dc/terms/" xmlns:vCard="http://www.w3.org/2001/vcard-rdf/3.0#" xmlns:bqbiol="http://biomodels.net/biology-qualifiers/" xmlns:bqmodel="http://biomodels.net/model-qualifiers/"><rdf:Description rdf:about="#metaid_E_176"><bqbiol:is><rdf:Bag><rdf:li rdf:resource="urn:miriam:NCBI:4914870" /><rdf:li rdf:resource="urn:miriam:UniProt:Q180R2" /></rdf:Bag></bqbiol:is></rdf:Description></rdf:RDF></annotation></species>
<species metaid="metaid_E_177" id="E_177" name="rpiB2" compartment="C_c" sboTerm="SBO:0000014"><annotation><rdf:RDF xmlns:rdf="http://www.w3.org/1999/02/22-rdf-syntax-ns#" xmlns:dc="http://purl.org/dc/elements/1.1/" xmlns:dcterms="http://purl.org/dc/terms/" xmlns:vCard="http://www.w3.org/2001/vcard-rdf/3.0#" xmlns:bqbiol="http://biomodels.net/biology-qualifiers/" xmlns:bqmodel="http://biomodels.net/model-qualifiers/"><rdf:Description rdf:about="#metaid_E_177"><bqbiol:is><rdf:Bag><rdf:li rdf:resource="urn:miriam:NCBI:4913614" /><rdf:li rdf:resource="urn:miriam:UniProt:Q180X7" /><rdf:li rdf:resource="urn:miriam:kegg.pathway:cdf00030" /><rdf:li rdf:resource="urn:miriam:kegg.pathway:cdf00051" /><rdf:li rdf:resource="urn:miriam:kegg.pathway:cdf01100" /><rdf:li rdf:resource="urn:miriam:kegg.pathway:cdf01110" /><rdf:li rdf:resource="urn:miriam:kegg.pathway:cdf01120" /><rdf:li rdf:resource="urn:miriam:kegg.pathway:cdf01200" /><rdf:li rdf:resource="urn:miriam:kegg.pathway:cdf01230" /></rdf:Bag></bqbiol:is></rdf:Description></rdf:RDF></annotation></species>
<species metaid="metaid_E_178" id="E_178" name="CD0431" compartment="C_c" sboTerm="SBO:0000014"><annotation><rdf:RDF xmlns:rdf="http://www.w3.org/1999/02/22-rdf-syntax-ns#" xmlns:dc="http://purl.org/dc/elements/1.1/" xmlns:dcterms="http://purl.org/dc/terms/" xmlns:vCard="http://www.w3.org/2001/vcard-rdf/3.0#" xmlns:bqbiol="http://biomodels.net/biology-qualifiers/" xmlns:bqmodel="http://biomodels.net/model-qualifiers/"><rdf:Description rdf:about="#metaid_E_178"><bqbiol:is><rdf:Bag><rdf:li rdf:resource="urn:miriam:NCBI:4913479" /><rdf:li rdf:resource="urn:miriam:UniProt:Q188L7" /><rdf:li rdf:resource="urn:miriam:kegg.pathway:cdf02010" /></rdf:Bag></bqbiol:is></rdf:Description></rdf:RDF></annotation></species>
<species metaid="metaid_E_179" id="E_179" name="ntpE" compartment="C_c" sboTerm="SBO:0000014"><annotation><rdf:RDF xmlns:rdf="http://www.w3.org/1999/02/22-rdf-syntax-ns#" xmlns:dc="http://purl.org/dc/elements/1.1/" xmlns:dcterms="http://purl.org/dc/terms/" xmlns:vCard="http://www.w3.org/2001/vcard-rdf/3.0#" xmlns:bqbiol="http://biomodels.net/biology-qualifiers/" xmlns:bqmodel="http://biomodels.net/model-qualifiers/"><rdf:Description rdf:about="#metaid_E_179"><bqbiol:is><rdf:Bag><rdf:li rdf:resource="urn:miriam:NCBI:4913758" /><rdf:li rdf:resource="urn:miriam:UniProt:Q184F0" /><rdf:li rdf:resource="urn:miriam:kegg.pathway:cdf00190" /><rdf:li rdf:resource="urn:miriam:kegg.pathway:cdf01100" /></rdf:Bag></bqbiol:is></rdf:Description></rdf:RDF></annotation></species>
<species metaid="metaid_E_180" id="E_180" name="CD2876" compartment="C_c" sboTerm="SBO:0000014"><annotation><rdf:RDF xmlns:rdf="http://www.w3.org/1999/02/22-rdf-syntax-ns#" xmlns:dc="http://purl.org/dc/elements/1.1/" xmlns:dcterms="http://purl.org/dc/terms/" xmlns:vCard="http://www.w3.org/2001/vcard-rdf/3.0#" xmlns:bqbiol="http://biomodels.net/biology-qualifiers/" xmlns:bqmodel="http://biomodels.net/model-qualifiers/"><rdf:Description rdf:about="#metaid_E_180"><bqbiol:is><rdf:Bag><rdf:li rdf:resource="urn:miriam:NCBI:4914726" /><rdf:li rdf:resource="urn:miriam:UniProt:Q183W1" /><rdf:li rdf:resource="urn:miriam:kegg.pathway:cdf02010" /></rdf:Bag></bqbiol:is></rdf:Description></rdf:RDF></annotation></species>
<species metaid="metaid_E_181" id="E_181" name="CD0207" compartment="C_c" sboTerm="SBO:0000014"><annotation><rdf:RDF xmlns:rdf="http://www.w3.org/1999/02/22-rdf-syntax-ns#" xmlns:dc="http://purl.org/dc/elements/1.1/" xmlns:dcterms="http://purl.org/dc/terms/" xmlns:vCard="http://www.w3.org/2001/vcard-rdf/3.0#" xmlns:bqbiol="http://biomodels.net/biology-qualifiers/" xmlns:bqmodel="http://biomodels.net/model-qualifiers/"><rdf:Description rdf:about="#metaid_E_181"><bqbiol:is><rdf:Bag><rdf:li rdf:resource="urn:miriam:NCBI:4915476" /><rdf:li rdf:resource="urn:miriam:UniProt:Q18CU4" /></rdf:Bag></bqbiol:is></rdf:Description></rdf:RDF></annotation></species>
<species metaid="metaid_E_182" id="E_182" name="CD0492" compartment="C_c" sboTerm="SBO:0000014"><annotation><rdf:RDF xmlns:rdf="http://www.w3.org/1999/02/22-rdf-syntax-ns#" xmlns:dc="http://purl.org/dc/elements/1.1/" xmlns:dcterms="http://purl.org/dc/terms/" xmlns:vCard="http://www.w3.org/2001/vcard-rdf/3.0#" xmlns:bqbiol="http://biomodels.net/biology-qualifiers/" xmlns:bqmodel="http://biomodels.net/model-qualifiers/"><rdf:Description rdf:about="#metaid_E_182"><bqbiol:is><rdf:Bag><rdf:li rdf:resource="urn:miriam:NCBI:4915094" /><rdf:li rdf:resource="urn:miriam:UniProt:Q188T4" /><rdf:li rdf:resource="urn:miriam:kegg.pathway:cdf00051" /><rdf:li rdf:resource="urn:miriam:kegg.pathway:cdf00520" /><rdf:li rdf:resource="urn:miriam:kegg.pathway:cdf01100" /><rdf:li rdf:resource="urn:miriam:kegg.pathway:cdf02060" /></rdf:Bag></bqbiol:is></rdf:Description></rdf:RDF></annotation></species>
<species metaid="metaid_E_183" id="E_183" name="aroE" compartment="C_c" sboTerm="SBO:0000014"><annotation><rdf:RDF xmlns:rdf="http://www.w3.org/1999/02/22-rdf-syntax-ns#" xmlns:dc="http://purl.org/dc/elements/1.1/" xmlns:dcterms="http://purl.org/dc/terms/" xmlns:vCard="http://www.w3.org/2001/vcard-rdf/3.0#" xmlns:bqbiol="http://biomodels.net/biology-qualifiers/" xmlns:bqmodel="http://biomodels.net/model-qualifiers/"><rdf:Description rdf:about="#metaid_E_183"><bqbiol:is><rdf:Bag><rdf:li rdf:resource="urn:miriam:NCBI:4914445" /><rdf:li rdf:resource="urn:miriam:UniProt:Q183E3" /><rdf:li rdf:resource="urn:miriam:kegg.pathway:cdf00400" /><rdf:li rdf:resource="urn:miriam:kegg.pathway:cdf01100" /><rdf:li rdf:resource="urn:miriam:kegg.pathway:cdf01110" /><rdf:li rdf:resource="urn:miriam:kegg.pathway:cdf01230" /></rdf:Bag></bqbiol:is></rdf:Description></rdf:RDF></annotation></species>
<species metaid="metaid_E_184" id="E_184" name="bioB" compartment="C_c" sboTerm="SBO:0000014"><annotation><rdf:RDF xmlns:rdf="http://www.w3.org/1999/02/22-rdf-syntax-ns#" xmlns:dc="http://purl.org/dc/elements/1.1/" xmlns:dcterms="http://purl.org/dc/terms/" xmlns:vCard="http://www.w3.org/2001/vcard-rdf/3.0#" xmlns:bqbiol="http://biomodels.net/biology-qualifiers/" xmlns:bqmodel="http://biomodels.net/model-qualifiers/"><rdf:Description rdf:about="#metaid_E_184"><bqbiol:is><rdf:Bag><rdf:li rdf:resource="urn:miriam:NCBI:4913622" /><rdf:li rdf:resource="urn:miriam:UniProt:Q18D35" /><rdf:li rdf:resource="urn:miriam:kegg.pathway:cdf00780" /><rdf:li rdf:resource="urn:miriam:kegg.pathway:cdf01100" /></rdf:Bag></bqbiol:is></rdf:Description></rdf:RDF></annotation></species>
<species metaid="metaid_E_185" id="E_185" name="garK" compartment="C_c" sboTerm="SBO:0000014"><annotation><rdf:RDF xmlns:rdf="http://www.w3.org/1999/02/22-rdf-syntax-ns#" xmlns:dc="http://purl.org/dc/elements/1.1/" xmlns:dcterms="http://purl.org/dc/terms/" xmlns:vCard="http://www.w3.org/2001/vcard-rdf/3.0#" xmlns:bqbiol="http://biomodels.net/biology-qualifiers/" xmlns:bqmodel="http://biomodels.net/model-qualifiers/"><rdf:Description rdf:about="#metaid_E_185"><bqbiol:is><rdf:Bag><rdf:li rdf:resource="urn:miriam:NCBI:4915203" /><rdf:li rdf:resource="urn:miriam:UniProt:Q184S0" /><rdf:li rdf:resource="urn:miriam:kegg.pathway:cdf00260" /><rdf:li rdf:resource="urn:miriam:kegg.pathway:cdf00561" /><rdf:li rdf:resource="urn:miriam:kegg.pathway:cdf00630" /><rdf:li rdf:resource="urn:miriam:kegg.pathway:cdf01100" /><rdf:li rdf:resource="urn:miriam:kegg.pathway:cdf01110" /></rdf:Bag></bqbiol:is></rdf:Description></rdf:RDF></annotation></species>
<species metaid="metaid_E_186" id="E_186" name="lacC" compartment="C_c" sboTerm="SBO:0000014"><annotation><rdf:RDF xmlns:rdf="http://www.w3.org/1999/02/22-rdf-syntax-ns#" xmlns:dc="http://purl.org/dc/elements/1.1/" xmlns:dcterms="http://purl.org/dc/terms/" xmlns:vCard="http://www.w3.org/2001/vcard-rdf/3.0#" xmlns:bqbiol="http://biomodels.net/biology-qualifiers/" xmlns:bqmodel="http://biomodels.net/model-qualifiers/"><rdf:Description rdf:about="#metaid_E_186"><bqbiol:is><rdf:Bag><rdf:li rdf:resource="urn:miriam:NCBI:4913403" /><rdf:li rdf:resource="urn:miriam:UniProt:Q180U9" /><rdf:li rdf:resource="urn:miriam:kegg.pathway:cdf00052" /><rdf:li rdf:resource="urn:miriam:kegg.pathway:cdf01100" /></rdf:Bag></bqbiol:is></rdf:Description></rdf:RDF></annotation></species>
<species metaid="metaid_E_187" id="E_187" name="gloA" compartment="C_c" sboTerm="SBO:0000014"><annotation><rdf:RDF xmlns:rdf="http://www.w3.org/1999/02/22-rdf-syntax-ns#" xmlns:dc="http://purl.org/dc/elements/1.1/" xmlns:dcterms="http://purl.org/dc/terms/" xmlns:vCard="http://www.w3.org/2001/vcard-rdf/3.0#" xmlns:bqbiol="http://biomodels.net/biology-qualifiers/" xmlns:bqmodel="http://biomodels.net/model-qualifiers/"><rdf:Description rdf:about="#metaid_E_187"><bqbiol:is><rdf:Bag><rdf:li rdf:resource="urn:miriam:NCBI:4916285" /><rdf:li rdf:resource="urn:miriam:UniProt:Q18AZ1" /><rdf:li rdf:resource="urn:miriam:kegg.pathway:cdf00620" /></rdf:Bag></bqbiol:is></rdf:Description></rdf:RDF></annotation></species>
<species metaid="metaid_E_188" id="E_188" name="galE" compartment="C_c" sboTerm="SBO:0000014"><annotation><rdf:RDF xmlns:rdf="http://www.w3.org/1999/02/22-rdf-syntax-ns#" xmlns:dc="http://purl.org/dc/elements/1.1/" xmlns:dcterms="http://purl.org/dc/terms/" xmlns:vCard="http://www.w3.org/2001/vcard-rdf/3.0#" xmlns:bqbiol="http://biomodels.net/biology-qualifiers/" xmlns:bqmodel="http://biomodels.net/model-qualifiers/"><rdf:Description rdf:about="#metaid_E_188"><bqbiol:is><rdf:Bag><rdf:li rdf:resource="urn:miriam:NCBI:4916721" /><rdf:li rdf:resource="urn:miriam:UniProt:Q183E8" /><rdf:li rdf:resource="urn:miriam:kegg.pathway:cdf00052" /><rdf:li rdf:resource="urn:miriam:kegg.pathway:cdf00520" /><rdf:li rdf:resource="urn:miriam:kegg.pathway:cdf01100" /><rdf:li rdf:resource="urn:miriam:kegg.pathway:cdf01110" /></rdf:Bag></bqbiol:is></rdf:Description></rdf:RDF></annotation></species>
<species metaid="metaid_E_189" id="E_189" name="CD2102" compartment="C_c" sboTerm="SBO:0000014"><annotation><rdf:RDF xmlns:rdf="http://www.w3.org/1999/02/22-rdf-syntax-ns#" xmlns:dc="http://purl.org/dc/elements/1.1/" xmlns:dcterms="http://purl.org/dc/terms/" xmlns:vCard="http://www.w3.org/2001/vcard-rdf/3.0#" xmlns:bqbiol="http://biomodels.net/biology-qualifiers/" xmlns:bqmodel="http://biomodels.net/model-qualifiers/"><rdf:Description rdf:about="#metaid_E_189"><bqbiol:is><rdf:Bag><rdf:li rdf:resource="urn:miriam:NCBI:4913668" /><rdf:li rdf:resource="urn:miriam:UniProt:Q188H0" /></rdf:Bag></bqbiol:is></rdf:Description></rdf:RDF></annotation></species>
<species metaid="metaid_E_190" id="E_190" name="CD1679" compartment="C_c" sboTerm="SBO:0000014"><annotation><rdf:RDF xmlns:rdf="http://www.w3.org/1999/02/22-rdf-syntax-ns#" xmlns:dc="http://purl.org/dc/elements/1.1/" xmlns:dcterms="http://purl.org/dc/terms/" xmlns:vCard="http://www.w3.org/2001/vcard-rdf/3.0#" xmlns:bqbiol="http://biomodels.net/biology-qualifiers/" xmlns:bqmodel="http://biomodels.net/model-qualifiers/"><rdf:Description rdf:about="#metaid_E_190"><bqbiol:is><rdf:Bag><rdf:li rdf:resource="urn:miriam:NCBI:4915930" /><rdf:li rdf:resource="urn:miriam:UniProt:Q186N5" /><rdf:li rdf:resource="urn:miriam:kegg.pathway:cdf00860" /><rdf:li rdf:resource="urn:miriam:kegg.pathway:cdf01100" /><rdf:li rdf:resource="urn:miriam:kegg.pathway:cdf01110" /></rdf:Bag></bqbiol:is></rdf:Description></rdf:RDF></annotation></species>
<species metaid="metaid_E_191" id="E_191" name="CD3403" compartment="C_c" sboTerm="SBO:0000014"><annotation><rdf:RDF xmlns:rdf="http://www.w3.org/1999/02/22-rdf-syntax-ns#" xmlns:dc="http://purl.org/dc/elements/1.1/" xmlns:dcterms="http://purl.org/dc/terms/" xmlns:vCard="http://www.w3.org/2001/vcard-rdf/3.0#" xmlns:bqbiol="http://biomodels.net/biology-qualifiers/" xmlns:bqmodel="http://biomodels.net/model-qualifiers/"><rdf:Description rdf:about="#metaid_E_191"><bqbiol:is><rdf:Bag><rdf:li rdf:resource="urn:miriam:NCBI:4915780" /><rdf:li rdf:resource="urn:miriam:UniProt:Q180Q1" /></rdf:Bag></bqbiol:is></rdf:Description></rdf:RDF></annotation></species>
<species metaid="metaid_E_192" id="E_192" name="pykF" compartment="C_c" sboTerm="SBO:0000014"><annotation><rdf:RDF xmlns:rdf="http://www.w3.org/1999/02/22-rdf-syntax-ns#" xmlns:dc="http://purl.org/dc/elements/1.1/" xmlns:dcterms="http://purl.org/dc/terms/" xmlns:vCard="http://www.w3.org/2001/vcard-rdf/3.0#" xmlns:bqbiol="http://biomodels.net/biology-qualifiers/" xmlns:bqmodel="http://biomodels.net/model-qualifiers/"><rdf:Description rdf:about="#metaid_E_192"><bqbiol:is><rdf:Bag><rdf:li rdf:resource="urn:miriam:NCBI:4913055" /><rdf:li rdf:resource="urn:miriam:UniProt:Q180P2" /><rdf:li rdf:resource="urn:miriam:kegg.pathway:cdf00010" /><rdf:li rdf:resource="urn:miriam:kegg.pathway:cdf00230" /><rdf:li rdf:resource="urn:miriam:kegg.pathway:cdf00620" /><rdf:li rdf:resource="urn:miriam:kegg.pathway:cdf01100" /><rdf:li rdf:resource="urn:miriam:kegg.pathway:cdf01110" /><rdf:li rdf:resource="urn:miriam:kegg.pathway:cdf01120" /><rdf:li rdf:resource="urn:miriam:kegg.pathway:cdf01200" /><rdf:li rdf:resource="urn:miriam:kegg.pathway:cdf01230" /></rdf:Bag></bqbiol:is></rdf:Description></rdf:RDF></annotation></species>
<species metaid="metaid_E_193" id="E_193" name="CD2200" compartment="C_c" sboTerm="SBO:0000014"><annotation><rdf:RDF xmlns:rdf="http://www.w3.org/1999/02/22-rdf-syntax-ns#" xmlns:dc="http://purl.org/dc/elements/1.1/" xmlns:dcterms="http://purl.org/dc/terms/" xmlns:vCard="http://www.w3.org/2001/vcard-rdf/3.0#" xmlns:bqbiol="http://biomodels.net/biology-qualifiers/" xmlns:bqmodel="http://biomodels.net/model-qualifiers/"><rdf:Description rdf:about="#metaid_E_193"><bqbiol:is><rdf:Bag><rdf:li rdf:resource="urn:miriam:NCBI:4914528" /><rdf:li rdf:resource="urn:miriam:UniProt:Q185Y8" /><rdf:li rdf:resource="urn:miriam:kegg.pathway:cdf00340" /><rdf:li rdf:resource="urn:miriam:kegg.pathway:cdf00350" /><rdf:li rdf:resource="urn:miriam:kegg.pathway:cdf00360" /><rdf:li rdf:resource="urn:miriam:kegg.pathway:cdf00400" /><rdf:li rdf:resource="urn:miriam:kegg.pathway:cdf00401" /><rdf:li rdf:resource="urn:miriam:kegg.pathway:cdf01100" /><rdf:li rdf:resource="urn:miriam:kegg.pathway:cdf01110" /><rdf:li rdf:resource="urn:miriam:kegg.pathway:cdf01230" /></rdf:Bag></bqbiol:is></rdf:Description></rdf:RDF></annotation></species>
<species metaid="metaid_E_194" id="E_194" name="CD1001" compartment="C_c" sboTerm="SBO:0000014"><annotation><rdf:RDF xmlns:rdf="http://www.w3.org/1999/02/22-rdf-syntax-ns#" xmlns:dc="http://purl.org/dc/elements/1.1/" xmlns:dcterms="http://purl.org/dc/terms/" xmlns:vCard="http://www.w3.org/2001/vcard-rdf/3.0#" xmlns:bqbiol="http://biomodels.net/biology-qualifiers/" xmlns:bqmodel="http://biomodels.net/model-qualifiers/"><rdf:Description rdf:about="#metaid_E_194"><bqbiol:is><rdf:Bag><rdf:li rdf:resource="urn:miriam:NCBI:4914255" /><rdf:li rdf:resource="urn:miriam:UniProt:Q18AK4" /></rdf:Bag></bqbiol:is></rdf:Description></rdf:RDF></annotation></species>
<species metaid="metaid_E_195" id="E_195" name="gapA" compartment="C_c" sboTerm="SBO:0000014"><annotation><rdf:RDF xmlns:rdf="http://www.w3.org/1999/02/22-rdf-syntax-ns#" xmlns:dc="http://purl.org/dc/elements/1.1/" xmlns:dcterms="http://purl.org/dc/terms/" xmlns:vCard="http://www.w3.org/2001/vcard-rdf/3.0#" xmlns:bqbiol="http://biomodels.net/biology-qualifiers/" xmlns:bqmodel="http://biomodels.net/model-qualifiers/"><rdf:Description rdf:about="#metaid_E_195"><bqbiol:is><rdf:Bag><rdf:li rdf:resource="urn:miriam:NCBI:4913222" /><rdf:li rdf:resource="urn:miriam:UniProt:Q181T9" /><rdf:li rdf:resource="urn:miriam:kegg.pathway:cdf00010" /><rdf:li rdf:resource="urn:miriam:kegg.pathway:cdf01100" /><rdf:li rdf:resource="urn:miriam:kegg.pathway:cdf01110" /><rdf:li rdf:resource="urn:miriam:kegg.pathway:cdf01120" /><rdf:li rdf:resource="urn:miriam:kegg.pathway:cdf01200" /><rdf:li rdf:resource="urn:miriam:kegg.pathway:cdf01230" /></rdf:Bag></bqbiol:is></rdf:Description></rdf:RDF></annotation></species>
<species metaid="metaid_E_196" id="E_196" name="ispE" compartment="C_c" sboTerm="SBO:0000014"><annotation><rdf:RDF xmlns:rdf="http://www.w3.org/1999/02/22-rdf-syntax-ns#" xmlns:dc="http://purl.org/dc/elements/1.1/" xmlns:dcterms="http://purl.org/dc/terms/" xmlns:vCard="http://www.w3.org/2001/vcard-rdf/3.0#" xmlns:bqbiol="http://biomodels.net/biology-qualifiers/" xmlns:bqmodel="http://biomodels.net/model-qualifiers/"><rdf:Description rdf:about="#metaid_E_196"><bqbiol:is><rdf:Bag><rdf:li rdf:resource="urn:miriam:NCBI:4914205" /><rdf:li rdf:resource="urn:miriam:UniProt:Q181G8" /><rdf:li rdf:resource="urn:miriam:kegg.pathway:cdf00900" /><rdf:li rdf:resource="urn:miriam:kegg.pathway:cdf01100" /><rdf:li rdf:resource="urn:miriam:kegg.pathway:cdf01110" /></rdf:Bag></bqbiol:is></rdf:Description></rdf:RDF></annotation></species>
<species metaid="metaid_E_197" id="E_197" name="lysS" compartment="C_c" sboTerm="SBO:0000014"><annotation><rdf:RDF xmlns:rdf="http://www.w3.org/1999/02/22-rdf-syntax-ns#" xmlns:dc="http://purl.org/dc/elements/1.1/" xmlns:dcterms="http://purl.org/dc/terms/" xmlns:vCard="http://www.w3.org/2001/vcard-rdf/3.0#" xmlns:bqbiol="http://biomodels.net/biology-qualifiers/" xmlns:bqmodel="http://biomodels.net/model-qualifiers/"><rdf:Description rdf:about="#metaid_E_197"><bqbiol:is><rdf:Bag><rdf:li rdf:resource="urn:miriam:NCBI:4912888" /><rdf:li rdf:resource="urn:miriam:UniProt:Q181F2" /><rdf:li rdf:resource="urn:miriam:kegg.pathway:cdf00970" /></rdf:Bag></bqbiol:is></rdf:Description></rdf:RDF></annotation></species>
<species metaid="metaid_E_198" id="E_198" name="CD1069" compartment="C_c" sboTerm="SBO:0000014"><annotation><rdf:RDF xmlns:rdf="http://www.w3.org/1999/02/22-rdf-syntax-ns#" xmlns:dc="http://purl.org/dc/elements/1.1/" xmlns:dcterms="http://purl.org/dc/terms/" xmlns:vCard="http://www.w3.org/2001/vcard-rdf/3.0#" xmlns:bqbiol="http://biomodels.net/biology-qualifiers/" xmlns:bqmodel="http://biomodels.net/model-qualifiers/"><rdf:Description rdf:about="#metaid_E_198"><bqbiol:is><rdf:Bag><rdf:li rdf:resource="urn:miriam:NCBI:4915671" /><rdf:li rdf:resource="urn:miriam:UniProt:Q18AS0" /><rdf:li rdf:resource="urn:miriam:kegg.pathway:cdf00340" /><rdf:li rdf:resource="urn:miriam:kegg.pathway:cdf01100" /><rdf:li rdf:resource="urn:miriam:kegg.pathway:cdf01110" /><rdf:li rdf:resource="urn:miriam:kegg.pathway:cdf01230" /></rdf:Bag></bqbiol:is></rdf:Description></rdf:RDF></annotation></species>
<species metaid="metaid_E_199" id="E_199" name="gtaB" compartment="C_c" sboTerm="SBO:0000014"><annotation><rdf:RDF xmlns:rdf="http://www.w3.org/1999/02/22-rdf-syntax-ns#" xmlns:dc="http://purl.org/dc/elements/1.1/" xmlns:dcterms="http://purl.org/dc/terms/" xmlns:vCard="http://www.w3.org/2001/vcard-rdf/3.0#" xmlns:bqbiol="http://biomodels.net/biology-qualifiers/" xmlns:bqmodel="http://biomodels.net/model-qualifiers/"><rdf:Description rdf:about="#metaid_E_199"><bqbiol:is><rdf:Bag><rdf:li rdf:resource="urn:miriam:NCBI:4916722" /><rdf:li rdf:resource="urn:miriam:UniProt:Q183E9" /><rdf:li rdf:resource="urn:miriam:kegg.pathway:cdf00040" /><rdf:li rdf:resource="urn:miriam:kegg.pathway:cdf00052" /><rdf:li rdf:resource="urn:miriam:kegg.pathway:cdf00500" /><rdf:li rdf:resource="urn:miriam:kegg.pathway:cdf00520" /><rdf:li rdf:resource="urn:miriam:kegg.pathway:cdf01100" /><rdf:li rdf:resource="urn:miriam:kegg.pathway:cdf01110" /></rdf:Bag></bqbiol:is></rdf:Description></rdf:RDF></annotation></species>
<species metaid="metaid_E_200" id="E_200" name="leuD" compartment="C_c" sboTerm="SBO:0000014"><annotation><rdf:RDF xmlns:rdf="http://www.w3.org/1999/02/22-rdf-syntax-ns#" xmlns:dc="http://purl.org/dc/elements/1.1/" xmlns:dcterms="http://purl.org/dc/terms/" xmlns:vCard="http://www.w3.org/2001/vcard-rdf/3.0#" xmlns:bqbiol="http://biomodels.net/biology-qualifiers/" xmlns:bqmodel="http://biomodels.net/model-qualifiers/"><rdf:Description rdf:about="#metaid_E_200"><bqbiol:is><rdf:Bag><rdf:li rdf:resource="urn:miriam:NCBI:4914341" /><rdf:li rdf:resource="urn:miriam:UniProt:Q18AJ1" /><rdf:li rdf:resource="urn:miriam:kegg.pathway:cdf00290" /><rdf:li rdf:resource="urn:miriam:kegg.pathway:cdf00660" /><rdf:li rdf:resource="urn:miriam:kegg.pathway:cdf01100" /><rdf:li rdf:resource="urn:miriam:kegg.pathway:cdf01110" /><rdf:li rdf:resource="urn:miriam:kegg.pathway:cdf01210" /><rdf:li rdf:resource="urn:miriam:kegg.pathway:cdf01230" /></rdf:Bag></bqbiol:is></rdf:Description></rdf:RDF></annotation></species>
<species metaid="metaid_E_201" id="E_201" name="folP" compartment="C_c" sboTerm="SBO:0000014"><annotation><rdf:RDF xmlns:rdf="http://www.w3.org/1999/02/22-rdf-syntax-ns#" xmlns:dc="http://purl.org/dc/elements/1.1/" xmlns:dcterms="http://purl.org/dc/terms/" xmlns:vCard="http://www.w3.org/2001/vcard-rdf/3.0#" xmlns:bqbiol="http://biomodels.net/biology-qualifiers/" xmlns:bqmodel="http://biomodels.net/model-qualifiers/"><rdf:Description rdf:about="#metaid_E_201"><bqbiol:is><rdf:Bag><rdf:li rdf:resource="urn:miriam:NCBI:4915722" /><rdf:li rdf:resource="urn:miriam:UniProt:Q18BX0" /><rdf:li rdf:resource="urn:miriam:kegg.pathway:cdf00790" /><rdf:li rdf:resource="urn:miriam:kegg.pathway:cdf01100" /></rdf:Bag></bqbiol:is></rdf:Description></rdf:RDF></annotation></species>
<species metaid="metaid_E_202" id="E_202" name="CD3178" compartment="C_c" sboTerm="SBO:0000014"><annotation><rdf:RDF xmlns:rdf="http://www.w3.org/1999/02/22-rdf-syntax-ns#" xmlns:dc="http://purl.org/dc/elements/1.1/" xmlns:dcterms="http://purl.org/dc/terms/" xmlns:vCard="http://www.w3.org/2001/vcard-rdf/3.0#" xmlns:bqbiol="http://biomodels.net/biology-qualifiers/" xmlns:bqmodel="http://biomodels.net/model-qualifiers/"><rdf:Description rdf:about="#metaid_E_202"><bqbiol:is><rdf:Bag><rdf:li rdf:resource="urn:miriam:NCBI:4913226" /><rdf:li rdf:resource="urn:miriam:UniProt:Q181U3" /><rdf:li rdf:resource="urn:miriam:kegg.pathway:cdf00240" /><rdf:li rdf:resource="urn:miriam:kegg.pathway:cdf00410" /><rdf:li rdf:resource="urn:miriam:kegg.pathway:cdf00770" /><rdf:li rdf:resource="urn:miriam:kegg.pathway:cdf01100" /></rdf:Bag></bqbiol:is></rdf:Description></rdf:RDF></annotation></species>
<species metaid="metaid_E_203" id="E_203" name="CD1261" compartment="C_c" sboTerm="SBO:0000014"><annotation><rdf:RDF xmlns:rdf="http://www.w3.org/1999/02/22-rdf-syntax-ns#" xmlns:dc="http://purl.org/dc/elements/1.1/" xmlns:dcterms="http://purl.org/dc/terms/" xmlns:vCard="http://www.w3.org/2001/vcard-rdf/3.0#" xmlns:bqbiol="http://biomodels.net/biology-qualifiers/" xmlns:bqmodel="http://biomodels.net/model-qualifiers/"><rdf:Description rdf:about="#metaid_E_203"><bqbiol:is><rdf:Bag><rdf:li rdf:resource="urn:miriam:NCBI:4913740" /><rdf:li rdf:resource="urn:miriam:UniProt:Q18BC3" /><rdf:li rdf:resource="urn:miriam:kegg.pathway:cdf00230" /><rdf:li rdf:resource="urn:miriam:kegg.pathway:cdf00240" /><rdf:li rdf:resource="urn:miriam:kegg.pathway:cdf01100" /></rdf:Bag></bqbiol:is></rdf:Description></rdf:RDF></annotation></species>
<species metaid="metaid_E_204" id="E_204" name="CD3632" compartment="C_c" sboTerm="SBO:0000014"><annotation><rdf:RDF xmlns:rdf="http://www.w3.org/1999/02/22-rdf-syntax-ns#" xmlns:dc="http://purl.org/dc/elements/1.1/" xmlns:dcterms="http://purl.org/dc/terms/" xmlns:vCard="http://www.w3.org/2001/vcard-rdf/3.0#" xmlns:bqbiol="http://biomodels.net/biology-qualifiers/" xmlns:bqmodel="http://biomodels.net/model-qualifiers/"><rdf:Description rdf:about="#metaid_E_204"><bqbiol:is><rdf:Bag><rdf:li rdf:resource="urn:miriam:NCBI:4914125" /><rdf:li rdf:resource="urn:miriam:UniProt:Q181N3" /></rdf:Bag></bqbiol:is></rdf:Description></rdf:RDF></annotation></species>
<species metaid="metaid_E_205" id="E_205" name="ispD" compartment="C_c" sboTerm="SBO:0000014"><annotation><rdf:RDF xmlns:rdf="http://www.w3.org/1999/02/22-rdf-syntax-ns#" xmlns:dc="http://purl.org/dc/elements/1.1/" xmlns:dcterms="http://purl.org/dc/terms/" xmlns:vCard="http://www.w3.org/2001/vcard-rdf/3.0#" xmlns:bqbiol="http://biomodels.net/biology-qualifiers/" xmlns:bqmodel="http://biomodels.net/model-qualifiers/"><rdf:Description rdf:about="#metaid_E_205"><bqbiol:is><rdf:Bag><rdf:li rdf:resource="urn:miriam:NCBI:4916635" /><rdf:li rdf:resource="urn:miriam:UniProt:Q18CD1" /><rdf:li rdf:resource="urn:miriam:kegg.pathway:cdf00900" /><rdf:li rdf:resource="urn:miriam:kegg.pathway:cdf01100" /><rdf:li rdf:resource="urn:miriam:kegg.pathway:cdf01110" /></rdf:Bag></bqbiol:is></rdf:Description></rdf:RDF></annotation></species>
<species metaid="metaid_E_206" id="E_206" name="pepA" compartment="C_c" sboTerm="SBO:0000014"><annotation><rdf:RDF xmlns:rdf="http://www.w3.org/1999/02/22-rdf-syntax-ns#" xmlns:dc="http://purl.org/dc/elements/1.1/" xmlns:dcterms="http://purl.org/dc/terms/" xmlns:vCard="http://www.w3.org/2001/vcard-rdf/3.0#" xmlns:bqbiol="http://biomodels.net/biology-qualifiers/" xmlns:bqmodel="http://biomodels.net/model-qualifiers/"><rdf:Description rdf:about="#metaid_E_206"><bqbiol:is><rdf:Bag><rdf:li rdf:resource="urn:miriam:NCBI:4914015" /><rdf:li rdf:resource="urn:miriam:UniProt:Q18BF9" /><rdf:li rdf:resource="urn:miriam:kegg.pathway:cdf00480" /><rdf:li rdf:resource="urn:miriam:kegg.pathway:cdf01100" /></rdf:Bag></bqbiol:is></rdf:Description></rdf:RDF></annotation></species>
<species metaid="metaid_E_207" id="E_207" name="CD1832" compartment="C_c" sboTerm="SBO:0000014"><annotation><rdf:RDF xmlns:rdf="http://www.w3.org/1999/02/22-rdf-syntax-ns#" xmlns:dc="http://purl.org/dc/elements/1.1/" xmlns:dcterms="http://purl.org/dc/terms/" xmlns:vCard="http://www.w3.org/2001/vcard-rdf/3.0#" xmlns:bqbiol="http://biomodels.net/biology-qualifiers/" xmlns:bqmodel="http://biomodels.net/model-qualifiers/"><rdf:Description rdf:about="#metaid_E_207"><bqbiol:is><rdf:Bag><rdf:li rdf:resource="urn:miriam:NCBI:4914600" /><rdf:li rdf:resource="urn:miriam:UniProt:Q187E1" /><rdf:li rdf:resource="urn:miriam:kegg.pathway:cdf00400" /><rdf:li rdf:resource="urn:miriam:kegg.pathway:cdf01100" /><rdf:li rdf:resource="urn:miriam:kegg.pathway:cdf01110" /><rdf:li rdf:resource="urn:miriam:kegg.pathway:cdf01230" /></rdf:Bag></bqbiol:is></rdf:Description></rdf:RDF></annotation></species>
<species metaid="metaid_E_208" id="E_208" name="CD0862" compartment="C_c" sboTerm="SBO:0000014"><annotation><rdf:RDF xmlns:rdf="http://www.w3.org/1999/02/22-rdf-syntax-ns#" xmlns:dc="http://purl.org/dc/elements/1.1/" xmlns:dcterms="http://purl.org/dc/terms/" xmlns:vCard="http://www.w3.org/2001/vcard-rdf/3.0#" xmlns:bqbiol="http://biomodels.net/biology-qualifiers/" xmlns:bqmodel="http://biomodels.net/model-qualifiers/"><rdf:Description rdf:about="#metaid_E_208"><bqbiol:is><rdf:Bag><rdf:li rdf:resource="urn:miriam:NCBI:4916790" /><rdf:li rdf:resource="urn:miriam:UniProt:Q18A55" /><rdf:li rdf:resource="urn:miriam:kegg.pathway:cdf02060" /></rdf:Bag></bqbiol:is></rdf:Description></rdf:RDF></annotation></species>
<species metaid="metaid_E_209" id="E_209" name="celC" compartment="C_c" sboTerm="SBO:0000014"><annotation><rdf:RDF xmlns:rdf="http://www.w3.org/1999/02/22-rdf-syntax-ns#" xmlns:dc="http://purl.org/dc/elements/1.1/" xmlns:dcterms="http://purl.org/dc/terms/" xmlns:vCard="http://www.w3.org/2001/vcard-rdf/3.0#" xmlns:bqbiol="http://biomodels.net/biology-qualifiers/" xmlns:bqmodel="http://biomodels.net/model-qualifiers/"><rdf:Description rdf:about="#metaid_E_209"><bqbiol:is><rdf:Bag><rdf:li rdf:resource="urn:miriam:NCBI:4916221" /><rdf:li rdf:resource="urn:miriam:UniProt:Q183W9" /><rdf:li rdf:resource="urn:miriam:kegg.pathway:cdf02060" /></rdf:Bag></bqbiol:is></rdf:Description></rdf:RDF></annotation></species>
<species metaid="metaid_E_210" id="E_210" name="srlB" compartment="C_c" sboTerm="SBO:0000014"><annotation><rdf:RDF xmlns:rdf="http://www.w3.org/1999/02/22-rdf-syntax-ns#" xmlns:dc="http://purl.org/dc/elements/1.1/" xmlns:dcterms="http://purl.org/dc/terms/" xmlns:vCard="http://www.w3.org/2001/vcard-rdf/3.0#" xmlns:bqbiol="http://biomodels.net/biology-qualifiers/" xmlns:bqmodel="http://biomodels.net/model-qualifiers/"><rdf:Description rdf:about="#metaid_E_210"><bqbiol:is><rdf:Bag><rdf:li rdf:resource="urn:miriam:NCBI:4915541" /><rdf:li rdf:resource="urn:miriam:UniProt:Q189W1" /><rdf:li rdf:resource="urn:miriam:kegg.pathway:cdf00051" /><rdf:li rdf:resource="urn:miriam:kegg.pathway:cdf02060" /></rdf:Bag></bqbiol:is></rdf:Description></rdf:RDF></annotation></species>
<species metaid="metaid_E_211" id="E_211" name="CD0119" compartment="C_c" sboTerm="SBO:0000014"><annotation><rdf:RDF xmlns:rdf="http://www.w3.org/1999/02/22-rdf-syntax-ns#" xmlns:dc="http://purl.org/dc/elements/1.1/" xmlns:dcterms="http://purl.org/dc/terms/" xmlns:vCard="http://www.w3.org/2001/vcard-rdf/3.0#" xmlns:bqbiol="http://biomodels.net/biology-qualifiers/" xmlns:bqmodel="http://biomodels.net/model-qualifiers/"><rdf:Description rdf:about="#metaid_E_211"><bqbiol:is><rdf:Bag><rdf:li rdf:resource="urn:miriam:NCBI:4913506" /><rdf:li rdf:resource="urn:miriam:UniProt:Q18CL0" /><rdf:li rdf:resource="urn:miriam:kegg.pathway:cdf00520" /><rdf:li rdf:resource="urn:miriam:kegg.pathway:cdf01100" /></rdf:Bag></bqbiol:is></rdf:Description></rdf:RDF></annotation></species>
<species metaid="metaid_E_212" id="E_212" name="CD2156" compartment="C_c" sboTerm="SBO:0000014"><annotation><rdf:RDF xmlns:rdf="http://www.w3.org/1999/02/22-rdf-syntax-ns#" xmlns:dc="http://purl.org/dc/elements/1.1/" xmlns:dcterms="http://purl.org/dc/terms/" xmlns:vCard="http://www.w3.org/2001/vcard-rdf/3.0#" xmlns:bqbiol="http://biomodels.net/biology-qualifiers/" xmlns:bqmodel="http://biomodels.net/model-qualifiers/"><rdf:Description rdf:about="#metaid_E_212"><bqbiol:is><rdf:Bag><rdf:li rdf:resource="urn:miriam:NCBI:4913584" /><rdf:li rdf:resource="urn:miriam:UniProt:Q185U4" /><rdf:li rdf:resource="urn:miriam:kegg.pathway:cdf00730" /><rdf:li rdf:resource="urn:miriam:kegg.pathway:cdf01100" /></rdf:Bag></bqbiol:is></rdf:Description></rdf:RDF></annotation></species>
<species metaid="metaid_E_213" id="E_213" name="eutB" compartment="C_c" sboTerm="SBO:0000014"><annotation><rdf:RDF xmlns:rdf="http://www.w3.org/1999/02/22-rdf-syntax-ns#" xmlns:dc="http://purl.org/dc/elements/1.1/" xmlns:dcterms="http://purl.org/dc/terms/" xmlns:vCard="http://www.w3.org/2001/vcard-rdf/3.0#" xmlns:bqbiol="http://biomodels.net/biology-qualifiers/" xmlns:bqmodel="http://biomodels.net/model-qualifiers/"><rdf:Description rdf:about="#metaid_E_213"><bqbiol:is><rdf:Bag><rdf:li rdf:resource="urn:miriam:NCBI:4915599" /><rdf:li rdf:resource="urn:miriam:UniProt:Q187M3" /><rdf:li rdf:resource="urn:miriam:kegg.pathway:cdf00564" /><rdf:li rdf:resource="urn:miriam:kegg.pathway:cdf01100" /></rdf:Bag></bqbiol:is></rdf:Description></rdf:RDF></annotation></species>
<species metaid="metaid_E_214" id="E_214" name="thiD" compartment="C_c" sboTerm="SBO:0000014"><annotation><rdf:RDF xmlns:rdf="http://www.w3.org/1999/02/22-rdf-syntax-ns#" xmlns:dc="http://purl.org/dc/elements/1.1/" xmlns:dcterms="http://purl.org/dc/terms/" xmlns:vCard="http://www.w3.org/2001/vcard-rdf/3.0#" xmlns:bqbiol="http://biomodels.net/biology-qualifiers/" xmlns:bqmodel="http://biomodels.net/model-qualifiers/"><rdf:Description rdf:about="#metaid_E_214"><bqbiol:is><rdf:Bag><rdf:li rdf:resource="urn:miriam:NCBI:4913384" /><rdf:li rdf:resource="urn:miriam:UniProt:Q186F5" /><rdf:li rdf:resource="urn:miriam:kegg.pathway:cdf00730" /><rdf:li rdf:resource="urn:miriam:kegg.pathway:cdf01100" /></rdf:Bag></bqbiol:is></rdf:Description></rdf:RDF></annotation></species>
<species metaid="metaid_E_215" id="E_215" name="pyrR" compartment="C_c" sboTerm="SBO:0000014"><annotation><rdf:RDF xmlns:rdf="http://www.w3.org/1999/02/22-rdf-syntax-ns#" xmlns:dc="http://purl.org/dc/elements/1.1/" xmlns:dcterms="http://purl.org/dc/terms/" xmlns:vCard="http://www.w3.org/2001/vcard-rdf/3.0#" xmlns:bqbiol="http://biomodels.net/biology-qualifiers/" xmlns:bqmodel="http://biomodels.net/model-qualifiers/"><rdf:Description rdf:about="#metaid_E_215"><bqbiol:is><rdf:Bag><rdf:li rdf:resource="urn:miriam:NCBI:4915118" /><rdf:li rdf:resource="urn:miriam:UniProt:Q182T5" /><rdf:li rdf:resource="urn:miriam:kegg.pathway:cdf00240" /><rdf:li rdf:resource="urn:miriam:kegg.pathway:cdf01100" /></rdf:Bag></bqbiol:is></rdf:Description></rdf:RDF></annotation></species>
<species metaid="metaid_E_216" id="E_216" name="CD0725" compartment="C_c" sboTerm="SBO:0000014"><annotation><rdf:RDF xmlns:rdf="http://www.w3.org/1999/02/22-rdf-syntax-ns#" xmlns:dc="http://purl.org/dc/elements/1.1/" xmlns:dcterms="http://purl.org/dc/terms/" xmlns:vCard="http://www.w3.org/2001/vcard-rdf/3.0#" xmlns:bqbiol="http://biomodels.net/biology-qualifiers/" xmlns:bqmodel="http://biomodels.net/model-qualifiers/"><rdf:Description rdf:about="#metaid_E_216"><bqbiol:is><rdf:Bag><rdf:li rdf:resource="urn:miriam:NCBI:4914189" /><rdf:li rdf:resource="urn:miriam:UniProt:Q189S1" /><rdf:li rdf:resource="urn:miriam:kegg.pathway:cdf00680" /><rdf:li rdf:resource="urn:miriam:kegg.pathway:cdf01120" /><rdf:li rdf:resource="urn:miriam:kegg.pathway:cdf01200" /></rdf:Bag></bqbiol:is></rdf:Description></rdf:RDF></annotation></species>
<species metaid="metaid_E_217" id="E_217" name="CD2710" compartment="C_c" sboTerm="SBO:0000014"><annotation><rdf:RDF xmlns:rdf="http://www.w3.org/1999/02/22-rdf-syntax-ns#" xmlns:dc="http://purl.org/dc/elements/1.1/" xmlns:dcterms="http://purl.org/dc/terms/" xmlns:vCard="http://www.w3.org/2001/vcard-rdf/3.0#" xmlns:bqbiol="http://biomodels.net/biology-qualifiers/" xmlns:bqmodel="http://biomodels.net/model-qualifiers/"><rdf:Description rdf:about="#metaid_E_217"><bqbiol:is><rdf:Bag><rdf:li rdf:resource="urn:miriam:NCBI:4914447" /><rdf:li rdf:resource="urn:miriam:UniProt:Q183E4" /></rdf:Bag></bqbiol:is></rdf:Description></rdf:RDF></annotation></species>
<species metaid="metaid_E_218" id="E_218" name="CD3082" compartment="C_c" sboTerm="SBO:0000014"><annotation><rdf:RDF xmlns:rdf="http://www.w3.org/1999/02/22-rdf-syntax-ns#" xmlns:dc="http://purl.org/dc/elements/1.1/" xmlns:dcterms="http://purl.org/dc/terms/" xmlns:vCard="http://www.w3.org/2001/vcard-rdf/3.0#" xmlns:bqbiol="http://biomodels.net/biology-qualifiers/" xmlns:bqmodel="http://biomodels.net/model-qualifiers/"><rdf:Description rdf:about="#metaid_E_218"><bqbiol:is><rdf:Bag><rdf:li rdf:resource="urn:miriam:NCBI:4913697" /><rdf:li rdf:resource="urn:miriam:UniProt:Q184R8" /><rdf:li rdf:resource="urn:miriam:kegg.pathway:cdf02060" /></rdf:Bag></bqbiol:is></rdf:Description></rdf:RDF></annotation></species>
<species metaid="metaid_E_219" id="E_219" name="CD2566" compartment="C_c" sboTerm="SBO:0000014"><annotation><rdf:RDF xmlns:rdf="http://www.w3.org/1999/02/22-rdf-syntax-ns#" xmlns:dc="http://purl.org/dc/elements/1.1/" xmlns:dcterms="http://purl.org/dc/terms/" xmlns:vCard="http://www.w3.org/2001/vcard-rdf/3.0#" xmlns:bqbiol="http://biomodels.net/biology-qualifiers/" xmlns:bqmodel="http://biomodels.net/model-qualifiers/"><rdf:Description rdf:about="#metaid_E_219"><bqbiol:is><rdf:Bag><rdf:li rdf:resource="urn:miriam:NCBI:4914664" /><rdf:li rdf:resource="urn:miriam:UniProt:Q182Q6" /><rdf:li rdf:resource="urn:miriam:kegg.pathway:cdf00051" /><rdf:li rdf:resource="urn:miriam:kegg.pathway:cdf01100" /><rdf:li rdf:resource="urn:miriam:kegg.pathway:cdf01120" /><rdf:li rdf:resource="urn:miriam:kegg.pathway:cdf02060" /></rdf:Bag></bqbiol:is></rdf:Description></rdf:RDF></annotation></species>
<species metaid="metaid_E_220" id="E_220" name="CD1632" compartment="C_c" sboTerm="SBO:0000014"><annotation><rdf:RDF xmlns:rdf="http://www.w3.org/1999/02/22-rdf-syntax-ns#" xmlns:dc="http://purl.org/dc/elements/1.1/" xmlns:dcterms="http://purl.org/dc/terms/" xmlns:vCard="http://www.w3.org/2001/vcard-rdf/3.0#" xmlns:bqbiol="http://biomodels.net/biology-qualifiers/" xmlns:bqmodel="http://biomodels.net/model-qualifiers/"><rdf:Description rdf:about="#metaid_E_220"><bqbiol:is><rdf:Bag><rdf:li rdf:resource="urn:miriam:NCBI:4915630" /><rdf:li rdf:resource="urn:miriam:UniProt:Q186I9" /><rdf:li rdf:resource="urn:miriam:kegg.pathway:cdf00250" /><rdf:li rdf:resource="urn:miriam:kegg.pathway:cdf01100" /><rdf:li rdf:resource="urn:miriam:kegg.pathway:cdf01110" /></rdf:Bag></bqbiol:is></rdf:Description></rdf:RDF></annotation></species>
<species metaid="metaid_E_221" id="E_221" name="CD2537" compartment="C_c" sboTerm="SBO:0000014"><annotation><rdf:RDF xmlns:rdf="http://www.w3.org/1999/02/22-rdf-syntax-ns#" xmlns:dc="http://purl.org/dc/elements/1.1/" xmlns:dcterms="http://purl.org/dc/terms/" xmlns:vCard="http://www.w3.org/2001/vcard-rdf/3.0#" xmlns:bqbiol="http://biomodels.net/biology-qualifiers/" xmlns:bqmodel="http://biomodels.net/model-qualifiers/"><rdf:Description rdf:about="#metaid_E_221"><bqbiol:is><rdf:Bag><rdf:li rdf:resource="urn:miriam:NCBI:4913434" /><rdf:li rdf:resource="urn:miriam:UniProt:Q182M3" /></rdf:Bag></bqbiol:is></rdf:Description></rdf:RDF></annotation></species>
<species metaid="metaid_E_222" id="E_222" name="CD1723" compartment="C_c" sboTerm="SBO:0000014"><annotation><rdf:RDF xmlns:rdf="http://www.w3.org/1999/02/22-rdf-syntax-ns#" xmlns:dc="http://purl.org/dc/elements/1.1/" xmlns:dcterms="http://purl.org/dc/terms/" xmlns:vCard="http://www.w3.org/2001/vcard-rdf/3.0#" xmlns:bqbiol="http://biomodels.net/biology-qualifiers/" xmlns:bqmodel="http://biomodels.net/model-qualifiers/"><rdf:Description rdf:about="#metaid_E_222"><bqbiol:is><rdf:Bag><rdf:li rdf:resource="urn:miriam:NCBI:4916536" /><rdf:li rdf:resource="urn:miriam:UniProt:Q186S9" /><rdf:li rdf:resource="urn:miriam:kegg.pathway:cdf00561" /><rdf:li rdf:resource="urn:miriam:kegg.pathway:cdf00564" /><rdf:li rdf:resource="urn:miriam:kegg.pathway:cdf01100" /></rdf:Bag></bqbiol:is></rdf:Description></rdf:RDF></annotation></species>
<species metaid="metaid_E_223" id="E_223" name="gutD" compartment="C_c" sboTerm="SBO:0000014"><annotation><rdf:RDF xmlns:rdf="http://www.w3.org/1999/02/22-rdf-syntax-ns#" xmlns:dc="http://purl.org/dc/elements/1.1/" xmlns:dcterms="http://purl.org/dc/terms/" xmlns:vCard="http://www.w3.org/2001/vcard-rdf/3.0#" xmlns:bqbiol="http://biomodels.net/biology-qualifiers/" xmlns:bqmodel="http://biomodels.net/model-qualifiers/"><rdf:Description rdf:about="#metaid_E_223"><bqbiol:is><rdf:Bag><rdf:li rdf:resource="urn:miriam:NCBI:4915542" /><rdf:li rdf:resource="urn:miriam:UniProt:Q189W7" /><rdf:li rdf:resource="urn:miriam:kegg.pathway:cdf00051" /></rdf:Bag></bqbiol:is></rdf:Description></rdf:RDF></annotation></species>
<species metaid="metaid_E_224" id="E_224" name="CD1387" compartment="C_c" sboTerm="SBO:0000014"><annotation><rdf:RDF xmlns:rdf="http://www.w3.org/1999/02/22-rdf-syntax-ns#" xmlns:dc="http://purl.org/dc/elements/1.1/" xmlns:dcterms="http://purl.org/dc/terms/" xmlns:vCard="http://www.w3.org/2001/vcard-rdf/3.0#" xmlns:bqbiol="http://biomodels.net/biology-qualifiers/" xmlns:bqmodel="http://biomodels.net/model-qualifiers/"><rdf:Description rdf:about="#metaid_E_224"><bqbiol:is><rdf:Bag><rdf:li rdf:resource="urn:miriam:NCBI:4914843" /><rdf:li rdf:resource="urn:miriam:UniProt:Q18BQ7" /></rdf:Bag></bqbiol:is></rdf:Description></rdf:RDF></annotation></species>
<species metaid="metaid_E_225" id="E_225" name="accB" compartment="C_c" sboTerm="SBO:0000014"><annotation><rdf:RDF xmlns:rdf="http://www.w3.org/1999/02/22-rdf-syntax-ns#" xmlns:dc="http://purl.org/dc/elements/1.1/" xmlns:dcterms="http://purl.org/dc/terms/" xmlns:vCard="http://www.w3.org/2001/vcard-rdf/3.0#" xmlns:bqbiol="http://biomodels.net/biology-qualifiers/" xmlns:bqmodel="http://biomodels.net/model-qualifiers/"><rdf:Description rdf:about="#metaid_E_225"><bqbiol:is><rdf:Bag><rdf:li rdf:resource="urn:miriam:NCBI:4913899" /><rdf:li rdf:resource="urn:miriam:UniProt:Q187Q0" /><rdf:li rdf:resource="urn:miriam:kegg.pathway:cdf00061" /><rdf:li rdf:resource="urn:miriam:kegg.pathway:cdf00620" /><rdf:li rdf:resource="urn:miriam:kegg.pathway:cdf00640" /><rdf:li rdf:resource="urn:miriam:kegg.pathway:cdf01100" /><rdf:li rdf:resource="urn:miriam:kegg.pathway:cdf01110" /><rdf:li rdf:resource="urn:miriam:kegg.pathway:cdf01120" /><rdf:li rdf:resource="urn:miriam:kegg.pathway:cdf01200" /><rdf:li rdf:resource="urn:miriam:kegg.pathway:cdf01212" /></rdf:Bag></bqbiol:is></rdf:Description></rdf:RDF></annotation></species>
<species metaid="metaid_E_226" id="E_226" name="ptsG-A" compartment="C_c" sboTerm="SBO:0000014"><annotation><rdf:RDF xmlns:rdf="http://www.w3.org/1999/02/22-rdf-syntax-ns#" xmlns:dc="http://purl.org/dc/elements/1.1/" xmlns:dcterms="http://purl.org/dc/terms/" xmlns:vCard="http://www.w3.org/2001/vcard-rdf/3.0#" xmlns:bqbiol="http://biomodels.net/biology-qualifiers/" xmlns:bqmodel="http://biomodels.net/model-qualifiers/"><rdf:Description rdf:about="#metaid_E_226"><bqbiol:is><rdf:Bag><rdf:li rdf:resource="urn:miriam:NCBI:4913822" /><rdf:li rdf:resource="urn:miriam:UniProt:Q183A1" /><rdf:li rdf:resource="urn:miriam:kegg.pathway:cdf00520" /><rdf:li rdf:resource="urn:miriam:kegg.pathway:cdf02060" /></rdf:Bag></bqbiol:is></rdf:Description></rdf:RDF></annotation></species>
<species metaid="metaid_E_227" id="E_227" name="adhE" compartment="C_c" sboTerm="SBO:0000014"><annotation><rdf:RDF xmlns:rdf="http://www.w3.org/1999/02/22-rdf-syntax-ns#" xmlns:dc="http://purl.org/dc/elements/1.1/" xmlns:dcterms="http://purl.org/dc/terms/" xmlns:vCard="http://www.w3.org/2001/vcard-rdf/3.0#" xmlns:bqbiol="http://biomodels.net/biology-qualifiers/" xmlns:bqmodel="http://biomodels.net/model-qualifiers/"><rdf:Description rdf:about="#metaid_E_227"><bqbiol:is><rdf:Bag><rdf:li rdf:resource="urn:miriam:NCBI:4915990" /><rdf:li rdf:resource="urn:miriam:UniProt:Q18D77" /><rdf:li rdf:resource="urn:miriam:kegg.pathway:cdf00010" /><rdf:li rdf:resource="urn:miriam:kegg.pathway:cdf00071" /><rdf:li rdf:resource="urn:miriam:kegg.pathway:cdf00350" /><rdf:li rdf:resource="urn:miriam:kegg.pathway:cdf00620" /><rdf:li rdf:resource="urn:miriam:kegg.pathway:cdf00625" /><rdf:li rdf:resource="urn:miriam:kegg.pathway:cdf00626" /><rdf:li rdf:resource="urn:miriam:kegg.pathway:cdf00650" /><rdf:li rdf:resource="urn:miriam:kegg.pathway:cdf01100" /><rdf:li rdf:resource="urn:miriam:kegg.pathway:cdf01110" /><rdf:li rdf:resource="urn:miriam:kegg.pathway:cdf01120" /><rdf:li rdf:resource="urn:miriam:kegg.pathway:cdf01220" /></rdf:Bag></bqbiol:is></rdf:Description></rdf:RDF></annotation></species>
<species metaid="metaid_E_228" id="E_228" name="CD2318" compartment="C_c" sboTerm="SBO:0000014"><annotation><rdf:RDF xmlns:rdf="http://www.w3.org/1999/02/22-rdf-syntax-ns#" xmlns:dc="http://purl.org/dc/elements/1.1/" xmlns:dcterms="http://purl.org/dc/terms/" xmlns:vCard="http://www.w3.org/2001/vcard-rdf/3.0#" xmlns:bqbiol="http://biomodels.net/biology-qualifiers/" xmlns:bqmodel="http://biomodels.net/model-qualifiers/"><rdf:Description rdf:about="#metaid_E_228"><bqbiol:is><rdf:Bag><rdf:li rdf:resource="urn:miriam:NCBI:4913776" /><rdf:li rdf:resource="urn:miriam:UniProt:Q185J2" /></rdf:Bag></bqbiol:is></rdf:Description></rdf:RDF></annotation></species>
<species metaid="metaid_E_229" id="E_229" name="ldhA" compartment="C_c" sboTerm="SBO:0000014"><annotation><rdf:RDF xmlns:rdf="http://www.w3.org/1999/02/22-rdf-syntax-ns#" xmlns:dc="http://purl.org/dc/elements/1.1/" xmlns:dcterms="http://purl.org/dc/terms/" xmlns:vCard="http://www.w3.org/2001/vcard-rdf/3.0#" xmlns:bqbiol="http://biomodels.net/biology-qualifiers/" xmlns:bqmodel="http://biomodels.net/model-qualifiers/"><rdf:Description rdf:about="#metaid_E_229"><bqbiol:is><rdf:Bag><rdf:li rdf:resource="urn:miriam:NCBI:4914933" /><rdf:li rdf:resource="urn:miriam:UniProt:Q188H7" /><rdf:li rdf:resource="urn:miriam:kegg.pathway:cdf00620" /><rdf:li rdf:resource="urn:miriam:kegg.pathway:cdf01120" /></rdf:Bag></bqbiol:is></rdf:Description></rdf:RDF></annotation></species>
<species metaid="metaid_E_230" id="E_230" name="feoA1" compartment="C_c" sboTerm="SBO:0000014"><annotation><rdf:RDF xmlns:rdf="http://www.w3.org/1999/02/22-rdf-syntax-ns#" xmlns:dc="http://purl.org/dc/elements/1.1/" xmlns:dcterms="http://purl.org/dc/terms/" xmlns:vCard="http://www.w3.org/2001/vcard-rdf/3.0#" xmlns:bqbiol="http://biomodels.net/biology-qualifiers/" xmlns:bqmodel="http://biomodels.net/model-qualifiers/"><rdf:Description rdf:about="#metaid_E_230"><bqbiol:is><rdf:Bag><rdf:li rdf:resource="urn:miriam:NCBI:4915900" /><rdf:li rdf:resource="urn:miriam:UniProt:Q18BZ9" /></rdf:Bag></bqbiol:is></rdf:Description></rdf:RDF></annotation></species>
<species metaid="metaid_E_231" id="E_231" name="CD3643" compartment="C_c" sboTerm="SBO:0000014"><annotation><rdf:RDF xmlns:rdf="http://www.w3.org/1999/02/22-rdf-syntax-ns#" xmlns:dc="http://purl.org/dc/elements/1.1/" xmlns:dcterms="http://purl.org/dc/terms/" xmlns:vCard="http://www.w3.org/2001/vcard-rdf/3.0#" xmlns:bqbiol="http://biomodels.net/biology-qualifiers/" xmlns:bqmodel="http://biomodels.net/model-qualifiers/"><rdf:Description rdf:about="#metaid_E_231"><bqbiol:is><rdf:Bag><rdf:li rdf:resource="urn:miriam:NCBI:4913797" /><rdf:li rdf:resource="urn:miriam:UniProt:Q181P4" /><rdf:li rdf:resource="urn:miriam:kegg.pathway:cdf00240" /><rdf:li rdf:resource="urn:miriam:kegg.pathway:cdf01100" /></rdf:Bag></bqbiol:is></rdf:Description></rdf:RDF></annotation></species>
<species metaid="metaid_E_232" id="E_232" name="pyrAA2" compartment="C_c" sboTerm="SBO:0000014"><annotation><rdf:RDF xmlns:rdf="http://www.w3.org/1999/02/22-rdf-syntax-ns#" xmlns:dc="http://purl.org/dc/elements/1.1/" xmlns:dcterms="http://purl.org/dc/terms/" xmlns:vCard="http://www.w3.org/2001/vcard-rdf/3.0#" xmlns:bqbiol="http://biomodels.net/biology-qualifiers/" xmlns:bqmodel="http://biomodels.net/model-qualifiers/"><rdf:Description rdf:about="#metaid_E_232"><bqbiol:is><rdf:Bag><rdf:li rdf:resource="urn:miriam:NCBI:4912930" /><rdf:li rdf:resource="urn:miriam:UniProt:Q181J3" /><rdf:li rdf:resource="urn:miriam:kegg.pathway:cdf00240" /><rdf:li rdf:resource="urn:miriam:kegg.pathway:cdf00250" /><rdf:li rdf:resource="urn:miriam:kegg.pathway:cdf01100" /></rdf:Bag></bqbiol:is></rdf:Description></rdf:RDF></annotation></species>
<species metaid="metaid_E_233" id="E_233" name="trxB2" compartment="C_c" sboTerm="SBO:0000014"><annotation><rdf:RDF xmlns:rdf="http://www.w3.org/1999/02/22-rdf-syntax-ns#" xmlns:dc="http://purl.org/dc/elements/1.1/" xmlns:dcterms="http://purl.org/dc/terms/" xmlns:vCard="http://www.w3.org/2001/vcard-rdf/3.0#" xmlns:bqbiol="http://biomodels.net/biology-qualifiers/" xmlns:bqmodel="http://biomodels.net/model-qualifiers/"><rdf:Description rdf:about="#metaid_E_233"><bqbiol:is><rdf:Bag><rdf:li rdf:resource="urn:miriam:NCBI:4916443" /><rdf:li rdf:resource="urn:miriam:UniProt:Q185Q5" /><rdf:li rdf:resource="urn:miriam:kegg.pathway:cdf00240" /><rdf:li rdf:resource="urn:miriam:kegg.pathway:cdf00450" /></rdf:Bag></bqbiol:is></rdf:Description></rdf:RDF></annotation></species>
<species metaid="metaid_E_234" id="E_234" name="CD0285" compartment="C_c" sboTerm="SBO:0000014"><annotation><rdf:RDF xmlns:rdf="http://www.w3.org/1999/02/22-rdf-syntax-ns#" xmlns:dc="http://purl.org/dc/elements/1.1/" xmlns:dcterms="http://purl.org/dc/terms/" xmlns:vCard="http://www.w3.org/2001/vcard-rdf/3.0#" xmlns:bqbiol="http://biomodels.net/biology-qualifiers/" xmlns:bqmodel="http://biomodels.net/model-qualifiers/"><rdf:Description rdf:about="#metaid_E_234"><bqbiol:is><rdf:Bag><rdf:li rdf:resource="urn:miriam:NCBI:4913557" /><rdf:li rdf:resource="urn:miriam:UniProt:Q18D23" /></rdf:Bag></bqbiol:is></rdf:Description></rdf:RDF></annotation></species>
<species metaid="metaid_E_235" id="E_235" name="hisG" compartment="C_c" sboTerm="SBO:0000014"><annotation><rdf:RDF xmlns:rdf="http://www.w3.org/1999/02/22-rdf-syntax-ns#" xmlns:dc="http://purl.org/dc/elements/1.1/" xmlns:dcterms="http://purl.org/dc/terms/" xmlns:vCard="http://www.w3.org/2001/vcard-rdf/3.0#" xmlns:bqbiol="http://biomodels.net/biology-qualifiers/" xmlns:bqmodel="http://biomodels.net/model-qualifiers/"><rdf:Description rdf:about="#metaid_E_235"><bqbiol:is><rdf:Bag><rdf:li rdf:resource="urn:miriam:NCBI:4916284" /><rdf:li rdf:resource="urn:miriam:UniProt:Q18C67" /><rdf:li rdf:resource="urn:miriam:kegg.pathway:cdf00340" /><rdf:li rdf:resource="urn:miriam:kegg.pathway:cdf01100" /><rdf:li rdf:resource="urn:miriam:kegg.pathway:cdf01110" /><rdf:li rdf:resource="urn:miriam:kegg.pathway:cdf01230" /></rdf:Bag></bqbiol:is></rdf:Description></rdf:RDF></annotation></species>
<species metaid="metaid_E_236" id="E_236" name="CD2091" compartment="C_c" sboTerm="SBO:0000014"><annotation><rdf:RDF xmlns:rdf="http://www.w3.org/1999/02/22-rdf-syntax-ns#" xmlns:dc="http://purl.org/dc/elements/1.1/" xmlns:dcterms="http://purl.org/dc/terms/" xmlns:vCard="http://www.w3.org/2001/vcard-rdf/3.0#" xmlns:bqbiol="http://biomodels.net/biology-qualifiers/" xmlns:bqmodel="http://biomodels.net/model-qualifiers/"><rdf:Description rdf:about="#metaid_E_236"><bqbiol:is><rdf:Bag><rdf:li rdf:resource="urn:miriam:NCBI:4913683" /><rdf:li rdf:resource="urn:miriam:UniProt:Q188G0" /></rdf:Bag></bqbiol:is></rdf:Description></rdf:RDF></annotation></species>
<species metaid="metaid_E_237" id="E_237" name="mgsA" compartment="C_c" sboTerm="SBO:0000014"><annotation><rdf:RDF xmlns:rdf="http://www.w3.org/1999/02/22-rdf-syntax-ns#" xmlns:dc="http://purl.org/dc/elements/1.1/" xmlns:dcterms="http://purl.org/dc/terms/" xmlns:vCard="http://www.w3.org/2001/vcard-rdf/3.0#" xmlns:bqbiol="http://biomodels.net/biology-qualifiers/" xmlns:bqmodel="http://biomodels.net/model-qualifiers/"><rdf:Description rdf:about="#metaid_E_237"><bqbiol:is><rdf:Bag><rdf:li rdf:resource="urn:miriam:NCBI:4914589" /><rdf:li rdf:resource="urn:miriam:UniProt:Q18B16" /><rdf:li rdf:resource="urn:miriam:kegg.pathway:cdf00640" /><rdf:li rdf:resource="urn:miriam:kegg.pathway:cdf01120" /></rdf:Bag></bqbiol:is></rdf:Description></rdf:RDF></annotation></species>
<species metaid="metaid_E_238" id="E_238" name="vanTG" compartment="C_c" sboTerm="SBO:0000014"><annotation><rdf:RDF xmlns:rdf="http://www.w3.org/1999/02/22-rdf-syntax-ns#" xmlns:dc="http://purl.org/dc/elements/1.1/" xmlns:dcterms="http://purl.org/dc/terms/" xmlns:vCard="http://www.w3.org/2001/vcard-rdf/3.0#" xmlns:bqbiol="http://biomodels.net/biology-qualifiers/" xmlns:bqmodel="http://biomodels.net/model-qualifiers/"><rdf:Description rdf:about="#metaid_E_238"><bqbiol:is><rdf:Bag><rdf:li rdf:resource="urn:miriam:NCBI:4915626" /><rdf:li rdf:resource="urn:miriam:UniProt:Q186I3" /><rdf:li rdf:resource="urn:miriam:kegg.pathway:cdf02020" /></rdf:Bag></bqbiol:is></rdf:Description></rdf:RDF></annotation></species>
<species metaid="metaid_E_239" id="E_239" name="cls" compartment="C_c" sboTerm="SBO:0000014"><annotation><rdf:RDF xmlns:rdf="http://www.w3.org/1999/02/22-rdf-syntax-ns#" xmlns:dc="http://purl.org/dc/elements/1.1/" xmlns:dcterms="http://purl.org/dc/terms/" xmlns:vCard="http://www.w3.org/2001/vcard-rdf/3.0#" xmlns:bqbiol="http://biomodels.net/biology-qualifiers/" xmlns:bqmodel="http://biomodels.net/model-qualifiers/"><rdf:Description rdf:about="#metaid_E_239"><bqbiol:is><rdf:Bag><rdf:li rdf:resource="urn:miriam:NCBI:4915461" /><rdf:li rdf:resource="urn:miriam:UniProt:Q18CT1" /><rdf:li rdf:resource="urn:miriam:kegg.pathway:cdf00564" /><rdf:li rdf:resource="urn:miriam:kegg.pathway:cdf01100" /></rdf:Bag></bqbiol:is></rdf:Description></rdf:RDF></annotation></species>
<species metaid="metaid_E_240" id="E_240" name="dapA2" compartment="C_c" sboTerm="SBO:0000014"><annotation><rdf:RDF xmlns:rdf="http://www.w3.org/1999/02/22-rdf-syntax-ns#" xmlns:dc="http://purl.org/dc/elements/1.1/" xmlns:dcterms="http://purl.org/dc/terms/" xmlns:vCard="http://www.w3.org/2001/vcard-rdf/3.0#" xmlns:bqbiol="http://biomodels.net/biology-qualifiers/" xmlns:bqmodel="http://biomodels.net/model-qualifiers/"><rdf:Description rdf:about="#metaid_E_240"><bqbiol:is><rdf:Bag><rdf:li rdf:resource="urn:miriam:NCBI:4915229" /><rdf:li rdf:resource="urn:miriam:UniProt:Q17ZW8" /><rdf:li rdf:resource="urn:miriam:kegg.pathway:cdf00300" /><rdf:li rdf:resource="urn:miriam:kegg.pathway:cdf01100" /><rdf:li rdf:resource="urn:miriam:kegg.pathway:cdf01110" /><rdf:li rdf:resource="urn:miriam:kegg.pathway:cdf01120" /><rdf:li rdf:resource="urn:miriam:kegg.pathway:cdf01230" /></rdf:Bag></bqbiol:is></rdf:Description></rdf:RDF></annotation></species>
<species metaid="metaid_E_241" id="E_241" name="CD1344" compartment="C_c" sboTerm="SBO:0000014"><annotation><rdf:RDF xmlns:rdf="http://www.w3.org/1999/02/22-rdf-syntax-ns#" xmlns:dc="http://purl.org/dc/elements/1.1/" xmlns:dcterms="http://purl.org/dc/terms/" xmlns:vCard="http://www.w3.org/2001/vcard-rdf/3.0#" xmlns:bqbiol="http://biomodels.net/biology-qualifiers/" xmlns:bqmodel="http://biomodels.net/model-qualifiers/"><rdf:Description rdf:about="#metaid_E_241"><bqbiol:is><rdf:Bag><rdf:li rdf:resource="urn:miriam:NCBI:4914373" /><rdf:li rdf:resource="urn:miriam:UniProt:Q18BK9" /><rdf:li rdf:resource="urn:miriam:kegg.pathway:cdf00561" /><rdf:li rdf:resource="urn:miriam:kegg.pathway:cdf01100" /></rdf:Bag></bqbiol:is></rdf:Description></rdf:RDF></annotation></species>
<species metaid="metaid_E_242" id="E_242" name="potC" compartment="C_c" sboTerm="SBO:0000014"><annotation><rdf:RDF xmlns:rdf="http://www.w3.org/1999/02/22-rdf-syntax-ns#" xmlns:dc="http://purl.org/dc/elements/1.1/" xmlns:dcterms="http://purl.org/dc/terms/" xmlns:vCard="http://www.w3.org/2001/vcard-rdf/3.0#" xmlns:bqbiol="http://biomodels.net/biology-qualifiers/" xmlns:bqmodel="http://biomodels.net/model-qualifiers/"><rdf:Description rdf:about="#metaid_E_242"><bqbiol:is><rdf:Bag><rdf:li rdf:resource="urn:miriam:NCBI:4916766" /><rdf:li rdf:resource="urn:miriam:UniProt:Q18AM6" /><rdf:li rdf:resource="urn:miriam:kegg.pathway:cdf02010" /></rdf:Bag></bqbiol:is></rdf:Description></rdf:RDF></annotation></species>
<species metaid="metaid_E_243" id="E_243" name="mapA" compartment="C_c" sboTerm="SBO:0000014"><annotation><rdf:RDF xmlns:rdf="http://www.w3.org/1999/02/22-rdf-syntax-ns#" xmlns:dc="http://purl.org/dc/elements/1.1/" xmlns:dcterms="http://purl.org/dc/terms/" xmlns:vCard="http://www.w3.org/2001/vcard-rdf/3.0#" xmlns:bqbiol="http://biomodels.net/biology-qualifiers/" xmlns:bqmodel="http://biomodels.net/model-qualifiers/"><rdf:Description rdf:about="#metaid_E_243"><bqbiol:is><rdf:Bag><rdf:li rdf:resource="urn:miriam:NCBI:4914354" /><rdf:li rdf:resource="urn:miriam:UniProt:Q185X8" /><rdf:li rdf:resource="urn:miriam:kegg.pathway:cdf00500" /><rdf:li rdf:resource="urn:miriam:kegg.pathway:cdf01100" /></rdf:Bag></bqbiol:is></rdf:Description></rdf:RDF></annotation></species>
<species metaid="metaid_E_244" id="E_244" name="opuCC" compartment="C_c" sboTerm="SBO:0000014"><annotation><rdf:RDF xmlns:rdf="http://www.w3.org/1999/02/22-rdf-syntax-ns#" xmlns:dc="http://purl.org/dc/elements/1.1/" xmlns:dcterms="http://purl.org/dc/terms/" xmlns:vCard="http://www.w3.org/2001/vcard-rdf/3.0#" xmlns:bqbiol="http://biomodels.net/biology-qualifiers/" xmlns:bqmodel="http://biomodels.net/model-qualifiers/"><rdf:Description rdf:about="#metaid_E_244"><bqbiol:is><rdf:Bag><rdf:li rdf:resource="urn:miriam:NCBI:4914153" /><rdf:li rdf:resource="urn:miriam:UniProt:Q18A95" /><rdf:li rdf:resource="urn:miriam:kegg.pathway:cdf02010" /></rdf:Bag></bqbiol:is></rdf:Description></rdf:RDF></annotation></species>
<species metaid="metaid_E_245" id="E_245" name="xdhB" compartment="C_c" sboTerm="SBO:0000014"><annotation><rdf:RDF xmlns:rdf="http://www.w3.org/1999/02/22-rdf-syntax-ns#" xmlns:dc="http://purl.org/dc/elements/1.1/" xmlns:dcterms="http://purl.org/dc/terms/" xmlns:vCard="http://www.w3.org/2001/vcard-rdf/3.0#" xmlns:bqbiol="http://biomodels.net/biology-qualifiers/" xmlns:bqmodel="http://biomodels.net/model-qualifiers/"><rdf:Description rdf:about="#metaid_E_245"><bqbiol:is><rdf:Bag><rdf:li rdf:resource="urn:miriam:NCBI:4913667" /><rdf:li rdf:resource="urn:miriam:UniProt:Q188G8" /></rdf:Bag></bqbiol:is></rdf:Description></rdf:RDF></annotation></species>
<species metaid="metaid_E_246" id="E_246" name="cooS" compartment="C_c" sboTerm="SBO:0000014"><annotation><rdf:RDF xmlns:rdf="http://www.w3.org/1999/02/22-rdf-syntax-ns#" xmlns:dc="http://purl.org/dc/elements/1.1/" xmlns:dcterms="http://purl.org/dc/terms/" xmlns:vCard="http://www.w3.org/2001/vcard-rdf/3.0#" xmlns:bqbiol="http://biomodels.net/biology-qualifiers/" xmlns:bqmodel="http://biomodels.net/model-qualifiers/"><rdf:Description rdf:about="#metaid_E_246"><bqbiol:is><rdf:Bag><rdf:li rdf:resource="urn:miriam:NCBI:4914840" /><rdf:li rdf:resource="urn:miriam:UniProt:Q18CR1" /><rdf:li rdf:resource="urn:miriam:kegg.pathway:cdf00680" /><rdf:li rdf:resource="urn:miriam:kegg.pathway:cdf01120" /><rdf:li rdf:resource="urn:miriam:kegg.pathway:cdf01200" /></rdf:Bag></bqbiol:is></rdf:Description></rdf:RDF></annotation></species>
<species metaid="metaid_E_247" id="E_247" name="CD3074" compartment="C_c" sboTerm="SBO:0000014"><annotation><rdf:RDF xmlns:rdf="http://www.w3.org/1999/02/22-rdf-syntax-ns#" xmlns:dc="http://purl.org/dc/elements/1.1/" xmlns:dcterms="http://purl.org/dc/terms/" xmlns:vCard="http://www.w3.org/2001/vcard-rdf/3.0#" xmlns:bqbiol="http://biomodels.net/biology-qualifiers/" xmlns:bqmodel="http://biomodels.net/model-qualifiers/"><rdf:Description rdf:about="#metaid_E_247"><bqbiol:is><rdf:Bag><rdf:li rdf:resource="urn:miriam:NCBI:4913689" /><rdf:li rdf:resource="urn:miriam:UniProt:Q184R0" /><rdf:li rdf:resource="urn:miriam:kegg.pathway:cdf00052" /><rdf:li rdf:resource="urn:miriam:kegg.pathway:cdf01100" /></rdf:Bag></bqbiol:is></rdf:Description></rdf:RDF></annotation></species>
<species metaid="metaid_E_248" id="E_248" name="hemN" compartment="C_c" sboTerm="SBO:0000014"><annotation><rdf:RDF xmlns:rdf="http://www.w3.org/1999/02/22-rdf-syntax-ns#" xmlns:dc="http://purl.org/dc/elements/1.1/" xmlns:dcterms="http://purl.org/dc/terms/" xmlns:vCard="http://www.w3.org/2001/vcard-rdf/3.0#" xmlns:bqbiol="http://biomodels.net/biology-qualifiers/" xmlns:bqmodel="http://biomodels.net/model-qualifiers/"><rdf:Description rdf:about="#metaid_E_248"><bqbiol:is><rdf:Bag><rdf:li rdf:resource="urn:miriam:NCBI:4916454" /><rdf:li rdf:resource="urn:miriam:UniProt:Q182E9" /><rdf:li rdf:resource="urn:miriam:kegg.pathway:cdf00860" /><rdf:li rdf:resource="urn:miriam:kegg.pathway:cdf01100" /><rdf:li rdf:resource="urn:miriam:kegg.pathway:cdf01110" /></rdf:Bag></bqbiol:is></rdf:Description></rdf:RDF></annotation></species>
<species metaid="metaid_E_249" id="E_249" name="argG" compartment="C_c" sboTerm="SBO:0000014"><annotation><rdf:RDF xmlns:rdf="http://www.w3.org/1999/02/22-rdf-syntax-ns#" xmlns:dc="http://purl.org/dc/elements/1.1/" xmlns:dcterms="http://purl.org/dc/terms/" xmlns:vCard="http://www.w3.org/2001/vcard-rdf/3.0#" xmlns:bqbiol="http://biomodels.net/biology-qualifiers/" xmlns:bqmodel="http://biomodels.net/model-qualifiers/"><rdf:Description rdf:about="#metaid_E_249"><bqbiol:is><rdf:Bag><rdf:li rdf:resource="urn:miriam:NCBI:4914984" /><rdf:li rdf:resource="urn:miriam:UniProt:Q186Z6" /><rdf:li rdf:resource="urn:miriam:kegg.pathway:cdf00250" /><rdf:li rdf:resource="urn:miriam:kegg.pathway:cdf00330" /><rdf:li rdf:resource="urn:miriam:kegg.pathway:cdf01100" /><rdf:li rdf:resource="urn:miriam:kegg.pathway:cdf01110" /><rdf:li rdf:resource="urn:miriam:kegg.pathway:cdf01230" /></rdf:Bag></bqbiol:is></rdf:Description></rdf:RDF></annotation></species>
<species metaid="metaid_E_250" id="E_250" name="cbiQ" compartment="C_c" sboTerm="SBO:0000014"><annotation><rdf:RDF xmlns:rdf="http://www.w3.org/1999/02/22-rdf-syntax-ns#" xmlns:dc="http://purl.org/dc/elements/1.1/" xmlns:dcterms="http://purl.org/dc/terms/" xmlns:vCard="http://www.w3.org/2001/vcard-rdf/3.0#" xmlns:bqbiol="http://biomodels.net/biology-qualifiers/" xmlns:bqmodel="http://biomodels.net/model-qualifiers/"><rdf:Description rdf:about="#metaid_E_250"><bqbiol:is><rdf:Bag><rdf:li rdf:resource="urn:miriam:NCBI:4913150" /><rdf:li rdf:resource="urn:miriam:UniProt:Q18CJ3" /><rdf:li rdf:resource="urn:miriam:kegg.pathway:cdf02010" /></rdf:Bag></bqbiol:is></rdf:Description></rdf:RDF></annotation></species>
<species metaid="metaid_E_251" id="E_251" name="CD1978" compartment="C_c" sboTerm="SBO:0000014"><annotation><rdf:RDF xmlns:rdf="http://www.w3.org/1999/02/22-rdf-syntax-ns#" xmlns:dc="http://purl.org/dc/elements/1.1/" xmlns:dcterms="http://purl.org/dc/terms/" xmlns:vCard="http://www.w3.org/2001/vcard-rdf/3.0#" xmlns:bqbiol="http://biomodels.net/biology-qualifiers/" xmlns:bqmodel="http://biomodels.net/model-qualifiers/"><rdf:Description rdf:about="#metaid_E_251"><bqbiol:is><rdf:Bag><rdf:li rdf:resource="urn:miriam:NCBI:4915063" /><rdf:li rdf:resource="urn:miriam:UniProt:Q187T8" /></rdf:Bag></bqbiol:is></rdf:Description></rdf:RDF></annotation></species>
[truncated: 2,208,492 more chars]
