# Supplementary material for: A curated C. difficile strain 630 metabolic network: prediction of essential targets and inhibitors
Source: BMC Syst Biol. 2014 Oct 15;8:117. doi: 10.1186/s12918-014-0117-z (PMC4207893; doi:10.1186/s12918-014-0117-z)
Supplement: Additional file 1: Figure S1. — Comparison of the metabolites (A) and genes (B) from iMLTC806cdf to those in the automatic network. Figure S2. Comparison of the metabolites (A), genes (B) and reaction (C) from the Clostridium difficile metabolic network to those from the network of Clostridium acetobutylicum. Figure S3. Example of reaction involving oxygen and their curation. Figure S4. Stickland reactions. Stickland reactions are an example of reactions often incomplete in metabolic databases that were added to the network based on Clostridium difficile specific literature. Table S1. Validation: addition or removal of various metabolites and comparison with literature data. Table S2. Utilization of various metabolites as carbon source and comparison with literature data. Table S3. List of dead-end metabolites identified in Clostridium acetobutilicum network (iCAC490). Table S4. Predicted Clostridium difficile gene essentiality vs. experimental data for functional homologs in Bacillus subtilis. Table S5. Comparison of predicted C. difficile and C. acetobutylicum gene essentiality. Table S6. Details of the predicted essential genes and comparison with targets identified in other target databases. Table S7. Binding site environment similarity used to find possible cross-reactive targets in human for Clostridium difficile essential genes without human homologs. Table S8. List of essential gene pairs with (A) or without (B) synergetic effect. Table S9. Details of the double mutant deleterious gene pairs with synergetic effect. Table S10. Functional classification of metabolic pathways. Table S11. Distribution of essential genes and genes involved in essential pairs in pathways. Table S12. Treatment of dead-end metabolites in the network. Table S13. Full list of protein complexes present in the network. Table S14. Clostridium difficile macromolecule and biomass constitution. [file 12918_2014_117_MOESM1_ESM.zip › Additional files/Table_S1.xlsx]

## Sheet: Metabolites addition & removal
Table S1: Validation: addition or removal of various metabolites and comparison with literature data
Modifications whose effect in silico effect agrees with experimental data (18 in total) are shown in green. Modifications for which experimental data could not be found (23 in total) or do not agree with experiments (5 in total) are shown in yellow and red respectively.
Molecule	Medium modification			Comment
	Removal from minimal	Removal from complex	Addition to minimal
Amino acids (20)
Cysteine	Null biomass	Null biomass	-	Essential amino acid(1)
Leucine	Null biomass	Null biomass	-	Essential amino acid(1)
Isoleucine	Null biomass	Null biomass	-	Essential amino acid(1)
Proline	Null biomass	Null biomass	-	Essential amino acid(1)
Tryptophan	Null biomass	Null biomass	-	Essential amino acid(1)
Valine	Null biomass	Null biomass	-	Essential amino acid(1)
Arginine	-	Small reduction (<1%)	Augmentation (3%)	Diminution of growth rate when removed(1)
Methionine	Small reduction (<1%)	Small reduction (<1%)	-	Methionine is added to minimal medium to enhance growth(1) (see discussion)
Lysine	-	Small reduction (<1%)	Small augmentation (<1%)	No diminution of growth rate when removed(1)
Threonine	-	Small reduction (<1%)	Small augmentation (<1%)	No diminution of growth rate when removed(1)
Histidine	-	Small reduction (<1%)	Small augmentation (<1%)	Dimminution of growth rate when removed(1)
Serine	-	Small reduction (<1%)	Small augmentation (<1%)	No diminution of growth rate when removed(1)
Tryrosine	-	No effect	Small augmentation (<1%)	No diminution of growth rate when removed(1)
Alanine	-	No effect	No effect	Not consumed during growth test(2) / No diminution of growth rate when removed(1)
Other 6◊	-	No effect	No effect or Small augmentation (<1%)	No diminution of growth rate when removed(1)
◊ Asparagine, Aspartate, Glutamine, Glutamate, Glycine, Phenylalanine
Vitamins and salt ions (14)
Panthothenate	Small reduction (<1%)	Small reduction (<1%)	-	Essential vitamin(1), required for lipid synthesis. Known biosynthesis pathway for C. difficile 630(3) (see discussion)
Biotin	No effect	No effect	-	Essential vitamin(1), involved in regulation processes.
Pyridoxine	No effect	No effect	-	Essential vitamin(1), involved in regulation processes.
Phosphate	Null biomass	Null biomass	-	Required for ATP synthesis
Riboflavin	-	Small reduction (<1%)	Small augmentation (<1%)	Leads to the production of FMN,
Nicotinate	-	No effect	No effect	Used in NAD biosynthesis
Other ions□	No effect	No effect	No effect	Involved in non metabolic processes.
□ Sulfite, Calcium, Sodium, Potatium, Cobalt, Zinc, Magnesium, Ammonia
Nucleic acids (8)
Thymidine	-	Reduction (2%)	Augmentation (8%)	Facilitates RNA and DNA biosynthesis
Uridine	-	Small reduction (<1%)	Augmentation (4%)	Facilitates RNA and DNA biosynthesis
Adenosine	-	Small reduction (<1%)	Augmentation (3%)	Enhances growth rate in a dose dependant fashion(1)
Inosine	-	Small reduction (<1%)	Augmentation (3%)	Facilitates DNA and RNA biosynthesis
Deoxycytidine	-	No effect	Augmentation (3%)	Facilitates DNA and RNA biosynthesis
Deoxyadenosine		No effect	Augmentation (3%)	Facilitates DNA and RNA biosynthesis
Hypoxanthine	-	No effect	Augmentation (3%)	Facilitates DNA and RNA biosynthesis
Uracil	-	No effect	Augmentation (1%)	Facilitates DNA and RNA biosynthesis
Carbon sources (4)
Glucose	Reduction (33%)	Reduction (6%)	-	Causes the highest non-null reduction of biomass
Chorismate	-	Small reduction (<1%)	Augmentation (1%)	Alternative carbon source
Glycerol-3-phosphate	-	No effect	No effect	Alternative carbon source
D-ribose	-	No effect	No effect	Alternative carbon source
(1) Karasawa T, Ikoma S, Yamakawa K, Nakamura S: A defined growth medium for Clostridium difficile. Microbiology (Reading, Engl) 1995, 141 ( Pt 2):371–375.
(2) Hafiz S, Oakley CL: Clostridium difficile: isolation and characteristics. J Med Microbiol 1976, 9:129–136.
(3) Miller CN, LoVullo ED, Kijek TM, Fuller JR, Brunton JC, Steele SP, Taft-Benz SA, Richardson AR, Kawula TH: PanG, a new ketopantoate reductase involved in pantothenate synthesis. J Bacteriol 2013, 195:965–976.
