# Supplementary material for: A curated C. difficile strain 630 metabolic network: prediction of essential targets and inhibitors
Source: BMC Syst Biol. 2014 Oct 15;8:117. doi: 10.1186/s12918-014-0117-z (PMC4207893; doi:10.1186/s12918-014-0117-z)
Supplement: Additional file 1: Figure S1. — Comparison of the metabolites (A) and genes (B) from iMLTC806cdf to those in the automatic network. Figure S2. Comparison of the metabolites (A), genes (B) and reaction (C) from the Clostridium difficile metabolic network to those from the network of Clostridium acetobutylicum. Figure S3. Example of reaction involving oxygen and their curation. Figure S4. Stickland reactions. Stickland reactions are an example of reactions often incomplete in metabolic databases that were added to the network based on Clostridium difficile specific literature. Table S1. Validation: addition or removal of various metabolites and comparison with literature data. Table S2. Utilization of various metabolites as carbon source and comparison with literature data. Table S3. List of dead-end metabolites identified in Clostridium acetobutilicum network (iCAC490). Table S4. Predicted Clostridium difficile gene essentiality vs. experimental data for functional homologs in Bacillus subtilis. Table S5. Comparison of predicted C. difficile and C. acetobutylicum gene essentiality. Table S6. Details of the predicted essential genes and comparison with targets identified in other target databases. Table S7. Binding site environment similarity used to find possible cross-reactive targets in human for Clostridium difficile essential genes without human homologs. Table S8. List of essential gene pairs with (A) or without (B) synergetic effect. Table S9. Details of the double mutant deleterious gene pairs with synergetic effect. Table S10. Functional classification of metabolic pathways. Table S11. Distribution of essential genes and genes involved in essential pairs in pathways. Table S12. Treatment of dead-end metabolites in the network. Table S13. Full list of protein complexes present in the network. Table S14. Clostridium difficile macromolecule and biomass constitution. [file 12918_2014_117_MOESM1_ESM.zip › Additional files/Table_S10.xlsx]

## Sheet: Pathways
Table S10: Functional classification of metabolic pathways.
Metabolic function	Associated pathway	Origin of the pathway
Coenzymes and prosthetic groups	Aminobenzoate degradation	KEGG
	Folate biosynthesis	KEGG
	Nicotinate and nicotinamide metabolism	KEGG
	One carbon pool by folate	KEGG
	Riboflavin metabolism	KEGG
	Thiamine metabolism	KEGG
	Ubiquinone and other terpenoid-quinone biosynthesis	KEGG
	Vitamin B12 and protoheme metabolism	New pathway
	Vitamin B6 metabolism	KEGG
Phosphate, nitrite and sulfite metabolism	Nitrite metabolism	KEGG
	Phosphonate and phosphate metabolism	KEGG
	Sulfite metabolism	New pathway
Nucleotides and nucleic acids	Purine metabolism	KEGG
	Pyrimidine metabolism	KEGG
Carbohydrates and related molecules	Amino sugar and nucleotide sugar metabolism	KEGG
	Fructose and mannose metabolism	KEGG
	Galactose metabolism	KEGG
	Glycolysis / Gluconeogenesis	KEGG
	Glyoxylate and dicarboxylate metabolism	KEGG
	Pentose and glucuronate interconversions	KEGG
	Pentose phosphate pathway	KEGG
	Starch and sucrose metabolism	KEGG
Lipids and cell wall	Butanoate metabolism	KEGG
	Fatty acid degradation	KEGG
	Glycerolipid metabolism	KEGG
	Glycerophospholipid metabolism	KEGG
	Pantothenate and CoA biosynthesis	KEGG
	Teichoic acid biosynthesis	Meta-Cyc pathway
	Terpenoid backbone biosynthesis	KEGG
Energy	Citrate cycle (TCA cycle)	KEGG
	Leucine Fermentation	New pathway
	Oxidoreduction of electron transfer metabolites	New pathway
	Pyruvate metabolism	KEGG
	Stickland reactions	New pathway
Amino acids and related molecules	Alanine, aspartate and glutamate metabolism	KEGG
	Arginine and proline metabolism	KEGG
	Cysteine and methionine metabolism	KEGG
	D-Arginine and D-ornithine metabolism	KEGG
	Glycine, serine and threonine metabolism	KEGG
	Histidine metabolism	KEGG
	Lysine biosynthesis	KEGG
	Lysine degradation	KEGG
	Phenylalanine, tyrosine and tryptophan biosynthesis	KEGG
	Valine, leucine and isoleucine metabolism	New Pathway (merge biosynthesis and degradation from KEGG)
Transport	ATP driven transport	Transport databases
	Channel-type facilitator	Transport databases
	diffusion	Transport databases
	PEP-dependant transporter	Transport databases
	Secondary Transporter	Transport databases
	Transport of unknown mechanism	New pathway
Biomass	Biomass Equation	Necessary for FBA
