# Supplementary material for: A curated C. difficile strain 630 metabolic network: prediction of essential targets and inhibitors
Source: BMC Syst Biol. 2014 Oct 15;8:117. doi: 10.1186/s12918-014-0117-z (PMC4207893; doi:10.1186/s12918-014-0117-z)
Supplement: Additional file 1: Figure S1. — Comparison of the metabolites (A) and genes (B) from iMLTC806cdf to those in the automatic network. Figure S2. Comparison of the metabolites (A), genes (B) and reaction (C) from the Clostridium difficile metabolic network to those from the network of Clostridium acetobutylicum. Figure S3. Example of reaction involving oxygen and their curation. Figure S4. Stickland reactions. Stickland reactions are an example of reactions often incomplete in metabolic databases that were added to the network based on Clostridium difficile specific literature. Table S1. Validation: addition or removal of various metabolites and comparison with literature data. Table S2. Utilization of various metabolites as carbon source and comparison with literature data. Table S3. List of dead-end metabolites identified in Clostridium acetobutilicum network (iCAC490). Table S4. Predicted Clostridium difficile gene essentiality vs. experimental data for functional homologs in Bacillus subtilis. Table S5. Comparison of predicted C. difficile and C. acetobutylicum gene essentiality. Table S6. Details of the predicted essential genes and comparison with targets identified in other target databases. Table S7. Binding site environment similarity used to find possible cross-reactive targets in human for Clostridium difficile essential genes without human homologs. Table S8. List of essential gene pairs with (A) or without (B) synergetic effect. Table S9. Details of the double mutant deleterious gene pairs with synergetic effect. Table S10. Functional classification of metabolic pathways. Table S11. Distribution of essential genes and genes involved in essential pairs in pathways. Table S12. Treatment of dead-end metabolites in the network. Table S13. Full list of protein complexes present in the network. Table S14. Clostridium difficile macromolecule and biomass constitution. [file 12918_2014_117_MOESM1_ESM.zip › Additional files/Table_S11.xlsx]

## Sheet: Feuil1
Table S11 : Distribution of essential genes and genes involved in essential pairs in pathways.
Pathways in green and in red have a significant over- or under-repressentation of essential genes (or genes involved in essential pair) respetively.
Pathway	Number of genes in pathway	Number of essential genes in pathway	P value for Under representationa	P value for Over representationa
Genes essential as single mutants (76)
Lipids	71	25	1	1.81032e-10
Energy	67	13	0.997779	0.00648798
Amino acids and related mollecules	144	13	0.501231	0.623296
Coenzymes and prosthetic groups	86	8	0.576648	0.57814
Nucleotides and nucleic acids	85	8	0.591267	0.563741
Carbonhydrates and related molecules	113	7	0.134613	0.931892
Phosphate and sulfites metabolism	16	0	0.201828	1
Transport	224	2	2.4122e-09	1
Genes involved in one of the 39 essential pairs with synergetic effect (47)
Lipids	71	15	1	2.80287e-06
Energy	67	1	0.0826671	0.985089
Amino acids and related mollecules	144	7	0.375331	0.766314
Coenzymes and prosthetic groups	86	7	0.883636	0.226387
Nucleotides and nucleic acids	85	4	0.433856	0.752542
Carbonhydrates and related molecules	113	12	0.991342	0.0223041
Phosphate and sulfites metabolism	16	1	0.761743	0.621165
Transport	224	0	1.31402e-07	1
All targets (123)
Lipids	71	40	1	0
Energy	67	14	0.930785	0.124339
Amino acids and related mollecules	144	20	0.359281	0.73271
Coenzymes and prosthetic groups	86	15	0.778278	0.322893
Nucleotides and nucleic acids	85	12	0.778278	0.322893
Carbonhydrates and related molecules	113	19	0.742206	0.353995
Phosphate and sulfites metabolism	16	1	0.267024	0.932816
Transport	224	2	8.51672e-17	1
a Calculated via an hypergeometric test(1). A random distribution of essential genes in pathway would result in a value of 0.5.
(1) Cao J, Zhang S: A Bayesian extension of the hypergeometric test for functional enrichment analysis. Biometrics 2014, 70:84–94.
