# Supplementary material for: A curated C. difficile strain 630 metabolic network: prediction of essential targets and inhibitors
Source: BMC Syst Biol. 2014 Oct 15;8:117. doi: 10.1186/s12918-014-0117-z (PMC4207893; doi:10.1186/s12918-014-0117-z)
Supplement: Additional file 1: Figure S1. — Comparison of the metabolites (A) and genes (B) from iMLTC806cdf to those in the automatic network. Figure S2. Comparison of the metabolites (A), genes (B) and reaction (C) from the Clostridium difficile metabolic network to those from the network of Clostridium acetobutylicum. Figure S3. Example of reaction involving oxygen and their curation. Figure S4. Stickland reactions. Stickland reactions are an example of reactions often incomplete in metabolic databases that were added to the network based on Clostridium difficile specific literature. Table S1. Validation: addition or removal of various metabolites and comparison with literature data. Table S2. Utilization of various metabolites as carbon source and comparison with literature data. Table S3. List of dead-end metabolites identified in Clostridium acetobutilicum network (iCAC490). Table S4. Predicted Clostridium difficile gene essentiality vs. experimental data for functional homologs in Bacillus subtilis. Table S5. Comparison of predicted C. difficile and C. acetobutylicum gene essentiality. Table S6. Details of the predicted essential genes and comparison with targets identified in other target databases. Table S7. Binding site environment similarity used to find possible cross-reactive targets in human for Clostridium difficile essential genes without human homologs. Table S8. List of essential gene pairs with (A) or without (B) synergetic effect. Table S9. Details of the double mutant deleterious gene pairs with synergetic effect. Table S10. Functional classification of metabolic pathways. Table S11. Distribution of essential genes and genes involved in essential pairs in pathways. Table S12. Treatment of dead-end metabolites in the network. Table S13. Full list of protein complexes present in the network. Table S14. Clostridium difficile macromolecule and biomass constitution. [file 12918_2014_117_MOESM1_ESM.zip › Additional files/Table_S12.xlsx]

## Sheet: Dead-end metabolites analysis
Table S12: Treatment of dead-end metabolites in the network.
A:Linked Dead-ends metabolites (46)
In green metabolites linked via the addition of high confidence reactions (with a gene linked with the reaction used to link in at least one database).In yellow dead-end solved via modification of the reaction from the databases or addition of a transporter. In red, metabolites linked via reaction with no real evidence of their presence in the metabolism of the bacteria (no gene).
Dead-end metabolite	Sink or source	Reaction involving the molecule	Metabolite still in the network	Resolution and explanation
2-iminoacetate	Sink	L-tyrosine + S-adenosyl-L-methionine + reduced electron acceptor --> 2-iminoacetate + 2 H+ + L-methionine + 5'-deoxyadenosine + 4-methylphenol + oxidized electron acceptor	yes	Spontaneous degradation of 2-iminoacetate (ID_230, spontaneous).
2-oxoadipate	Both	2-oxoadipate + coenzyme A + NAD+ <==> glutaryl-CoA + CO2 + NADH + H+	yes	Link with homoisocitrate, another dead-end of the network. (ID_82, aksA).
3-mercaptopyruvate	Both	3-mercaptopyruvate + sulfite <==> thiosulfate + pyruvate + H+	yes	Similar reaction found in KEGG (ID_234, sseA) involved in sulfite and cyanide metabolism. No clear biosynthesis or degradation pathway.
3-phospho-L-serine	Source	3-phospho-L-serine + H2O --> L-serine + phosphate	yes	Completion of the serine biosynthesis pathway (ID_667, CD0994).
3-phospho-hydroxypyruvate	Sink	3-phospho-D-glycerate + NAD+ --> 3-phospho-hydroxypyruvate + NADH + H+	yes	Completion of the serine biosynthesis pathway (ID_667, CD0994).
4-Aminobutanoate	Both	4-Guanidinobutanamide + H2O <=> 4-Aminobutanoate + ammonia	yes	Removal of the original reaction, addition of a degradation pathway (ID_714, gabT).
4-Hydroxyphenylacetate	Both	4-Hydroxyphenylacetate + H+ <=> 4-methylphenol + CO2	yes	Production from aldehyde, based on a wide spectrum enzyme (ID_559, aldH).
(2R)-2-hydroxybutane-1,2,4-tricarboxylate	Both	acetyl-CoA + H2O + 2-oxoglutarate = (2R)-2-hydroxybutane-1,2,4-tricarboxylate + CoA	yes	Involved in acyl transfer, addition of another acyl transfer reaction to produce and consume the molecule (ID_181, ID_82, askA).
(R)-3-hydroxybutanoate	Both	(R)-3-hydroxybutanoate + NAD+ = acetoacetate + NADH + H+	yes	Production via a wide spectrum acyl-CoA thioesterase (ID_4721, CD1966).
adenosine 3',5'-biphosphate	Source	adenosine 3',5'-biphosphate + H2O --> AMP + phosphate	yes	Product by the activation of acyl carrier proteins (ID_34, acpS).
ADP-glucose	Sink	ATP + alpha-D-glucose 1-phosphate = diphosphate + ADP-glucose	yes	Would be involved in polymer biosynthesis and degradation (not describe in the network), addition of an hydrolysis reaction (ID_746, CD1765).
S-(5-deoxy-D-ribos-5-yl)-L-homocysteine	Both	S-(5-deoxy-D-ribos-5-yl)-L-homocysteine = L-homocysteine + (4S)-4,5-dihydroxypentan-2,3-dione	yes	Precision of the S-adenosyl-L-homocysteine metabolism (ID_189, mtnN).
cob(I)alamin	Source	cob(I)alamin + ATP --> coenzyme B12 + PPPi	yes	Precision of the Vitamin B12 salvage pathway (Trans_c1ala, CD2875, CD2876, CD2877, CD2878).
cob(II)yrinate a,c-diamide	Souce	cob(II)yrinate a,c-diamide + FMNH2 --> cob(I)yrinate a,c-diamide + FMN + 2 H+	yes	Precision of the Vitamin B12 salvage pathway (ID_671, CD3456).
cobalt-precorrin-5A	Both	cobalt-precorrin-5A + H2O = cobalt-precorrin-5B + acetaldehyde + 2 H+	yes	Completion of the anaerobic vitamin B12 biosynthesis pathway (ID_488, cbiF).
cobalt-precorrin-6A	Both	cobalt-precorrin-5B + S-adenosyl-L-methionine = cobalt-precorrin-6A + S-adenosyl-L-homocysteine	yes	Completion of the anaerobic vitamin B12 biosynthesis pathway (ID_740, cbiJ).
cobalt-precorrin-7	Both	cobalt-precorrin-7 + S-adenosyl-L-methionine = cobalt-precorrin-8x + S-adenosyl-L-homocysteine + CO2	yes	Completion of the anaerobic vitamin B12 biosynthesis pathway (ID_426, cbiT).
cobalt-precorrin-8x	Both	cobalt-precorrin-7 + S-adenosyl-L-methionine = cobalt-precorrin-8x + S-adenosyl-L-homocysteine + CO2	yes	Completion of the anaerobic vitamin B12 biosynthesis pathway (ID_364, cbiC).
coproporphyrinogen III	Source	coproporphyrinogen III + 2 S-adenosyl-L-methionine --> protoporphyrinogen IX + 2 CO2 + 2 L-methionine + 2 5'-deoxyadenosine	yes	Completion of the anaerobic vitamin B12 biosynthesis pathway (ID_260, hemE).
hydrogen cyanide	Source	thiosulfate + hydrogen cyanide --> thiocyanate + sulfite + 2 H+	yes	Precision of cyanide metabolism (ID_234, sseA).
phosphonoacetate	Source	phosphonoacetate + H2O --> acetate + phosphate + H+	yes	Production from phosphonoacetaldehyde based on a generic enzyme (ID_241, aldH).
protoporphyrinogen IX	Sink	coproporphyrinogen III + 2 S-adenosyl-L-methionine --> protoporphyrinogen IX + 2 CO2 + 2 L-methionine + 2 5'-deoxyadenosine	yes	Leads to protoheme biosynthesis (ID_84, CD1679), could be utilized in anaerobic electron transfer chain (PMID: 1123319).
pyridoxamine	Source	pyridoxamine + ATP --> pyridoxamine 5'-phosphate + ADP + H+	yes	Pyridoxine is an essential vitamin imported from the media, reactions leading to different form of pyridoxine Utilize in the bacteria were précised (ID_509, CD2532).
thiocyanate	Sink	thiosulfate + hydrogen cyanide --> thiocyanate + sulfite + 2 H+	yes	Precision of cyanide metabolism (ID_234, sseA).
thioredoxin	Both	acetyl phosphate + NH3 + thioredoxin disulfide + H2O <=> glycine + phosphate + thioredoxin	yes	Disambiguation of generic electron acceptors (ID_97, ID_114, ID_277, ID_614, ID_705, ID_730).
thiosulfate	Both	3-mercaptopyruvate + sulfite <==> thiosulfate + pyruvate	yes	Precision of sulfate metabolism (ID_355, CD0121, sseA).
unsulfurated sulfur acceptor	Sink	dethiobiotin + 2 S-adenosyl-L-methionine + sulfurated sulfur donor --> biotin + 2 5'-deoxyadenosine + 2 L-methionine + unsulfurated sulfur acceptor + H+	yes	Precision of sulfate metabolism (ID_242, iscS1, iscS2).
sulfurated sulfur donor	Source	dethiobiotin + 2 S-adenosyl-L-methionine + sulfurated sulfur donor --> biotin + 2 5'-deoxyadenosine + 2 L-methionine + unsulfurated sulfur acceptor + H+	yes	Precision of sulfate metabolism (ID_355, CD0121, sseA).
2-O-(6-phospho-alpha-D-mannosyl)-D-glycerate	Both	2-O-(6-phospho-alpha-D-mannosyl)-D-glycerate + H2O = D-mannose 6-phosphate + D-glycerate	yes	Osmolyte produced by some bacteria and utilized as a carbon source by others (PMID:14645248), linked via a transporter (Trans_2o6pamg2d)..
(4S)-4,5-dihydroxypentan-2,3-dione	Both	S-(5-deoxy-D-ribos-5-yl)-L-homocysteine = L-homocysteine + (4S)-4,5-dihydroxypentan-2,3-dione	yes	Involved in signilation for quorum sension (PMID:23175653), linked via a transporter (Trans_4s45dhp23do).
2,3-diaminopropanoate	Both	2,3-diaminopropanoate + H2O = pyruvate + 2 NH3	yes	Unknown biosynthesis, could be a singaling molecule in other organism (PMID:184634), linked via a transporter (Trans_23diap).
2,3-dihydroxybenzoate	Source	2,3-dihydro-2,3-dihydroxybenzoate + NAD+ --> 2,3-dihydroxybenzoate + NADH + H+	yes	Precursor of a siderophore, would require to be conjugate with amino-acids (PMID:21166461), linked via a transporter (Trans_23dhbz).
1,3-propanediol	Sink	3-hydroxypropanal + NADH + H+ --> 1,3-propanediol + NAD+	yes	End product of fermentation (PMID:1622279), linked via a transporter (Trans_13pd).
4-methylphenol	Sink	L-tyrosine + S-adenosyl-L-methionine + reduced electron acceptor --> 2-iminoacetate + 2 H+ + L-methionine + 5'-deoxyadenosine + 4-methylphenol + oxidized electron acceptor	yes	End product of fermentation (PMID:6791576), linked via a transporter (Trans_4mpo).
5-aminopentanoate	Sink	D-proline + NADH + H+ --> 5-aminopentanoate + NAD+	yes	End product of fermentation (PMID:17041035), linked via a transporter (Trans_5apn).
D-Xylose	Both	D-Xylose <=> D-xylulose	yes	Carbon source metabolised by the bacteria (PMID:7704267), linked via a transporter (Trans_xyld, xynA, xynB, xynC, xynD, CD0034).
dethiobiotin	Both	dethiobiotin + [S] + 2 S-adenosyl-L-methionine = biotin + 2 L-methionine + 2 5'-deoxyadenosine	yes	Utilized for biotin salvage, linked via a transport reaction (Trans_dethio).
glycolate	Both	glycolaldehyde + NAD+ + H2O <==> glycolate + NADH + H+	yes	Addition of a possible glycolate fermatation reaction based on closely related gram + bacteria (PMID: 12658332) (ID_756).
Hydroxylamine	Both	ammonia + NAD+ + H2O <=> Hydroxylamine + NADH + H+	yes	Potentially toxic molecule that could be Utilized as a nitrogen source (PMID:16346787), linked via a transporter.
isobutanol	Source	isobutanal + NADH + H+ --> isobutanol + NAD+	yes	End product of valine degradation, linked via a transport reaction (Trans_ibtol).
dihydrolipoate	Both	5-aminopentanoate + lipoate = D-proline + dihydrolipoate	no	Lipoate have been replaced by other electron acceptor since it`s biosynthesis would require an 8 carbon lipid (octanoate) and addition of lipoyl-carrier protein.
S2-	Source	[lipoyl-carrier protein] N6-(octanoyl)lysine + 2 S2- + 2 S-adenosyl-L-methionine --> lipoylated protein lipoyl-domain + 2 5'-deoxyadenosine + 2 L-methionine	no	Lipoate have been replaced by other electron acceptor since it`s biosynthesis would require an 8 carbon lipid (octanoate) and addition of lipoyl-carrier protein.
Uroporphyrin III	Both	2 S-adenosyl-L-methionine + Uroporphyrin III <=> 2 S-adenosyl-L-homocysteine + Sirohydrochlorin	no	Identified as an incomplet and possibly incorrect reaction, Uroporphyrin III is the oxidize version of uroporphyrinogen which could occur spontanaeously if it enter in contatct with oxygen. Replaced by the correct version which use uroporphyrinogen III.
lipoate	Both	5-aminopentanoate + lipoate = D-proline + dihydrolipoate	no	Lipoate have been replaced by other electron acceptor since it`s biosynthesis would require an 8 carbon lipid (octanoate) and addition of lipoyl-carrier protein.
1,2-dihydroxy-5-(methylthio)pent-1-en-3-one	Sink	2-hydroxy-3-keto-5-methylthio-1-phosphopentene + H2O --> 1,2-dihydroxy-5-(methylthio)pent-1-en-3-one + phosphate	yes	Addition of low confidence enzymes to complete the Methionine salvage pathway (ID_563).
D-altronate	Both	D-altronate = 2-dehydro-3-deoxy-D-gluconate + H2O	yes	Link with Tagaturonate, a possible carbon source based on MetaCyc (ID_570).
B: Dead-ends still present in the network (8)
These dead-end metabolites link to other non-metabolic process with evidence of their presence in Clostridium difficile.
Dead-end metabolite	Sink or source	Reaction involving the molecule	Metabolite still in the network	Resolution and explanation
biotinyl-5'-AMP	Both	ATP + biotin <==> diphosphate + biotinyl-5'-AMP	yes	Biotin is an essential vitamin which is essential in certain enzymatic reaction.
deoxyribose	Source	deoxyribose + ATP --> 2-deoxy-D-ribose-5-phosphate + ADP	yes	Produced by DNA damage.
pseudouridine-5-phosphate	Source	pseudouridine 5'-phosphate + H2O --> uracil + D-ribose-5-phosphate	yes	Pseudouridine is involved in the structure of various RNA (RNAt, RNAr etc.).
protoheme IX	Sink	protoporphyrin IX + Fe2+ --> protoheme IX + 2H+	yes	Link with anaerobic respiration (PMID: 1123319).
N-actyl-spermine	Both	acetyl-CoA + spermine <==> CoA + N-acetylspermine	yes	Utilize in regulation processes, no anaerobic degradation pathway.
N-acetyl-spermidine	Both	acetyl-CoA + spermidine <==> CoA + N-acetylspermidine	yes	Utilize in regulation processes, no anaerobic degradation pathway.
N-acetylputrescine	Both	acetyl-CoA + putrescine <==> CoA + N-acetylputrescine	yes	Utilize in regulation processes, no anaerobic degradation pathway.
5,6-dimethylbenzimidazole	Source	5,6-dimethylbenzimidazole + nicotinate mononucleotide --> alpha-ribazole-5'-phosphate + nicotinate + H+	yes	The biosynthesis pathway of this metabolite is still highly putative (PMID: 968274).
C: Removal of dead-ends (107)
In green, dead-ends removed based on literature data that showed that the reaction or pathway involving this metabolites wasn’t possible in the bacteria. In yellow, dead-end removed due to their lack of metabolic significance (poorly linked in the network or out of the scope of the network). In red, metabolites removed from the network due to lack of evidence of their presence in the bacteria (bu…
Dead-end metabolite	Sink or source	Reaction involving the molecule	Metabolite still in the network	Resolution and explanation
(2S)-Lactyl-2-diphospho-5'-guanosine	Both	7,8-Didemethyl-8-hydroxy-5-deazariboflavin + (2S)-Lactyl-2-diphospho-5'-guanosine <=> Coenzyme F420-0 + GMP	no	Cofactor F420 is present in the methanogenic actinobacteria (PMID: 2067547,). Probably not present in Clostridium difficile. No gene in the whole biosynthesis pathway.
(indol-3-yl)pyruvate	Both	(indol-3-yl)pyruvate + CoA + 2 oxidized ferredoxin = S-2-(indol-3-yl)acetyl-CoA + CO2 + 2 reduced ferredoxin + H+	no	No production of indole by Clostridium difficile (PMID: 933146).
2-Hydroxyphenylacetate	Both	phenylpyruvate + oxygen <=> 2-Hydroxyphenylacetate + CO2	no	Involve oxygen.
2-Phenylacetamide	Both	2-Phenylacetamide + H2O <=> Phenylacetic acid + ammonia	no	Part of a Phenylalanine degradation pathway that utilize oxygen. Addition based on an enzyme with low substrate specificity.
3-Hydroxy-L-kynurenine	Both	3-Hydroxy-L-kynurenine + H2O <=> 3-Hydroxyanthranilate + L-alanine	no	Metabolite was a product of a Kynurenine degradation pathway that used oxygen, no evidence could be found on the metabolism of Kynurenine in the bacteria
3-Hydroxyanthranilate	Both	3-Hydroxy-L-kynurenine + H2O <=> 3-Hydroxyanthranilate + L-alanine	no	Metabolite was a product of a Kynurenine degradation pathway that used oxygen, no evidence could be found on the metabolism of Kynurenine in the bacteria
3-Mercaptolactate	Both	3-Mercaptolactate + NAD+ <==> 3-mercaptopyruvate + NADH + H+	no	Used generic metabolites, now present in specific form: pyruvate + NADH + H+ --> (S)-lactate + NAD+.
3-sulfinyl-pyruvate	Both	3-sulfinyl-pyruvate + H2O <==> sulfite + pyruvate	no	Spontaneous reaction, no way to produce 3-sulfinyl-pyruvate.
4-Guanidinobutanamide	Both	4-Guanidinobutanamide + H2O <=> 4-Aminobutanoate + ammonia	no	Produced from the oxygenation of arginine (involved oxygen).
5,10-Methylenetetrahydromethanopterin	Both	L-serine + 5,6,7,8-Tetrahydromethanopterin <=> 5,10-Methylenetetrahydromethanopterin + glycine + H2O	no	Cofactor F420 is present in the methanogenic actinobacteria, probably not present in C.difficile 2067547, no gene in the biosynthesis pathway.
5,6,7,8-Tetrahydromethanopterin	Both	L-serine + 5,6,7,8-Tetrahydromethanopterin <=> 5,10-Methylenetetrahydromethanopterin + glycine + H2O	no	Cofactor F420 is present in the methanogenic actinobacteria, probably not present in C.dif 2067547, no gene in the biosynthesis pathway.
5-Carboxyamino-1-(5-phospho-D-ribosyl)imidazole	Both	5-Carboxyamino-1-(5-phospho-D-ribosyl)imidazole <=> 5-amino-1-(5-phospho-D-ribosyl)imidazole-4-carboxylate	no	In other Clostridium EC: 4.1.1.21 is used instead of EC:6.3.4.18 and EC:5.4.99.18 which would create 5-amino-1-(5-phospho-D-ribosyl)imidazole without passing by 5-amino-1-(5-phospho-D-ribosyl)imidazole-4-carboxylate intermediate.
7,8-Didemethyl-8-hydroxy-5-deazariboflavin	Both	7,8-Didemethyl-8-hydroxy-5-deazariboflavin + (2S)-Lactyl-2-diphospho-5'-guanosine <=> Coenzyme F420-0 + GMP	no	Cofactor F420 is present in the methanogenic actinobacteria, probably not present in C.difficile 2067547, no gene in the whole biosynthesis pathway.
7-keto-8-aminopelargonate	Sink	7-keto-8-aminopelargonate + S-adenosyl-L-methionine --> 7,8-diaminopelargonate + S-adenosyl-4-methylthio-2-oxobutanoate	no	Part of the Biotin biosynthesis pathway although biotin is an essential vitamin. These genes either have another function or are inactive in the bacteria.
Anthranilate	Both	L-Kynurenine + H2O <=> Anthranilate + L-alanine	no	Metabolite was a product of a Kynurenine degradation pathway that used oxygen, no evidence could be found on the metabolism of Kynurenine in the bacteria
Coenzyme F420	Both	Coenzyme F420-1 + GTP + L-glutamate <=> Coenzyme F420 + GDP + phosphate	no	Cofactor F420 is present in the methanogenic actinobacteria, probably not present in C.difficile 2067547, no gene in the whole biosynthesis pathway
Fe3+	Both	oxygen + 4 Fe2+ + 4 H+ <==> 4 Fe3+ + 2 H2O	no	Involve oxygen.
Formylanthranilate	Both	L-Formylkynurenine + H2O <=> Formylanthranilate + L-alanine	no	Metabolite was a product of a Kynurenine degradation pathway that used oxygen, no evidence could be found on the metabolism of Kynurenine in the bacteria
GlcNAc-(1->4)-Mur2Ac(oyl-L-Ala-gamma-D-Glu-L-Lys-D-Ala-D-Ala)-diphosphoundecaprenol	Both	UDP-N-acetylglucosamine + Mur2Ac(oyl-L-Ala-gamma-D-Glu-L-Lys-D-Ala-D-Ala)-diphosphoundecaprenol = UDP + GlcNAc-(1->4)-Mur2Ac(oyl-L-Ala-gamma-D-Glu-L-Lys-D-Ala-D-Ala)-diphosphoundecaprenol	no	Reaction of the peptidoglycan biosynthesis of gram - bacteria
H2O2	Both	2 O2.- + 2 H+ = O2 + H2O2	no	This reaction is involved in the detoxification of oxygen radical and can't be considered in the metabolic network (no way to simulate the toxic effect). Involve oxygen.
Homogentisate	Both	3-(4-hydroxyphenyl)pyruvate + oxygen <=> Homogentisate + CO2	no	Involve oxygen.
L-Rhamnose	Both	L-Rhamnose <=> L-Rhamnulose	no	The only reaction involving Rhamnose is a spontaneous reaction. Although some strains of Clostridium difficile are known to utilize this sugar (PMID: 7704267), it doesn't seems that strain 630 can.
L-Rhamnulose	Both	L-Rhamnose <=> L-Rhamnulose	no	The only reaction involving Rhamnose is a spontaneous reaction. Although some strains of Clostridium difficile are known to utilize this sugar (PMID: 7704267), it doesn't seems that strain 630 can.
Nitric oxide	Both	oxidized electron acceptor + 2 Nitric oxide + 2 H2O <=> reduced electron acceptor + 2 nitrite	no	Clostridium produce non-significant amounts of NO either with nitrate or nitrite [PMID: 16183308].
O2	Both	2 O2.- + 2 H+ = O2 + H2O2	no	This reaction is involved in the detoxification of oxygen radical and can't be considered in the metabolic network (no way to simulate the toxic effect). Involve oxygen.
O2.-	Both	2 O2.- + 2 H+ = O2 + H2O2	no	This reaction is involved in the detoxification of oxygen radical and can't be considered in the metabolic network (no way to simulate the toxic effect). Involve oxygen.
phenylacetaldehyde	Sink	L-phenylalanine + oxygen + H2O --> phenylacetaldehyde + hydrogen peroxide + CO2 + ammonia	no	Production of phenylacetaldehyde requires oxygen.
Phenylacetic acid	Both	2-Phenylacetamide + H2O <=> Phenylacetic acid + ammonia	no	Part of a phenylalanine degradation pathway that utilize oxygen. Addition based on an enzyme with low substrate specificity.
Propenoyl-CoA	Both	propanoyl-CoA + NADP+ <=> Propenoyl-CoA + NADPH + H+	no	Initially in the pathway of Acrylic acid degradation that used oxygen.
S-2-(indol-3-yl)acetyl-CoA	Both	(indol-3-yl)pyruvate + CoA + 2 oxidized ferredoxin = S-2-(indol-3-yl)acetyl-CoA + CO2 + 2 reduced ferredoxin + H+	no	Indole is not produced by the bacteria (PMID: 933146).
S-adenosyl-4-methylthio-2-oxobutanoate	Sink	7-keto-8-aminopelargonate + S-adenosyl-L-methionine --> 7,8-diaminopelargonate + S-adenosyl-4-methylthio-2-oxobutanoate	no	Part of an essential vitamin biosynthesis pathway.
indole-3-acetate	Sink	indole-3-acetonitrile + 2 H2O --> indole-3-acetate + ammonia + H+	no	Indole is not produced by the bacteria (PMID: 933146).
indole-3-acetonitrile	Source	indole-3-acetonitrile + 2 H2O --> indole-3-acetate + ammonia + H+	no	Indole is not produced by the bacteria (PMID: 933146).
(R)-lipoate	Source	(R)-lipoate + ATP + H+ --> lipoyl-adenylate + diphosphate	no	Lipoate have been replaced by other electron acceptor since it`s biosynthesis would require an 8 carbon lipid (octanoate) and addition of lipoyl-carrier protein.
1,6-anhydro-N-acetylmuramate	Source	1,6-anhydro-N-acetylmuramate + H2O + ATP --> N-acetylmuramate 6-phosphate + ADP + H+	no	Peptidoglycan degradation isn't part of the network (would not optimize Biomass production).
2-Oxoglutaramate	Both	2-Oxoglutaramate + H2O <=> 2-oxoglutarate + ammonia	no	Addition based on an enzyme with low substrate specificity.
2-Oxosuccinamate	Both	2-Oxosuccinamate + H2O <=> oxaloacetate + ammonia	no	Addition based on an enzyme with low substrate specificity.
2-phosphoglycolate	Both	2-phosphoglycolate + H2O <==> glycolate + phosphate	no	Addition based on an enzyme with low substrate specificity.
3,5-tetradecadienoate	Source	3,5-tetradecadienoyl-CoA + H2O --> 3,5-tetradecadienoate + coenzyme A + H+	no	Intermediate of Beta-Oxidation, simplified in 1 reaction.
3-hydroxy-5-cis-tetradecenoyl-CoA	Sink	2-trans,5-cis-tetradecadienoyl-CoA + H2O --> 3-hydroxy-5-cis-tetradecenoyl-CoA	no	Intermediate of Beta-Oxidation, simplified in 1 reaction.
4-fluorothreonine	Sink	fluoroacetaldehyde + L-threonine --> 4-fluorothreonine + acetaldehyde	no	Addition based on an enzyme with low substrate specificity.
5'-deoxy-5'-fluoroadenosine	Sink	fluoride + S-adenosyl-L-methionine --> 5'-deoxy-5'-fluoroadenosine + L-methionine	no	Addition based on an enzyme with low substrate specificity.
5-fluoro-5-deoxy-D-ribose-1-phosphate	Source	5-fluoro-5-deoxy-D-ribose-1-phosphate --> 5-fluoro-5-deoxy-d-ribulose-1-phosphate	no	Spontaneous reaction.
5-methyltetrahydropteroyltri-L-glutamate	Source	L-homocysteine + 5-methyltetrahydropteroyltri-L-glutamate --> L-methionine + tetrahydropteroyl tri-L-glutamate	no	Would utilize tetrahydrofolate instead of 5-methyltetrahydropteroyltri-L-glutamate based on gene description.
Acetamide	Both	Acetamide + H2O <=> acetate + ammonia	no	Addition based on an enzyme with low substrate specificity.
Acrylamide	Both	Acrylic acid + ammonia <=> Acrylamide + H2O	no	Addition based on an enzyme with low substrate specificity.
alpha-aminopropiononitrile	Both	alpha-aminopropiononitrile + 2 H2O <==> L-alanine + ammonia	no	Addition based on an enzyme with low substrate specificity.
aminoacetone	Both	2-amino-3-oxobutanoate --> aminoacetone + CO2	no	Spontaneous reaction.
Acrylic acid	Both	Acrylic acid + ammonia <=> Acrylamide + H2O	no	Addition based on an enzyme with low substrate specificity.
Benzamide	Both	Benzamide + H2O <=> Benzoate + ammonia	no	Addition based on an enzyme with low substrate specificity.
Benzoate	Both	Benzamide + H2O <=> Benzoate + ammonia	no	Addition based on an enzyme with low substrate specificity.
CMP-N-acetylmeuraminate	Sink	N-acetylneuraminate + CTP --> CMP-N-acetylmeuraminate + diphosphate	no	Sialic acid with too few evidence to add to the network.
D-aspartate	Both	L-aspartate <==> D-aspartate	no	Addition based on an enzyme with low substrate specificity.
D-Mannonate	Both	D-Mannonate <=> 2-dehydro-3-deoxy-D-gluconate + H2O	no	Addition based on an enzyme with low substrate specificity.
D-Ribulose 1,5-bisphosphate	Sink	ATP + D-ribulose-5-phosphate --> ADP + D-Ribulose 1,5-bisphosphate	no	Presence due to a bifunctional kinase, D-Ribulose 1,5-bisphosphate have no further use in the bacteria (utilized in plant carbon fixation or in reaction involving oxygen). No specific enzyme catalyse the reaction.
Formamide	Both	Formamide + H2O <=> formate + ammonia	no	Addition based on an enzyme with low substrate specificity.
N-Acetyl-4-O-acetylneuraminate	Both	N-Acetyl-4-O-acetylneuraminate + H2O <=> N-acetylneuraminate + acetate	no	Precursor of a sialic acid used in E.coli, incomplete biosynthesis pathway (PMID: 18063573).
N-acetylmuramate	Both	N-acetylmuramoyl-Ala + H2O <==> N-acetylmuramate + L-alanine	no	Peptidoglycan degradation isn't part of the network (would not optimize Biomass production).
N-acetylmuramoyl-Ala	Both	N-acetylmuramoyl-Ala + H2O <==> N-acetylmuramate + L-alanine	no	Peptidoglycan degradation isn't part of the network (would not optimize Biomass production).
N-carbamoyl-L-glutamate	Both	L-glutamate + ammonia + CO2 <==> N-carbamoyl-L-glutamate + H2O	no	Addition based on an enzyme with low substrate specificity.
ThiS sulfur-carrier protein	Sink	1-deoxy-D-xylulose 5-phosphate + 2-iminoacetate + ThiS-ThiF acyl-disulfide --> ThiF protein + ThiS sulfur-carrier protein + 2 H2O + CO2 + 4-methyl-5-(2-phosphonooxyethyl)thiazole	no	Reaction involving the Thiamin biosynthesis intermediate were either removed or made more specific.
UDP-Mur2Ac(oyl-L-Ala-gamma-D-Glu-L-Lys-D-Ala-D-Ala)	Both	UDP-Mur2Ac(oyl-L-Ala-gamma-D-Glu-L-Lys-D-Ala-D-Ala) + undecaprenyl phosphate = UMP + Mur2Ac(oyl-L-Ala-gamma-D-Glu-L-Lys-D-Ala-D-Ala)-diphosphoundecaprenol	no	Peptidoglycan of the spore, not enough information in the literature to include spore metabolism .
UDP-N-acetylglucosamine	Both	UDP-N-acetylglucosamine + Mur2Ac(oyl-L-Ala-gamma-D-Glu-L-Lys-D-Ala-D-Ala)-diphosphoundecaprenol = UDP + GlcNAc-(1->4)-Mur2Ac(oyl-L-Ala-gamma-D-Glu-L-Lys-D-Ala-D-Ala)-diphosphoundecaprenol	no	Different sort of peptidoglycan.
[ThiS]	Both	ATP + [ThiS] = diphosphate + adenylyl-[ThiS]	no	Reaction involving the Thiamin biosynthesis intermediate were either removed or made more specific.
[formate C-acetyltransferase]-glycin-2-yl radical	Both	S-adenosyl-L-methionine + dihydroflavodoxin + [formate C-acetyltransferase]-glycine = 5'-deoxyadenosine + L-methionine + flavodoxin semiquinone + [formate C-acetyltransferase]-glycin-2-yl radical	no	Involved in regulation.
[formate C-acetyltransferase]-glycine	Both	S-adenosyl-L-methionine + dihydroflavodoxin + [formate C-acetyltransferase]-glycine = 5'-deoxyadenosine + L-methionine + flavodoxin semiquinone + [formate C-acetyltransferase]-glycin-2-yl radical	no	Involved in regulation.
acetyl-maltose	Both	acetyl-CoA + maltose <==> coenzyme A + acetyl-maltose	no	Used only when incapable of metabolizing the maltose, used for excretion.
adenylyl-[ThiS]	Both	ATP + [ThiS] = diphosphate + adenylyl-[ThiS]	no	Reaction involving the Thiamin biosynthesis intermediate were either removed or made more specific.
adenylyl-molybdopterin	Both	adenylyl-molybdopterin + molybdate = molybdenum cofactor + AMP	no	Although Molybdenum is a known co-factor of Clostridium difficile the reactions involving this metabolite have been overlooked during the creation of the network due to it's absence in most media used in this study.
beta-D-ribosylnicotinate	Both	beta-D-ribosylnicotinate + phosphate <==> nicotinate + alpha-D-ribose-1-phosphate	no	Presence due to the attribution of a nicotinate phosphorylase function to purine phosphorylase (share the same EC).
carboxy-adenylated-[ThiS sulfur-carrier protein]	Both	ThiI persulfide + carboxy-adenylated-[ThiS sulfur-carrier protein] --> ThiS-ThiI acyl-disulfide + AMP	no	Reaction involving the Thiamin biosynthesis intermediate were either removed or made more specific.
dihydroflavodoxin	Both	S-adenosyl-L-methionine + dihydroflavodoxin + [formate C-acetyltransferase]-glycine = 5'-deoxyadenosine + L-methionine + flavodoxin semiquinone + [formate C-acetyltransferase]-glycin-2-yl radical	no	Enzyme co-factor.
enzyme N6-(S-acetyldihydrolipoyl)lysine	Both	acetyl-CoA + enzyme N6-(dihydrolipoyl)lysine = CoA + enzyme N6-(S-acetyldihydrolipoyl)lysine	no	Involved in regulation.
enzyme N6-(dihydrolipoyl)lysine	Both	acetyl-CoA + enzyme N6-(dihydrolipoyl)lysine = CoA + enzyme N6-(S-acetyldihydrolipoyl)lysine	no	Involved in regulation.
flavodoxin semiquinone	Both	S-adenosyl-L-methionine + dihydroflavodoxin + [formate C-acetyltransferase]-glycine = 5'-deoxyadenosine + L-methionine + flavodoxin semiquinone + [formate C-acetyltransferase]-glycin-2-yl radical	no	Involved in regulation.
gamma-amino-gamma-cyanobutanoate	Both	gamma-amino-gamma-cyanobutanoate + 2 H2O <==> L-glutamate + ammonia	no	Addition based on an enzyme with low substrate specificity.
guanylyl molybdenum cofactor	Both	GTP + molybdenum cofactor = diphosphate + guanylyl molybdenum cofactor	no	Although Molybdenum is a known co-factor of Clostridium difficile the reactions involving this metabolite have been overlooked during the creation of the network due to it's absence in most media used in this study.
hydroxymethylpyrimidine	Both	hydroxymethylpyrimidine + ATP --> 4-amino-2-methyl-5-phosphomethylpyrimidine + ADP + H+	no	Would be part of the salvage process of thiamin.
molybdate	Both	adenylyl-molybdopterin + molybdate = molybdenum cofactor + AMP	no	Although Molybdenum is a known co-factor of Clostridium difficile the reactions involving this metabolite have been overlooked during the creation of the network due to it's absence in most media used in this study.
molybdenum cofactor (sulfide)	Both	molybdenum cofactor + L-cysteine + 2 H+ --> molybdenum cofactor (sulfide) + L-alanine + H2O	no	Although molybdenum is a known co-factor of Clostridium difficile the reactions involving this metabolite have been overlooked during the creation of the network due to it's absence in most media used in this study.
molybdopterin guanine dinucleotide	Both	molybdenum cofactor + GTP + H+ --> molybdopterin guanine dinucleotide + diphosphate	no	Although molybdenum is a known co-factor of Clostridium difficile the reactions involving this metabolite have been overlooked during the creation of the network due to it's absence in most media used in this study.
octanoate	Both	octanoate + ATP + non-lipoylated protein-lipoyl domain --> [lipoyl-carrier protein] N6-(octanoyl)lysine + diphosphate + AMP	no	Lipid have been generalized to palmitate..
phospholipid cyclopropane fatty acid	Both	phospholipid olefinic fatty acid + S-adenosyl-L-methionine --> phospholipid cyclopropane fatty acid + S-adenosyl-L-homocysteine + H+	no	Lipid have been generalized to palmitate.
phospholipid olefinic fatty acid	Both	phospholipid olefinic fatty acid + S-adenosyl-L-methionine --> phospholipid cyclopropane fatty acid + S-adenosyl-L-homocysteine + H+	no	Lipid have been generalized to palmitate.
sn-glycero-3-phosphocholine	Both	sn-glycero-3-phosphocholine + H2O <==> choline + sn-glycerol-3-phosphate	no	Lipid have been generalized to palmitate.
sn-glycero-3-phosphoethanolamine	Both	sn-glycerol-3-phosphate + ethanolamine <==> H2O + sn-glycero-3-phosphoethanolamine	no	Lipid have been generalized to palmitate.
retinol	Both	retinol + NAD+ <==> retinal + NADH + H+	no	Addition based on an enzyme with low substrate specificity.
retinal	Both	retinol + NAD+ <==> retinal + NADH + H+	no	Addition based on an enzyme with low substrate specificity.
3-Hydroxypropanoate	Both	3-Hydroxypropanoate + NADP+ <=> malonate semialdehyde + NADPH + H+	no	Addition based on an enzyme with low substrate specificity.
DIMBOA	Sink	DIMBOA-glucoside + H2O --> DIMBOA + beta-D-glucose	no	Production of a toxic molecule with no impact on the metabolism and no literature evidence.
DIMBOA-glucoside	Source	DIMBOA-glucoside + H2O --> DIMBOA + beta-D-glucose	no	Production of a toxic molecule with no impact on the metabolism and no literature evidence.
Oxalate	Both	succinyl-CoA + Oxalate <=> succinate + Oxalyl-CoA	no	No reaction involving Oxalate could be found linked with the metabolism of Clostridium difficile.
Oxalyl-CoA	Both	succinyl-CoA + Oxalate <=> succinate + Oxalyl-CoA	no	No reaction involving Oxalate could be found linked with the metabolism of Clostridium difficile.
P1,P3-Bis(5'-adenosyl) triphosphate	Both	P1,P3-Bis(5'-adenosyl) triphosphate + H2O <=> ADP + AMP	no	Reaction of degradation of P1,P3-Bis(5'-adenosyl) triphosphate have no clear evidence, although it might be possible in the bacteria no source of P1,P3-Bis(5'-adenosyl) triphosphate is present in the network.
UDP-alpha-D-xylose	Sink	UDP-D-glucuronate + H+ --> UDP-alpha-D-xylose + CO2	no	Small evidence for reaction presence (based on low homology), probably based on generic enzyme.
arsenate	Source	arsenate + reduced glutaredoxin --> arsenite + oxidized glutaredoxin + H2O	no	The fate of arsenite could not clearly be identified, since this metabolites is toxic the impact of it's detoxification on the metabolism should be minim.
arsenite	Sink	arsenate + reduced glutaredoxin --> arsenite + oxidized glutaredoxin + H2O	no	The fate of arsenite could not clearly be identified, since this metabolites is toxic is impact of it's detoxification on the metabolism should be minim.
dimethylsulfide	Source	5-methyl-tetrahydrofolate + dimethylsulfide + H+ --> tetrahydrofolate + trimethyl sulfonium	no	Few evidence of the presence of such pathway in the bacteria could only be excreted.
ferrocytochrome c3	Both	2 H2 + ferricytochrome c3 = 4 H+ + ferrocytochrome c3	no	Would be part of the electron transfer chain (which would use an end acceptor different from H2O) (PMID:860983), not added due to lack of information.
ferricytochrome c3	Both	2 H2 + ferricytochrome c3 = 4 H+ + ferrocytochrome c3	no	Would be part of the electron transfer chain (which would use an end acceptor different from H2O) (PMID:860983), not added due to lack of information.
ethylene	Sink	vinyl-chloride + reduced electron acceptor --> ethylene + chloride + oxidized electron acceptor	no	No evidence of ethylene metabolism in the bacteria
fluoride	Source	fluoride + S-adenosyl-L-methionine --> 5'-deoxy-5'-fluoroadenosine + L-methionine	no	No fluoride in the media.
fluoroacetate	Sink	fluoroacetaldehyde + NAD+ + H2O --> fluoroacetate + NADH + 2 H+	no	No fluoride in the media.
tetrachloroethene	Source	tetrachloroethene + reduced electron acceptor --> trichloroethylene + chloride + oxidized electron acceptor	no	Part of a long degradation pathway that lead to the production of ethylene.
tetrahydropteroyl tri-L-glutamate	Sink	L-homocysteine + 5-methyltetrahydropteroyltri-L-glutamate --> L-methionine + tetrahydropteroyl tri-L-glutamate	no	Leads only to tRNA biosynthesis and unknown synthesis in the bacteria.
trimethyl sulfonium	Sink	5-methyl-tetrahydrofolate + dimethylsulfide + H+ --> tetrahydrofolate + trimethyl sulfonium	no	Few evidence of the presence of such pathway in the bacteria, could only be excreted.
undecaprenyl phosphate	Source	UDP-Mur2Ac(oyl-L-Ala-gamma-D-Glu-L-Lys-D-Ala-D-Ala) + undecaprenyl phosphate = UMP + Mur2Ac(oyl-L-Ala-gamma-D-Glu-L-Lys-D-Ala-D-Ala)-diphosphoundecaprenol	no	Peptidoglycan of the spore, not enough information in the literature to include spore metabolism .
