# Supplementary material for: A curated C. difficile strain 630 metabolic network: prediction of essential targets and inhibitors
Source: BMC Syst Biol. 2014 Oct 15;8:117. doi: 10.1186/s12918-014-0117-z (PMC4207893; doi:10.1186/s12918-014-0117-z)
Supplement: Additional file 1: Figure S1. — Comparison of the metabolites (A) and genes (B) from iMLTC806cdf to those in the automatic network. Figure S2. Comparison of the metabolites (A), genes (B) and reaction (C) from the Clostridium difficile metabolic network to those from the network of Clostridium acetobutylicum. Figure S3. Example of reaction involving oxygen and their curation. Figure S4. Stickland reactions. Stickland reactions are an example of reactions often incomplete in metabolic databases that were added to the network based on Clostridium difficile specific literature. Table S1. Validation: addition or removal of various metabolites and comparison with literature data. Table S2. Utilization of various metabolites as carbon source and comparison with literature data. Table S3. List of dead-end metabolites identified in Clostridium acetobutilicum network (iCAC490). Table S4. Predicted Clostridium difficile gene essentiality vs. experimental data for functional homologs in Bacillus subtilis. Table S5. Comparison of predicted C. difficile and C. acetobutylicum gene essentiality. Table S6. Details of the predicted essential genes and comparison with targets identified in other target databases. Table S7. Binding site environment similarity used to find possible cross-reactive targets in human for Clostridium difficile essential genes without human homologs. Table S8. List of essential gene pairs with (A) or without (B) synergetic effect. Table S9. Details of the double mutant deleterious gene pairs with synergetic effect. Table S10. Functional classification of metabolic pathways. Table S11. Distribution of essential genes and genes involved in essential pairs in pathways. Table S12. Treatment of dead-end metabolites in the network. Table S13. Full list of protein complexes present in the network. Table S14. Clostridium difficile macromolecule and biomass constitution. [file 12918_2014_117_MOESM1_ESM.zip › Additional files/Table_S13.xlsx]

## Sheet: Protein-protein interaction
Table S13: Full list of protein complexes present in the network with reference and String co-expression score.
Complexes	String coexpression score	Evidence in the literature	Reference
(CD1074, CD1076, CD1077, CD1078)	>0.90	PTS transporter subunit, based on Transport DB complexes	1
(CD3278, CD3279, CD3277, CD3276)	>0.90
(CD0286, CD0287, CD0288, CD0289)	>0.90
(CD0284, CD0285)	>0.90
(xynA, xynB, xynC, xynD)	>0.90
(CD0491, CD0492, CD0493, CD0494)	>0.90
(CD0043, CD0042, CD0041)	>0.90
(CD1083, CD2280, CD2327)	>0.90
(CD2327, CD2326, CD2325)	>0.90
(CD0135, CD0136, CD0137)	>0.90
(celC, celB, celA)	>0.90
(CD3080, CD3049, CD3048)	>0.90
(CD3080, CD3081, CD3082)	>0.90
(CD3445, CD3444, CD3443)	>0.90
(CD2512, CD2510)	>0.90
(ptsG-A, ptsG-BC)	>0.90
(CD2332, CD2334)	>0.90
(CD0863, CD0862, CD0861)	>0.70
(CD0206, CD0207, CD0208)	>0.70
(CD3015, CD3014, CD3013)	>0.70
(CD2566, CD2567, CD2568)	>0.70
(CD3101, CD3103)	>0.70
(CD1083, CD2280, CD2282)	>0.90	CD1083 is the only subunit A of galactitol transporter
(CD3030, CD3027)	>0.90	Complementary in Transport DB and high coexpression score
(CD3058, CD3061)	>0.70
(kdpA, kdpB, kdpC)	>0.90	ATP dependant transporter identified as complex in Transport DB
(potA, potC, potB, potD)	>0.90
(rbsA, rbsC, rbsB)	>0.90
(CD1587, CD1588, CD1589)	>0.90
(CD1483, CD1482, CD1484)	>0.90
(CD1979, CD1978, CD1980)	>0.90
(CD1000, CD1001, CD0999)	>0.70
(CD0431, CD0430)	>0.70
(CD1904, CD2989, CD2990)	medium >0.40
(opuCA, opuCC)	>0.90	Operon under same regulation, ABC transporter	2
(srlA, srlEa, srlEb, srlB)	>0.90	Operon for transport in Erwinia amylovora	3
(gutA, srlEa, srlEb, srlB)	>0.90
(leuC, leuD)	>0.90	Uniprot defines the product of these genes as an heterodimeric protein (in a closely related bacteria)	4
(gcvTPA, gcvH)	>0.90
(eutB, eutC)	>0.90
(hisZ, hisG)	>0.90
(accA, accD, accB, accC)	>0.90
(hisH, hisF)	>0.90
(pyrD, pyrK)	>0.90
(carB, carA)	>0.90
(carB, pyrAA2)	>0.90
(acoA, acoB)	>0.90
(ctfA, ctfB)	>0.90
(cbiO, CD0326, cbiN, cbiM)	>0.90
(asrA, asrB, asrC)	>0.90
(cbiO2, cbiO1, cbiQ, cbiN, cbiM)	>0.70
(prdA, prdB)	>0.70
(CD0728, CD0726, CD0727, CD0717, CD0724)	>0.70
(CD0728, CD0725, CD0727, CD0717, CD0724)	>0.70
(pyrK, CD2077)	low
(pyrK, CD3179)	low
(metN, metI, metQ, CD1653)	>0.90		5
(hymA, hymB, CD3407)	>0.70		4
(eutA, eutB, eutC)	>0.90	eutA is an accessory protein of the complex in E. coli	4
(carB, carA)	>0.90	Uniprot defines the product of these genes as the small and large chain of an enzyme
(carB, pyrAA2)	>0.90
(carB1, carA)	>0.90
(carB1, pyrAA2)	>0.90
(carB2, carA)	>0.90
(carB2, pyrAA2)	>0.90
(nrdE, nrdF)	>0.90
(ribH, ribB)	>0.90		6
(fumA, fumB)	>0.90	Describe as a complex in litterature	7
(atpA, atpB, atpF, atpH, atpG, atpD, atpC, atpI, atpZ)	>0.90 (without putative atpI and atpZ proteins)		8
(pabA, pabB)	>0.90		9 and 10
(CD1386, CD1387)	>0.90		11 and 12
(ntpD, ntpB, ntpA, ntpC, ntpE, ntpF, ntpK)	>0.90		13
(ntpD, CD2955, ntpA, ntpC, ntpE, ntpF, ntpK)	>0.90
(scoA, scoB)	>0.90		PDB: 3CDK
(CD0118, CD2199, CD2198)	>0.70		4
(prdF, prdE, prdD)	>0.70		14
(hadI, hadB, hadC)	>0.70
(grdA, grdE, grdD)	>0.40
(grdC, grdB, grdX)	low (>0.70 without grdX)
(grdB, grdC, grdX)	low (<0.15)
(grdD, grdA, grdX)	low (<0.15)
(hpdC, hpdB, hpdA)	low (< 0.15)		15
(carB1, carB2, carA)	>0.90	In some bacteria, the carB peptide of the complexe is split in numerous genes. (i.e M. jannaschii MJ1378, MH1381)	4
(carB1, carB2, pyrAA2)	>0.90
(CD0723, acoL)	low	Diverses subunits of Acetoin dehydrogenase, act as complex in B. subtilis according to meta-cyc.	16
(oraS, oraE)	low (<0.15)	Uniprot defines the product of these genes as an heterodimeric complex	4
(rpiB1, rpiB2)	low (<0.15)
(xdhA1, xdhB, xdhC1, xdhD)	>0.70	Xanthine dehydrogenase is an heterodimer compose of xdhABCD (pucA, pucC, pucD, pucE in Bacilus subtilist) differents versions of each subunit are present in Clostridium difficile and seems to be interchangeable based on sequence homology.	17, 18 and 19
(xdhA1, xdhB, xdhC2, xdhD)	>0.70
(xdhA1, xdhB, xdhC3, xdhD)	>0.70
(xdhA1, pucC1, xdhC1, xdhD)	>0.70
(xdhA1, pucC1, xdhC2, xdhD)	>0.90
(xdhA1, pucC1, xdhC3, xdhD)	>0.70
(xdhA1, pucC2, xdhC1, xdhD)	>0.70
(xdhA1, pucC2, xdhC2, xdhD)	>0.90
(xdhA1, pucC2, xdhC3, xdhD)	>0.70
(xdhA2, xdhB, xdhC1, xdhD)	>0.70
(xdhA2, xdhB, xdhC2, xdhD)	>0.70
(xdhA2, xdhB, xdhC3, xdhD)	>0.70
(xdhA2, pucC1, xdhC1, xdhD)	>0.70
(xdhA2, pucC1, xdhC2, xdhD)	>0.90
(xdhA2, pucC1, xdhC3, xdhD)	>0.70
(xdhA2, pucC2, xdhC1, xdhD)	>0.70
(xdhA2, pucC2, xdhC2, xdhD)	>0.90
(xdhA2, pucC2, xdhC3, xdhD)	>0.70
(xdhA3, xdhB, xdhC1, xdhD)	>0.40
(xdhA3, xdhB, xdhC2, xdhD)	>0.40
(xdhA3, xdhB, xdhC3, xdhD)	>0.40
(xdhA3, pucC1, xdhC1, xdhD)	>0.70
(xdhA3, pucC1, xdhC2, xdhD)	>0.70
(xdhA3, pucC1, xdhC3, xdhD)	>0.70
(xdhA3, pucC2, xdhC1, xdhD)	>0.70
(xdhA3, pucC2, xdhC2, xdhD)	>0.70
(xdhA3, pucC2, xdhC3, xdhD)	>0.70
(CD2087, xdhB, xdhC1, xdhD)	>0.70
(CD2087, xdhB, xdhC2, xdhD)	>0.70
(CD2087, xdhB, xdhC3, xdhD)	>0.70
(1) Ren Q, Chen K, Paulsen IT: TransportDB: a comprehensive database resource for cytoplasmic membrane transport systems and outer membrane channels. Nucleic Acids Res 2007, 35(Database issue):D274–9.
(2) Kiran MD, Akiyoshi DE, Giacometti A, Cirioni O, Scalise G, Balaban N: OpuC--an ABC transporter that is associated with Staphylococcus aureus pathogenesis. Int J Artif Organs. 2009, 32(9):600-10.
(3) Aldridge P, Metzger M, Geider K: Genetics of sorbitol metabolism in Erwinia amylovora and its influence on bacterial virulence. Mol Gen Genet. 1997, 256(6):611-9.
(4) The UniProt Consortium: Activities at the Universal Protein Resource (UniProt). Nucleic Acids Res.2014, 42: D191-D198.
(5) Graentzdoerffer A, Rauh D, Pich A, Andreesen JR: Molecular and biochemical characterization of two tungsten- and selenium-containing formate dehydrogenases from Eubacterium acidaminophilum that are associated with components of an iron-only hydrogenase. Arch Microbiol. 2003, 179(2):116-30.
(6) Kis K, Volk R, Bacher A: Biosynthesis of riboflavin. Studies on the reaction mechanism of 6,7-dimethyl-8-ribityllumazine synthase. Biochemistry. 1995, 34(9):2883-92.
(7) Kanehisa M, Goto S, Sato Y, Kawashima M, Furumichi M, Tanabe M: Data, information, knowledge and principle: back to metabolism in KEGG. Nucleic Acids Res(Database issue).2014, 42:D199-205
(8) Das A, Ljungdahl LG: Clostridium pasteurianum F1Fo ATP synthase: operon, composition, and some properties. J Bacteriol. 2003, 185(18):5527-35.
(9) Morollo AA, Eck MJ: Structure of the cooperative allosteric anthranilate synthase from Salmonella typhimurium. Nat Struct Biol. 2001, 8(3):243-7.
(10) Aloy P, Böttcher B, Ceulemans H, Leutwein C, Mellwig C, Fischer S, Gavin AC, Bork P, Superti-Furga G, Serrano L, Russell RB: Structure-based assembly of protein complexes in yeast. Science. 2004, 26;303(5666):2026-9.
(11) Huang H, Xiao C, Wu CH: ProClass protein family database. Nucleic Acids Res. 2000, 28(1):273-6.
(12) Hu P, Janga SC, Babu M, Díaz-Mejía JJ, Butland G, Yang W, Pogoutse O, Guo X, Phanse S, Wong P, Chandran S, Christopoulos C, Nazarians-Armavil A, Nasseri NK, Musso G, Ali M, Nazemof N, Eroukova V, Golshani A, Paccanaro A, Greenblatt JF, Moreno-Hagelsieb G, Emili A: Global functional atlas of Escherichia coli encompassing previously uncharacterized proteins. PLoS Biol. 2009, 7(4):e96
(13) Solioz M, Davies K: Operon of vacuolar-type Na(+)-ATPase of Enterococcus hirae. J Biol Chem. 1994, 269(13):9453-9.
(14) Janoir C, Denève C, Bouttier S, Barbut F, Hoys S, Caleechum L, Chapetón-Montes D, Pereira FC, Henriques AO, Collignon A, Monot M, Dupuy B: Adaptive strategies and pathogenesis of Clostridium difficile from in vivo transcriptomics. Infect Immun 2013, 81:3757–3769.
(15) Andrei PI, Pierik AJ, Zauner S, Andrei-Selmer LC, Selmer T: Subunit composition of the glycyl radical enzyme p-hydroxyphenylacetate decarboxylase. A small subunit, HpdC, is essential for catalytic activity. Eur J Biochem. 2004, 271(11):2225-30.
(16) Caspi R, Altman T, Billington R, Dreher K, Foerster H, Fulcher CA, Holland TA, Keseler IM, Kothari A, Kubo A, Krummenacker M, Latendresse M, Mueller LA,Ong Q, Paley S, Subhraveti P, Weaver DS, Weerasinghe D, Zhang P, Karp PD: The MetaCyc database of metabolic pathways and enzymes and the BioCyc collection of Pathway/Genome Databases. Nucleic Acids Res.(Database issue 2014, 42:D459-71.
(17) Self WT, Stadtman TC: Selenium-dependent metabolism of purines: A selenium-dependent purine hydroxylase and xanthine dehydrogenase were purified from Clostridium purinolyticum and characterized. Proc Natl Acad Sci U S A. 2000, 97(13):7208-13.
(18) Kisker C, Schindelin H, Baas D, Rétey J, Meckenstock RU, Kroneck PM: A structural comparison of molybdenum cofactor-containing enzymes. FEMS Microbiol Rev. 1998, 22(5):503-21.
(19) Xi H, Schneider BL, Reitzer L: Purine catabolism in Escherichia coli and function of xanthine dehydrogenase in purine salvage. J Bacteriol. 2000, 182(19):5332-41.
