# Supplementary material for: A curated C. difficile strain 630 metabolic network: prediction of essential targets and inhibitors
Source: BMC Syst Biol. 2014 Oct 15;8:117. doi: 10.1186/s12918-014-0117-z (PMC4207893; doi:10.1186/s12918-014-0117-z)
Supplement: Additional file 1: Figure S1. — Comparison of the metabolites (A) and genes (B) from iMLTC806cdf to those in the automatic network. Figure S2. Comparison of the metabolites (A), genes (B) and reaction (C) from the Clostridium difficile metabolic network to those from the network of Clostridium acetobutylicum. Figure S3. Example of reaction involving oxygen and their curation. Figure S4. Stickland reactions. Stickland reactions are an example of reactions often incomplete in metabolic databases that were added to the network based on Clostridium difficile specific literature. Table S1. Validation: addition or removal of various metabolites and comparison with literature data. Table S2. Utilization of various metabolites as carbon source and comparison with literature data. Table S3. List of dead-end metabolites identified in Clostridium acetobutilicum network (iCAC490). Table S4. Predicted Clostridium difficile gene essentiality vs. experimental data for functional homologs in Bacillus subtilis. Table S5. Comparison of predicted C. difficile and C. acetobutylicum gene essentiality. Table S6. Details of the predicted essential genes and comparison with targets identified in other target databases. Table S7. Binding site environment similarity used to find possible cross-reactive targets in human for Clostridium difficile essential genes without human homologs. Table S8. List of essential gene pairs with (A) or without (B) synergetic effect. Table S9. Details of the double mutant deleterious gene pairs with synergetic effect. Table S10. Functional classification of metabolic pathways. Table S11. Distribution of essential genes and genes involved in essential pairs in pathways. Table S12. Treatment of dead-end metabolites in the network. Table S13. Full list of protein complexes present in the network. Table S14. Clostridium difficile macromolecule and biomass constitution. [file 12918_2014_117_MOESM1_ESM.zip › Additional files/Table_S14.xlsx]

## Sheet: Feuil1
Table S14 : Calculation of Clostridium difficile macromolecule and biomass constitution. Each macromolecule synthesis equation leads to the production of a g of macromolecule that is transformed into biomass based on proportion of each macromolecule in cellular dry weight (CDW).
Clostridium difficile specific.						Based on littterature's data (1)
General component	Molecule	%	Molecular weight (g/mol)	mmol/ g of Macromolecule		General component	Molecule	mmol/ g of Macromolecule
DNA (0,03 g /g CDW)	Deoxyadenosine	35.4711	329.2	1.07462		Lipid (0,07 g/gCDW)	L-1-phosphatidyl glycerol phosphate	0.4588
	Deoxythymidine	35.4711	345.2	1.07462			Cardiolipin	0.0574
	Deoxycytidine	14.5289	305.2	0.440163			3-phosphatidyl-1'-(3'-O-L-lysyl)glycerol	0.0574
	Deoxyguanosine	14.5289	320.2	0.440163			3-D-glucosyl-1,2-diacylglycerol	0.01153
	Total	100	330,1a	3.02956			Diglucosyl-diacylglycerol	0.0688
	Energy (ATP)	-	-	4,39*			Lipoteichoic acid	0.0344
RNA (0,12 g /g CDW)	Adenosine	39.3085	345.2	1.14579			Menaquinone	0.0765
	Uracil	30.6179	361.2	0.89247			1,2-Diacyl-sn-glycerol	0.1912
	Cytidine	11.2802	321.2	0.328801		Cell wall (0,24 g/g CDW)	Cross-linked peptiglycan	3.63
	Guanosine	18.7935	322.2	0.547804			Teichoic acid	0.019
	Total	100	343,1a	2.91486		Solute Pool (0,14 g/g CDW)	ATP	0.0008
	Energy (ATP)	-	-	1,25*			Alanine	0.1161
Protein (0,4 g/g CDW)	Alanine	5.35594	75.1	0.374541			Arginine	0.0288
	Cysteine	1.24886	89.1	0.0873325			Aspartate	0.5959
	Aspartic acid	5.69907	117.1	0.398536			Glutamate	0.5256
	Glutamic acid	7.3976	131.2	0.517315			Glutamine	0.0086
	Phenyalanine	4.34737	131.2	0.304012			Glycine	0.0398
	Glycine	6.31588	105.1	0.44167			Histidine	0.01697
	Histidine	1.35764	119.1	0.0949398			Isoleucine	0.0481
	Isoleucine	9.9164	165.2	0.693454			Leucine	0.0222
	Lysine	9.1087	181.2	0.636972			Lysine	0.0405
	Leucine	9.09657	204.2	0.636123			Methionine	0.0222
	Methionine	2.71485	121.2	0.189849			Phenylalanine	0.0043
	Asparagine	6.30375	149.2	0.440821			Proline	0.1293
	Proline	2.7417	147.2	0.191727			Serine	0.756
	Glutamine	2.3885	175.2	0.167028			Threonine	0.0156
	Arginine	3.22339	155.2	0.225412			Thymine	0.0017
	Serine	6.53982	132.1	0.45733			Valine	0.0162
	Threonine	4.92425	146.1	0.344353			Phosphate	0.9947
	Seleocystene	0.00043031	168.053	3.00916e-05			Alpha-D-glucose	0.4775
	Valine	6.61271	132.1	0.462427			Acetyl-CoA	0.00033
	Tryptophane	0.6212	146.1	0.0434406			Coenzyme A	0.0004
	Tyrosine	4.08539	115.1	0.285692			Citruline	0.0001
	Total	100	143,0a	6.99301			FAD	0.00067
	Energy (ATP)	-	-	39,94*			NAD+	0.01433
							NADH	0.00033
*Energy required for polymerisation of 1 g of the macromolecule(1).							NADP+	0.00087
a Molecular weight of the polymer based on weighted average of each of his constituents.							NADPH	0.00267
(1) Heinemann M, Kümmel A, Ruinatscha R, Panke S: In silico genome-scale reconstruction and validation of the Staphylococcus aureus metabolic network. Biotechnol Bioeng. 2005, 92(7):850-64
Biomass equation : 0,4 Protein + 0,12 RNA + 0,03 DNA + 0,07 Lipid + 0,24 Cell Wall + 0,14 Solute Pools + 40 H2O + 40 ATP --> 40 ADP + 40 Phosphate + Biomass
Calculation example :
-1) Weighted average of macromolecule molecular weight. (DNA)
	DNA molecular weight = (0,3547 * 329,2g/mol) dexoyadenosine + (0,3547 * 345,2g/mol) deoxythymidine + (0,1453 * 320,2g/mol) deoxycytidine + (0,1453 * 320,2g/mol) deoxyguanosine
	DNA molecular weight = 330,1 g/mol
-2) Quantity of each Macromolecule in 1 g (DNA)
	Nb of mmol in 1 g of macromolecule = 1 g / Average molecular weight of macromolecule
	Quantity of DNA in 1 g = (1g / 330,1 g/mol) *1000 mmol / 1 mol
	Quantity of DNA = 3,030 mmol
-3) Quantity of one element required to produce 1g of macromolecule (Deoxyadenosine for DNA production)
	Nb of element required to produce 1g of macromolecule = Quantity of macromolecule * proportion of element in macromolecule
	Quantity of deoxyadenosine required to produce 1 g of DNA = 3,030 mmol of DNA * 35,47% of DNA is deoxyadenosine
	Quantity of deoxyadenosine required to produce 1 g of DNA = 1,075 mmol
