# Supplementary material for: A curated C. difficile strain 630 metabolic network: prediction of essential targets and inhibitors
Source: BMC Syst Biol. 2014 Oct 15;8:117. doi: 10.1186/s12918-014-0117-z (PMC4207893; doi:10.1186/s12918-014-0117-z)
Supplement: Additional file 1: Figure S1. — Comparison of the metabolites (A) and genes (B) from iMLTC806cdf to those in the automatic network. Figure S2. Comparison of the metabolites (A), genes (B) and reaction (C) from the Clostridium difficile metabolic network to those from the network of Clostridium acetobutylicum. Figure S3. Example of reaction involving oxygen and their curation. Figure S4. Stickland reactions. Stickland reactions are an example of reactions often incomplete in metabolic databases that were added to the network based on Clostridium difficile specific literature. Table S1. Validation: addition or removal of various metabolites and comparison with literature data. Table S2. Utilization of various metabolites as carbon source and comparison with literature data. Table S3. List of dead-end metabolites identified in Clostridium acetobutilicum network (iCAC490). Table S4. Predicted Clostridium difficile gene essentiality vs. experimental data for functional homologs in Bacillus subtilis. Table S5. Comparison of predicted C. difficile and C. acetobutylicum gene essentiality. Table S6. Details of the predicted essential genes and comparison with targets identified in other target databases. Table S7. Binding site environment similarity used to find possible cross-reactive targets in human for Clostridium difficile essential genes without human homologs. Table S8. List of essential gene pairs with (A) or without (B) synergetic effect. Table S9. Details of the double mutant deleterious gene pairs with synergetic effect. Table S10. Functional classification of metabolic pathways. Table S11. Distribution of essential genes and genes involved in essential pairs in pathways. Table S12. Treatment of dead-end metabolites in the network. Table S13. Full list of protein complexes present in the network. Table S14. Clostridium difficile macromolecule and biomass constitution. [file 12918_2014_117_MOESM1_ESM.zip › Additional files/Table_S6.xlsx]

## Sheet: Single-mutant
Table E6: Details of the predicted essential genes and comparison with targets identified in other target databases.
Genes	Human homologd			Baccillus subtilis homolog e		Expression during infectionf	Experimental evidence	CSGID target list (1)	Essential homolog in DEG(2)
	Sequence homologa	Functional homologb	Binding site similarityc	Sequence homologa	Functional homologb
Predicted as essential by both FBA and SA (50)
CD0119	No homolog	No homolog	PF00056 (39, 2.86)	glmM : O34824 (53%)	glmM : O34824 : BSU01770	-	-	+	15
CD0244	No homolog	No homolog	PF99186 (43, 2.95) **	No homolog	tagB : P27621 : BSU35760	-	-	-	0
CD1049	No homolog	NADK : O95544 : hsa:65220	-	ppnK2 : (31%)	ppnK2 : O34934 : BSU29540	-	-	-	2
CD1966	No homolog	ACOT9 : Q9Y305 : hsa:23597*	-	No homolog	yneP : Q45061 : BSU18040	-	-	-	0
CD2439	No homolog	DGKA : P23743 : hsa:1606	-	dgkA : P19638 (42%)	dgkA : P19638 : BSU25310	-	-	-	1
CD3550	No homolog	DTYMK : P23919 : hsa:1841	-	No homolog	tmk : P37537 : BSU00280	-	-	-	0
CD3555	No homolog	PANK1 : Q8TE04 : hsa:53354	-	coaX : P37564 (61%)	yacB : P37564 : BSU00700	-	-	-	2
accA	No homolog	ACACA : Q13085 : hsa:31	-	accA : O34847 (54%)	accA : O34847 : BSU29200	-	-	-	17
accB	No homolog	ACACA : Q13085 : hsa:32	-	accB : P49786 (40%)	accB : P49786 : BSU24350	-	-	-	13
accC	MCCC1 : Q96RQ3 (48%)	ACACA : Q13085 : hsa:33	-	accC1 : P49787 ( 55%)	accC1 : P49787 : BSU24340	-	-	-	16
accD	No homolog	ACACA : Q13085 : hsa:34	-	accD : C0SP93 (50%)	accD : C0SP93 : BSU29210	-	-	-	16
asd	No homolog	No homolog	PF00044 (38, 3.92) **	asd : Q04797 (47%)	asd : Q04797 : BSU16750	-	-	-	4
cdsA	No homolog	CDS1 : Q92903 : hsa:1040	-	cdsA : O31752 (42%)	cdsA : O31752 : BSU16540	-	-	-	20
coaBC	No homolog	PPCS : Q9HAB8 : hsa:79717	-	coaBC : O35033 (51%)	coaBC : O35033 : BSU15700	-	-	-	17
coaD	No homolog	COASY : Q13057 : hsa:80347*	-	coaD : O34797 (42%)	coaD : O34797 : BSU15020	-	-	-	16
coaE	DCAKD : K7ESP4 (32%)*	COASY : Q13057 : hsa:80348*	-	coaE : O34932 (40%)	coaE : O34932 : BSU29060	↓	-	-	15
crt1	ECHS1 : P30084 (44%)	ECHS1 : P30084 : hsa:1892	-	yngF : O34893 (45%)	yngF : O34893 : BSU18220	↓	-	-	7
dapF	No homolog	No homolog	PF00248 (32, 3.40) **	dapF : O32114 (33%)	dapF : O32114 : BSU32170	-	-	-	6
dapH	No homolog	No homolog	PF00144 (25, 1.25)	dapD : O34981 (56%)	dapD : O34981 : BSU14180	-	-	-	10
ddl	No homolog	No homolog	PF00208 (38, 2.77) **	No homolog	ddlA : P96612 : BSU04560	-	-	+	10
dxr	No homolog	No homolog	PF00208 (38, 3.05) **	dxr : O31753 (53%)	dxr : O31753 : BSU16550	-	-	-	16
dxs	No homolog	No homolog	PF00389 (39, 3.12)	dxs : P54523 (49%)	dxs : P54523 : BSU24270	-	-	-	17
fabD	MCAT : Q8IVS2 (32%)	FASN : P49327 : hsa:2194	-	fabD : P71019 (49%)	fabD : P71019 : BSU15900	↑	-	-	18
fabF	OXSM : Q9NWU1 (45%)**	FASN : P49327 : hsa:2194	-	fabF : (63%)	fabF : O34340 : BSU11340	↑	-	-	17
fabH	No homolog	OLAH : Q9NV23 : hsa:55301	-	fabH1 : O34746 (53%)	fabH1 : O34746 : BSU11330	-	-	-	14
fabZ	No homolog	HSD17B8 : Q92506 : hsa:7923	-	fabZ : P94584 (62%)	fabZ : P94584 : BSU36370	-	-	-	16
glmU	No homolog	UAP1 : Q16222 : hsa:6675	-	glmU : P14192 (51%)	glmU : P14192 : BSU00500	-	-	+	15
gmk	GUK1 : Q16774 (37%)**	GUK1 : Q161774 : hsa:2987**	-	gmk : O34328 (49%)	gmk : O34328 : BSU15680	-	-	-	19
guaA	GMPS : P49915 (37%)	GMPS : P49915 : hsa:8833	-	guaA : P29727 (59%)	guaA : P29727 : BSU06360	-	Inhibitor (3)	-	10
ispA	PDSS1 : Q5T2R2 (31%)*	FDPS : P14324 : hsa:2224*	-	ispA : P54383 (46%)	ispA : P54383 : BSU24280	-	-	+	16
ispD	ISPD : A4D126 (32%)*	No homolog ***	-	ispD : Q06755 (46%)	ispD : Q06755 : BSU00900	-	-	-	12
ispE	No homolog	No homolog	PF01564 (27, 2.71)	ispE : P37550 (49%)	ispE : P37550 : BSU00460	-	-	-	12
ispF	No homolog	No homolog	PF01564 (16, 1.26)	ispF : Q06756 (62%)	ispF : Q06756 : BSU00910	-	-	-	16
ispG	No homolog	No homolog	PF02812 (37, 3.27) **	ispG : P54482 (61%)	ispG : P54482 : BSU25070	-	-	-	13
ispH	No homolog	No homolog	PF00755 (37, 3.40) **	ispH : P54473 (34%)	ispH : P54473 : P54473	-	-	-	7
mnaA	No homolog	GNE : Q9Y223 : hsa:10020	-	mnaA : P39131 (61%)	mnaA : P39131 : BSU35660	-	-	+	2
murA	No homolog	No homolog	PF00755 (42, 3.18) **	murAA : P70965 (60%)	murA : P70965 : BSU36760	↓	-	-	17
murB	No homolog	No homolog	PF00044 (39, 3.07) **	murB : P18579 (39%)	murB : P18579 : BSU15230	-	-	+	8
murC	No homolog	No homolog	PF08245 (36, 2.68)	murC : P40778 (33%)	murC : P40778 : BSU29790	-	-	-	21
murD	No homolog	No homolog	PF00709 (33, 2.64)	murD : Q03522 (38%)	murD : Q03522 : BSU15200	-	-	+	16
murE	No homolog	No homolog	PF00056 (35, 2.85)	murE : Q03523 (44%)	murE : Q03523 : BSU15180	↓	-	+	18
murF	No homolog	No homolog	PF01642 (36, 3.79) **	murF : P96613 (37%)	murF : P96613 : BSU04570	-	-	+	8
murG	No homolog	No homolog	PF03721 (39, 3.34)	murG : P37585 (39%)	murG : P37585 : BSU15220	-	-	-	10
nadD	No homolog	NMNAT1 : Q9HAN9 : hsa:64802	-	nadD : P54455 (39%)	nadD : P54455 : BSU25640	-	-	+	9
nadE	No homolog	No homolog	PF00056 (36, 2.63)	nadE : P08164 (37%)	nadE : P08164 : BSU03130	-	-	-	10
pdp	TYMP : P1997 (34%)	TYMP : P19971 : hsa:1890	-	pdp : P39142 (57%)	pdp : P39142 : BSU39400	-	-	-	0
pgsA	No homolog	PGS1 : Q32NB8 : hsa:9489	-	pgsA : P46322 (45%)	pgsA : P46322 : BSU16920	↓	-	-	20
plsX	No homolog	AGPAT6 : Q86UL3 : hsa:137964	-	plsX : P7018 (44%)	plsX : P71018 : BSU15890	-	-	-	10
prs	PRPS1 : P60891 (49%)	PRPS1L1 : P21108 : hsa:221823	-	prs : P14193 (61%)	prs : P14193 : BSU00510	-	-	-	19
ribC	No homolog	RFK : Q969G6 : hsa:55312	-	ribC : P54575 (36%)	ribC : P54575 : BSU16670	↓	-	+	15
Predicted as essential by FBA only (16).
CD0994	No homolog	PSAT1 : Q9Y617 : hsa:29968	-	nifZ : O34874 (34%)	nifZ : O34874 : BSU29590	↑	-	-	0
CD3596	No homolog	BHMT2 : Q9H2M3 : has:23743*	-	yitJ : O06745 (31%)	yitJ : O06745 : BSU11010	-	-	-	1
ackA	No homolog	No homolog	PF00501 (36, 2.76) **	ackA : P37877 (55%)	ackA : P37877 : BSU29470	-	-	-	6
asnA	No homolog	ASNS : P08243 : hsa:440	-	No homolog	asnO : O05272 : BSU10790	↑	-	-	1
cat1	No homolog	No homolog	PF03807 (34, 3.00) **	No homolog	No homolog	-	-	-	0
metF	No homolog	MTHFR : P42898 : hsa:4524	-	No homolog	yitJ : O06745 : BSU11010	-	-	-	0
ntpA	ATP6V1A : P38606 (51%)**	ATP6V1A : P38606 : hsa:52**	-	flil : P23445 (34%)	No homolog	-	Inhibitor (4)	-	0
ntpB	ATP6V1B2 : P21281 (53%)*	ATP6V1A : P38606 : hsa:523**	-	No homolog	No homolog	-	Inhibitor (4)	-	2
ntpC	No homolog	ATP6V1A : P38606 : hsa:523**	-	atpC : P37812 (40%)	No homolog	-	Inhibitor (4)	-	2
ntpD	ATP6V1D : Q9Y5K8 (33%)*	ATP6V1A : P38606 : hsa:523**	-	No homolog	No homolog	-	Inhibitor (4)	-	0
ntpE	No homolog	ATP6V1A : P38606 : hsa:523**	-	No homolog	No homolog	-	Inhibitor (4)	-	0
ntpF	No homolog	ATP6V1A : P38606 : hsa:523**	-	No homolog	No homolog	-	Inhibitor (4)	-	0
ntpK	ATP6V0C : P27449 (31%)*	ATP6V1A : P38606 : hsa:523**	-	No homolog	No homolog	-	Inhibitor (4)	-	0
pgk	PGK1 : P00558 (46%)	PGK1 : P00558 : hsa:5230	-	pgk : P40924 (58%)	pgk : P40924 : BSU33930	-	-	-	17
pykF	PKM : P14618-2 (44%)*	PKLR : P30613 : hsa:5313	-	pykA : P80885 (55%)	pykA : P80885	-	-	-	9
serA	PHGDH : O43175 (43%)	PHGDH : O43175 : hsa:26227	-	serA : P35136 (42%)	serA : P35136 : BSU23070	↑	-	-	6
Predicted as essential by SA only (10).
CD0557	No homolog	UCKL1 : Q9NWZ5 : hsa:54963	-	No homolog	udk : O32033 : BSU27330	↓	-	-	1
CD2256	No homolog	No homolog	PF01513 (39, 2.73) **	No homolog	yceL : O34691 : BSU02950	-	-	-	0
CD2541	No homolog	SLC1A2 : P43004 : hsa:6506	-	yhcL : P54596 (35%)	yhcL : P54596 : BSU09130	-	-	-	0
CD2549	No homolog	No homolog	PF08442 (18, 0.95)	yurN : O32155 (32%)	yurN : O32155 : BSU32590	↑	-	-	0
CD3543	NAPRT1 : Q6XQN6 (32%)*	NAPRT1 : Q6XQN6 : hsa:93100 *	-	yuek : O32090 (49%)	yueK : O32090 : BSU31750	-	-	+	4
acpS	No homolog	AASDHPPT : Q9NRN7 : hsa:60496*	-	acpS : P96618 (41%)	acpS : P96618 : BSU04620	↓	-	-	10
adk	AK2 : P54819 (45%)	AK2 : P54819 : hsa:204	-	adk : P16304 (57%)	adk : P16304 : BSU01370	-	-	+	18
cmk	No homolog	CMPK2 : Q5EBM0 : hsa:129607 *	-	cmk : Q187C4 (48%)	cmk : Q187C4 : BSU00460	-	-	+	18
guaB	IMPDH1 : P20839 (35%)	IMPDH1 : P20839 : hsa:3614	-	guaB : P21879 (34%)	guaB : P21879 : BSU00090	-	-	-	10
metK	MAT2A : P31153 (57%)	MAT2B : Q9NZL9 : hsa:27430	-	metK : P54419 (74%)	metK : P54419 : BSU30550	-	Mutant (5)	-	22
a Gene name : UniProt ID (Identity) of the closest sequence homolog (1E-05, identity > 30%, overlap > 80% treshold).
b Gene name : UniProt ID : KEGG ID of the closest functional homolog (share the same EC or catalyse similar reaction).
c First pfam associated with human protein found by IsoCleft (number of atoms similar, Z-score). Based on IsoCleft analysis(6) of I-Tasser models(7). For the 6 bold results, the ligand linked with the first pfam family that include human protein is similar to one of the substrate of the reaction associated to the C. difficile gene.
d Underline human homologs (sequence, functional or binding site) are predicted as essential based on a FBA analysis (see main text) of the human metabolic network Recon 2(8).
eBaccilus subtilis homologs in bold are lethal based on experimental data Kobayashi K, Ehrlich SD, Albertini A, Amati G, Andersen KK, Arnaud M, Asai K, Ashikaga S, Aymerich S, Bessieres P, Boland F, Brignell SC, Bron S, Bunai K, Chapuis J, Christiansen LC, Danchin A, Débarbouille M, Dervyn E, Deuerling E, Devine K, Devine SK, Dreesen O, Errington J, Fillinger S, Foster SJ, Fujita Y, Galizzi A, Ga…
f An upward arrow (↑) represent genes that are up-regulated in an infection model compare to growth in vitrowhile a down-ward arrow (↓) represent genes with higher expression in vitro(9)
* Gene not present in Recon 2.
** Removal cause a small diminution of biomass in RECON2 (<5%)
*** Not present in Meta-cyc, not linked with any reaction in KEGG.
(1) CSGID targets list : 14 match on 265 Clostridium difficile targets.
List of protein which crystal should be elucidate according to the regroupement. Often essential in other species or involved in the pathogenis or virulence of the bacteria.
Myler PJ1, Stacy R, Stewart L, Staker BL, Van Voorhis WC, Varani G, Buchko GW: The Seattle Structural Genomics Center for Infectious Disease (SSGCID). Infect Disord Drug Targets. 2009 5:493-506.
(2) Luo H, Lin Y, Gao F, Zhang C-T, Zhang R: DEG 10, an update of the database of essential genes that includes both protein-coding genes and noncoding genomic elements. Nucleic Acids Res 2014, 42(Database issue):D574–80.
(3) Mulhbacher J, Brouillette E, Allard M, Fortier L-C, Malouin F, Lafontaine DA: Novel riboswitch ligand analogs as selective inhibitors of guanine-related metabolic pathways. PLoS Pathog 2010, 6:e1000865.
(4) Wu X, Cherian PT, Lee RE, Hurdle JG: The membrane as a target for controlling hypervirulent Clostridium difficile infections. J Antimicrob Chemother 2013, 68:806–815.
(5) Walker DJF: Development of novel molecular tools for the identification of essential genes of Clostridium difficile and a Clostridium tetracycline inducible promoter system. phD thesis, University of Nottingham, School of Molecular Medical Sciences; 2012.
(6) Kurbatova N, Chartier M, Zylber MI, Najmanovich R: IsoCleft Finder - a web-based tool for the detection and analysis of protein binding-site geometric and chemical similarities. F1000Res 2013, 2:117.
(7) Roy A, Kucukural A, Zhang Y: I-TASSER: a unified platform for automated protein structure and function prediction. Nat Protoc 2010, 5:725–738.
(8) Thiele I, Swainston N, Fleming RMT, Hoppe A, Sahoo S, Aurich MK, Haraldsdottir H, Mo ML, Rolfsson O, Stobbe MD, Thorleifsson SG, Agren R, Bölling C, Bordel S, Chavali AK, Dobson P, Dunn WB, Endler L, Hala D, Hucka M, Hull D, Jameson D, Jamshidi N, Jonsson JJ, Juty N, Keating S, Nookaew I, Le Novère N, Malys N, Mazein A, et al.: A community-driven global reconstruction of human metabolism. Nat…
(9) Janoir C, Denève C, Bouttier S, Barbut F, Hoys S, Caleechum L, Chapetón-Montes D, Pereira FC, Henriques AO, Collignon A, Monot M, Dupuy B: Adaptive strategies and pathogenesis of Clostridium difficile from in vivo transcriptomics. Infect Immun 2013, 81:3757–3769.
