# Supplementary material for: A curated C. difficile strain 630 metabolic network: prediction of essential targets and inhibitors
Source: BMC Syst Biol. 2014 Oct 15;8:117. doi: 10.1186/s12918-014-0117-z (PMC4207893; doi:10.1186/s12918-014-0117-z)
Supplement: Additional file 1: Figure S1. — Comparison of the metabolites (A) and genes (B) from iMLTC806cdf to those in the automatic network. Figure S2. Comparison of the metabolites (A), genes (B) and reaction (C) from the Clostridium difficile metabolic network to those from the network of Clostridium acetobutylicum. Figure S3. Example of reaction involving oxygen and their curation. Figure S4. Stickland reactions. Stickland reactions are an example of reactions often incomplete in metabolic databases that were added to the network based on Clostridium difficile specific literature. Table S1. Validation: addition or removal of various metabolites and comparison with literature data. Table S2. Utilization of various metabolites as carbon source and comparison with literature data. Table S3. List of dead-end metabolites identified in Clostridium acetobutilicum network (iCAC490). Table S4. Predicted Clostridium difficile gene essentiality vs. experimental data for functional homologs in Bacillus subtilis. Table S5. Comparison of predicted C. difficile and C. acetobutylicum gene essentiality. Table S6. Details of the predicted essential genes and comparison with targets identified in other target databases. Table S7. Binding site environment similarity used to find possible cross-reactive targets in human for Clostridium difficile essential genes without human homologs. Table S8. List of essential gene pairs with (A) or without (B) synergetic effect. Table S9. Details of the double mutant deleterious gene pairs with synergetic effect. Table S10. Functional classification of metabolic pathways. Table S11. Distribution of essential genes and genes involved in essential pairs in pathways. Table S12. Treatment of dead-end metabolites in the network. Table S13. Full list of protein complexes present in the network. Table S14. Clostridium difficile macromolecule and biomass constitution. [file 12918_2014_117_MOESM1_ESM.zip › Additional files/Table_S7.xlsx]

## Sheet: Binding site similarity
Table S7: Binding site environement similarity used to find possible cross reactive targets in human for Clostridium difficile essential genes without human homolog.
These results are based on an IsoCleft(1) analysis of models generated by I-Tasser(2-3-4)
Gene name	Substrate a	Ligandb	First pfam which includes human proteins(5)	PDB matched	Clique Size	Z-score	P-value	Tanimoto Score of Similarity	Tanimoto Z-score	Tanimoto P-value	RMSD
asd	asp4p, nadph	NDP	PF00044	2pkq	38	3.92	0.012	0.193	3.71	0.015	1.85
murF	udpamagdap, alaala, atp	3CP	PF01642	6req	36	3.79	0.014	0.145	3.3	0.025	2.54
ispH	1h2m2b4dp, nadh	SOP	PF00755	2fy5	37	3.4	0.022	0.154	3.55	0.019	2.27
dapF	dap	NAP	PF00248	3bur	32	3.4	0.023	0.189	3.38	0.023	2.18
murG	udpmagdapaa, udpaga, atp	NAI	PF03721	1dlj	39	3.34	0.024	0.111	3.37	0.023	1.99
ispG	2me24cdp, feroxred	NAI	PF02812	1hwx	37	3.27	0.026	0.179	3.33	0.025	2.03
murA	udpaga, pepyr	NAD	PF02812	1hwy	42	3.18	0.03	0.113	3.22	0.028	2.09
dxs	glyald3p, pyr	NAP	PF00389	2dbr	39	3.12	0.032	0.084	2.96	0.039	2.18
murB	udpamr, nad, udpagaepyr, nadph	NAP	PF00044	1cf2	39	3.07	0.034	0.134	3.06	0.035	2.25
dxr	1dxyl5p, nadph	NDP	PF00208	1hwz	38	3.05	0.035	0.162	3.24	0.028	1.92
cat1	acoa, succ	NAD	PF03807	2izz	34	3	0.037	0.172	3.04	0.035	2.31
CD0244	cdpg, abdmagdpu	NDP	PF00186	1dg7	43	2.95	0.04	0.065	2.97	0.039	1.98
CD0119	ga6p	NAX	PF00056	1bdm	39	2.86	0.044	0.157	3.11	0.032	2.27
murE	udpamag, dapime, atp	NAX	PF00056	1bdm	35	2.85	0.045	0.138	3	0.037	2.23
ddl	alaD, ATP	NDP	PF00208	1hwz	38	2.77	0.05	0.172	2.88	0.043	2.32
ackA	ap, adp	COA	PF00501	2p2f	36	2.76	0.051	0.098	2.89	0.043	2.27
CD2256	nac	NAD	PF01513	1z0z	39	2.73	0.053	0.132	2.81	0.047	2.37
ispE	4cyt5dp2me, atp	SPM	PF01564	3c6m	27	2.71	0.054	0.179	3.09	0.033	2.13
murC	udpamr, alaL, atp	EPU	PF08245	1p31	36	2.68	0.056	0.104	3.07	0.034	1.73
murD	udpamala, gluD, atp	GPX	PF00709	1ch8	33	2.64	0.058	0.171	3.36	0.024	2.13
nadE	nacaddn, nh3, glnL, atp	NDP	PF00056	1y7t	36	2.63	0.059	0.187	2.87	0.044	2.25
dapH	2345thd, succoa	AXL	PF00144	1ll9	25	1.37	0.264	0.391	1.6	0.205	2.11
ispF	2p4c5dp2me	26P	PF00132	3tdt	16	1.26	0.297	0.457	5.19	0.002	2.57
CD2549	Non-specific sugar transporterc	GTP	PF08442	2fp4	18	0.95	0.411	0.269	3.47	0.021	3.33
Average					36.8095	3.05333	0.0380476	0.144714	3.15286	0.0319524	2.15667
a Identified by the metabolite abbreviation used in the network. Underline metabolites (for 10 genes) were found as ligand for protein with similar binding site based on IsoCleft, while bold underline metabolites (for 7 genes) are similar to the ligand for the first pfam familly with human proteins found by IsoCleft.
b Identified with the 3 letter pdb ligand ID.
d Sugar transported by CD2549: glcAD, xyld, sucr, acnam, sor, arab, celb, malt, gal, adman
(1) Kurbatova N, Chartier M, Zylber MI, Najmanovich R: IsoCleft Finder - a web-based tool for the detection and analysis of protein binding-site geometric and chemical similarities. F1000Res 2013, 2:117.
(2) Zhang Y: I-TASSER server for protein 3D structure prediction. BMC Bioinformatics. 2008 9:40.
(3) Roy A, Kucukural A, Zhang Y: I-TASSER: a unified platform for automated protein structure and function prediction. Nat Protoc 2010, 5:725–738.
(4) Roy A, Yang J, Zhang Y: COFACTOR: an accurate comparative algorithm for structure-based protein function annotation. Nucleic Acids Res. (Web Server issue) 2012; 40:471-7.
(5) Punta M, Coggill PC, Eberhardt RY, Mistry J, Tate J, Boursnell C, Pang N, Forslund K, Ceric G, Clements J, Heger A, Holm L, Sonnhammer ELL, Eddy SR, Bateman A, Finn RD: The Pfam protein families database. Nucleic Acids Res 2011, 40:D290–D301.
