# Supplementary material for: A curated C. difficile strain 630 metabolic network: prediction of essential targets and inhibitors
Source: BMC Syst Biol. 2014 Oct 15;8:117. doi: 10.1186/s12918-014-0117-z (PMC4207893; doi:10.1186/s12918-014-0117-z)
Supplement: Additional file 1: Figure S1. — Comparison of the metabolites (A) and genes (B) from iMLTC806cdf to those in the automatic network. Figure S2. Comparison of the metabolites (A), genes (B) and reaction (C) from the Clostridium difficile metabolic network to those from the network of Clostridium acetobutylicum. Figure S3. Example of reaction involving oxygen and their curation. Figure S4. Stickland reactions. Stickland reactions are an example of reactions often incomplete in metabolic databases that were added to the network based on Clostridium difficile specific literature. Table S1. Validation: addition or removal of various metabolites and comparison with literature data. Table S2. Utilization of various metabolites as carbon source and comparison with literature data. Table S3. List of dead-end metabolites identified in Clostridium acetobutilicum network (iCAC490). Table S4. Predicted Clostridium difficile gene essentiality vs. experimental data for functional homologs in Bacillus subtilis. Table S5. Comparison of predicted C. difficile and C. acetobutylicum gene essentiality. Table S6. Details of the predicted essential genes and comparison with targets identified in other target databases. Table S7. Binding site environment similarity used to find possible cross-reactive targets in human for Clostridium difficile essential genes without human homologs. Table S8. List of essential gene pairs with (A) or without (B) synergetic effect. Table S9. Details of the double mutant deleterious gene pairs with synergetic effect. Table S10. Functional classification of metabolic pathways. Table S11. Distribution of essential genes and genes involved in essential pairs in pathways. Table S12. Treatment of dead-end metabolites in the network. Table S13. Full list of protein complexes present in the network. Table S14. Clostridium difficile macromolecule and biomass constitution. [file 12918_2014_117_MOESM1_ESM.zip › Additional files/Table_S9.xlsx]

## Sheet: Double mutants
Table S9: Details of the double mutant deleterious gene pairs with synergetic effect. 47 unique genes involved in 39 essential genes pairs which effect is at least 1 % greater than the sum of their effect in single-mutant.
Gene 1	Gene 2	Biomass productiona	Sum of variation as single mutant	Variation as double mutant	Topological characterisation	Synthetic lethal interactions(1)	Functional Human homolog (gene 1 /gene 2)b	Identified by
deoD	deoB	0	4.606	109.652	Distant pathway	Plasticity	PNP (hsa:4860, P00491) / PGM2 (hsa:55276, Q96G03)d	FBA
deoD	deoC	0	4.51	109.652	Distant pathway	Redundancy	PNP (hsa:4860, P00491) / DERA (hsa:51071, Q9Y315)d	FBA
iunH	deoB	0	4.547	109.652	Distant pathway	Plasticity	PNP (hsa:4860, P00491) / PGM2 (hsa:55276, Q96G03)d	FBA
bacA1	bacA2	0	0	109.652	Isoenzyme	New reaction removed	DHDDS (hsa:79947, Q86SQ9d / DHDDS (hsa:79947, Q86SQ9)c	FBA/SA
CD0019	CD1344	0	0	109.652	Isoenzyme	New reaction removed	No human homolog / No human homolog	FBA/SA
CD1817	CD1723	0	0	109.652	Isoenzyme	New reaction removed	AGPAT1 (hsa:10554, Q99943)e / AGPAT1 (hsa:10554, Q99943)d	FBA/SA
cls	CD3404	0	0	109.652	Isoenzyme	New reaction removed	CRLS1 (hsa:54675, Q9UJA2) / CRLS1 (hsa:54675, Q9UJA2)	FBA/SA
dapB1	dapB2	0	0	109.652	Isoenzyme	New reaction removed	No human homolog / No human homolog	FBA/SA
fabG	CD2577	0	0	109.652	Isoenzyme	New reaction removed	RPP14 (hsa:11102, P86397) / HSD17B8 (hsa:7923, Q92506)	FBA/SA
gtaB	CD3488	0	0	109.652	Isoenzyme	New reaction removed	UGP2 (hsa:7360, Q16851)d / UGP2 (hsa:7360, Q16851)c	FBA/SA
uppS	CD2762	0	0	112.947	Isoenzyme	New reaction removed	DHDDS (hsa:79947, Q86SQ9)d / DHDDS (hsa:79947, Q86SQ9)c	FBA/SA
CD2710	CD3440	0	0	109.652	Share the same pathway	Plasticity	No human homolog / GALM (hsa:130589, Q96C23)c	FBA
CD2737	aldH	97.601	5.356	12.051	Share the same pathway	Redundancy	No human homolog / ALDH2 (hsa:217, P05091)d	FBA
CD2737	phnA	97.607	5.348	12.045	Distant pathway	Redundancy	No human homolog / No human homolog	FBA
gapA	gapB	97.607	0	12.045	Isoenzyme	New reaction removed	GAPH (hsa:2597, P04406)e / GAPH (hsa:2597, P04406)d	FBA
glyA	CD2834	97.816	0	11.836	Isoenzyme	New reaction removed	SHMT1 (hsa:6470, P34896)d / SHMT1 (hsa:6470, P34896)c	FBA
CD0241	CD0309	97.875	0	11.777	Isoenzyme	New reaction removed	PSPH (hsa:5723, P78330) / PSPH (hsa:5723, P78330)	FBA
scoA	fchA	98.33	5.725	11.322	Distant pathway	Plasticity	OXCT1 (hsa:5019, P55809) / FTCD (hsa:10841, O95954)c	FBA
scoA	folD	98.33	5.725	11.322	Distant pathway	Plasticity	OXCT1 (hsa:5019, P55809) / MTHFD1 (hsa:4522, P11586)d	FBA
scoA	fhs	98.33	5.725	11.322	Distant pathway	Plasticity	OXCT1 (hsa:5019, P55809) / MTHFD1L (hsa:25902, Q6UB35)d	FBA
scoB	fchA	98.33	5.725	11.322	Distant pathway	Plasticity	OXCT2 (hsa:64064, Q9BYC2) / FTCD (hsa:10841, O95954)c	FBA
scoB	folD	98.33	5.725	11.322	Distant pathway	Plasticity	OXCT2 (hsa:64064, Q9BYC2) / MTHFD1 (hsa:4522, P11586)d	FBA
scoB	fhs	98.33	5.725	11.322	Distant pathway	Plasticity	OXCT2 (hsa:64064, Q9BYC2) / MTHFD1L (hsa:25902, Q6UB35)d	FBA
CD0717	folD	101.552	5.454	8.1	Share the same pathway	Plasticity	ACSS2 (hsa:55902, Q9NR19) / MTHFD1 (hsa:4522, P11586) d	FBA
CD0724	folD	101.552	5.454	8.1	Share the same pathway	Plasticity	ACSS2 (hsa:55902, Q9NR19) / MTHFD1 (hsa:4522, P11586)d	FBA
CD0727	folD	101.552	5.454	8.1	Share the same pathway	Plasticity	No human homolog / MTHFD1 (hsa:4522, P11586)d	FBA
CD0728	folD	101.552	5.454	8.1	Share the same pathway	Plasticity	ACSS2 (hsa:55902, Q9NR19) / MTHFD1 (hsa:4522, P11586)d	FBA
fchA	CD0728	101.552	5.454	8.1	Share the same pathway	Plasticity	FTCD (hsa:10841, O95954) / ACSS2 (hsa:55902, Q9NR19)c	FBA
fchA	CD0727	101.552	5.454	8.1	Share the same pathway	Plasticity	FTCD (hsa:10841, O95954) / No human homologc	FBA
fchA	CD0717	101.552	5.454	8.1	Share the same pathway	Plasticity	FTCD (hsa:10841, O95954) / ACSS2 (hsa:55902, Q9NR19)c	FBA
fchA	CD0724	101.552	5.454	8.1	Share the same pathway	Plasticity	FTCD (hsa:10841, O95954) / ACSS2 (hsa:55902, Q9NR19)c	FBA
CD0717	fhs	101.575	5.454	8.077	Share the same pathway	Plasticity	ACSS2 (hsa:55902, Q9NR19) / MTHFD1L (hsa:25902, Q6UB35)d	FBA
CD0724	fhs	101.575	5.454	8.077	Share the same pathway	Plasticity	ACSS2 (hsa:55902, Q9NR19) / MTHFD1L (hsa:25902, Q6UB35)d	FBA
CD0727	fhs	101.575	5.454	8.077	Share the same pathway	Plasticity	No human homolog / MTHFD1L (hsa:25902, Q6UB35)d	FBA
CD0728	fhs	101.575	5.454	8.077	Share the same pathway	Plasticity	ACSS2 (hsa:55902, Q9NR19) / MTHFD1L (hsa:25902, Q6UB35)d	FBA
nagB	pgi	104.099	0	5.553	Share the same pathway	Plasticity	PGLS (hsa:25796, O95336) / GPI (hsa:2821, P06744)	FBA
CD2213	CD1005	209 ; 7	-	7 Not produced	Distant pathway	Redundancy	CA5B (hsa:11238, Q9Y2D0) / ME2 (hsa:4200, P23368)	SA
hpt	CD3231	323 ; 0	-	+2 reactions	Isoenzyme	New reaction removed	HPRT1 (hsa:3251, P00492)e / HPRT1 (hsa:3251, P00492)d	SA
scrK	pgi	324 ; 0	-	+ 3 reactions	Share the same pathway	Plasticity	No human homolog / GPI (hsa:2821, P06744)	SA
a Essential gene pairs identified by SA only (3) shows the Snet and number of non-accessible metabolites instead.
b Gene name (KEGG ID, UniProt ID), underline pair of functional human homologs were predicted as essential based on a FBA analaysis of RECON 2(2) (PMID: 23455439 ), see main text for detail of the analysis.
c The removal of the gene pair in Recon2 caused no removal of reaction (gene(s) absent(s) from the network or not linked to any reaction).
d The deletion of the gene pair has a small effect, lesser than 5%, in Recon 2.
(1) Based on : Güell O, Sagués F, Serrano MÁ: Essential Plasticity and Redundancy of Metabolism Unveiled by Synthetic Lethality Analysis. PLoS Comput Biol 2014, 10:e1003637.
(2) Thiele I, Swainston N, Fleming RMT, Hoppe A, Sahoo S, Aurich MK, Haraldsdottir H, Mo ML, Rolfsson O, Stobbe MD, Thorleifsson SG, Agren R, Bölling C, Bordel S, Chavali AK, Dobson P, Dunn WB, Endler L, Hala D, Hucka M, Hull D, Jameson D, Jamshidi N, Jonsson JJ, Juty N, Keating S, Nookaew I, Le Novère N, Malys N, Mazein A, et al.: A community-driven global reconstruction of human metabolism. Nat…
